# Supplementary material for: Global genomic population structure of wild and cultivated oat reveals signatures of chromosome rearrangements
Source: Nat Commun. 2025 Oct 29;16:9486. doi: 10.1038/s41467-025-57895-3 (PMC12572283; doi:10.1038/s41467-025-57895-3)
Supplement: Supplementary file 4 — Supplementary Data 1 [file 41467_2025_57895_MOESM4_ESM.xlsx]

## Sheet: Medadata
This file contains metadata for all accessions (Taxa) analyzed in the manuscript "Global genomic diversity analysis of wild and cultivated oat reveals population structure and signatures of chromosome rearrangements"
Contact: wubishet.bekele@agr.gc.ca
Field	Description of field
Project	Name of project contributing the data (see Table 1)
GBSID	Unique identification used in this study. These IDs preserve the same unique ID reported by previously published studies.
NID	Numeric part of the unique ID (used for sorting)
TaxaName	Name given to the accession by the contributing project
AltName	An alternate name (if any) that may be used elsewhere
T3Name	Name in the T3 database (https://oat.triticeaetoolbox.org/breeders/trial/6768)
T3Match	How the T3 name was matched (In some cases the T3 name is different because data were already present for that acession)
species	Species of the accession provided by the project contributor
NCBI_TaxID	Taxonomy identifier from NCBI
Population (K=21)	Assigned group by sNMF (FRICHOT et al. 2014) with K=21, as reported in the manuscript
POGI-program	Name of contributing breeding program (only for those accessions found in the POGI project, Table 1)
CN (PGRC)	Identifier in the Plant Genetic Resources of Canada genebank
PI (USDA)	Identifier in the USDA National Small Grains Collection (NSGC) genebank
BankCode (Spain)	Identifier in the Spanish genebank
Country	Country of origin for cultivated varieties, or collection site for wild accessions (if known)
Site	Site of collection (if known)
Lat-Long	Latitude followed by longitude of a collected accession
BioSample_ID	Sample ID for raw sequence data, assigned by European Nucleotide Archive (https://www.ebi.ac.uk/ena, Project ID PRJEB63645)
nreads	Number of filtered GBS reads submitted to the above
PF_Aligned	The number of trimmed/filtered reads aligned to the reference sequence.
Matrix50	These taxa were included in Matrix50 -- i.e. they are placed on the MDS plots but not used in the structure analyses
PMissTaxa50	Proportion of missing data for this taxa in Matrix50
Matrix80	These taxa were included in Matrix80 (used for the FastStruc analysis)
PMissTaxa80	Proportion of missing data for this taxa in Matrix80
Lostruct	These taxa were included in the Lostruct analysis
NewSp	Suggested reclassification of an accession
Reason	Reason for a suggested reclassification
PC1_All	PC1 for MDS of full data set (Matrix50)
PC2_All	PC2 for MDS of full data set (Matrix50)
PC3_All	PC3 for MDS of full data set (Matrix50)
PC1_Cult	PC1 for MDS of cultivated subset (Matrix50)
PC2_Cult	PC2 for MDS of cultivated subset (Matrix50)
PC3_Cult	PC3 for MDS of cultivated subset (Matrix50)
Project	GBSID	NID	TaxaName	AltName	T3Name	T3Match	Species	NCBI_TaxID	Population (K=21)	POGI-program	CN (PGRC)	PI (USDA)	BankCode (Spain)	Country	Site	Lat-Long	BioSample_ID	nreads	PF_NAligned	Matrix50	PMissTaxa50	Matrix80	PMissTaxa80	Lostruc	NewSp	Reason	PC1_All	PC2_All	PC3_All	PC1_Cult	PC2_Cult	PC3_Cult
Aberystwyth	TL.S251	251	CSD001	2963024	CSD001	exact	Avena hybrida	1892225	P21								SAMEA114295153	6394105	5966828	Yes	0	Yes	0	Yes	(feral hybrid)	Tim's name. Including with hybrida now	0.01	-0.06	-0.04	-0.05	-0.07	-0.02
Aberystwyth	TL.S252	252	Cc 8560	2963032	CC 8560	case	Avena sterilis	83444	P02							44.829, 34.839	SAMEA114295154	2644391	2465908	Yes	0	Yes	0	Yes			0.07	0.08	-0.01
Aberystwyth	TL.S253	253	GLST22	2963040	GLST22	exact	Avena ludoviciana	83445	P21							52.14, 0.61	SAMEA114295155	2221074	2109186	Yes	0	Yes	0	Yes			0.01	-0.06	-0.06	-0.07	-0.07	-0.04
Aberystwyth	TL.S254	254	JI2112	2963048	JI2112	exact	Avena sativa	4498	P11					Kazakhstan			SAMEA114295156	3346295	3164232	Yes	0	Yes	0	Yes			-0.05	-0.01	0.03	0.03	-0.03	0.02
Aberystwyth	TL.S255	255	324780	2963056	324780	exact	Avena sterilis	83444	P02							32.483, 21.133	SAMEA114295157	2795565	2650205	Yes	0	Yes	0	Yes			0.1	0.1	0
Aberystwyth	TL.S261	261	FABRSE	2963104	FABRSE	exact	Avena fatua	4499	P11							37.925, 12.328	SAMEA114295158	2339253	2156803	Yes	81	Yes	67	No			0.07	0.03	0.01	-0.03	-0.03	-0.01
Aberystwyth	TL.S262	262	268216	2963112	268216	exact	Avena fatua	4499	P05							32.417, 47.817	SAMEA114295159	2403242	2176149	Yes	0	Yes	0	Yes			0.1	-0.02	-0.02
Aberystwyth	TL.S263	263	AV5024	2963025	AV5024	exact	Avena fatua	4499	P21							47.49, 19.062	SAMEA114295160	3901308	3685461	Yes	0	Yes	0	Yes			0	-0.06	-0.05	-0.06	-0.07	-0.04
Aberystwyth	TL.S264	264	AV1337	2963033	AV1337	exact	Avena sativa	4498	P21								SAMEA114295161	2714271	2553895	Yes	0	Yes	0	Yes			-0.02	-0.05	-0.06	-0.06	-0.07	-0.03
Aberystwyth	TL.S265	265	AV1081	2963041	AV1081	exact	Avena sativa	4498	P21							48.112, -1.676	SAMEA114295162	2264314	2141963	Yes	0	Yes	0	Yes			0	-0.07	-0.07	-0.08	-0.08	-0.05
Aberystwyth	TL.S266	266	JI2119	2963049	JI2119	exact	Avena byzantina	146531	P01								SAMEA114295163	2936559	2765277	Yes	0	Yes	0	Yes			0.06	0.17	-0.01
Aberystwyth	TL.S267	267	510522	2963057	510522	exact	Avena sativa	4498	P21								SAMEA114295164	2987299	2829144	Yes	0	Yes	0	Yes			0	-0.07	-0.08	-0.09	-0.08	-0.05
Aberystwyth	TL.S273	273	FAFAV1	2963105	FAFAV1	exact	Avena fatua	4499	P02							37.925, 12.328	SAMEA114295165	2896431	2749442	Yes	0	Yes	0	Yes			0.11	0.06	-0.02
Aberystwyth	TL.S274	274	AV0527	2963113	AV0527	exact	Avena fatua	4499	P11								SAMEA114295166	2940622	2685333	Yes	0	Yes	0	Yes			-0.03	-0.02	0.02	0.02	-0.04	0.01
Aberystwyth	TL.S275	275	AV3301	2963026	AV3301	exact	Avena fatua	4499	P05							45.888, 12.913	SAMEA114295167	6161468	5841284	Yes	0	Yes	0	Yes			0.01	-0.04	-0.05
Aberystwyth	TL.S276	276	GE0941	2963034	GE0941	exact	Avena sterilis	83444	P05							39.684, 45.234	SAMEA114295168	2908260	2763481	Yes	0	Yes	0	Yes			0.02	-0.03	-0.02
Aberystwyth	TL.S277	277	411973	2963042	411973	exact	Avena sterilis	83444	P11							33.117, 44.733	SAMEA114295169	2895776	2789097	Yes	0	Yes	0	Yes			-0.05	-0.01	0.03	0.04	-0.02	0.01
Aberystwyth	TL.S278	278	JI2198	2963050	JI2198	exact	Avena sativa	4498	P10								SAMEA114295170	3315739	3138648	Yes	0	Yes	0	Yes			-0.01	0	-0.01	-0.01	-0.06	0
Aberystwyth	TL.S279	279	P51298	2963058	P51298	exact	Avena sativa	4498	P21								SAMEA114295171	2637646	2522742	Yes	0	Yes	0	Yes			0	-0.07	-0.08	-0.09	-0.08	-0.05
Aberystwyth	TL.S285	285	C25241	2963106	C25241	exact	Avena fatua	4499	P05							40.993, 37.867	SAMEA114295172	2659628	2527315	Yes	0	Yes	0	Yes			0.01	-0.03	-0.02
Aberystwyth	TL.S286	286	A2561A	2963114	A2561A	exact	Avena sterilis	83444	P04							38.719, -9.148	SAMEA114295173	3477050	3255839	Yes	0	Yes	0	Yes			0.15	-0.05	0.02
Aberystwyth	TL.S287	287	AV1426	2963027	AV1426	exact	Avena fatua	4499	P12							48.867, 17.483	SAMEA114295174	3700477	3484609	Yes	0	Yes	0	Yes			0.01	-0.05	-0.02	-0.03	-0.06	-0.02
Aberystwyth	TL.S288	288	GE0731	2963035	GE0731	exact	Avena sterilis	83444	P05							41.387, 44.811	SAMEA114295175	2766275	2626236	Yes	0	Yes	0	Yes			0.02	-0.04	-0.04
Aberystwyth	TL.S289	289	412345	2963043	412345	exact	Avena sterilis	83444	P21							36.35, 9.717	SAMEA114295176	2846484	2726542	Yes	0	Yes	0	Yes			-0.01	-0.04	-0.05	-0.05	-0.05	-0.04
Aberystwyth	TL.S290	290	NG7259	2963051	NG7259	exact	Avena sativa	4498	P21								SAMEA114295177	3209872	3051268	Yes	0	Yes	0	Yes			0	-0.07	-0.07	-0.08	-0.07	-0.05
Aberystwyth	TL.S291	291	177822	2963059	177822	exact	Avena byzantina	146531	P01								SAMEA114295178	3083454	2932423	Yes	0	Yes	0	Yes			0.06	0.16	-0.01
Aberystwyth	TL.S297	297	Cc 8521	2963107	CC 8521	case	Avena sterilis	83444	P03							34.666, 32.885	SAMEA114295179	2561586	2372865	Yes	0	Yes	0	Yes			0.16	-0.02	0.02
Aberystwyth	TL.S298	298	A2561B	2963115	A2561B	exact	Avena sterilis	83444	P03							38.719, -9.148	SAMEA114295180	2714608	2549969	Yes	0	Yes	0	Yes			0.16	-0.04	0.02
Aberystwyth	TL.S299	299	TUT2O	2963028	TUT2O	exact	Avena hybrida	1892225	P17								SAMEA114295181	1949491	1841057	Yes	0	Yes	0	Yes	(feral hybrid)	Tim's name. Including with hybrida now	-0.03	-0.02	0.01	0.01	-0.04	0
Aberystwyth	TL.S300	300	GE1260	2963036	GE1260	exact	Avena sterilis	83444	P11					Georgia	Khospio		SAMEA114295182	2751218	2635549	Yes	0	Yes	0	Yes	sativa	S300 is sativa (family heirloom, taken from Greece to Georgia in 1850s)	-0.05	0	0.03	0.04	-0.02	0.02
Aberystwyth	TL.S301	301	411455	2963044	411455	exact	Avena fatua	4499	P11							32.317, 50.833	SAMEA114295183	2286670	2194321	Yes	0	Yes	0	Yes			-0.04	0	0.03	0.03	-0.02	0.02
Aberystwyth	TL.S302	302	NG9828	2963052	NG9828	exact	Avena sativa	4498	P21								SAMEA114295184	2664524	2576152	Yes	0	Yes	0	Yes			0	-0.08	-0.08	-0.09	-0.08	-0.06
Aberystwyth	TL.S303	303	P60769	2963060	P60769	exact	Avena sativa	4498	P21					Russia	Kirov		SAMEA114295185	1804162	1763368	Yes	0	Yes	0	Yes			0.01	-0.07	-0.07	-0.09	-0.07	-0.05
Aberystwyth	TL.S309	309	178478	2963108	178478	exact	Avena byzantina	146531	P01								SAMEA114295186	2443218	2298166	Yes	0	Yes	0	Yes			0.07	0.17	-0.01
Aberystwyth	TL.S310	310	Cc 8516	2963116	CC 8516	case	Avena fatua	4499	P11							34.776, 32.405	SAMEA114295187	2705286	2443246	Yes	81	Yes	67	No			0.07	0.03	0.02	-0.03	-0.04	0
Aberystwyth	TL.S311	311	Cc 8447	2963029	CC 8447	case	Avena fatua	4499	P12							51.867, 10.839	SAMEA114295188	3674037	3450417	Yes	0	Yes	0	Yes			0	-0.05	-0.03	-0.04	-0.07	-0.01
Aberystwyth	TL.S312	312	GE1121	2963037	GE1121	exact	Avena sterilis	83444	P05							41.583, 45.838	SAMEA114295189	2918062	2788632	Yes	0	Yes	0	Yes			0.02	-0.05	-0.05
Aberystwyth	TL.S313	313	P56503	2963045	P56503	exact	Avena sterilis	83444	P11							44.5, 34	SAMEA114295190	2144968	2066022	Yes	0	Yes	0	Yes			-0.06	0	0.03	0.04	-0.02	0.02
Aberystwyth	TL.S314	314	JI0282	2963053	JI0282	exact	Avena sativa	4498	P21								SAMEA114295191	2449373	2334060	Yes	0	Yes	0	Yes			-0.02	-0.05	-0.03	-0.04	-0.08	-0.02
Aberystwyth	TL.S315	315	GLFA22	2963061	GLFA22	exact	Avena fatua	4499	P21							52.104, 0.676	SAMEA114295192	3257856	3114808	Yes	0	Yes	0	Yes			0.01	-0.06	-0.04	-0.05	-0.08	-0.01
Aberystwyth	TL.S321	321	Cc 8511	2963109	CC 8511	case	Avena sterilis	83444	P03							36.853, 30.854	SAMEA114295193	3461301	3251426	Yes	0	Yes	0	Yes			0.16	-0.04	0.02
Aberystwyth	TL.S322	322	Cc 8535	2963117	CC 8535	case	Avena sterilis	83444	P03							34.799, 33.113	SAMEA114295194	3504515	3339796	Yes	0	Yes	0	Yes			0.16	-0.03	0.02
Aberystwyth	TL.S323	323	Cc 8515	2963030	CC 8515	case	Avena sterilis	83444								34.776, 32.405	SAMEA114295195	116256	105536	Yes	94	No		No			0.13	0	0.02
Aberystwyth	TL.S324	324	EDY518	2963038	EDY518	exact	Avena sterilis	83444	P04							35.764, -5.73	SAMEA114295196	2694493	2600470	Yes	0	Yes	0	Yes			0.15	-0.06	0.02
Aberystwyth	TL.S325	325	228337	2963046	228337	exact	Avena sterilis	83444	P11							34.767, 46.933	SAMEA114295197	4052459	3917529	Yes	0	Yes	0	Yes			-0.06	0	0.03	0.04	-0.02	0.01
Aberystwyth	TL.S326	326	ST0TN1	2963054	ST0TN1	exact	Avena sterilis	83444	P05							40.017, 32.433	SAMEA114295198	4568503	4424494	Yes	0	Yes	0	Yes			0	-0.05	-0.03
Aberystwyth	TL.S327	327	GLF171	2963062	GLF171	exact	Avena fatua	4499	P21							52.104, 0.676	SAMEA114295199	2708040	2600172	Yes	0	Yes	0	Yes			0.01	-0.06	-0.04	-0.05	-0.07	-0.01
Aberystwyth	TL.S332	332	AV1346	2963110	AV1346	exact	Avena sativa	4498	P11								SAMEA114295200	2631904	2463420	Yes	0	Yes	0	Yes			-0.05	0	0.03	0.04	-0.02	0.02
Aberystwyth	TL.S333	333	C24394	2963031	C24394	exact	Avena sterilis	83444	P05							41.686, 44.847	SAMEA114295201	6121206	5612481	Yes	0	Yes	0	Yes			0.02	-0.05	-0.05
Aberystwyth	TL.S334	334	Z10661	2963039	Z10661	exact	Avena sativa	4498	P21								SAMEA114295202	1694853	1588375	Yes	0	Yes	0	Yes			0	-0.07	-0.06	-0.07	-0.07	-0.05
Aberystwyth	TL.S335	335	251577	2963047	251577	exact	Avena sativa	4498	P07								SAMEA114295203	2258874	2185149	Yes	0	Yes	0	Yes			-0.02	0.02	-0.03	-0.03	-0.02	0.02
Aberystwyth	TL.S336	336	C45469	2963055	C45469	exact	Avena sterilis	83444	P05								SAMEA114295204	4306784	4087820	Yes	0	Yes	0	Yes			0.02	-0.02	-0.03
Aberystwyth	TL.S337	337	STLU01	2963063	STLU01	exact	Avena ludoviciana	83445	P21							52.14, 0.61	SAMEA114295205	2975344	2864966	Yes	0	Yes	0	Yes			0.01	-0.07	-0.04	-0.06	-0.08	-0.03
Aberystwyth	TL.S342	342	HAGQA1	2963111	HAGQA1	exact	Avena sterilis	83444	P03							35.828, 14.442	SAMEA114295206	2296475	2186109	Yes	0	Yes	0	Yes			0.13	0.02	0
Aberystwyth	TL.S422	422	TN5	2963198	TN5	exact	Avena sterilis	83444	P03							39.117, 33.383	SAMEA114295207	2612579	2523825	Yes	0	Yes	0	Yes			0.08	-0.05	0.01
Aberystwyth	TL.S423	423	FIRTH	2963206	FIRTH	exact	Avena sativa	4498	P17					Germany			SAMEA114295208	3080355	2986019	Yes	0	Yes	0	Yes			-0.05	-0.01	0.02	0.02	-0.02	0.02
Aberystwyth	TL.S437	437	Lennon	2963216	LENNON	case	Avena sativa	4498	P17					UK	Wales		SAMEA114295209	3740210	3502418	Yes	0	Yes	0	Yes			-0.05	-0.01	0.02	0.02	-0.02	0.01
Aberystwyth	TL.S438	438	Rhiannon	2963224	RHIANNON	case	Avena sativa	4498	P11					UK	Wales		SAMEA114295210	2754123	2598294	Yes	0	Yes	0	Yes			-0.05	-0.01	0.02	0.03	-0.03	0.02
Aberystwyth	TL.S439	439	Balado	2963232	BALADO	case	Avena sativa	4498	P11					UK	Wales		SAMEA114295211	3910668	3717452	Yes	0	Yes	0	Yes			-0.04	-0.02	0	0	-0.05	0
Aberystwyth	TL.S440	440	Abundance	2963240	Beseler Prolific	synonym case	Avena sativa	4498	P11					UK	Wales		SAMEA114295212	4465570	4122244	Yes	0	Yes	0	Yes			-0.06	0	0.04	0.04	-0.02	0.01
Aberystwyth	TL.S441	441	Bountiful	2963248	VICTOR|CIAV2252	synonym case	Avena sativa	4498	P21					UK	UK		SAMEA114295213	3154323	2963145	Yes	0	Yes	0	Yes			-0.02	-0.05	-0.03	-0.03	-0.07	-0.02
Aberystwyth	TL.S442	442	Early Miller	2963256	EARLY_MILLER|PI193025	synonym case	Avena sativa	4498	P11					UK	UK		SAMEA114295214	5699881	5457789	Yes	0	Yes	0	Yes			-0.04	-0.04	0	0	-0.06	0
Aberystwyth	TL.S443	443	Golden Rain	2963264	GOLDEN_DROP|PI52818	synonym case	Avena sativa	4498	P11								SAMEA114295215	2667204	2423811	Yes	0	Yes	0	Yes			-0.06	-0.01	0.03	0.04	-0.01	0.02
Aberystwyth	TL.S444	444	Menai	2963272	MENAI	case	Avena sativa	4498	P11					UK	Wales		SAMEA114295216	2743112	2603630	Yes	0	Yes	0	Yes			-0.04	0.02	0.03	0.03	-0.02	0.03
Aberystwyth	TL.S445	445	Radnorshire Sprig	2963280	RADNORSHIRE_SPRIG|CIAV3219	synonym case	Avena sativa	4498	P21					UK	Wales		SAMEA114295217	2647854	2495193	Yes	0	Yes	0	Yes			-0.02	-0.05	-0.05	-0.05	-0.08	-0.02
Aberystwyth	TL.S446	446	Scotch Berlie	2963288	SCOTCH BERLIE	case	Avena sativa	4498	P21					UK	Scotland		SAMEA114295218	2388219	2261680	Yes	0	Yes	0	Yes			-0.02	-0.06	-0.06	-0.06	-0.07	-0.03
Aberystwyth	TL.S447	447	Tam Finlay	2963296	TAM_FINLAY	punctuation	Avena sativa	4498	P11					UK	Scotland		SAMEA114295219	2626493	2497366	Yes	0	Yes	0	Yes			-0.05	-0.02	0.01	0.02	-0.02	0
Aberystwyth	TL.S448	448	Margam	2963304	MARGAM|PI428703	synonym case	Avena sativa	4498	P11					UK	Wales		SAMEA114295220	2355411	2231131	Yes	0	Yes	0	Yes			-0.04	-0.01	0.02	0.02	-0.03	0.02
Aberystwyth	TL.S449	449	Mascani	2963217	Mascani	exact	Avena sativa	4498	P17					UK	Wales		SAMEA114295221	2557101	2393686	Yes	0	Yes	0	Yes			-0.04	-0.02	-0.01	0	-0.04	0.01
Aberystwyth	TL.S450	450	Kite	2963225	Kite	exact	Avena sativa	4498	P17					UK	Wales		SAMEA114295222	3184992	2971793	Yes	0	Yes	0	Yes			-0.05	-0.01	0.03	0.03	-0.02	0.01
Aberystwyth	TL.S451	451	Brochan	2963233	Brochan	exact	Avena sativa	4498	P21					UK	Wales		SAMEA114295223	2834022	2700278	Yes	0	Yes	0	Yes			-0.02	-0.04	-0.04	-0.04	-0.06	0
Aberystwyth	TL.S452	452	Altesse Jaune	2963241	ALTESSE_JAUNE_DE_GEMBLOUX	synonym case	Avena sativa	4498	P11					France			SAMEA114295224	2886190	2690589	Yes	0	Yes	0	Yes			-0.06	0	0.03	0.04	-0.02	0.02
Aberystwyth	TL.S453	453	Castleton Potato	2963249	Castleton (BBSRC)	synonym case	Avena sativa	4498	P21					UK	UK		SAMEA114295225	1955732	1821566	Yes	0	Yes	0	Yes			-0.02	-0.06	-0.05	-0.05	-0.07	-0.03
Aberystwyth	TL.S454	454	Early Siberian	2963257	Hative de Siberia	synonym case	Avena sativa	4498	P21								SAMEA114295226	4672188	4429901	Yes	0	Yes	0	Yes			-0.02	-0.04	-0.03	-0.03	-0.07	-0.01
Aberystwyth	TL.S455	455	Goldfinder	2963265	GOLDFINDER|CIAV2793	synonym case	Avena sativa	4498	P21								SAMEA114295227	2719344	2524731	Yes	0	Yes	0	Yes			-0.03	-0.05	-0.01	-0.02	-0.06	-0.02
Aberystwyth	TL.S456	456	Milo	2963273	MILO	case	Avena sativa	4498	P17					UK	Wales		SAMEA114295228	5917172	5629486	Yes	0	Yes	0	Yes			-0.05	-0.01	0.03	0.03	-0.02	0.02
Aberystwyth	TL.S457	457	Record	2963281	RECORD|CIAV801	synonym case	Avena sativa	4498	P11					UK	UK		SAMEA114295229	2683612	2552461	Yes	0	Yes	0	Yes			-0.04	-0.03	0.02	0.02	-0.04	0.01
Aberystwyth	TL.S458	458	Scottish Chief	2963289	SCOTTISH_CHIEF|PI185662	synonym case	Avena sativa	4498	P11					UK	Scotland		SAMEA114295230	2550874	2388160	Yes	0	Yes	0	Yes			-0.05	-0.01	0.03	0.04	-0.02	0.01
Aberystwyth	TL.S459	459	The Yielder	2963297	YIELDER	synonym case	Avena sativa	4498	P11					UK	UK		SAMEA114295231	1736194	1642876	Yes	0	Yes	0	Yes			-0.03	-0.04	0	0	-0.06	0.01
Aberystwyth	TL.S460	460	Resistance	2963305	RESISTANCE|PI289588	synonym case	Avena sativa	4498	P11					UK	UK		SAMEA114295232	2175238	2058496	Yes	0	Yes	0	Yes			-0.05	-0.01	0.03	0.04	-0.01	0.02
Aberystwyth	TL.S461	461	Barra	2963218	BARRA	case	Avena sativa	4498	P17					Sweden	Sweden		SAMEA114295233	2842359	2690313	Yes	0	Yes	0	Yes			-0.05	-0.01	0.03	0.04	-0.03	0.01
Aberystwyth	TL.S462	462	Maelor	2963226	MAELOR	case	Avena sativa	4498	P11					UK	Wales		SAMEA114295234	3118397	2919872	Yes	0	Yes	0	Yes			-0.05	-0.01	0.02	0.03	-0.02	0.01
Aberystwyth	TL.S463	463	Buffalo	2963234	BUFFALO	case	Avena sativa	4498	P21					UK	Wales		SAMEA114295235	3085007	2939760	Yes	0	Yes	0	Yes			-0.03	-0.02	-0.01	0	-0.05	0
Aberystwyth	TL.S464	464	Beardless Probsteier	2963242	AWNLESS_PROBSTEIER	synonym case	Avena sativa	4498	P11					Sweden	Sweden		SAMEA114295236	2759600	2577468	Yes	0	Yes	0	Yes			-0.06	-0.01	0.03	0.04	-0.02	0.01
Aberystwyth	TL.S465	465	Castleton Sandy	2963250	SANDY|CIAV2783	synonym case	Avena sativa	4498	P21					UK	UK		SAMEA114295237	2772223	2591758	Yes	0	Yes	0	Yes			-0.02	-0.06	-0.06	-0.06	-0.07	-0.03
Aberystwyth	TL.S466	466	Eighty Day	2963258	Eighty-Day	punctuation	Avena sativa	4498	P11								SAMEA114295238	4086531	3889626	Yes	0	Yes	0	Yes			-0.05	-0.02	0.02	0.02	-0.04	0.02
Aberystwyth	TL.S467	467	HenGardie	2963266	HENGARDIE	case	Avena sativa	4498	P21					UK	Wales		SAMEA114295239	1876693	1759115	Yes	0	Yes	0	Yes			-0.02	-0.06	-0.05	-0.05	-0.07	-0.03
Aberystwyth	TL.S468	468	Morben	2963274	MORBEN	case	Avena sativa	4498	P11					UK	Wales		SAMEA114295240	2114157	2007941	Yes	0	Yes	0	Yes			-0.04	-0.02	0.02	0.02	-0.03	0.02
Aberystwyth	TL.S469	469	S175	2963282	S-175	punctuation	Avena sativa	4498	P11					UK	Wales		SAMEA114295241	1841366	1746329	Yes	0	Yes	0	Yes			-0.05	-0.02	0.01	0.02	-0.02	0
Aberystwyth	TL.S470	470	Sir Douglas Haig	2963290	DOUGLAS_HAIG_DE_GARTON	synonym case	Avena sativa	4498	P11					UK	Wales		SAMEA114295242	1799513	1711683	Yes	0	Yes	0	Yes			-0.04	-0.01	0.03	0.04	-0.03	0.01
Aberystwyth	TL.S471	471	Tyrone Tawny	2963298	TYRONE TAWNY	case	Avena sativa	4498	P21					Ireland	Ireland		SAMEA114295243	2707774	2566999	Yes	0	Yes	0	Yes			-0.01	-0.06	-0.05	-0.06	-0.08	-0.03
Aberystwyth	TL.S472	472	Milford	2963306	MILFORD|PI269147	synonym case	Avena sativa	4498	P11					UK	Wales		SAMEA114295244	2117682	2000052	Yes	0	Yes	0	Yes			-0.04	-0.02	0.01	0.01	-0.03	0
Aberystwyth	TL.S473	473	Maldwyn	2963219	MALDWYN|PI315855	synonym case	Avena sativa	4498	P11					UK	Wales		SAMEA114295245	3249666	3075273	Yes	0	Yes	0	Yes			-0.04	-0.04	-0.01	-0.01	-0.06	0
Aberystwyth	TL.S474	474	Caron	2963227	CARON	case	Avena sativa	4498	P17					UK	Wales		SAMEA114295246	2711997	2569643	Yes	0	Yes	0	Yes			-0.05	-0.01	0.03	0.03	-0.03	0.02
Aberystwyth	TL.S475	475	Fergus	2963235	FERGUS	case	Avena sativa	4498	P21					UK	Wales		SAMEA114295247	3419506	3253984	Yes	0	Yes	0	Yes			-0.02	-0.02	-0.02	-0.03	-0.06	0
Aberystwyth	TL.S476	476	Beselers Prolific	2963243	Beseler Prolific	synonym case	Avena sativa	4498	P11					UK	UK		SAMEA114295248	3460760	3314962	Yes	0	Yes	0	Yes			-0.06	-0.01	0.04	0.04	-0.01	0.01
Aberystwyth	TL.S477	477	Compact	2963251	COMPACT	case	Avena sativa	4498	P21					USA	Kentucky		SAMEA114295249	2825937	2656021	Yes	0	Yes	0	Yes			-0.01	-0.02	-0.05	-0.06	-0.01	-0.02
Aberystwyth	TL.S478	478	Elen	2963259	Elen	exact	Avena sativa	4498	P17					UK	Wales		SAMEA114295250	4619262	4426446	Yes	0	Yes	0	Yes			-0.05	-0.02	0.02	0.03	-0.03	0.02
Aberystwyth	TL.S479	479	Madog	2963267	MADOG	case	Avena sativa	4498	P11					UK	Wales		SAMEA114295251	2081409	2000734	Yes	0	Yes	0	Yes			-0.05	-0.01	0.03	0.04	-0.02	0.02
Aberystwyth	TL.S480	480	Mortgage Lifter	2963275	SWEDISH_SELECT|CIAV1105	synonym case	Avena sativa	4498	P11					Sweden	Sweden		SAMEA114295252	2743084	2624110	Yes	0	Yes	0	Yes			-0.05	-0.01	0.03	0.04	-0.03	0.01
Aberystwyth	TL.S481	481	S220	2963283	S220	exact	Avena sativa	4498	P11					UK	Wales		SAMEA114295253	2862197	2744500	Yes	0	Yes	0	Yes			-0.05	-0.02	0.02	0.03	-0.04	0
Aberystwyth	TL.S482	482	Storm King	2963291	STORM_KING|CIAV1602	synonym case	Avena sativa	4498	P11					UK	UK		SAMEA114295254	1962983	1870352	Yes	0	Yes	0	Yes			-0.03	-0.04	0	0	-0.06	0
Aberystwyth	TL.S483	483	Victor	2963299	BOUNTIFUL|PI62278	synonym case	Avena sativa	4498	P21					UK	UK		SAMEA114295255	2975906	2808481	Yes	0	Yes	0	Yes			-0.03	-0.05	-0.03	-0.03	-0.07	-0.02
Aberystwyth	TL.S484	484	Chris	2963307	CHRIS	case	Avena sativa	4498	P21					UK	Wales		SAMEA114295256	2775215	2621394	Yes	0	Yes	0	Yes			-0.02	-0.03	-0.02	-0.03	-0.03	-0.02
Aberystwyth	TL.S485	485	Melys	2963220	MELYS	case	Avena sativa	4498	P11					UK	Wales		SAMEA114295257	2261557	2159247	Yes	0	Yes	0	Yes			-0.05	0	0.03	0.03	-0.03	0.02
Aberystwyth	TL.S486	486	Panema	2963228	PANEMA	case	Avena sativa	4498	P17					UK	Wales		SAMEA114295258	5356548	5053541	Yes	0	Yes	0	Yes			-0.05	0	0.03	0.04	-0.02	0.02
Aberystwyth	TL.S487	487	Gerald	2963236	GERALD	case	Avena sativa	4498	P21					UK	Wales		SAMEA114295259	3347176	3219634	Yes	0	Yes	0	Yes			-0.03	-0.04	-0.03	-0.03	-0.06	0
Aberystwyth	TL.S488	488	Black Mesdag	2963244	BLACK_MESDAG|PI93284	synonym case	Avena sativa	4498	P21					Netherlands	Netherlands		SAMEA114295260	2904126	2803761	Yes	0	Yes	0	Yes			-0.01	-0.06	-0.05	-0.06	-0.07	-0.04
Aberystwyth	TL.S489	489	Cropwell	2963252	CROPWELL	case	Avena sativa	4498	P11					UK	Wales		SAMEA114295261	1995879	1946178	Yes	0	Yes	0	Yes			-0.05	-0.01	0.04	0.04	-0.01	0.01
Aberystwyth	TL.S490	490	Emrys	2963260	EMRYS	case	Avena sativa	4498	P17					UK	Wales		SAMEA114295262	3851627	3716206	Yes	0	Yes	0	Yes			-0.05	-0.01	0.03	0.03	-0.02	0.02
Aberystwyth	TL.S491	491	Mandarin	2963268	Mandarin	exact	Avena sativa	4498	P11					UK	Wales		SAMEA114295263	1980880	1879810	Yes	0	Yes	0	Yes			-0.03	-0.01	0.03	0.02	-0.03	0.01
Aberystwyth	TL.S492	492	Pendrwm	2963276	PENDRWM	case	Avena sativa	4498	P21					UK	Wales		SAMEA114295264	5364098	5105559	Yes	0	Yes	0	Yes			-0.03	-0.04	-0.02	-0.02	-0.07	-0.02
Aberystwyth	TL.S493	493	S231	2963284	S231	exact	Avena sativa	4498	P21					UK	Wales		SAMEA114295265	2103868	2030570	Yes	0	Yes	0	Yes			-0.02	-0.05	-0.03	-0.04	-0.06	-0.04
Aberystwyth	TL.S494	494	Stormont Arrow	2963292	STORMONT_ARROW	punctuation	Avena sativa	4498	P11					Ireland	Ireland		SAMEA114295266	2908313	2748867	Yes	0	Yes	0	Yes			-0.05	-0.02	0.01	0.02	-0.04	0.01
Aberystwyth	TL.S495	495	Victory	2963300	BELGIUM|PI125173	synonym case	Avena sativa	4498	P11								SAMEA114295267	2277956	2183927	Yes	0	Yes	0	Yes			-0.05	-0.01	0.03	0.04	-0.01	0.01
Aberystwyth	TL.S496	496	Conway	2963308	Conway	exact	Avena sativa	4498	P17					UK	Wales		SAMEA114295268	2366645	2260761	Yes	0	Yes	0	Yes			-0.05	-0.01	0.03	0.03	-0.02	0.02
Aberystwyth	TL.S497	497	Saladin	2963221	SALADIN	case	Avena sativa	4498	P11					UK	Wales		SAMEA114295269	2417792	2328526	Yes	0	Yes	0	Yes			-0.05	-0.02	0.01	0.02	-0.03	0.01
Aberystwyth	TL.S498	498	Griffin	2963229	GRIFFIN	case	Avena sativa	4498	P21					UK	Wales		SAMEA114295270	3310089	3125424	Yes	0	Yes	0	Yes			-0.02	-0.02	-0.01	-0.01	-0.05	0.01
Aberystwyth	TL.S499	499	Hendon	2963237	Hendon	exact	Avena sativa	4498	P21					UK	Wales		SAMEA114295271	4590460	4404063	Yes	0	Yes	0	Yes			-0.03	-0.04	-0.02	-0.02	-0.06	-0.01
Aberystwyth	TL.S500	500	Black Potato	2963245	Black Potato	exact	Avena sativa	4498	P21					UK	Wales		SAMEA114295272	2729135	2629066	Yes	0	Yes	0	Yes			-0.03	-0.05	-0.02	-0.02	-0.07	-0.01
Aberystwyth	TL.S501	501	Crown	2963253	CROWN|CIAV2497	synonym case	Avena sativa	4498	P11					Sweden	Malmohus		SAMEA114295273	3084358	2947644	Yes	0	Yes	0	Yes			-0.06	0	0.04	0.04	-0.01	0.01
Aberystwyth	TL.S502	502	Envis	2963261	ENVIS	case	Avena sativa	4498	P11					UK	Wales		SAMEA114295274	3944902	3738068	Yes	0	Yes	0	Yes			-0.06	-0.01	0.02	0.03	-0.03	0.01
Aberystwyth	TL.S503	503	Manod	2963269	MANOD	case	Avena sativa	4498	P11					UK	Wales		SAMEA114295275	2710942	2566855	Yes	0	Yes	0	Yes			-0.03	-0.01	0.02	0.02	-0.03	0.01
Aberystwyth	TL.S504	504	Potato	2963277	POTATO|PI289586	synonym case	Avena sativa	4498	P21					UK	UK		SAMEA114295276	4073678	3905907	Yes	0	Yes	0	Yes			-0.02	-0.06	-0.05	-0.05	-0.07	-0.03
Aberystwyth	TL.S505	505	S80	2963285	CEIRCH_DU_BACH_S80	synonym	Avena sativa	4498	P21					UK	Wales		SAMEA114295277	2361742	2278457	Yes	0	Yes	0	Yes			0	-0.06	-0.07	-0.08	-0.07	-0.05
Aberystwyth	TL.S506	506	Stormont Grandee	2963293	STORMONT_GRANDEE	punctuation	Avena sativa	4498	P11					Ireland	Ireland		SAMEA114295278	2327966	2242938	Yes	0	Yes	0	Yes			-0.05	-0.02	0.01	0.01	-0.05	0
Aberystwyth	TL.S507	507	Waverley	2963301	WAVERLY|CIAV2547	synonym case	Avena sativa	4498	P11					UK	UK		SAMEA114295279	3604728	3415316	Yes	0	Yes	0	Yes			-0.06	0	0.04	0.04	-0.02	0.01
Aberystwyth	TL.S508	508	Bullion	2963309	BULLION	case	Avena sativa	4498	P11					UK	Wales		SAMEA114295280	2720960	2585735	Yes	0	Yes	0	Yes			-0.04	-0.01	0.03	0.03	-0.03	0.01
Aberystwyth	TL.S509	509	Mostyn	2963222	MOSTYN	case	Avena sativa	4498	P17					UK	Wales		SAMEA114295281	2998725	2891859	Yes	0	Yes	0	Yes			-0.05	-0.01	0.03	0.03	-0.03	0.02
Aberystwyth	TL.S510	510	Coracle	2963230	CORACLE	case	Avena sativa	4498	P21					UK	Wales		SAMEA114295282	4593355	4359815	Yes	0	Yes	0	Yes			-0.02	-0.03	-0.03	-0.03	-0.06	0
Aberystwyth	TL.S511	511	Maestro	2963238	MAESTRO	case	Avena sativa	4498	P21					UK	Wales		SAMEA114295283	3999114	3864520	Yes	0	Yes	0	Yes			-0.02	-0.03	-0.03	-0.04	-0.06	0.01
Aberystwyth	TL.S512	512	Black Sprig	2963246	RADNORSHIRE_SPRIG|CIAV3219	synonym case	Avena sativa	4498	P11					UK	Wales		SAMEA114295284	2938549	2759344	Yes	0	Yes	0	Yes			-0.05	-0.02	0.03	0.03	-0.03	0.01
Aberystwyth	TL.S513	513	Dyfed	2963254	Dyfed	exact	Avena sativa	4498	P11					UK	Wales		SAMEA114295285	2986230	2815326	Yes	0	Yes	0	Yes			-0.03	-0.02	0.01	0.01	-0.05	0.01
Aberystwyth	TL.S514	514	Giant Yellow	2963262	GOLDEN_GIANT|CIAV1866	synonym case	Avena sativa	4498	P11					UK	UK		SAMEA114295286	4639283	4428076	Yes	0	Yes	0	Yes			-0.06	0	0.03	0.04	-0.02	0.02
Aberystwyth	TL.S515	515	Marvellous	2963270	MARVELOUS	synonym case	Avena sativa	4498	P11					UK	UK		SAMEA114295287	2846240	2670094	Yes	0	Yes	0	Yes			-0.05	-0.02	0.03	0.03	-0.03	0.01
Aberystwyth	TL.S516	516	Progress	2963278	PROGRESS	case	Avena sativa	4498	P11					UK	UK		SAMEA114295288	4068205	3896802	Yes	0	Yes	0	Yes			-0.06	0	0.04	0.04	-0.01	0.02
Aberystwyth	TL.S517	517	S84	2963286	S84|PI193095	synonym	Avena sativa	4498	P11					UK	Wales		SAMEA114295289	4314916	4167544	Yes	0	Yes	0	Yes			-0.05	-0.02	0.02	0.03	-0.03	0.01
Aberystwyth	TL.S518	518	Superb	2963294	SUPERB|PI174509	synonym case	Avena sativa	4498	P11					UK	UK		SAMEA114295290	3761279	3603993	Yes	0	Yes	0	Yes			-0.04	-0.04	0.01	0.01	-0.05	0.01
Aberystwyth	TL.S519	519	Wenol	2963302	Wenol	exact	Avena sativa	4498	P17					UK	Wales		SAMEA114295291	3808340	3629884	Yes	0	Yes	0	Yes			-0.05	0	0.03	0.04	-0.02	0.02
Aberystwyth	TL.S520	520	Blythe	2963223	BLYTHE	case	Avena sativa	4498	P11					UK	Wales		SAMEA114295292	2264010	2139564	Yes	0	Yes	0	Yes			-0.05	-0.01	0.03	0.04	-0.02	0.02
Aberystwyth	TL.S521	521	Penrose	2963231	PENROSE	case	Avena sativa	4498	P21					UK	Wales		SAMEA114295293	3606229	3383735	Yes	0	Yes	0	Yes			-0.03	-0.03	-0.04	-0.04	-0.04	0
Aberystwyth	TL.S522	522	Tardis	2963239	TARDIS	case	Avena sativa	4498	P21					UK	Wales		SAMEA114295294	3718101	3569940	Yes	0	Yes	0	Yes			-0.02	-0.02	-0.02	-0.02	-0.05	0
Aberystwyth	TL.S523	523	Black Tartary	2963247	BLACK_TARTAR|PI48085	synonym case	Avena sativa	4498	P11					UK	UK		SAMEA114295295	1951644	1839414	Yes	0	Yes	0	Yes			-0.04	-0.03	0.01	0.01	-0.05	0.01
Aberystwyth	TL.S524	524	Early Hamilton No1	2963255	EARLY HAMILTON NO1	case	Avena sativa	4498	P21					UK	UK		SAMEA114295296	2920514	2699295	Yes	0	Yes	0	Yes			-0.02	-0.06	-0.05	-0.05	-0.07	-0.03
Aberystwyth	TL.S525	525	Glebe	2963263	GLEBE	case	Avena sativa	4498	P21					UK	UK		SAMEA114295297	1838744	1687109	Yes	0	Yes	9	Yes			-0.01	-0.06	-0.05	-0.05	-0.08	-0.02
Aberystwyth	TL.S526	526	Melin	2963271	MELIN	case	Avena sativa	4498	P17					UK	Wales		SAMEA114295298	2693052	2524053	Yes	0	Yes	0	Yes			-0.05	0	0.03	0.04	-0.02	0.02
Aberystwyth	TL.S527	527	Prolific Pfeffelbacher	2963279	Prolific Pfeffelbacher	exact	Avena sativa	4498	P11								SAMEA114295299	2609552	2493062	Yes	0	Yes	0	Yes			-0.05	0	0.04	0.04	-0.02	0.01
Aberystwyth	TL.S528	528	Sandy	2963287	SANDY|PI501524	synonym case	Avena sativa	4498	P21					UK	UK		SAMEA114295300	3290433	3149113	Yes	0	Yes	0	Yes			-0.02	-0.05	-0.05	-0.05	-0.08	-0.03
Aberystwyth	TL.S529	529	Supreme	2963295	SUPREME	case	Avena sativa	4498	P11					UK	UK		SAMEA114295301	2748046	2607935	Yes	0	Yes	0	Yes			-0.04	-0.03	0.01	0.01	-0.05	0.01
Aberystwyth	TL.S530	530	Wexford Tawny	2963303	WINTER_TURF|CORE	synonym case	Avena sativa	4498	P11					Ireland	Ireland		SAMEA114295302	2782848	2633057	Yes	0	Yes	0	Yes			-0.04	-0.04	0	0	-0.04	-0.02
Ancestors	A16	16	CN 20982	sterilis_A16	CN 20982	exact	Avena sterilis	83444	P05		CN 20982			Turkey	Elazığ	41.67713, 26.73611	SAMEA113971478	2004024	1952400	Yes	0	Yes	0	Yes			0.02	-0.04	-0.03
Ancestors	A17	17	CN 20982	sterilis_A17	CN 20982	exact	Avena sterilis	83444	P05		CN 20982			Turkey	Elazığ	41.67713, 26.73611	SAMEA113971489	2528415	2466352	Yes	0	Yes	0	Yes			0.02	-0.04	-0.03
Ancestors	A18	18	CN 20982	sterilis_A18	CN 20982	exact	Avena sterilis	83444	P05		CN 20982			Turkey	Elazığ	41.67713, 26.73611	SAMEA113971500	2235849	2185147	Yes	0	Yes	0	Yes			0.02	-0.04	-0.03
Ancestors	A37	37	CN 52987	hausknechtii_A37	CN 52987	exact	Avena hausknechtii	1892225	P04		CN 52987						SAMEA113971649	1691779	1650207	Yes	0	Yes	0	Yes			0.09	0	0.01
Ancestors	A38	38	CN 52987	hausknechtii_A38	CN 52987	exact	Avena hausknechtii	1892225	P04		CN 52987						SAMEA113971660	2074385	2023875	Yes	0	Yes	0	Yes			0.09	0	0.01
Ancestors	A39	39	CN 52987	hausknechtii_A39	CN 52987	exact	Avena hausknechtii	1892225	P04		CN 52987						SAMEA113971671	1587218	1544406	Yes	0	Yes	0	Yes			0.09	0	0
Ancestors	A40	40	CN 19783	sterilis_A40	CN 19783	exact	Avena sterilis	83444	P05		CN 19783			Iran	Esfahan	32.883465478770404, 51.5675876860451	SAMEA113971682	1644972	1603043	Yes	0	Yes	0	Yes			0.03	-0.02	-0.04
Ancestors	A41	41	CN 19783	sterilis_A41	CN 19783	exact	Avena sterilis	83444	P05		CN 19783			Iran	Esfahan	32.46496025662083, 51.38308563763237	SAMEA113971689	1849837	1801342	Yes	0	Yes	0	Yes			0.03	-0.02	-0.05
Ancestors	A42	42	CN 19783	sterilis_A42	CN 19783	exact	Avena sterilis	83444	P05		CN 19783			Iran	Esfahan	32.80106411821624, 51.96378155832836	SAMEA113971700	2036347	1984354	Yes	0	Yes	0	Yes			0.03	-0.03	-0.05
Ancestors	A43	43	CN 24167	fatua_A43	CN 24167	exact	Avena fatua	4499	P12		CN 24167			Israel	Jerusalem Hill of Eshtaol	31.7811, 35.0101	SAMEA113971704	1816465	1773641	Yes	0	Yes	0	Yes			0	-0.05	-0.02	-0.03	-0.07	-0.02
Ancestors	A44	44	CN 24167	fatua_A44	CN 24167	exact	Avena fatua	4499	P12		CN 24167			Israel	Jerusalem Hill of Eshtaol	31.7811, 35.0101	SAMEA113971705	1990815	1943355	Yes	0	Yes	0	Yes			0	-0.05	-0.02	-0.03	-0.07	-0.02
Ancestors	A45	45	CN 24167	fatua_A45	CN 24167	exact	Avena fatua	4499	P12		CN 24167			Israel	Jerusalem Hill of Eshtaol	31.7811, 35.0101	SAMEA113971709	1886935	1836968	Yes	0	Yes	0	Yes			0	-0.05	-0.02	-0.03	-0.07	-0.02
Ancestors	A46	46	CN 24919	fatua_A46	CN 24919	exact	Avena fatua	4499	P05		CN 24919			Iran	33 KM NW of MAHABAD	36.9780, 45.4713	SAMEA113971716	2075542	2026435	Yes	0	Yes	0	Yes			0.01	-0.03	-0.03
Ancestors	A47	47	CN 24919	fatua_A47	CN 24919	exact	Avena fatua	4499	P05		CN 24919			Iran	33 KM NW of MAHABAD	36.9780, 45.4713	SAMEA113971726	2143581	2093042	Yes	0	Yes	0	Yes			0.01	-0.03	-0.03
Ancestors	A48	48	CN 24919	fatua_A48	CN 24919	exact	Avena fatua	4499	P05		CN 24919			Iran	33 KM NW of MAHABAD	36.9780, 45.4713	SAMEA113971733	1920843	1879861	Yes	0	Yes	0	Yes			0.01	-0.03	-0.02
Ancestors	A58	58	CN 24926	hybrida_A58	CN 24926	exact	Avena hybrida	1892225	P05		CN 24926			Iran	Iran	37.6217, 45.0786	SAMEA113971806	1533657	1493743	Yes	0	Yes	0	Yes			0.02	-0.04	-0.03
Ancestors	A59	59	CN 24926	hybrida_A59	CN 24926	exact	Avena hybrida	1892225	P05		CN 24926			Iran	Iran	37.6217, 45.0786	SAMEA113971807	1245514	1210453	Yes	0	Yes	0	Yes			0.02	-0.04	-0.03
Ancestors	A60	60	CN 24926	hybrida_A60	CN 24926	exact	Avena hybrida	1892225	P05		CN 24926			Iran	Iran	37.6217, 45.0786	SAMEA113971812	1740057	1690800	Yes	0	Yes	0	Yes			0.02	-0.03	-0.03
Ancestors	A61	61	CN 24930	hybrida_A61	CN 24930	exact	Avena hybrida	1892225	P05		CN 24930			Iran	Iran	30.4472, 49.0716	SAMEA113971818	1698499	1651370	Yes	0	Yes	0	Yes			0.02	-0.04	-0.04
Ancestors	A62	62	CN 24930	hybrida_A62	CN 24930	exact	Avena hybrida	1892225	P05		CN 24930			Iran	Iran	30.4472, 49.0716	SAMEA113971828	1549107	1504481	Yes	0	Yes	0	Yes			0.02	-0.04	-0.04
Ancestors	A63	63	CN 24930	hybrida_A63	CN 24930	exact	Avena hybrida	1892225	P05		CN 24930			Iran	Iran	30.4472, 49.0716	SAMEA113971839	1129312	1096744	Yes	0	Yes	0	Yes			0.02	-0.04	-0.04
Ancestors	A64	64	CN 25241	hybrida_A64	CN 25241	exact	Avena hybrida	1892225	P12		CN 25241			Turkey	Ordu		SAMEA113971846	1153556	1120917	Yes	0	Yes	0	Yes			0.01	-0.03	-0.01	-0.02	-0.06	-0.03
Ancestors	A67	67	CN 24842	sterilis_A67	CN 24842	exact	Avena sterilis	83444	P02		CN 24842			Turkey	Siirt		SAMEA113971858	1544834	1501157	Yes	0	Yes	0	Yes			0.1	0.13	0
Ancestors	A68	68	CN 24842	sterilis_A68	CN 24842	exact	Avena sterilis	83444	P02		CN 24842			Turkey	Siirt		SAMEA113971859	1947344	1894493	Yes	0	Yes	0	Yes			0.1	0.13	0
Ancestors	A69	69	CN 24884	hybrida_A69	CN 24884	exact	Avena hybrida	1892225	P05		CN 24884			Iran	Iran	33.8942, 48.9294	SAMEA113971860	1916108	1863797	Yes	0	Yes	0	Yes			0.02	-0.04	-0.04
Ancestors	A70	70	CN 24885	hybrida_A70	CN 24885	exact	Avena hybrida	1892225	P05		CN 24885			Iran	Iran	33.8942, 48.9294	SAMEA113971861	1463119	1427447	Yes	0	Yes	0	Yes			0.02	-0.04	-0.04
Ancestors	A71	71	CN 24885	hybrida_A71	CN 24885	exact	Avena hybrida	1892225	P05		CN 24885			Iran	Iran	33.8942, 48.9294	SAMEA113971862	1605436	1572407	Yes	0	Yes	0	Yes			0.02	-0.04	-0.04
Ancestors	A72	72	CN 24885	hybrida_A72	CN 24885	exact	Avena hybrida	1892225	P05		CN 24885			Iran	Iran	33.8942, 48.9294	SAMEA113971863	1697584	1652488	Yes	0	Yes	0	Yes			0.02	-0.04	-0.04
Ancestors	A103	103	CN 65923	sativa_A103	CN 65923	exact	Avena sativa	4498	P12		CN 65923			Romania	Romania	45.9432, 24.9668	SAMEA113971425	1434054	1377825	Yes	0	Yes	0	Yes			-0.05	-0.01	0.03	0.03	-0.03	0.02
Ancestors	A104	104	CN 65923	sativa_A104	CN 65923	exact	Avena sativa	4498	P12		CN 65923			Romania	Romania	45.9432, 24.9668	SAMEA113971426	1444967	1404636	Yes	0	Yes	0	Yes			-0.05	-0.01	0.03	0.03	-0.03	0.02
Ancestors	A105	105	CN 65923	sativa_A105	CN 65923	exact	Avena sativa	4498	P12		CN 65923			Romania	Romania	45.9432, 24.9668	SAMEA113971427	2020611	1963087	Yes	0	Yes	0	Yes			-0.05	-0.01	0.03	0.03	-0.03	0.02
Ancestors	A108	108	CN 4541	occidentalis_A108	CN 4541	exact	Avena occidentalis	311213	P04		CN 4541			Spain	Canarias	28.6836712428232, -15.151254319209118	SAMEA113971428	2348713	2270294	Yes	0	Yes	0	Yes			0.16	-0.05	0.02
Ancestors	A109	109	CN 4541	occidentalis_A109	CN 4541	exact	Avena occidentalis	311213	P04		CN 4541			Spain	Canarias	28.6836712428232, -15.151254319209118	SAMEA113971429	2586071	2478222	Yes	0	Yes	0	Yes			0.16	-0.05	0.02
Ancestors	A110	110	CN 4541	occidentalis_A110	CN 4541	exact	Avena occidentalis	311213	P04		CN 4541			Spain	Canarias	28.6836712428232, -15.151254319209118	SAMEA113971430	2536837	2453268	Yes	0	Yes	0	Yes			0.15	-0.05	0.02
Ancestors	A111	111	CN 4547	occidentalis_A111	CN 4547	exact	Avena occidentalis	311213	P04		CN 4547				Canarias	28.66882128738181, -17.28698731645988	SAMEA113971431	1915446	1855054	Yes	0	Yes	0	Yes			0.16	-0.05	0.02
Ancestors	A112	112	CN 4547	occidentalis_A112	CN 4547	exact	Avena occidentalis	311213	P04		CN 4547				Canarias	28.66882128738181, -17.28698731645988	SAMEA113971432	2007819	1937146	Yes	0	Yes	0	Yes			0.16	-0.05	0.02
Ancestors	A113	113	CN 4547	occidentalis_A113	CN 4547	exact	Avena occidentalis	311213	P04		CN 4547				Canarias	28.66882128738181, -17.28698731645988	SAMEA113971433	2206791	2131525	Yes	0	Yes	0	Yes			0.16	-0.05	0.02
Ancestors	A114	114	CN 23036	occidentalis_A114	CN 23036	exact	Avena occidentalis	311213	P04		CN 23036			Spain	Canarias, S.SEBASTIAN of LA GOMERA IS.	28.045879, -17.195391	SAMEA113971434	2084068	2014159	Yes	0	Yes	0	Yes			0.15	-0.05	0.02
Ancestors	A115	115	CN 23036	occidentalis_A115	CN 23036	exact	Avena occidentalis	311213	P04		CN 23036			Spain	Canarias, S.SEBASTIAN of LA GOMERA IS.	28.045879, -17.195391	SAMEA113971435	1470960	1418729	Yes	0	Yes	0	Yes			0.15	-0.05	0.02
Ancestors	A116	116	CN 23036	occidentalis_A116	CN 23036	exact	Avena occidentalis	311213	P04		CN 23036			Spain	Canarias, S.SEBASTIAN of LA GOMERA IS.	28.045879, -17.195391	SAMEA113971436	1775645	1712505	Yes	0	Yes	0	Yes			0.15	-0.05	0.02
Ancestors	A117	117	CN 25942	occidentalis_A117	CN 25942	exact	Avena occidentalis	311213	P04		CN 25942			Morocco	5 Km S of Agdz	30.6529, -6.4497	SAMEA113971437	2063397	1994679	Yes	0	Yes	0	Yes			0.08	-0.03	-0.02
Ancestors	A118	118	CN 25942	occidentalis_A118	CN 25942	exact	Avena occidentalis	311213	P04		CN 25942			Morocco	5 Km S of Agdz	30.6529, -6.4497	SAMEA113971438	1718766	1663764	Yes	0	Yes	0	Yes			0.09	-0.03	-0.01
Ancestors	A119	119	CN 25942	occidentalis_A119	CN 25942	exact	Avena occidentalis	311213	P04		CN 25942			Morocco	5 Km S of Agdz	30.6529, -6.4497	SAMEA113971439	1849165	1791909	Yes	0	Yes	0	Yes			0.09	-0.03	-0.01
Ancestors	A120	120	CN 106555	sativa_A120	CN 106555	exact	Avena sativa	4498	P11		CN 106555						SAMEA113971440	1825492	1773184	Yes	0	Yes	0	Yes			-0.06	-0.01	0.03	0.03	-0.02	0.01
Ancestors	A121	121	CN 106555	sativa_A121	CN 106555	exact	Avena sativa	4498	P11		CN 106555						SAMEA113971441	2098651	2040925	Yes	0	Yes	0	Yes			-0.06	-0.01	0.03	0.03	-0.02	0.01
Ancestors	A122	122	CN 106555	sativa_A122	CN 106555	exact	Avena sativa	4498	P11		CN 106555						SAMEA113971442	2215780	2155163	Yes	0	Yes	0	Yes			-0.06	-0.01	0.03	0.04	-0.01	0.01
Ancestors	A123	123	CN 63856	sativa_A123	CN 63856	exact	Avena sativa	4498	P11		CN 63856			Japan	Japan	36.2048, 138.2529	SAMEA113971443	2452563	2290082	Yes	0	Yes	0	Yes			-0.05	0	0.03	0.04	-0.02	0.02
Ancestors	A124	124	CN 63856	sativa_A124	CN 63856	exact	Avena sativa	4498	P11		CN 63856			Japan	Japan	36.2048, 138.2529	SAMEA113971444	2180854	2123082	Yes	0	Yes	0	Yes			-0.05	0	0.03	0.04	-0.02	0.02
Ancestors	A125	125	CN 63856	sativa_A125	CN 63856	exact	Avena sativa	4498	P11		CN 63856			Japan	Japan	36.2048, 138.2529	SAMEA113971445	1440134	1408101	Yes	0	Yes	0	Yes			-0.05	0	0.03	0.03	-0.02	0.02
Ancestors	A126	126	CN 64264	sativa_A126	CN 64264	exact	Avena sativa	4498	P11		CN 64264			Hungary	Heves	47.9025, 20.3772	SAMEA113971446	2136154	2081508	Yes	0	Yes	0	Yes			-0.05	0	0.03	0.03	-0.02	0.02
Ancestors	A127	127	CN 64264	sativa_A127	CN 64264	exact	Avena sativa	4498	P11		CN 64264			Hungary	Heves	47.9025, 20.3772	SAMEA113971447	1853604	1806988	Yes	0	Yes	0	Yes			-0.05	0	0.03	0.03	-0.02	0.02
Ancestors	A128	128	CN 64264	sativa_A128	CN 64264	exact	Avena sativa	4498	P11		CN 64264			Hungary	Heves	47.9025, 20.3772	SAMEA113971448	2093426	2034223	Yes	0	Yes	0	Yes			-0.06	0	0.03	0.04	-0.02	0.02
Ancestors	A129	129	CN 1954	sativa_A129	HAJIRA	stock accn	Avena sativa	4498	P11		CN 1954			South Africa	Transvaal		SAMEA113971449	1895605	1840633	Yes	0	Yes	0	Yes			-0.05	0	0.03	0.04	-0.02	0.02
Ancestors	A130	130	CN 1954	sativa_A130	HAJIRA	stock accn	Avena sativa	4498	P11		CN 1954			South Africa	Transvaal		SAMEA113971450	1938668	1888211	Yes	0	Yes	0	Yes			-0.05	0	0.03	0.04	-0.01	0.01
Ancestors	A131	131	CN 1954	sativa_A131	HAJIRA	stock accn	Avena sativa	4498	P11		CN 1954			South Africa	Transvaal		SAMEA113971451	2053960	2003408	Yes	0	Yes	0	Yes			-0.05	0	0.03	0.04	-0.02	0.02
Ancestors	A132	132	CN 2806	sativa_A132	CN 2806	exact	Avena sativa	4498	P11		CN 2806			Algeria	Alger		SAMEA113971452	1233443	1196858	Yes	0	Yes	0	Yes			-0.02	0.06	0.03	0.03	0	0.03
Ancestors	A133	133	CN 2806	sativa_A133	CN 2806	exact	Avena sativa	4498	P11		CN 2806			Algeria	Alger		SAMEA113971453	1313130	1272860	Yes	0	Yes	0	Yes			-0.02	0.05	0.03	0.03	0	0.03
Ancestors	A134	134	CN 2806	sativa_A134	CN 2806	exact	Avena sativa	4498	P11		CN 2806			Algeria	Alger		SAMEA113971454	1361220	1320536	Yes	0	Yes	0	Yes			-0.02	0.05	0.03	0.03	0	0.03
Ancestors	A135	135	CN 2807	sativa_A135	CN 2807	exact	Avena sativa	4498	P10		CN 2807			USA	Alabama		SAMEA113971455	2047254	1992282	Yes	0	Yes	0	Yes			-0.02	0.03	0	0	-0.02	0.02
Ancestors	A136	136	CN 2807	sativa_A136	CN 2807	exact	Avena sativa	4498	P10		CN 2807			USA	Alabama		SAMEA113971456	1802836	1750899	Yes	0	Yes	0	Yes			-0.02	0.03	0	0	-0.02	0.02
Ancestors	A138	138	CN 2897	sativa_A138	CN 2897	exact	Avena byzantina	146531	P01		CN 2897			Morocco	Morocco		SAMEA113971457	2352214	2279576	Yes	0	Yes	0	Yes			0.06	0.17	-0.01
Ancestors	A139	139	CN 2897	sativa_A139	CN 2897	exact	Avena byzantina	146531	P01		CN 2897			Morocco	Morocco		SAMEA113971458	2067665	2002951	Yes	0	Yes	0	Yes			0.06	0.17	-0.01
Ancestors	A140	140	CN 2897	sativa_A140	CN 2897	exact	Avena byzantina	146531	P01		CN 2897			Morocco	Morocco		SAMEA113971459	1993950	1923419	Yes	0	Yes	0	Yes			0.06	0.17	-0.01
Ancestors	A141	141	Victoria	Victoria	CN 56863	synonym case	Avena sativa	4498	P21		CN 5154			Argentina	Argentina		SAMEA113971460	918337	885932	Yes	0	Yes	0	Yes			0.02	-0.06	-0.08	-0.1	-0.02	-0.08
Ancestors	A143	143	Victoria	Victoria	CN 56863	synonym case	Avena sativa	4498	P21		CN 5154			Argentina	Argentina		SAMEA113971461	1985119	1921673	Yes	0	Yes	0	Yes			0.02	-0.07	-0.08	-0.11	-0.02	-0.09
Ancestors	A144	144	CN 5220	sativa_A144	CN 5220	exact	Avena byzantina	146531	P01		CN 5220			USA	Texas		SAMEA113971462	2352053	2280883	Yes	0	Yes	0	Yes			0.06	0.18	-0.02
Ancestors	A145	145	CN 5220	sativa_A145	CN 5220	exact	Avena byzantina	146531	P01		CN 5220			USA	Texas		SAMEA113971463	1906059	1842010	Yes	0	Yes	0	Yes			0.06	0.17	-0.02
Ancestors	A146	146	CN 5220	sativa_A146	CN 5220	exact	Avena byzantina	146531	P01		CN 5220			USA	Texas		SAMEA113971464	3257054	3165079	Yes	0	Yes	0	Yes			0.06	0.18	-0.02
Ancestors	A147	147	CN 5224	sativa_A147	CN 5224	exact	Avena byzantina	146531	P01		CN 5224			USA	District of Columbia		SAMEA113971465	2280912	2204566	Yes	0	Yes	0	Yes			0.06	0.17	-0.02
Ancestors	A148	148	CN 5224	sativa_A148	CN 5224	exact	Avena byzantina	146531	P01		CN 5224			USA	District of Columbia		SAMEA113971466	2237373	2162012	Yes	0	Yes	0	Yes			0.06	0.17	-0.02
Ancestors	A149	149	CN 5224	sativa_A149	CN 5224	exact	Avena byzantina	146531	P01		CN 5224			USA	District of Columbia		SAMEA113971467	2598463	2519420	Yes	0	Yes	0	Yes			0.06	0.17	-0.02
Ancestors	A150	150	CN 40449	sativa_A150	CN 40449	exact	Avena sativa	4498	P07		CN 40449						SAMEA113971468	2235870	2177478	Yes	0	Yes	0	Yes			-0.02	0.05	-0.02	-0.02	0.01	0.03
Ancestors	A151	151	CN 40449	sativa_A151	CN 40449	exact	Avena sativa	4498	P11		CN 40449						SAMEA113971469	2555680	2484400	Yes	0	Yes	0	Yes			-0.04	0.02	-0.01	0	0.01	0.02
Ancestors	A152	152	CN 40449	sativa_A152	CN 40449	exact	Avena sativa	4498	P11		CN 40449						SAMEA113971470	1128522	1087762	Yes	0	Yes	0	Yes			-0.04	0.01	0	0	-0.01	0.02
Ancestors	A153	153	Victoria	Victoria	CN 56863	synonym case	Avena sativa	4498	P21		CN 40455			Argentina	Argentina		SAMEA113971471	1443920	1398524	Yes	0	Yes	0	Yes			0.02	-0.07	-0.08	-0.11	-0.02	-0.09
Ancestors	A154	154	Victoria	Victoria	CN 56863	synonym case	Avena sativa	4498	P21		CN 40455			Argentina	Argentina		SAMEA113971472	1337151	1291875	Yes	0	Yes	0	Yes			0.02	-0.07	-0.08	-0.11	-0.02	-0.09
Ancestors	A155	155	Victoria	Victoria	CN 56863	synonym case	Avena sativa	4498	P21		CN 40455			Argentina	Argentina		SAMEA113971473	1488340	1432773	Yes	0	Yes	0	Yes			0.02	-0.06	-0.08	-0.11	-0.02	-0.09
Ancestors	A156	156	CN 52998	sativa_A156	CN 52998	exact	Avena sativa	4498	P11		CN 52998			Denmark	Copenhagen		SAMEA113971474	1957901	1899418	Yes	0	Yes	0	Yes			-0.06	0	0.03	0.04	-0.01	0.01
Ancestors	A157	157	CN 52998	sativa_A157	CN 52998	exact	Avena sativa	4498	P11		CN 52998			Denmark	Copenhagen		SAMEA113971475	2118997	2057098	Yes	0	Yes	0	Yes			-0.06	0	0.03	0.04	-0.01	0.01
Ancestors	A158	158	CN 52998	sativa_A158	CN 52998	exact	Avena sativa	4498	P11		CN 52998			Denmark	Copenhagen		SAMEA113971476	2469161	2405323	Yes	0	Yes	0	Yes			-0.06	0	0.03	0.04	-0.01	0.01
Ancestors	A159	159	CN 53006	sativa_A159	BANNER|CIAV806	stock accn	Avena sativa	4498	P11		CN 53006			USA	Montana		SAMEA113971477	1322853	1288489	Yes	0	Yes	0	Yes			-0.05	-0.01	0.03	0.03	-0.02	0.01
Ancestors	A160	160	CN 53006	sativa_A160	BANNER|CIAV806	stock accn	Avena sativa	4498	P11		CN 53006			USA	Montana		SAMEA113971479	1399497	1359980	Yes	0	Yes	0	Yes			-0.06	-0.01	0.03	0.03	-0.02	0.01
Ancestors	A161	161	CN 53006	sativa_A161	BANNER|CIAV806	stock accn	Avena sativa	4498	P11		CN 53006			USA	Montana		SAMEA113971480	1273778	1235254	Yes	0	Yes	0	Yes			-0.05	-0.01	0.03	0.03	-0.02	0.01
Ancestors	A162	162	CN 53022	sativa_A162	CN 53022	exact	Avena sativa	4498	P11		CN 53022						SAMEA113971481	1996194	1937157	Yes	0	Yes	0	Yes			-0.04	0.03	0.02	0.03	0.01	0.02
Ancestors	A163	163	CN 53022	sativa_A163	CN 53022	exact	Avena sativa	4498	P08		CN 53022						SAMEA113971482	2304234	2231359	Yes	0	Yes	0	Yes			0	0.05	-0.09	-0.09	0.02	0.03
Ancestors	A164	164	CN 53022	sativa_A164	CN 53022	exact	Avena sativa	4498	P11		CN 53022						SAMEA113971483	1297180	1260575	Yes	0	Yes	0	Yes			-0.04	0.03	0.02	0.03	0.01	0.02
Ancestors	A165	165	CN 53030	sativa_A165	CN 53030	exact	Avena sativa	4498	P08		CN 53030						SAMEA113971484	3004390	2914920	Yes	0	Yes	0	Yes			0	0.05	-0.09	-0.09	0.02	0.03
Ancestors	A166	166	CN 53030	sativa_A166	CN 53030	exact	Avena sativa	4498	P11		CN 53030						SAMEA113971485	2285020	2228636	Yes	0	Yes	0	Yes			-0.04	-0.02	0	0	-0.04	0
Ancestors	A167	167	CN 53030	sativa_A167	CN 53030	exact	Avena sativa	4498	P11		CN 53030						SAMEA113971486	1975837	1932899	Yes	0	Yes	0	Yes			-0.05	0	0.03	0.04	-0.01	0.02
Ancestors	A168	168	CN 53046	sativa_A168	CN 53046	exact	Avena sativa	4498	P11		CN 53046						SAMEA113971487	2032155	1951372	Yes	0	Yes	0	Yes			-0.03	0.03	0	0.01	-0.02	0.02
Ancestors	A169	169	CN 53046	sativa_A169	CN 53046	exact	Avena sativa	4498	P11		CN 53046						SAMEA113971488	2109703	2045266	Yes	0	Yes	0	Yes			-0.03	0.03	0	0.01	-0.02	0.02
Ancestors	A170	170	CN 53046	sativa_A170	CN 53046	exact	Avena sativa	4498	P11		CN 53046						SAMEA113971490	2058792	1999411	Yes	0	Yes	0	Yes			-0.03	0.03	0	0.01	-0.02	0.02
Ancestors	A171	171	CN 53074	sativa_A171	CN 53074	exact	Avena sativa	4498	P11		CN 53074			USA	Minnesota		SAMEA113971491	2444368	2360701	Yes	0	Yes	0	Yes			-0.05	0	0.03	0.04	-0.01	0.02
Ancestors	A172	172	CN 53074	sativa_A172	CN 53074	exact	Avena sativa	4498	P11		CN 53074			USA	Minnesota		SAMEA113971492	1778354	1728156	Yes	0	Yes	0	Yes			-0.06	0	0.03	0.04	-0.02	0.02
Ancestors	A173	173	CN 53074	sativa_A173	CN 53074	exact	Avena sativa	4498	P11		CN 53074			USA	Minnesota		SAMEA113971493	1752466	1704742	Yes	0	Yes	0	Yes			-0.06	0	0.03	0.04	-0.02	0.02
Ancestors	A174	174	CN 53087	sativa_A174	CN 53087	exact	Avena sativa	4498	P11		CN 53087						SAMEA113971494	1710831	1666205	Yes	0	Yes	0	Yes			-0.06	0	0.03	0.04	-0.01	0.01
Ancestors	A175	175	CN 53087	sativa_A175	CN 53087	exact	Avena sativa	4498	P11		CN 53087						SAMEA113971495	1770557	1726002	Yes	0	Yes	0	Yes			-0.06	-0.01	0.03	0.04	-0.01	0.01
Ancestors	A176	176	CN 53087	sativa_A176	CN 53087	exact	Avena sativa	4498	P11		CN 53087						SAMEA113971496	1826805	1772985	Yes	0	Yes	0	Yes			-0.06	0	0.03	0.04	-0.01	0.01
Ancestors	A177	177	CN 53094	sativa_A177	CN 53094	exact	Avena sativa	4498	P11		CN 53094						SAMEA113971497	2743984	2674336	Yes	0	Yes	0	Yes			-0.06	0	0.04	0.04	-0.01	0.01
Ancestors	A178	178	CN 53094	sativa_A178	CN 53094	exact	Avena sativa	4498	P11		CN 53094						SAMEA113971498	1638783	1585820	Yes	0	Yes	0	Yes			-0.06	0	0.03	0.04	-0.01	0.01
Ancestors	A179	179	CN 53094	sativa_A179	CN 53094	exact	Avena sativa	4498	P11		CN 53094						SAMEA113971499	1792561	1742019	Yes	0	Yes	0	Yes			-0.05	0	0.03	0.04	-0.01	0.01
Ancestors	A180	180	Beardless Probsteier	Beardless Probsteier	AWNLESS_PROBSTEIER	synonym case	Avena sativa	4498	P21		CN 53165			Sweden	Sweden		SAMEA113971501	1769583	1716970	Yes	0	Yes	0	Yes			0.02	-0.07	-0.09	-0.11	-0.03	-0.07
Ancestors	A181	181	Beardless Probsteier	Beardless Probsteier	AWNLESS_PROBSTEIER	synonym case	Avena sativa	4498	P21		CN 53165			Sweden	Sweden		SAMEA113971502	1771078	1718953	Yes	0	Yes	0	Yes			0.02	-0.07	-0.08	-0.11	-0.03	-0.07
Ancestors	A182	182	Beardless Probsteier	sativa_A182	AWNLESS_PROBSTEIER	synonym case	Avena sativa	4498	P11		CN 53165			Sweden	Sweden		SAMEA113971503	2080589	1981667	Yes	0	Yes	0	Yes			-0.06	0	0.03	0.04	-0.02	0.01
Ancestors	A183	183	CN 53173	sativa_A183	CN 53173	exact	Avena sativa	4498	P11		CN 53173			USA	Nebraska		SAMEA113971504	1858436	1809431	Yes	0	Yes	0	Yes			-0.05	-0.01	0.03	0.04	-0.02	0.01
Ancestors	A184	184	CN 53173	sativa_A184	CN 53173	exact	Avena sativa	4498	P11		CN 53173			USA	Nebraska		SAMEA113971505	1804075	1748508	Yes	0	Yes	0	Yes			-0.04	-0.03	0	0	-0.04	0
Ancestors	A185	185	CN 53173	sativa_A185	CN 53173	exact	Avena sativa	4498	P11		CN 53173			USA	Nebraska		SAMEA113971506	2104399	2041572	Yes	0	Yes	0	Yes			-0.05	0	0.03	0.04	-0.02	0.01
Ancestors	A186	186	CN 53331	sativa_A186	CN 53331	exact	Avena sativa	4498	P11		CN 53331						SAMEA113971507	2839780	2782107	Yes	0	Yes	0	Yes			-0.06	0	0.03	0.04	-0.01	0.02
Ancestors	A187	187	CN 53331	sativa_A187	CN 53331	exact	Avena sativa	4498	P11		CN 53331						SAMEA113971508	2058612	2002685	Yes	0	Yes	0	Yes			-0.04	-0.02	0.01	0.01	-0.05	0
Ancestors	A188	188	CN 53331	sativa_A188	CN 53331	exact	Avena sativa	4498	P11		CN 53331						SAMEA113971509	2169723	2101752	Yes	0	Yes	0	Yes			-0.04	-0.02	0.01	0.01	-0.05	0
Ancestors	A189	189	CN 53420	sativa_A189	PROBSTEIER|PI290099	stock accn	Avena sativa	4498	P11		CN 53420						SAMEA113971510	2052872	1994632	Yes	0	Yes	0	Yes			-0.05	-0.01	0.03	0.03	-0.03	0.01
Ancestors	A190	190	CN 53420	sativa_A190	PROBSTEIER|PI290099	stock accn	Avena sativa	4498	P11		CN 53420						SAMEA113971511	1454300	1412620	Yes	0	Yes	0	Yes			-0.05	-0.01	0.03	0.03	-0.03	0.01
Ancestors	A191	191	CN 53420	sativa_A191	PROBSTEIER|PI290099	stock accn	Avena sativa	4498	P11		CN 53420						SAMEA113971512	1904486	1843361	Yes	0	Yes	0	Yes			-0.05	-0.01	0.03	0.03	-0.03	0.01
Ancestors	A192	192	CN 53421	sativa_A192	PROBSTEIER|PI290099	stock accn	Avena sativa	4498	P11		CN 53421						SAMEA113971513	1797139	1741471	Yes	0	Yes	0	Yes			-0.06	0	0.04	0.04	-0.02	0.01
Ancestors	A193	193	CN 53421	sativa_A193	PROBSTEIER|PI290099	stock accn	Avena sativa	4498	P11		CN 53421						SAMEA113971514	1725998	1680503	Yes	0	Yes	0	Yes			-0.05	-0.01	0.03	0.04	-0.02	0.01
Ancestors	A194	194	CN 53421	sativa_A194	PROBSTEIER|PI290099	stock accn	Avena sativa	4498	P11		CN 53421						SAMEA113971515	2114610	2053193	Yes	0	Yes	0	Yes			-0.05	0	0.03	0.04	-0.02	0.01
Ancestors	A195	195	CN 53424	sativa_A195	PROBSTEIER|PI290099	stock accn	Avena sativa	4498	P11		CN 53424						SAMEA113971516	1876969	1824848	Yes	0	Yes	0	Yes			-0.06	0	0.03	0.04	-0.01	0.01
Ancestors	A196	196	CN 53424	sativa_A196	PROBSTEIER|PI290099	stock accn	Avena sativa	4498	P11		CN 53424						SAMEA113971517	2319639	2255178	Yes	0	Yes	0	Yes			-0.06	0	0.03	0.04	-0.01	0.01
Ancestors	A197	197	CN 53424	sativa_A197	PROBSTEIER|PI290099	stock accn	Avena sativa	4498	P11		CN 53424						SAMEA113971518	2083365	2023190	Yes	0	Yes	0	Yes			-0.06	-0.01	0.03	0.04	-0.01	0.01
Ancestors	A198	198	CN 53549	sativa_A198	CN 53549	exact	Avena sativa	4498	P11		CN 53549			USA	Minnesota		SAMEA113971519	2053193	1995583	Yes	0	Yes	0	Yes			-0.06	0	0.03	0.04	-0.02	0.02
Ancestors	A199	199	CN 53549	sativa_A199	CN 53549	exact	Avena sativa	4498	P11		CN 53549			USA	Minnesota		SAMEA113971520	2190203	2123119	Yes	0	Yes	0	Yes			-0.05	-0.02	0.02	0.02	-0.03	0
Ancestors	A200	200	CN 53549	sativa_A200	CN 53549	exact	Avena sativa	4498	P11		CN 53549			USA	Minnesota		SAMEA113971521	1771810	1717350	Yes	0	Yes	0	Yes			-0.05	-0.02	0.01	0.02	-0.03	0
Ancestors	A201	201	CN 53574	sativa_A201	CN 53574	exact	Avena sativa	4498	P11		CN 53574						SAMEA113971522	2334600	2273465	Yes	0	Yes	0	Yes			-0.05	0	0.03	0.03	-0.02	0.01
Ancestors	A202	202	CN 53574	sativa_A202	CN 53574	exact	Avena sativa	4498	P11		CN 53574						SAMEA113971523	2421023	2355283	Yes	0	Yes	0	Yes			-0.05	-0.01	0.02	0.03	-0.03	0.01
Ancestors	A203	203	CN 53574	sativa_A203	CN 53574	exact	Avena sativa	4498	P11		CN 53574						SAMEA113971524	2773975	2699654	Yes	0	Yes	0	Yes			-0.05	0	0.03	0.04	-0.02	0.01
Ancestors	A204	204	CN 53576	sativa_A204	CN 53576	exact	Avena sativa	4498	P11		CN 53576						SAMEA113971525	2417589	2356754	Yes	0	Yes	0	Yes			-0.06	0	0.03	0.04	-0.01	0.02
Ancestors	A205	205	CN 53576	sativa_A205	CN 53576	exact	Avena sativa	4498	P11		CN 53576						SAMEA113971526	1978398	1933382	Yes	0	Yes	0	Yes			-0.06	-0.01	0.03	0.04	-0.01	0.01
Ancestors	A206	206	CN 53576	sativa_A206	CN 53576	exact	Avena sativa	4498	P11		CN 53576						SAMEA113971527	2787223	2717808	Yes	0	Yes	0	Yes			-0.06	-0.01	0.03	0.04	-0.01	0.01
Ancestors	A207	207	CN 53770	sativa_A207	CN 53770	exact	Avena sativa	4498	P11		CN 53770						SAMEA113971528	2125449	2068830	Yes	0	Yes	0	Yes			-0.03	0.04	-0.01	-0.01	0	0.03
Ancestors	A208	208	CN 53770	sativa_A208	CN 53770	exact	Avena sativa	4498	P11		CN 53770						SAMEA113971529	2485217	2419457	Yes	0	Yes	0	Yes			-0.05	0	0.03	0.04	-0.01	0.02
Ancestors	A209	209	CN 53770	sativa_A209	CN 53770	exact	Avena sativa	4498	P08		CN 53770						SAMEA113971530	2084082	2013928	Yes	0	Yes	0	Yes			0	0.05	-0.09	-0.09	0.02	0.03
Ancestors	A210	210	CN 53811	sativa_A210	CN 53811	exact	Avena sativa	4498	P11		CN 53811			Algeria	Algeria		SAMEA113971531	2485650	2423928	Yes	0	Yes	0	Yes			-0.06	0	0.03	0.04	-0.02	0.02
Ancestors	A211	211	CN 53811	sativa_A211	CN 53811	exact	Avena sativa	4498	P05		CN 53811			Algeria	Algeria		SAMEA113971532	1432074	1386332	Yes	0	Yes	0	Yes			0.01	-0.05	-0.04
Ancestors	A212	212	CN 53811	sativa_A212	CN 53811	exact	Avena byzantina	146531	P01		CN 53811			Algeria	Algeria		SAMEA113971533	2197380	2125411	Yes	0	Yes	0	Yes			0.06	0.17	-0.01
Ancestors	A213	213	CN 53911	sativa_A213	CN 53911	exact	Avena sativa	4498	P11		CN 53911						SAMEA113971534	2343012	2279550	Yes	0	Yes	0	Yes			-0.03	0.01	-0.02	-0.01	-0.01	0.03
Ancestors	A214	214	CN 53911	sativa_A214	CN 53911	exact	Avena sativa	4498	P08		CN 53911						SAMEA113971535	2277245	2212813	Yes	0	Yes	0	Yes			0	0.05	-0.09	-0.09	0.02	0.03
Ancestors	A215	215	CN 53911	sativa_A215	CN 53911	exact	Avena sativa	4498	P11		CN 53911						SAMEA113971536	2208555	2153627	Yes	0	Yes	0	Yes			-0.04	0.04	0	0	0.01	0.04
Ancestors	A216	216	CN 54919	sativa_A216	CN 54919	exact	Avena sativa	4498	P11		CN 54919			USA	Iowa		SAMEA113971537	1571649	1529699	Yes	0	Yes	0	Yes			-0.05	-0.01	0.02	0.03	-0.03	0.01
Ancestors	A217	217	CN 54919	sativa_A217	CN 54919	exact	Avena sativa	4498	P11		CN 54919			USA	Iowa		SAMEA113971538	1890613	1832730	Yes	0	Yes	0	Yes			-0.05	-0.01	0.02	0.03	-0.03	0.01
Ancestors	A218	218	CN 54919	sativa_A218	CN 54919	exact	Avena sativa	4498	P11		CN 54919			USA	Iowa		SAMEA113971539	2208650	2149399	Yes	0	Yes	0	Yes			-0.05	-0.01	0.03	0.03	-0.03	0.01
Ancestors	A219	219	CN 65254	sativa_A219	CN 65254	exact	Avena sativa	4498	P11		CN 65254					55.9903, 13.5958	SAMEA113971540	1921484	1869877	Yes	0	Yes	0	Yes			-0.05	0	0.03	0.04	-0.02	0.02
Ancestors	A220	220	CN 65254	sativa_A220	CN 65254	exact	Avena sativa	4498	P11		CN 65254					55.9903, 13.5958	SAMEA113971541	2779692	2712341	Yes	0	Yes	0	Yes			-0.06	0	0.03	0.04	-0.02	0.02
Ancestors	A221	221	CN 65254	sativa_A221	CN 65254	exact	Avena sativa	4498	P11		CN 65254					55.9903, 13.5958	SAMEA113971542	2377431	2316926	Yes	0	Yes	0	Yes			-0.06	0	0.03	0.04	-0.02	0.02
Ancestors	A222	222	CN 88739	sativa_A222	CN 88739	exact	Avena sativa	4498	P11		CN 88739					55.9903, 13.5958	SAMEA113971543	1835672	1784011	Yes	0	Yes	0	Yes			-0.05	-0.01	0.03	0.03	-0.02	0.02
Ancestors	A223	223	CN 88739	sativa_A223	CN 88739	exact	Avena sativa	4498	P11		CN 88739					55.9903, 13.5958	SAMEA113971544	1743985	1699500	Yes	0	Yes	0	Yes			-0.05	-0.01	0.03	0.03	-0.02	0.02
Ancestors	A224	224	CN 88739	sativa_A224	CN 88739	exact	Avena sativa	4498	P11		CN 88739					55.9903, 13.5958	SAMEA113971545	1721808	1675025	Yes	0	Yes	0	Yes			-0.06	0	0.03	0.04	-0.01	0.01
Ancestors	A225	225	CN 90176	sativa_A225	CN 90176	exact	Avena sativa	4498	P16		CN 90176			Sweden	Sweden		SAMEA113971546	2124564	2059149	Yes	0	Yes	0	Yes			-0.03	0	0	0	0.02	0
Ancestors	A226	226	CN 90176	sativa_A226	CN 90176	exact	Avena sativa	4498	P11		CN 90176			Sweden	Sweden		SAMEA113971547	2234065	2173849	Yes	0	Yes	0	Yes			-0.05	-0.01	0.03	0.04	-0.02	0.01
Ancestors	A227	227	CN 90176	sativa_A227	CN 90176	exact	Avena sativa	4498	P11		CN 90176			Sweden	Sweden		SAMEA113971548	2466319	2406461	Yes	0	Yes	0	Yes			-0.06	-0.01	0.03	0.04	-0.02	0.01
Ancestors	A228	228	CN 21305	sativa_A228	CN 21305	exact	Avena byzantina	146531	P01		CN 21305			Turkey	Antalya	39.79829, 32.68884	SAMEA113971549	1887321	1827616	Yes	0	Yes	0	Yes			0.06	0.17	-0.01
Ancestors	A229	229	CN 21305	sativa_A229	CN 21305	exact	Avena byzantina	146531	P01		CN 21305			Turkey	Antalya	39.79829, 32.68884	SAMEA113971550	2282002	2211748	Yes	0	Yes	0	Yes			0.06	0.17	-0.01
Ancestors	A230	230	CN 21305	sativa_A230	CN 21305	exact	Avena byzantina	146531	P01		CN 21305			Turkey	Antalya	39.79829, 32.68884	SAMEA113971551	2505191	2429160	Yes	0	Yes	0	Yes			0.06	0.17	-0.01
Ancestors	A231	231	CN 22330	sativa_A231	CN 22330	exact	Avena byzantina	146531	P01		CN 22330	PI 411386		Ethiopia	5km W of Kwiha	13.46666667, 39.51666667	SAMEA113971552	3227096	3128394	Yes	0	Yes	0	Yes			0.07	0.16	0
Ancestors	A232	232	CN 22330	sativa_A232	CN 22330	exact	Avena byzantina	146531	P01		CN 22330	PI 411386		Ethiopia	5km W of Kwiha	13.46666667, 39.51666667	SAMEA113971553	2741429	2655575	Yes	0	Yes	0	Yes			0.07	0.16	0
Ancestors	A233	233	CN 22330	sativa_A233	CN 22330	exact	Avena byzantina	146531	P01		CN 22330	PI 411386		Ethiopia	5km W of Kwiha	13.46666667, 39.51666667	SAMEA113971554	2520885	2439043	Yes	0	Yes	0	Yes			0.07	0.16	0
Ancestors	A234	234	CN 24549	sativa_A234	CN 24549	exact	Avena byzantina	146531	P01		CN 24549			Turkey	Muğla	40.96896, 34.80012	SAMEA113971555	2382355	2306973	Yes	0	Yes	0	Yes			0.06	0.17	-0.01
Ancestors	A235	235	CN 24549	sativa_A235	CN 24549	exact	Avena byzantina	146531	P01		CN 24549			Turkey	Muğla	40.96896, 34.80012	SAMEA113971556	2624638	2543265	Yes	0	Yes	0	Yes			0.06	0.17	-0.01
Ancestors	A236	236	CN 24549	sativa_A236	CN 24549	exact	Avena byzantina	146531	P01		CN 24549			Turkey	Muğla	40.96896, 34.80012	SAMEA113971557	2196460	2121405	Yes	0	Yes	0	Yes			0.06	0.17	-0.01
Ancestors	A237	237	CN 25416	sativa_A237	CN 25416	exact	Avena byzantina	146531	P01		CN 25416			Spain	Spain		SAMEA113971558	2482736	2406289	Yes	0	Yes	0	Yes			0.06	0.17	-0.01
Ancestors	A238	238	CN 25416	sativa_A238	CN 25416	exact	Avena byzantina	146531	P01		CN 25416			Spain	Spain		SAMEA113971559	3180863	3087300	Yes	0	Yes	0	Yes			0.06	0.17	-0.01
Ancestors	A239	239	CN 25416	sativa_A239	CN 25416	exact	Avena byzantina	146531	P01		CN 25416			Spain	Spain		SAMEA113971560	3227036	3129427	Yes	0	Yes	0	Yes			0.06	0.17	-0.01
Ancestors	A240	240	CN 54561	sativa_A240	BRIGHTON|PI401789	stock accn	Avena sativa	4498	P11		CN 54561						SAMEA113971561	2482003	2424247	Yes	0	Yes	0	Yes			-0.05	0	0.03	0.03	-0.02	0.01
Ancestors	A241	241	CN 54561	sativa_A241	BRIGHTON|PI401789	stock accn	Avena sativa	4498	P11		CN 54561						SAMEA113971562	1457798	1414887	Yes	0	Yes	0	Yes			-0.05	0	0.03	0.03	-0.02	0.01
Ancestors	A242	242	CN 54561	sativa_A242	BRIGHTON|PI401789	stock accn	Avena sativa	4498	P11		CN 54561						SAMEA113971563	1820110	1771220	Yes	0	Yes	0	Yes			-0.05	0	0.03	0.04	-0.02	0.01
Ancestors	A243	243	CN 79331	sativa_A243	CN 79331	exact	Avena sativa	4498	P12		CN 79331			UK	UK		SAMEA113971564	2246518	2184624	Yes	0	Yes	0	Yes			-0.05	-0.02	0.02	0.02	-0.04	0.02
Ancestors	A244	244	CN 79331	sativa_A244	CN 79331	exact	Avena sativa	4498	P12		CN 79331			UK	UK		SAMEA113971565	1938511	1883865	Yes	0	Yes	0	Yes			-0.05	-0.02	0.02	0.02	-0.04	0.02
Ancestors	A245	245	CN 79331	sativa_A245	CN 79331	exact	Avena sativa	4498	P12		CN 79331			UK	UK		SAMEA113971566	2001568	1943920	Yes	0	Yes	0	Yes			-0.05	-0.02	0.02	0.02	-0.04	0.02
Ancestors	A246	246	CN 21955	sativa_A246	CN 21955	exact	Avena sativa	4498	P21		CN 21955			Ethiopia	ADDIS ALEN of ADDIS ABABA	8.980603, 38.75776	SAMEA113971567	2432418	2356930	Yes	0	Yes	0	Yes			0.01	-0.07	-0.07	-0.09	-0.07	-0.04
Ancestors	A247	247	CN 21955	sativa_A247	CN 21955	exact	Avena sativa	4498	P21		CN 21955			Ethiopia	ADDIS ALEN of ADDIS ABABA	8.980603, 38.75776	SAMEA113971568	2385781	2311043	Yes	0	Yes	0	Yes			0.01	-0.07	-0.07	-0.09	-0.07	-0.04
Ancestors	A248	248	CN 21955	sativa_A248	CN 21955	exact	Avena sativa	4498	P21		CN 21955			Ethiopia	ADDIS ALEN of ADDIS ABABA	8.980603, 38.75776	SAMEA113971569	1017942	980136	Yes	0	Yes	0	Yes			0.02	-0.07	-0.07	-0.09	-0.06	-0.04
Ancestors	A249	249	CN 22244	sativa_A249	CN 22244	exact	Avena sativa	4498	P21		CN 22244	PI 411389		Ethiopia	42km S of Senafe	14.36666667, 39.41666667	SAMEA113971570	1262310	1222963	Yes	0	Yes	0	Yes			0	-0.07	-0.07	-0.08	-0.06	-0.04
Ancestors	A250	250	CN 22244	sativa_A250	CN 22244	exact	Avena sativa	4498	P21		CN 22244	PI 411389		Ethiopia	42km S of Senafe	14.36666667, 39.41666667	SAMEA113971571	1570664	1490888	Yes	0	Yes	0	Yes			0	-0.07	-0.07	-0.08	-0.07	-0.04
Ancestors	A251	251	CN 22244	sativa_A251	CN 22244	exact	Avena sativa	4498	P21		CN 22244	PI 411389		Ethiopia	42km S of Senafe	14.36666667, 39.41666667	SAMEA113971572	1433311	1387633	Yes	0	Yes	0	Yes			0	-0.07	-0.07	-0.08	-0.07	-0.04
Ancestors	A252	252	CN 22319	sativa_A252	CN 22319	exact	Avena sativa	4498	P21		CN 22319	PI 411387		Ethiopia	55km W of Mekele	13.60000000, 39.11666667	SAMEA113971573	1855033	1794855	Yes	0	Yes	0	Yes			0	-0.07	-0.07	-0.08	-0.07	-0.04
Ancestors	A253	253	CN 22319	sativa_A253	CN 22319	exact	Avena sativa	4498	P21		CN 22319	PI 411387		Ethiopia	55km W of Mekele	13.60000000, 39.11666667	SAMEA113971574	2520282	2444191	Yes	0	Yes	0	Yes			0	-0.07	-0.07	-0.08	-0.07	-0.04
Ancestors	A254	254	CN 22319	sativa_A254	CN 22319	exact	Avena sativa	4498	P21		CN 22319	PI 411387		Ethiopia	55km W of Mekele	13.60000000, 39.11666667	SAMEA113971575	2205040	2135734	Yes	0	Yes	0	Yes			0	-0.07	-0.07	-0.08	-0.07	-0.04
Ancestors	A255	255	CN 22577	sativa_A255	CN 22577	exact	Avena byzantina	146531	P01		CN 22577	PI 411419		Turkey	Istanbul	41.01666667, 28.96666667	SAMEA113971576	2861202	2779407	Yes	0	Yes	0	Yes			0.06	0.17	0
Ancestors	A256	256	CN 22577	sativa_A256	CN 22577	exact	Avena byzantina	146531	P01		CN 22577	PI 411419		Turkey	Istanbul	41.01666667, 28.96666667	SAMEA113971577	2879580	2793754	Yes	0	Yes	0	Yes			0.06	0.17	-0.01
Ancestors	A257	257	CN 22577	sativa_A257	CN 22577	exact	Avena byzantina	146531	P01		CN 22577	PI 411419		Turkey	Istanbul	41.01666667, 28.96666667	SAMEA113971578	2205130	2140594	Yes	0	Yes	0	Yes			0.06	0.17	-0.01
Ancestors	A258	258	CN 20235	sterilis_A258	CN 20235	exact	Avena sterilis	83444	P02		CN 20235	PI 412007		Iraq	20km W of Mosul	36.40000000, 42.93333333	SAMEA113971579	1909627	1839744	Yes	0	Yes	0	Yes			0.09	0.13	-0.01
Ancestors	A259	259	CN 20235	sterilis_A259	CN 20235	exact	Avena sterilis	83444	P02		CN 20235	PI 412007		Iraq	20km W of Mosul	36.40000000, 42.93333333	SAMEA113971580	1739331	1670461	Yes	0	Yes	0	Yes			0.09	0.13	-0.01
Ancestors	A260	260	CN 20235	sterilis_A260	CN 20235	exact	Avena sterilis	83444	P02		CN 20235	PI 412007		Iraq	20km W of Mosul	36.40000000, 42.93333333	SAMEA113971581	2037891	1971211	Yes	0	Yes	0	Yes			0.09	0.13	-0.01
Ancestors	A261	261	CN 20349	sterilis_A261	CN 20349	exact	Avena sterilis	83444	P03		CN 20349			Lebanon	Lebanon	33.9843, 35.6344	SAMEA113971582	2295465	2214172	Yes	0	Yes	0	Yes			0.16	-0.05	0.02
Ancestors	A262	262	CN 20349	sterilis_A262	CN 20349	exact	Avena sterilis	83444	P03		CN 20349			Lebanon	Lebanon	33.9843, 35.6344	SAMEA113971583	1972261	1910636	Yes	0	Yes	0	Yes			0.16	-0.05	0.02
Ancestors	A263	263	CN 20349	sterilis_A263	CN 20349	exact	Avena sterilis	83444	P03		CN 20349			Lebanon	Lebanon	33.9843, 35.6344	SAMEA113971584	2061965	1941992	Yes	0	Yes	0	Yes			0.16	-0.05	0.02
Ancestors	A264	264	CN 20625	sterilis_A264	CN 20625	exact	Avena sterilis	83444	P03		CN 20625	PI 412172		Israel	Tel Aviv, Central Coastal Plain	32.11666667, 34.78333333	SAMEA113971585	2317115	2214982	Yes	0	Yes	0	Yes			0.16	-0.04	0.02
Ancestors	A265	265	CN 20625	sterilis_A265	CN 20625	exact	Avena sterilis	83444	P03		CN 20625	PI 412172		Israel	Tel Aviv, Central Coastal Plain	32.11666667, 34.78333333	SAMEA113971586	2199267	2124102	Yes	0	Yes	0	Yes			0.16	-0.04	0.02
Ancestors	A266	266	CN 20625	sterilis_A266	CN 20625	exact	Avena sterilis	83444	P03		CN 20625	PI 412172		Israel	Tel Aviv, Central Coastal Plain	32.11666667, 34.78333333	SAMEA113971587	2686554	2597190	Yes	0	Yes	0	Yes			0.16	-0.04	0.02
Ancestors	A267	267	CN 19991	sterilis_A267	CN 19991	exact	Avena sterilis	83444	P02		CN 19991			Iran	Mazandaran	36.6285, 52.6765	SAMEA113971588	2728179	2565205	Yes	0	Yes	0	Yes			0.09	0.12	0
Ancestors	A268	268	CN 19991	sterilis_A268	CN 19991	exact	Avena sterilis	83444	P02		CN 19991			Iran	Mazandaran	36.6285, 52.6765	SAMEA113971589	2394936	2314074	Yes	0	Yes	0	Yes			0.1	0.12	0
Ancestors	A269	269	CN 19991	sterilis_A269	CN 19991	exact	Avena sterilis	83444	P02		CN 19991			Iran	Mazandaran	36.6285, 52.6765	SAMEA113971590	2809790	2718569	Yes	0	Yes	0	Yes			0.1	0.12	0
Ancestors	A270	270	CN 20280	sterilis_A270	CN 20280	exact	Avena sterilis	83444	P02		CN 20280	PI 411997		Iraq	5km E of Hamdaniya	36.34000000, 43.41000000	SAMEA113971591	2672156	2586277	Yes	0	Yes	0	Yes			0.1	0.14	-0.01
Ancestors	A271	271	CN 20280	sterilis_A271	CN 20280	exact	Avena sterilis	83444	P02		CN 20280	PI 411997		Iraq	5km E of Hamdaniya	36.34000000, 43.41000000	SAMEA113971592	2221125	2149263	Yes	0	Yes	0	Yes			0.1	0.13	-0.01
Ancestors	A272	272	CN 20280	sterilis_A272	CN 20280	exact	Avena sterilis	83444	P02		CN 20280	PI 411997		Iraq	5km E of Hamdaniya	36.34000000, 43.41000000	SAMEA113971593	2344622	2266219	Yes	0	Yes	0	Yes			0.1	0.14	-0.01
Ancestors	A273	273	CN 21269	fatua_A273	CN 21269	exact	Avena fatua	4499	P02		CN 21269			Iraq	Şalāḩ ad Dīn, 23 Km N of Baghdad	33.51941, 44.36149	SAMEA113971594	2644020	2559042	Yes	0	Yes	0	Yes			0.09	0.13	-0.01
Ancestors	A274	274	CN 21269	fatua_A274	CN 21269	exact	Avena fatua	4499	P02		CN 21269			Iraq	Şalāḩ ad Dīn, 23 Km N of Baghdad	33.51941, 44.36149	SAMEA113971595	2823173	2737363	Yes	0	Yes	0	Yes			0.09	0.13	-0.01
Ancestors	A275	275	CN 21269	fatua_A275	CN 21269	exact	Avena fatua	4499	P02		CN 21269			Iraq	Şalāḩ ad Dīn, 23 Km N of Baghdad	33.51941, 44.36149	SAMEA113971596	2587217	2506750	Yes	0	Yes	0	Yes			0.09	0.13	-0.01
Ancestors	A276	276	CN 20234	sterilis_A276	CN 20234	exact	Avena sterilis	83444	P02		CN 20234	PI 412006		Iraq	20km W of Mosul	36.40000000, 42.93333333	SAMEA113971597	2237525	2166730	Yes	0	Yes	0	Yes			0.1	0.14	-0.01
Ancestors	A277	277	CN 20234	sterilis_A277	CN 20234	exact	Avena sterilis	83444	P02		CN 20234	PI 412006		Iraq	20km W of Mosul	36.40000000, 42.93333333	SAMEA113971598	2710730	2631752	Yes	0	Yes	0	Yes			0.1	0.14	-0.01
Ancestors	A278	278	CN 20234	sterilis_A278	CN 20234	exact	Avena sterilis	83444	P02		CN 20234	PI 412006		Iraq	20km W of Mosul	36.40000000, 42.93333333	SAMEA113971599	2428387	2343528	Yes	0	Yes	0	Yes			0.1	0.14	-0.01
Ancestors	A279	279	CN 20242	sterilis_A279	CN 20242	exact	Avena sterilis	83444	P02		CN 20242			Iraq	Ninawa	36.35665, 42.6063	SAMEA113971600	2658650	2569223	Yes	0	Yes	0	Yes			0.1	0.13	-0.01
Ancestors	A280	280	CN 20242	sterilis_A280	CN 20242	exact	Avena sterilis	83444	P02		CN 20242			Iraq	Ninawa	36.35665, 42.6063	SAMEA113971601	2351575	2272780	Yes	0	Yes	0	Yes			0.1	0.14	-0.01
Ancestors	A281	281	CN 20242	sterilis_A281	CN 20242	exact	Avena sterilis	83444	P02		CN 20242			Iraq	Ninawa	36.35665, 42.6063	SAMEA113971602	2699142	2614866	Yes	0	Yes	0	Yes			0.1	0.14	-0.01
Ancestors	A282	282	CN 23417	sterilis_A282	CN 23417	exact	Avena sterilis	83444	P04		CN 23417			Morocco	Morocco	34.0333, -4.3496	SAMEA113971603	2541394	2462104	Yes	0	Yes	0	Yes			0.17	-0.06	0.02
Ancestors	A283	283	CN 23417	sterilis_A283	CN 23417	exact	Avena sterilis	83444	P04		CN 23417			Morocco	Morocco	34.0333, -4.3496	SAMEA113971604	1995460	1932992	Yes	0	Yes	0	Yes			0.16	-0.06	0.02
Ancestors	A284	284	CN 23417	sterilis_A284	CN 23417	exact	Avena sterilis	83444	P04		CN 23417			Morocco	Morocco	34.0333, -4.3496	SAMEA113971605	2142102	2072747	Yes	0	Yes	0	Yes			0.16	-0.06	0.02
Ancestors	A285	285	CN 24168	sterilis_A285	CN 24168	exact	Avena sterilis	83444	P03		CN 24168			Israel	Israel	31.7811, 35.0101	SAMEA113971606	1724552	1664762	Yes	0	Yes	0	Yes			0.16	-0.04	0.02
Ancestors	A286	286	CN 24168	sterilis_A286	CN 24168	exact	Avena sterilis	83444	P03		CN 24168			Israel	Israel	31.7811, 35.0101	SAMEA113971607	2056689	1966265	Yes	0	Yes	0	Yes			0.17	-0.05	0.02
Ancestors	A287	287	CN 24168	sterilis_A287	CN 24168	exact	Avena sterilis	83444	P03		CN 24168			Israel	Israel	31.7811, 35.0101	SAMEA113971608	1685192	1622664	Yes	0	Yes	0	Yes			0.16	-0.05	0.02
Ancestors	A288	288	CN 25974	sterilis_A288	CN 25974	exact	Avena sterilis	83444	P04		CN 25974			Morocco	Morocco	32.5901, -6.0821	SAMEA113971609	1990744	1909148	Yes	0	Yes	0	Yes			0.1	-0.03	-0.02
Ancestors	A289	289	CN 25974	sterilis_A289	CN 25974	exact	Avena sterilis	83444	P04		CN 25974			Morocco	Morocco	32.5901, -6.0821	SAMEA113971610	1419487	1367386	Yes	0	Yes	0	Yes			0.09	-0.03	-0.02
Ancestors	A290	290	CN 25974	sterilis_A290	CN 25974	exact	Avena sterilis	83444	P04		CN 25974			Morocco	Morocco	32.5901, -6.0821	SAMEA113971611	1620651	1556827	Yes	0	Yes	0	Yes			0.1	-0.03	-0.01
Ancestors	A333	333	CN 3162	sativa_A333	AVOINE_NOIRE912	stock accn	Avena byzantina	146531	P01		CN 3162						SAMEA113971612	2557922	2471300	Yes	0	Yes	0	Yes			0.07	0.17	-0.01
Ancestors	A334	334	CN 3162	sativa_A334	AVOINE_NOIRE912	stock accn	Avena byzantina	146531	P01		CN 3162						SAMEA113971613	2047197	1973827	Yes	0	Yes	0	Yes			0.07	0.17	-0.01
Ancestors	A335	335	CN 3162	sativa_A335	AVOINE_NOIRE912	stock accn	Avena byzantina	146531	P01		CN 3162						SAMEA113971614	2581895	2499007	Yes	0	Yes	0	Yes			0.07	0.17	-0.01
Ancestors	A336	336	CN 4281	sativa_A336	CN 4281	exact	Avena byzantina	146531	P01		CN 4281						SAMEA113971615	3565554	3468642	Yes	0	Yes	0	Yes			0.06	0.17	0
Ancestors	A337	337	CN 4281	sativa_A337	CN 4281	exact	Avena byzantina	146531	P01		CN 4281						SAMEA113971616	2320138	2251857	Yes	0	Yes	0	Yes			0.06	0.17	0
Ancestors	A338	338	CN 4281	sativa_A338	CN 4281	exact	Avena byzantina	146531	P01		CN 4281						SAMEA113971617	3513815	3419118	Yes	0	Yes	0	Yes			0.06	0.17	-0.01
Ancestors	A339	339	CN 21886	sativa_A339	CN 21886	exact	Avena byzantina	146531	P01		CN 21886			Algeria	Oran	35.71083, -0.81056	SAMEA113971618	3547875	3434367	Yes	0	Yes	0	Yes			0.07	0.17	-0.01
Ancestors	A340	340	CN 21886	sativa_A340	CN 21886	exact	Avena byzantina	146531	P01		CN 21886			Algeria	Oran	35.71083, -0.81056	SAMEA113971619	3050095	2950447	Yes	0	Yes	0	Yes			0.07	0.17	-0.01
Ancestors	A341	341	CN 21886	sativa_A341	CN 21886	exact	Avena byzantina	146531	P01		CN 21886			Algeria	Oran	35.71083, -0.81056	SAMEA113971620	2646826	2561380	Yes	0	Yes	0	Yes			0.07	0.17	-0.01
Ancestors	A342	342	CN 22582	sativa_A342	CN 22582	exact	Avena byzantina	146531	P01		CN 22582	PI 411421		Turkey	Izmir	38.41666667, 27.15000000	SAMEA113971621	3102010	3003126	Yes	0	Yes	0	Yes			0.06	0.17	-0.01
Ancestors	A343	343	CN 22582	sativa_A343	CN 22582	exact	Avena byzantina	146531	P01		CN 22582	PI 411421		Turkey	Izmir	38.41666667, 27.15000000	SAMEA113971622	3319677	3196966	Yes	0	Yes	0	Yes			0.06	0.17	-0.01
Ancestors	A344	344	CN 22582	sativa_A344	CN 22582	exact	Avena byzantina	146531	P01		CN 22582	PI 411421		Turkey	Izmir	38.41666667, 27.15000000	SAMEA113971623	2452658	2364092	Yes	0	Yes	0	Yes			0.06	0.17	-0.01
Ancestors	A345	345	CN 23600	sativa_A345	CN 23600	exact	Avena byzantina	146531	P01		CN 23600			Tunisia	Tunisia		SAMEA113971624	3162178	3066253	Yes	0	Yes	0	Yes			0.07	0.17	-0.01
Ancestors	A346	346	CN 23600	sativa_A346	CN 23600	exact	Avena byzantina	146531	P01		CN 23600			Tunisia	Tunisia		SAMEA113971625	3092501	2998274	Yes	0	Yes	0	Yes			0.07	0.16	-0.01
Ancestors	A347	347	CN 23600	sativa_A347	CN 23600	exact	Avena byzantina	146531	P01		CN 23600			Tunisia	Tunisia		SAMEA113971626	2221136	2148189	Yes	0	Yes	0	Yes			0.07	0.16	-0.01
Ancestors	A348	348	CN 28720	sativa_A348	CN 28720	exact	Avena sativa	4498	P11		CN 28720						SAMEA113971627	1587702	1540142	Yes	0	Yes	0	Yes			-0.03	-0.04	0	0	-0.06	0
Ancestors	A349	349	CN 28720	sativa_A349	CN 28720	exact	Avena sativa	4498	P11		CN 28720						SAMEA113971628	1647741	1600083	Yes	0	Yes	0	Yes			-0.03	-0.04	0	0	-0.06	0
Ancestors	A350	350	CN 28720	sativa_A350	CN 28720	exact	Avena sativa	4498	P11		CN 28720						SAMEA113971629	2257099	2180392	Yes	0	Yes	0	Yes			-0.03	-0.04	0	0	-0.06	0
Ancestors	A351	351	CN 28728	sativa_A351	BLACK_RIVAL|CIAV807	stock accn	Avena sativa	4498	P11		CN 28728			UK	UK		SAMEA113971630	1924911	1869700	Yes	0	Yes	0	Yes			-0.03	-0.04	0	0	-0.06	0.01
Ancestors	A352	352	CN 28728	sativa_A352	BLACK_RIVAL|CIAV807	stock accn	Avena sativa	4498	P11		CN 28728			UK	UK		SAMEA113971631	1383586	1341993	Yes	0	Yes	0	Yes			-0.03	-0.03	0	0	-0.06	0.01
Ancestors	A353	353	CN 28728	sativa_A353	BLACK_RIVAL|CIAV807	stock accn	Avena sativa	4498	P11		CN 28728			UK	UK		SAMEA113971632	1630484	1582917	Yes	0	Yes	0	Yes			-0.03	-0.03	0	0	-0.06	0.01
Ancestors	A354	354	CN 29661	sativa_A354	CN 29661	exact	Avena sativa	4498	P12		CN 29661						SAMEA113971633	2478012	2415746	Yes	0	Yes	0	Yes			-0.05	-0.01	0.02	0.03	-0.03	0.02
Ancestors	A355	355	CN 29661	sativa_A355	CN 29661	exact	Avena sativa	4498	P12		CN 29661						SAMEA113971634	2304755	2236549	Yes	0	Yes	0	Yes			-0.05	0	0.02	0.03	-0.02	0.02
Ancestors	A356	356	CN 29661	sativa_A356	CN 29661	exact	Avena sativa	4498	P12		CN 29661						SAMEA113971635	2564390	2477613	Yes	0	Yes	0	Yes			-0.04	-0.02	0	0.01	-0.05	0.02
Ancestors	A357	357	CN 45394	sativa_A357	CN 45394	exact	Avena byzantina	146531	P01		CN 45394			Greece	Crete		SAMEA113971636	3612656	3497675	Yes	0	Yes	0	Yes			0.07	0.17	-0.01
Ancestors	A358	358	CN 45394	sativa_A358	CN 45394	exact	Avena byzantina	146531	P01		CN 45394			Greece	Crete		SAMEA113971637	2522496	2452002	Yes	0	Yes	0	Yes			0.06	0.17	-0.01
Ancestors	A359	359	CN 45394	sativa_A359	CN 45394	exact	Avena byzantina	146531	P01		CN 45394			Greece	Crete		SAMEA113971638	2386130	2326428	Yes	0	Yes	0	Yes			0.06	0.17	-0.01
Ancestors	A360	360	CN 53256	sativa_A360	CN 53256	exact	Avena sativa	4498	P11		CN 53256						SAMEA113971639	2545165	2482892	Yes	0	Yes	0	Yes			-0.06	0	0.03	0.04	-0.01	0.02
Ancestors	A361	361	CN 53256	sativa_A361	CN 53256	exact	Avena sativa	4498	P21		CN 53256						SAMEA113971640	2336950	2268610	Yes	0	Yes	0	Yes			-0.03	-0.04	-0.03	-0.03	-0.05	-0.01
Ancestors	A362	362	CN 53256	sativa_A362	CN 53256	exact	Avena sativa	4498	P11		CN 53256						SAMEA113971641	2819124	2752380	Yes	0	Yes	0	Yes			-0.06	0	0.03	0.04	-0.01	0.02
Ancestors	A363	363	CN 53590	sativa_A363	CN 53590	exact	Avena sativa	4498	P08		CN 53590			USA	Kansas		SAMEA113971642	3544763	3443762	Yes	0	Yes	0	Yes			0	0.05	-0.09	-0.09	0.02	0.03
Ancestors	A364	364	CN 53590	sativa_A364	CN 53590	exact	Avena sativa	4498	P07		CN 53590			USA	Kansas		SAMEA113971643	2130509	2066617	Yes	0	Yes	0	Yes			-0.01	0.03	-0.05	-0.05	-0.01	0.02
Ancestors	A365	365	CN 53590	sativa_A365	CN 53590	exact	Avena sativa	4498	P08		CN 53590			USA	Kansas		SAMEA113971644	2945245	2863859	Yes	0	Yes	0	Yes			0	0.05	-0.09	-0.09	0.02	0.03
Ancestors	A366	366	CN 54079	sativa_A366	CN 54079	exact	Avena sativa	4498	P11		CN 54079			Australia	New South Wales	-31.2532, 146.9211	SAMEA113971645	2357410	2296584	Yes	0	Yes	0	Yes			-0.06	0	0.03	0.04	-0.02	0.01
Ancestors	A367	367	CN 54079	sativa_A367	CN 54079	exact	Avena sativa	4498	P11		CN 54079			Australia	New South Wales	-31.2532, 146.9211	SAMEA113971646	2156138	2097476	Yes	0	Yes	0	Yes			-0.05	-0.01	0.03	0.04	-0.02	0.01
Ancestors	A368	368	CN 54079	sativa_A368	CN 54079	exact	Avena sativa	4498	P11		CN 54079			Australia	New South Wales	-31.2532, 146.9211	SAMEA113971647	2328640	2266521	Yes	0	Yes	0	Yes			-0.06	-0.01	0.03	0.04	-0.02	0.01
Ancestors	A369	369	CN 54258	sativa_A369	LANARK|PI153097	stock accn	Avena sativa	4498	P11		CN 54258						SAMEA113971648	3039054	2954318	Yes	0	Yes	0	Yes			-0.05	0.02	0.03	0.03	-0.01	0.02
Ancestors	A370	370	CN 54258	sativa_A370	LANARK|PI153097	stock accn	Avena sativa	4498	P11		CN 54258						SAMEA113971650	2453496	2387316	Yes	0	Yes	0	Yes			-0.05	0.01	0.02	0.03	-0.01	0.02
Ancestors	A371	371	CN 54258	sativa_A371	LANARK|PI153097	stock accn	Avena sativa	4498	P11		CN 54258						SAMEA113971651	2520549	2460197	Yes	0	Yes	0	Yes			-0.06	0	0.03	0.04	-0.01	0.01
Ancestors	A372	372	Urozajny	Urozajny	UROZAJNY	case	Avena sativa	4498	P21		CN 64567			Russia	Kabardino-Balkaria	43.3933, 43.5629	SAMEA113971652	2107204	2046239	Yes	0	Yes	0	Yes			-0.01	-0.07	-0.08	-0.09	-0.08	-0.05
Ancestors	A373	373	Urozajny	Urozajny	UROZAJNY	case	Avena sativa	4498	P21		CN 64567			Russia	Kabardino-Balkaria	43.3933, 43.5629	SAMEA113971653	1646821	1602533	Yes	0	Yes	0	Yes			-0.01	-0.07	-0.08	-0.09	-0.08	-0.05
Ancestors	A374	374	Urozajny	Urozajny	UROZAJNY	case	Avena sativa	4498	P21		CN 64567			Russia	Kabardino-Balkaria	43.3933, 43.5629	SAMEA113971654	2465327	2391272	Yes	0	Yes	0	Yes			-0.01	-0.08	-0.08	-0.09	-0.08	-0.06
Ancestors	A375	375	CN 73607	sativa_A375	CN 73607	exact	Avena sativa	4498	P21		CN 73607			Egypt	Ash Sharq?yah		SAMEA113971655	2019517	1955140	Yes	0	Yes	0	Yes			0.01	-0.06	-0.07	-0.09	-0.07	-0.04
Ancestors	A376	376	CN 73607	sativa_A376	CN 73607	exact	Avena sativa	4498	P21		CN 73607			Egypt	Ash Sharq?yah		SAMEA113971656	2284668	2212665	Yes	0	Yes	0	Yes			0.01	-0.07	-0.07	-0.09	-0.07	-0.04
Ancestors	A377	377	CN 73607	sativa_A377	CN 73607	exact	Avena sativa	4498	P11		CN 73607			Egypt	Sharqiya		SAMEA113971657	3322991	3230350	Yes	0	Yes	0	Yes			-0.03	-0.03	-0.01	-0.02	-0.05	0
Ancestors	A378	378	CN 106505	sativa_A378	CN 106505	exact	Avena sativa	4498	P11		CN 106505						SAMEA113971658	2790658	2723017	Yes	0	Yes	0	Yes			-0.06	-0.01	0.03	0.04	-0.02	0.01
Ancestors	A379	379	CN 106505	sativa_A379	CN 106505	exact	Avena sativa	4498	P11		CN 106505						SAMEA113971659	2157957	2108131	Yes	0	Yes	0	Yes			-0.06	0	0.03	0.03	-0.02	0.02
Ancestors	A380	380	CN 106505	sativa_A380	CN 106505	exact	Avena sativa	4498	P11		CN 106505						SAMEA113971661	2099441	2038580	Yes	0	Yes	0	Yes			-0.06	-0.01	0.03	0.03	-0.01	0.02
Ancestors	A381	381	CN 106509	sativa_A381	CN 106509	exact	Avena sativa	4498	P16		CN 106509						SAMEA113971662	2303688	2237256	Yes	0	Yes	0	Yes			-0.03	0	0	0	0.02	0
Ancestors	A382	382	CN 106509	sativa_A382	CN 106509	exact	Avena sativa	4498	P16		CN 106509						SAMEA113971663	2375376	2307041	Yes	0	Yes	0	Yes			-0.03	0	0	0	0.02	0
Ancestors	A383	383	CN 106509	sativa_A383	CN 106509	exact	Avena sativa	4498	P16		CN 106509						SAMEA113971664	2594741	2516015	Yes	0	Yes	0	Yes			-0.03	0	0.01	0	0.02	0
Ancestors	A384	384	CN 5221	sativa_A384	CN 5221	exact	Avena sativa	4498	P17		CN 5221			Ethiopia	Shewa		SAMEA113971665	2394568	2249247	Yes	80	Yes	66	No			0.08	0.04	0.01	-0.03	-0.04	0
Ancestors	A385	385	CN 5221	sativa_A385	CN 5221	exact	Avena sativa	4498	P03		CN 5221			Ethiopia	Shewa		SAMEA113971666	994634	935944	Yes	83	Yes	70	No			0.08	0.05	0.02
Ancestors	A386	386	CN 5221	sativa_A386	CN 5221	exact	Avena sativa	4498	P11		CN 5221			Ethiopia	Shewa		SAMEA113971667	1313925	1234235	Yes	82	Yes	69	No			0.08	0.04	0.02	-0.02	-0.04	0
Ancestors	A387	387	CN 5222	sativa_A387	CN 5222	exact	Avena sativa	4498	P11		CN 5222			Ethiopia	Gonder		SAMEA113971668	1204417	1128117	Yes	83	Yes	69	No			0.07	0.04	0.02	-0.02	-0.04	0
Ancestors	A388	388	CN 5222	sativa_A388	CN 5222	exact	Avena sativa	4498	P11		CN 5222			Ethiopia	Gonder		SAMEA113971669	893582	839600	Yes	84	Yes	71	No			0.08	0.04	0.02	-0.02	-0.05	0
Ancestors	A389	389	CN 5222	sativa_A389	CN 5222	exact	Avena sativa	4498	P11		CN 5222			Ethiopia	Gonder		SAMEA113971670	1026112	959828	Yes	83	Yes	70	No			0.08	0.04	0.01	-0.03	-0.04	0
Ancestors	A390	390	volunteer_PGRC__1	fatua_A390	VOLUNTEER_PGRC__1	case	Avena fatua	4499	P12					Canada	Saskatchewan	52.124879, -106.616049	SAMEA113971672	1877566	1820849	Yes	0	Yes	0	Yes			0	-0.05	-0.02	-0.03	-0.06	-0.02
Ancestors	A391	391	volunteer_PGRC__2	fatua_A391	VOLUNTEER_PGRC__2	case	Avena fatua	4499	P05					Canada	Saskatchewan	52.124879, -106.616049	SAMEA113971673	1610088	1559019	Yes	0	Yes	0	Yes			0.01	-0.06	-0.04
Ancestors	A392	392	volunteer_PGRC__3	fatua_A392	VOLUNTEER_PGRC__3	case	Avena fatua	4499	P21					Canada	Saskatchewan	52.124879, -106.616049	SAMEA113971674	552860	533320	Yes	0	Yes	2	Yes			0.01	-0.05	-0.03	-0.05	-0.07	-0.02
Ancestors	A393	393	volunteer_PGRC__4	fatua_A393	VOLUNTEER_PGRC__4	case	Avena fatua	4499	P05					Canada	Saskatchewan	52.124879, -106.616049	SAMEA113971675	1466948	1419976	Yes	0	Yes	0	Yes			0.01	-0.05	-0.04
Ancestors	A394	394	CN 53634	sativa_A394	PROBSTEIER|PI290099	stock accn	Avena sativa	4498	P11		CN 53634						SAMEA113971676	1842281	1782453	Yes	0	Yes	0	Yes			-0.06	-0.01	0.03	0.04	-0.01	0.01
Ancestors	A395	395	CN 53634	sativa_A395	PROBSTEIER|PI290099	stock accn	Avena sativa	4498	P11		CN 53634						SAMEA113971677	1726961	1679382	Yes	0	Yes	0	Yes			-0.06	-0.01	0.03	0.04	-0.01	0.01
Ancestors	A396	396	CN 53634	sativa_A396	PROBSTEIER|PI290099	stock accn	Avena sativa	4498	P11		CN 53634						SAMEA113971678	1813841	1765809	Yes	0	Yes	0	Yes			-0.05	-0.01	0.03	0.03	-0.03	0.01
Ancestors	A397	397	CN 53495	sativa_A397	CN 53495	exact	Avena sativa	4498	P12		CN 53495			USA	Maryland		SAMEA113971679	1696726	1651746	Yes	0	Yes	0	Yes			-0.04	-0.01	0.01	0.02	-0.04	0.01
Ancestors	A398	398	CN 53495	sativa_A398	CN 53495	exact	Avena sativa	4498	P12		CN 53495			USA	Maryland		SAMEA113971680	1920331	1864582	Yes	0	Yes	0	Yes			-0.04	-0.02	0.01	0.02	-0.04	0.01
Ancestors	A399	399	CN 53495	sativa_A399	CN 53495	exact	Avena sativa	4498	P12		CN 53495			USA	Maryland		SAMEA113971681	1361103	1324156	Yes	0	Yes	0	Yes			-0.04	-0.02	0.01	0.02	-0.04	0.01
Ancestors	A400	400	CN 79332	sativa_A400	CN 79332	exact	Avena sativa	4498	P11		CN 79332			Poland	Poland		SAMEA113971683	1345769	1306975	Yes	0	Yes	0	Yes			-0.05	-0.01	0.03	0.03	-0.03	0.01
Ancestors	A401	401	CN 79332	sativa_A401	CN 79332	exact	Avena sativa	4498	P11		CN 79332			Poland	Poland		SAMEA113971684	1286941	1249293	Yes	0	Yes	0	Yes			-0.05	-0.01	0.03	0.03	-0.03	0.01
Ancestors	A402	402	CN 79332	sativa_A402	CN 79332	exact	Avena sativa	4498	P11		CN 79332			Poland	Poland		SAMEA113971685	1529057	1483141	Yes	0	Yes	0	Yes			-0.05	-0.01	0.03	0.03	-0.03	0.01
Ancestors	A403	403	CN 106555	sativa_A403	CN 106555	exact	Avena sativa	4498	P11		CN 106555						SAMEA113971686	1156035	1126672	Yes	0	Yes	0	Yes			-0.06	0	0.03	0.04	-0.02	0.02
Ancestors	A407	407	CN 18136	sativa_A407	CN 18136	exact	Avena sativa	4498	P11		CN 18136						SAMEA113971687	1228206	1194858	Yes	0	Yes	0	Yes			-0.05	-0.01	0.02	0.02	-0.01	0.01
Ancestors	A409	409	CN 1954	sativa_A409	HAJIRA	stock accn	Avena sativa	4498	P11		CN 1954			South Africa	Transvaal		SAMEA113971688	997987	970587	Yes	0	Yes	0	Yes			-0.05	0	0.03	0.03	-0.02	0.01
Ancestors	A410	410	CN 19783	sterilis_A410	CN 19783	exact	Avena sterilis	83444	P05		CN 19783			Iran	Esfahan	32.427264320643815, 52.023016426488354	SAMEA113971690	1300942	1257936	Yes	0	Yes	0	Yes			0.03	-0.02	-0.04
Ancestors	A411	411	CN 19991	sterilis_A411	CN 19991	exact	Avena sterilis	83444	P02		CN 19991			Iran	Mazandaran	36.6285, 52.6765	SAMEA113971691	1847864	1787273	Yes	0	Yes	0	Yes			0.09	0.12	0
Ancestors	A412	412	CN 20234	sterilis_A412	CN 20234	exact	Avena sterilis	83444	P02		CN 20234	PI 412006		Iraq	20km W of Mosul	36.40000000, 42.93333333	SAMEA113971692	2057276	1989209	Yes	0	Yes	0	Yes			0.1	0.13	-0.01
Ancestors	A413	413	CN 20235	sterilis_A413	CN 20235	exact	Avena sterilis	83444	P02		CN 20235	PI 412007		Iraq	20km W of Mosul	36.40000000, 42.93333333	SAMEA113971693	1148732	1111433	Yes	0	Yes	0	Yes			0.09	0.13	-0.01
Ancestors	A414	414	CN 20239	sterilis_A414	CN 20239	exact	Avena sterilis	83444	P02		CN 20239			Iraq	Ninawa	36.31422, 41.86244	SAMEA113971694	1115266	1079013	Yes	0	Yes	0	Yes			0.1	0.13	-0.02
Ancestors	A415	415	CN 20242	sterilis_A415	CN 20242	exact	Avena sterilis	83444	P02		CN 20242			Iraq	Ninawa	36.35665, 42.6063	SAMEA113971695	1585167	1532273	Yes	0	Yes	0	Yes			0.1	0.14	-0.01
Ancestors	A416	416	CN 20280	sterilis_A416	CN 20280	exact	Avena sterilis	83444	P02		CN 20280	PI 411997		Iraq	5km E of Hamdaniya	36.34000000, 43.41000000	SAMEA113971696	1565124	1506918	Yes	0	Yes	0	Yes			0.1	0.13	-0.01
Ancestors	A417	417	CN 20349	sterilis_A417	CN 20349	exact	Avena sterilis	83444	P03		CN 20349			Lebanon	Lebanon	33.9843, 35.6344	SAMEA113971697	1757314	1695048	Yes	0	Yes	0	Yes			0.16	-0.04	0.02
Ancestors	A418	418	CN 20625	sterilis_A418	CN 20625	exact	Avena sterilis	83444	P03		CN 20625	PI 412172		Israel	Tel Aviv, Central Coastal Plain	32.11666667, 34.78333333	SAMEA113971698	2566878	2474622	Yes	0	Yes	0	Yes			0.16	-0.04	0.02
Ancestors	A419	419	CN 20982	sterilis_A419	CN 20982	exact	Avena sterilis	83444	P05		CN 20982			Turkey	Elazığ	41.67713, 26.73611	SAMEA113971699	1647543	1600368	Yes	0	Yes	0	Yes			0.02	-0.04	-0.04
Ancestors	A420	420	CN 21269	fatua_A420	CN 21269	exact	Avena fatua	4499	P17		CN 21269			Iraq	Şalāḩ ad Dīn	33.51941, 44.36149	SAMEA113971701	1231779	1159527	Yes	82	Yes	69	No			0.08	0.04	0.02	-0.03	-0.04	0
Ancestors	A421	421	CN 21305	sativa_A421	CN 21305	exact	Avena byzantina	146531	P01		CN 21305			Turkey	Antalya	39.79829, 32.68884	SAMEA113971702	1126580	1091742	Yes	0	Yes	0	Yes			0.06	0.17	-0.01
Ancestors	A425	425	CN 21955	sativa_A425	CN 21955	exact	Avena sativa	4498	P21		CN 21955			Ethiopia	ADDIS ALEN of ADDIS ABABA	8.980603, 38.75776	SAMEA113971703	1764097	1704753	Yes	0	Yes	0	Yes			0.02	-0.07	-0.07	-0.09	-0.07	-0.04
Ancestors	A447	447	CN 22244	sativa_A447	CN 22244	exact	Avena sativa	4498	P21		CN 22244	PI 411389		Ethiopia	42km S of Senafe	14.36666667, 39.41666667	SAMEA113971706	2454308	2378174	Yes	0	Yes	0	Yes			0	-0.07	-0.07	-0.08	-0.07	-0.04
Ancestors	A448	448	CN 22319	sativa_A448	CN 22319	exact	Avena sativa	4498	P21		CN 22319	PI 411387		Ethiopia	55km W of Mekele	13.60000000, 39.11666667	SAMEA113971707	2082666	2015613	Yes	0	Yes	0	Yes			0	-0.07	-0.07	-0.08	-0.07	-0.04
Ancestors	A449	449	CN 22319	sativa_A449	CN 22319	exact	Avena sativa	4498	P21		CN 22319	PI 411387		Ethiopia	55km W of Mekele	13.60000000, 39.11666667	SAMEA113971708	1974021	1910768	Yes	0	Yes	0	Yes			0	-0.07	-0.07	-0.08	-0.06	-0.05
Ancestors	A450	450	CN 22330	sativa_A450	CN 22330	exact	Avena byzantina	146531	P01		CN 22330	PI 411386		Ethiopia	5km W of Kwiha	13.46666667, 39.51666667	SAMEA113971710	2753417	2670422	Yes	0	Yes	0	Yes			0.07	0.16	0
Ancestors	A451	451	CN 22544	fatua_A451	CN 22544	exact	Avena fatua	4499	P05		CN 22544			Turkey	ERZURUM	40.6013, 43.0975	SAMEA113971711	1426519	1380448	Yes	0	Yes	0	Yes			0.01	-0.04	-0.02
Ancestors	A452	452	CN 22577	sativa_A452	CN 22577	exact	Avena byzantina	146531	P01		CN 22577	PI 411419		Turkey	Istanbul	41.01666667, 28.96666667	SAMEA113971712	1828625	1774362	Yes	0	Yes	0	Yes			0.06	0.17	0
Ancestors	A453	453	CN 23036	occidentalis_A453	CN 23036	exact	Avena occidentalis	311213	P04		CN 23036			Spain	Canarias, S.SEBASTIAN of LA GOMERA IS.	28.045879, -17.195391	SAMEA113971713	2091197	2016551	Yes	0	Yes	0	Yes			0.15	-0.05	0.02
Ancestors	A458	458	CN 23417	sterilis_A458	CN 23417	exact	Avena sterilis	83444	P04		CN 23417			Morocco	Morocco	34.0333, -4.3496	SAMEA113971714	1657648	1604677	Yes	0	Yes	0	Yes			0.16	-0.06	0.02
Ancestors	A459	459	CN 24167	fatua_A459	CN 24167	exact	Avena fatua	4499	P12		CN 24167			Israel	Jerusalem Hill of Eshtaol	31.7811, 35.0101	SAMEA113971715	1946116	1889627	Yes	0	Yes	0	Yes			0	-0.05	-0.02	-0.03	-0.07	-0.02
Ancestors	A461	461	CN 24549	sativa_A461	CN 24549	exact	Avena byzantina	146531	P01		CN 24549			Turkey	Muğla	40.96896, 34.80012	SAMEA113971717	1655493	1604163	Yes	0	Yes	0	Yes			0.06	0.16	-0.01
Ancestors	A462	462	CN 24842	sterilis_A462	CN 24842	exact	Avena sterilis	83444	P02		CN 24842			Turkey	Siirt		SAMEA113971718	1673154	1617279	Yes	0	Yes	0	Yes			0.09	0.13	0
Ancestors	A463	463	CN 24884	hybrida_A463	CN 24884	exact	Avena hybrida	1892225	P05		CN 24884			Iran	Iran	33.8942, 48.9294	SAMEA113971719	1396196	1350908	Yes	0	Yes	0	Yes			0.02	-0.04	-0.04
Ancestors	A464	464	CN 24885	hybrida_A464	CN 24885	exact	Avena hybrida	1892225	P05		CN 24885			Iran	Iran	33.8942, 48.9294	SAMEA113971720	1743897	1689201	Yes	0	Yes	0	Yes			0.02	-0.04	-0.04
Ancestors	A465	465	CN 24919	fatua_A465	CN 24919	exact	Avena fatua	4499	P05		CN 24919			Iran	33 KM NW of MAHABAD	36.9780, 45.4713	SAMEA113971721	1821514	1764325	Yes	0	Yes	0	Yes			0.01	-0.03	-0.02
Ancestors	A466	466	CN 24926	hybrida_A466	CN 24926	exact	Avena hybrida	1892225	P05		CN 24926			Iran	Iran	37.6217, 45.0786	SAMEA113971722	1723583	1670919	Yes	0	Yes	0	Yes			0.01	-0.04	-0.04
Ancestors	A467	467	CN 24930	hybrida_A467	CN 24930	exact	Avena hybrida	1892225	P05		CN 24930			Iran	Iran	30.4472, 49.0716	SAMEA113971723	1419094	1372744	Yes	0	Yes	0	Yes			0.02	-0.04	-0.04
Ancestors	A468	468	CN 25241	hybrida_A468	CN 25241	exact	Avena hybrida	1892225	P12		CN 25241			Turkey	Ordu		SAMEA113971724	519675	501845	Yes	0	Yes	3	Yes			0.01	-0.04	-0.01	-0.02	-0.06	-0.03
Ancestors	A469	469	CN 25416	sativa_A469	CN 25416	exact	Avena byzantina	146531	P01		CN 25416			Spain	Spain		SAMEA113971725	1096581	1064204	Yes	0	Yes	0	Yes			0.06	0.17	-0.01
Ancestors	A473	473	CN 25942	occidentalis_A473	CN 25942	exact	Avena occidentalis	311213	P04		CN 25942			Morocco	5 Km S of Agdz	30.6529, -6.4497	SAMEA113971727	1406935	1360852	Yes	0	Yes	0	Yes			0.08	-0.03	-0.02
Ancestors	A474	474	CN 25974	sterilis_A474	CN 25974	exact	Avena sterilis	83444	P04		CN 25974			Morocco	Morocco	32.5901, -6.0821	SAMEA113971728	2084458	2005589	Yes	0	Yes	0	Yes			0.09	-0.03	-0.01
Ancestors	A475	475	CN 2806	sativa_A475	CN 2806	exact	Avena sativa	4498	P21		CN 2806			Algeria	Alger		SAMEA113971729	957795	929497	Yes	0	Yes	0	Yes			-0.01	-0.05	-0.05	-0.06	-0.07	-0.04
Ancestors	A476	476	CN 2806	sativa_A476	CN 2806	exact	Avena sativa	4498	P11		CN 2806			Algeria	Alger		SAMEA113971730	1876764	1821090	Yes	0	Yes	0	Yes			-0.02	0.05	0.03	0.03	0	0.03
Ancestors	A477	477	CN 2807	sativa_A477	CN 2807	exact	Avena sativa	4498	P10		CN 2807			USA	Alabama		SAMEA113971731	1784205	1733387	Yes	0	Yes	0	Yes			-0.03	0.03	0	0.01	-0.02	0.02
Ancestors	A478	478	CN 28697	sativa_A478	CN 28697	exact	Avena byzantina	146531	P01		CN 28697						SAMEA113971732	2358768	2287029	Yes	0	Yes	0	Yes			0.06	0.17	-0.02
Ancestors	A480	480	CN 2897	sativa_A480	CN 2897	exact	Avena byzantina	146531	P01		CN 2897			Morocco	Morocco		SAMEA113971734	2340071	2261860	Yes	0	Yes	0	Yes			0.06	0.17	-0.01
Ancestors	A481	481	CN 40449	sativa_A481	CN 40449	exact	Avena sativa	4498	P21		CN 40449						SAMEA113971735	2360449	2291719	Yes	0	Yes	0	Yes			-0.02	-0.04	-0.04	-0.04	-0.06	-0.02
Ancestors	A482	482	Victoria	Victoria	CN 56863	synonym case	Avena sativa	4498	P21		CN 40455			Argentina	Argentina		SAMEA113971736	3274485	3162475	Yes	0	Yes	0	Yes			0.02	-0.07	-0.09	-0.11	-0.02	-0.09
Ancestors	A484	484	CN 4541	occidentalis_A484	CN 4541	exact	Avena occidentalis	311213	P11		CN 4541			Spain	Canarias	28.6836712428232, -15.151254319209118	SAMEA113971737	2082180	2017971	Yes	0	Yes	0	Yes			0.02	-0.03	0.05	0.02	-0.03	0.02
Ancestors	A485	485	CN 4547	occidentalis_A485	CN 4547	exact	Avena occidentalis	311213	P04		CN 4547				Canarias	28.66882128738181, -17.28698731645988	SAMEA113971738	2674775	2571495	Yes	0	Yes	0	Yes			0.16	-0.05	0.02
Ancestors	A486	486	CN 4703	sativa_A486	CN 4703	exact	Avena sativa	4498	P11		CN 4703						SAMEA113971739	2747230	2673663	Yes	0	Yes	0	Yes			-0.06	0	0.03	0.04	-0.01	0.01
Ancestors	A487	487	Victoria	Victoria	CN 56863	synonym case	Avena sativa	4498	P21		CN 5154			Argentina	Argentina		SAMEA113971740	1988765	1924084	Yes	0	Yes	0	Yes			0.02	-0.07	-0.08	-0.11	-0.02	-0.09
Ancestors	A488	488	CN 5220	sativa_A488	CN 5220	exact	Avena byzantina	146531	P01		CN 5220			USA	Texas		SAMEA113971741	2576635	2490732	Yes	0	Yes	0	Yes			0.06	0.17	-0.02
Ancestors	A489	489	CN 5224	sativa_A489	CN 5224	exact	Avena byzantina	146531	P01		CN 5224			USA	District of Columbia		SAMEA113971742	3241561	3140845	Yes	0	Yes	0	Yes			0.06	0.18	-0.02
Ancestors	A490	490	CN 52987	hausknechtii_A490	CN 52987	exact	Avena hausknechtii	1892225	P04		CN 52987						SAMEA113971743	6210519	5995981	Yes	0	Yes	0	Yes			0.09	-0.01	0.01
Ancestors	A491	491	CN 52992	sativa_A491	CN 52992	exact	Avena sativa	4498	P21		CN 52992			USA	Alabama		SAMEA113971744	1928058	1867128	Yes	0	Yes	0	Yes			0	-0.04	-0.02	-0.03	-0.07	-0.01
Ancestors	A492	492	CN 52992	sativa_A492	CN 52992	exact	Avena sativa	4498	P10		CN 52992			USA	Alabama		SAMEA113971745	2217681	2152619	Yes	0	Yes	0	Yes			-0.02	0.02	0	0	-0.02	0.02
Ancestors	A493	493	CN 52998	sativa_A493	CN 52998	exact	Avena sativa	4498	P11		CN 52998			Denmark	Copenhagen		SAMEA113971746	1966408	1911923	Yes	0	Yes	0	Yes			-0.03	-0.04	0	-0.01	-0.05	0
Ancestors	A494	494	CN 53006	sativa_A494	BANNER|CIAV806	stock accn	Avena sativa	4498	P11		CN 53006			USA	Montana		SAMEA113971747	1874313	1825702	Yes	0	Yes	0	Yes			-0.05	-0.01	0.03	0.04	-0.02	0.01
Ancestors	A495	495	CN 53022	sativa_A495	CN 53022	exact	Avena sativa	4498	P08		CN 53022						SAMEA113971748	2864663	2780840	Yes	0	Yes	0	Yes			0	0.05	-0.09	-0.09	0.02	0.03
Ancestors	A496	496	CN 53030	sativa_A496	CN 53030	exact	Avena sativa	4498	P08		CN 53030						SAMEA113971749	1965659	1901828	Yes	0	Yes	0	Yes			-0.02	0.02	-0.04	-0.04	0	0.03
Ancestors	A497	497	CN 53046	sativa_A497	CN 53046	exact	Avena sativa	4498	P11		CN 53046						SAMEA113971750	2868889	2775126	Yes	0	Yes	0	Yes			-0.03	0.03	0	0.01	-0.02	0.03
Ancestors	A498	498	CN 53074	sativa_A498	CN 53074	exact	Avena sativa	4498	P11		CN 53074			USA	Minnesota		SAMEA113971751	2843815	2770851	Yes	0	Yes	0	Yes			-0.06	0	0.03	0.04	-0.01	0.02
Ancestors	A499	499	CN 53087	sativa_A499	CN 53087	exact	Avena sativa	4498	P11		CN 53087						SAMEA113971752	2758210	2682755	Yes	0	Yes	0	Yes			-0.06	-0.01	0.03	0.04	-0.01	0.01
Ancestors	A500	500	CN 53094	sativa_A500	CN 53094	exact	Avena sativa	4498	P11		CN 53094						SAMEA113971753	2930051	2845933	Yes	0	Yes	0	Yes			-0.06	0	0.04	0.04	-0.01	0.01
Ancestors	A501	501	Beardless Probsteier	Beardless Probsteier	AWNLESS_PROBSTEIER	synonym case	Avena sativa	4498	P21		CN 53165			Sweden	Sweden		SAMEA113971754	3795497	3672348	Yes	0	Yes	0	Yes			0.02	-0.07	-0.09	-0.11	-0.03	-0.07
Ancestors	A502	502	CN 53173	sativa_A502	CN 53173	exact	Avena sativa	4498	P11		CN 53173			USA	Nebraska		SAMEA113971755	3304823	3213278	Yes	0	Yes	0	Yes			-0.06	0	0.03	0.04	-0.02	0.02
Ancestors	A503	503	CN 53326	sativa_A503	CN 53326	exact	Avena sativa	4498	P11		CN 53326						SAMEA113971756	3347794	3253268	Yes	0	Yes	0	Yes			-0.05	-0.01	0.03	0.03	-0.02	0.02
Ancestors	A504	504	CN 53331	sativa_A504	CN 53331	exact	Avena sativa	4498	P11		CN 53331						SAMEA113971757	2109722	2045306	Yes	0	Yes	0	Yes			-0.04	-0.02	0.01	0.01	-0.04	0
Ancestors	A505	505	CN 53340	sativa_A505	CN 53340	exact	Avena sativa	4498	P11		CN 53340						SAMEA113971758	2900891	2815836	Yes	0	Yes	0	Yes			-0.06	0	0.03	0.04	-0.01	0.01
Ancestors	A506	506	CN 53420	sativa_A506	PROBSTEIER|PI290099	stock accn	Avena sativa	4498	P11		CN 53420						SAMEA113971759	3107250	3019753	Yes	0	Yes	0	Yes			-0.05	-0.01	0.03	0.03	-0.03	0.01
Ancestors	A507	507	CN 53421	sativa_A507	PROBSTEIER|PI290099	stock accn	Avena sativa	4498	P11		CN 53421						SAMEA113971760	2930358	2849761	Yes	0	Yes	0	Yes			-0.05	-0.01	0.03	0.03	-0.02	0.01
Ancestors	A508	508	CN 53424	sativa_A508	PROBSTEIER|PI290099	stock accn	Avena sativa	4498	P11		CN 53424						SAMEA113971761	3805290	3709516	Yes	0	Yes	0	Yes			-0.06	-0.01	0.03	0.04	-0.01	0.01
Ancestors	A509	509	CN 53495	sativa_A509	CN 53495	exact	Avena sativa	4498	P12		CN 53495			USA	Maryland		SAMEA113971762	2338625	2271896	Yes	0	Yes	0	Yes			-0.04	-0.01	0.01	0.02	-0.04	0.01
Ancestors	A512	512	CN 53542	sativa_A512	CN 53542	exact	Avena sativa	4498	P11		CN 53542						SAMEA113971763	1959418	1900812	Yes	0	Yes	0	Yes			-0.06	-0.01	0.03	0.04	-0.01	0.01
Ancestors	A513	513	CN 53549	sativa_A513	CN 53549	exact	Avena sativa	4498	P11		CN 53549			USA	Minnesota		SAMEA113971764	1282483	1248316	Yes	0	Yes	0	Yes			-0.06	0	0.03	0.04	-0.02	0.02
Ancestors	A514	514	CN 53574	sativa_A514	CN 53574	exact	Avena sativa	4498	P11		CN 53574						SAMEA113971765	2655253	2586476	Yes	0	Yes	0	Yes			-0.05	0	0.02	0.03	-0.02	0.01
Ancestors	A515	515	CN 53576	sativa_A515	CN 53576	exact	Avena sativa	4498	P11		CN 53576						SAMEA113971766	1817984	1772432	Yes	0	Yes	0	Yes			-0.06	-0.01	0.03	0.04	-0.01	0.01
Ancestors	A516	516	CN 53634	sativa_A516	PROBSTEIER|PI290099	stock accn	Avena sativa	4498	P11		CN 53634						SAMEA113971767	1026726	998337	Yes	0	Yes	0	Yes			-0.05	-0.01	0.03	0.03	-0.02	0.01
Ancestors	A517	517	CN 53648	sativa_A517	CN 53648	exact	Avena sativa	4498	P11		CN 53648						SAMEA113971768	2033256	1975695	Yes	0	Yes	0	Yes			-0.06	0	0.03	0.04	-0.01	0.01
Ancestors	A518	518	CN 53770	sativa_A518	CN 53770	exact	Avena sativa	4498	P11		CN 53770						SAMEA113971769	1929562	1877359	Yes	0	Yes	0	Yes			-0.06	0	0.03	0.04	-0.01	0.02
Ancestors	A519	519	CN 53777	sativa_A519	CN 53777	exact	Avena sativa	4498	P12		CN 53777	PI 63434		China	Huailai	38.08333333, 114.30000000	SAMEA113971770	2128584	2069819	Yes	0	Yes	0	Yes			-0.05	-0.02	0.02	0.02	-0.04	0.01
Ancestors	A520	520	CN 53777	sativa_A520	CN 53777	exact	Avena sativa	4498	P12		CN 53777	PI 63434		China	Huailai	38.08333333, 114.30000000	SAMEA113971771	3847767	3739053	Yes	0	Yes	0	Yes			-0.05	-0.02	0.02	0.02	-0.04	0.01
Ancestors	A521	521	CN 53811	sativa_A521	CN 53811	exact	Avena byzantina	146531	P01		CN 53811			Algeria	Algeria		SAMEA113971772	3422627	3310190	Yes	0	Yes	0	Yes			0.06	0.17	-0.01
Ancestors	A522	522	CN 53911	sativa_A522	CN 53911	exact	Avena sativa	4498	P08		CN 53911						SAMEA113971773	4310070	4180253	Yes	0	Yes	0	Yes			0	0.05	-0.09	-0.09	0.02	0.03
Ancestors	A523	523	CN 53975	sativa_A523	CN 53975	exact	Avena sativa	4498	P12		CN 53975			USA	Illinois		SAMEA113971774	2340673	2278828	Yes	0	Yes	0	Yes			-0.05	-0.02	0.02	0.02	-0.04	0.01
Ancestors	A525	525	CN 54561	sativa_A525	BRIGHTON|PI401789	stock accn	Avena sativa	4498	P11		CN 54561						SAMEA113971775	1569350	1523492	Yes	0	Yes	0	Yes			-0.04	0.01	0.02	0.02	-0.01	0.01
Ancestors	A526	526	CN 54561	sativa_A526	BRIGHTON|PI401789	stock accn	Avena sativa	4498	P11		CN 54561						SAMEA113971776	1629294	1578139	Yes	0	Yes	0	Yes			-0.05	0	0.03	0.04	-0.02	0.01
Ancestors	A527	527	CN 54919	sativa_A527	CN 54919	exact	Avena sativa	4498	P11		CN 54919			USA	Iowa		SAMEA113971777	1701353	1655376	Yes	0	Yes	0	Yes			-0.05	-0.01	0.02	0.03	-0.03	0.01
Ancestors	A528	528	CN 55031	sativa_A528	CN 55031	exact	Avena sativa	4498	P11		CN 55031						SAMEA113971778	1654640	1603293	Yes	0	Yes	0	Yes			-0.05	0	0.03	0.04	-0.01	0.01
Ancestors	A530	530	CN 55170	sativa_A530	CN 55170	exact	Avena sativa	4498	P11		CN 55170						SAMEA113971779	2155866	2094389	Yes	0	Yes	0	Yes			-0.04	0.01	0.02	0.03	-0.01	0.01
Ancestors	A531	531	CN 55170	sativa_A531	CN 55170	exact	Avena sativa	4498	P11		CN 55170						SAMEA113971780	1510828	1467167	Yes	0	Yes	0	Yes			-0.04	0.01	0.02	0.03	-0.01	0.01
Ancestors	A532	532	CN 56446	sativa_A532	BRONCO	stock accn	Avena sativa	4498	P21		CN 56446						SAMEA113971781	2223888	2151823	Yes	0	Yes	0	Yes			-0.01	-0.04	-0.07	-0.08	-0.03	-0.04
Ancestors	A533	533	CN 56853	sativa_A533	SILVA_SELECTION|CIAV6992	stock accn	Avena sativa	4498	P13		CN 56853			USA	Iowa		SAMEA113971782	3078226	2991726	Yes	0	Yes	0	Yes			-0.02	-0.03	-0.05	-0.06	-0.02	-0.01
Ancestors	A534	534	CN 56863	Victoria	CN 56863	exact	Avena sativa	4498	P21		CN 56863			Argentina	Argentina		SAMEA113971783	2256019	2175164	Yes	0	Yes	0	Yes			0.02	-0.07	-0.08	-0.11	-0.02	-0.09
Ancestors	A535	535	CN 57141	sativa_A535	VICAR|CIAV7291	stock accn	Avena sativa	4498	P11		CN 57141						SAMEA113971784	1586800	1540763	Yes	0	Yes	0	Yes			-0.05	-0.01	0.02	0.02	-0.01	0
Ancestors	A536	536	CN 57141	sativa_A536	VICAR|CIAV7291	stock accn	Avena sativa	4498	P11		CN 57141			Canada	Manitoba		SAMEA113971785	1247746	1207268	Yes	0	Yes	0	Yes			-0.05	0	0.03	0.03	-0.01	0.01
Ancestors	A540	540	CN 63856	sativa_A540	CN 63856	exact	Avena sativa	4498	P11		CN 63856			Japan	Japan	36.2048, 138.2529	SAMEA113971786	1695498	1650633	Yes	0	Yes	0	Yes			-0.05	0	0.03	0.04	-0.02	0.02
Ancestors	A541	541	CN 63899	sativa_A541	BLANCHE_DU_VIEUX_MOULIN|PI264634	stock accn	Avena sativa	4498	P11		CN 63899			Belgium	Belgium	50.4674, 4.872	SAMEA113971787	1127638	1096591	Yes	0	Yes	0	Yes			-0.05	-0.01	0.01	0.02	-0.02	0
Ancestors	A542	542	CN 64158	sativa_A542	SZEKACS8|PI290023	stock accn	Avena sativa	4498	P11		CN 64158					47.6509, 17.2506	SAMEA113971788	2378322	2319892	Yes	0	Yes	0	Yes			-0.06	0	0.03	0.04	-0.02	0.02
Ancestors	A543	543	CN 64264	sativa_A543	CN 64264	exact	Avena sativa	4498	P11		CN 64264			Hungary	Heves	47.9025, 20.3772	SAMEA113971789	1902884	1851598	Yes	0	Yes	0	Yes			-0.06	0	0.03	0.03	-0.02	0.01
Ancestors	A544	544	CN 64938	sativa_A544	CN 64938	exact	Avena sativa	4498	P11		CN 64938					55.9903, 13.5958	SAMEA113971790	2769605	2697912	Yes	0	Yes	0	Yes			-0.06	0	0.03	0.04	-0.01	0.01
Ancestors	A545	545	CN 65254	sativa_A545	CN 65254	exact	Avena sativa	4498	P11		CN 65254					55.9903, 13.5958	SAMEA113971791	1367888	1328422	Yes	0	Yes	0	Yes			-0.06	0	0.03	0.04	-0.01	0.02
Ancestors	A546	546	CN 65312	sativa_A546	PROBSTEIER|PI290099	stock accn	Avena sativa	4498	P11		CN 65312					55.9903, 13.5958	SAMEA113971792	1823102	1774109	Yes	0	Yes	0	Yes			-0.06	-0.01	0.03	0.04	-0.02	0.01
Ancestors	A547	547	Seger	Seger	SEGER|PI306405	synonym case	Avena sativa	4498	P21		CN 65909			Sweden	Sweden	55.9903, 13.5958	SAMEA113971793	1632653	1577589	Yes	0	Yes	0	Yes			0.01	-0.07	-0.08	-0.09	-0.06	-0.06
Ancestors	A548	548	Seger	sativa_A548	SEGER|PI306405	synonym case	Avena sativa	4498	P12		CN 65909			Sweden	Sweden	55.9903, 13.5958	SAMEA113971794	1511446	1468613	Yes	0	Yes	0	Yes			-0.05	-0.01	0.03	0.03	-0.03	0.02
Ancestors	A549	549	CN 65923	sativa_A549	CN 65923	exact	Avena sativa	4498	P12		CN 65923			Romania	Romania	45.9432, 24.9668	SAMEA113971795	2392077	2323464	Yes	0	Yes	0	Yes			-0.05	-0.01	0.03	0.03	-0.03	0.02
Ancestors	A550	550	CN 79331	sativa_A550	CN 79331	exact	Avena sativa	4498	P12		CN 79331			UK	UK		SAMEA113971796	1695587	1653065	Yes	0	Yes	0	Yes			-0.05	-0.02	0.02	0.02	-0.04	0.02
Ancestors	A551	551	CN 79332	sativa_A551	CN 79332	exact	Avena sativa	4498	P11		CN 79332			Poland	Poland		SAMEA113971797	1658047	1621995	Yes	0	Yes	0	Yes			-0.05	-0.01	0.03	0.03	-0.03	0.01
Ancestors	A555	555	CN 88624	sativa_A555	CN 88624	exact	Avena sativa	4498	P11		CN 88624			North Korea	Hamkyeongnamto	40.3725, 128.2989	SAMEA113971798	2939984	2861760	Yes	0	Yes	0	Yes			-0.06	0	0.03	0.04	-0.01	0.01
Ancestors	A556	556	CN 88739	sativa_A556	CN 88739	exact	Avena sativa	4498	P11		CN 88739					55.9903, 13.5958	SAMEA113971799	1367942	1330563	Yes	0	Yes	0	Yes			-0.05	0	0.03	0.04	-0.01	0.01
Ancestors	A557	557	CN 90176	sativa_A557	CN 90176	exact	Avena sativa	4498	P11		CN 90176			Sweden	Sweden		SAMEA113971800	1568212	1527525	Yes	0	Yes	0	Yes			-0.06	-0.01	0.03	0.04	-0.02	0.01
Ancestors	A563	563	CN 21178	sterilis_A563	CN 21178	exact	Avena sterilis	83444	P04		CN 21178	PI 411503		Algeria	20km W of Algiers	36.73333333, 2.86666667	SAMEA113971801	2380755	2292488	Yes	0	Yes	0	Yes			0.16	-0.05	0.02
Ancestors	A564	564	CN 21340	sativa_A564	CN 21340	exact	Avena sativa	4498	P10		CN 21340	PI 411426		Turkey	73km E of Kirsehir	38.98333333, 34.88333333	SAMEA113971802	1291328	1250190	Yes	0	Yes	0	Yes			-0.02	-0.02	-0.02	-0.02	-0.06	0
Ancestors	A571	571	CN 21957	sativa_A571	CN 21957	exact	Avena sativa	4498	P21		CN 21957			Ethiopia	100 M S DER-MA of ADDIS ABABA	7.54337, 38.75776	SAMEA113971803	1169542	1131550	Yes	0	Yes	0	Yes			0.02	-0.07	-0.07	-0.09	-0.07	-0.04
Ancestors	A573	573	CN 22266	sterilis_A573	CN 22266	exact	Avena sterilis	83444	P03		CN 22266	PI 411656		Ethiopia	2km S of Wikro	13.78333333, 39.61666667	SAMEA113971804	1068773	1027767	Yes	0	Yes	0	Yes			0.16	-0.03	0.02
Ancestors	A579	579	CN 24942	sativa_A579	CN 24942	exact	Avena sativa	4498	P10		CN 24942			Iran	Iran	38.0962, 46.3994	SAMEA113971805	2337291	2262787	Yes	0	Yes	0	Yes			-0.02	-0.02	-0.03	-0.03	-0.05	-0.01
Ancestors	A591	591	CN 25956	occidentalis_A591	CN 25956	exact	Avena occidentalis	311213	P04		CN 25956			Morocco	22 KM N OF OURZAZATE	31.1166, -6.8934	SAMEA113971808	2125039	2050931	Yes	0	Yes	0	Yes			0.07	-0.03	-0.02
Ancestors	A594	594	CN 26226	occidentalis_A594	CN 26226	exact	Avena occidentalis	311213	P04		CN 26226			Spain	Canarias, LOS SAUCES 4 KMLA PALMA IS.	28.802273, -17.778529	SAMEA113971809	1927043	1860411	Yes	0	Yes	0	Yes			0.15	-0.05	0.02
Ancestors	A595	595	CN 26226	occidentalis_A595	CN 26226	exact	Avena occidentalis	311213	P04		CN 26226			Spain	Canarias, LOS SAUCES 4 KMLA PALMA IS.	28.802273, -17.778529	SAMEA113971810	2740312	2638325	Yes	0	Yes	0	Yes			0.16	-0.06	0.02
Ancestors	A598	598	CN 2811	sativa_A598	CN 2811	exact	Avena sativa	4498	P11		CN 2811					-33, 146	SAMEA113971811	1247176	1209585	Yes	0	Yes	0	Yes			-0.02	0.07	0.03	0.04	-0.01	0.06
Ancestors	A601	601	CN 42524	sativa_A601	PARK	stock accn	Avena sativa	4498	P13		CN 42524			USA	Idaho		SAMEA113971813	1586513	1541276	Yes	0	Yes	0	Yes			-0.04	-0.02	0.02	0.01	-0.02	-0.01
Ancestors	A602	602	CN 53095	sativa_A602	CN 53095	exact	Avena sativa	4498	P11		CN 53095						SAMEA113971814	1776224	1728938	Yes	0	Yes	0	Yes			-0.06	-0.01	0.03	0.04	-0.01	0.01
Ancestors	A603	603	CN 53617	sativa_A603	CN 53617	exact	Avena sativa	4498	P11		CN 53617			China	Xizang Zizhiqu		SAMEA113971815	1143636	1114448	Yes	0	Yes	0	Yes			-0.05	-0.01	0.03	0.03	-0.03	0.01
Ancestors	A604	604	CN 53617	sativa_A604	CN 53617	exact	Avena sativa	4498	P12		CN 53617			China	Xizang Zizhiqu		SAMEA113971816	1768573	1719254	Yes	0	Yes	0	Yes			-0.05	-0.02	0.02	0.02	-0.04	0.01
Ancestors	A605	605	CN 58061	sativa_(hulless)_A605	CD1019	stock accn	Avena sativa	4498	P11		CN 58061						SAMEA113971817	848179	798905	Yes	87	Yes	79	No			0.07	0.03	0.02	-0.02	-0.05	0.01
Ancestors	A611	611	CN 63538	sativa_A611	CN 63538	exact	Avena byzantina	146531	P01		CN 63538			India	Uttar Pradesh		SAMEA113971819	2771119	2683804	Yes	0	Yes	0	Yes			0.07	0.16	0
Ancestors	A612	612	CN 63538	sativa_A612	CN 63538	exact	Avena byzantina	146531	P01		CN 63538			India	Uttar Pradesh		SAMEA113971820	1788517	1723337	Yes	0	Yes	0	Yes			0.07	0.16	0
Ancestors	A613	613	CN 64226	sativa_A613	BAGE|PI247932	stock accn	Avena byzantina	146531	P01		CN 64226			Brazil	Brazil	-30.0346, -51.2177	SAMEA113971821	2942800	2849649	Yes	0	Yes	0	Yes			0.06	0.17	-0.02
Ancestors	A614	614	CN 64364	sativa_A614	CN 64364	exact	Avena sativa	4498	P11		CN 64364			Georgia	Georgia	42.3154, 43.3569	SAMEA113971822	2276111	2215318	Yes	0	Yes	0	Yes			-0.06	0	0.04	0.04	-0.02	0.01
Ancestors	A615	615	CN 64367	sativa_A615	CN 64367	exact	Avena sativa	4498	P11		CN 64367			China	China	35.8617, 104.1954	SAMEA113971823	2485199	2416451	Yes	0	Yes	0	Yes			-0.05	-0.01	0.03	0.03	-0.03	0.01
Ancestors	A616	616	CN 64371	sativa_A616	CN 64371	exact	Avena sativa	4498	P11		CN 64371			Ukraine	Chernivtsi	48.2921, 25.9358	SAMEA113971824	2219816	2161673	Yes	0	Yes	0	Yes			-0.05	0	0.02	0.03	-0.02	0.02
Ancestors	A617	617	CN 64377	sativa_A617	CN 64377	exact	Avena sativa	4498	P11		CN 64377			Russia	Irkutsk	52.287, 104.305	SAMEA113971825	1623164	1577936	Yes	0	Yes	0	Yes			-0.05	-0.01	0.03	0.04	-0.02	0.01
Ancestors	A618	618	CN 64377	sativa_A618	CN 64377	exact	Avena sativa	4498	P21		CN 64377			Russia	Irkutsk	52.287, 104.305	SAMEA113971826	2423792	2354970	Yes	0	Yes	0	Yes			-0.03	-0.05	-0.02	-0.03	-0.05	-0.03
Ancestors	A619	619	CN 64377	sativa_A619	CN 64377	exact	Avena sativa	4498	P11		CN 64377			Russia	Irkutsk	52.287, 104.305	SAMEA113971827	1857062	1809415	Yes	0	Yes	0	Yes			-0.06	0	0.03	0.04	-0.01	0.01
Ancestors	A620	620	CN 64378	sativa_A620	CN 64378	exact	Avena sativa	4498	P11		CN 64378			Mongolia	Dzavhan	47.7277, 96.8461	SAMEA113971829	1434485	1395199	Yes	0	Yes	0	Yes			-0.06	-0.01	0.03	0.04	-0.02	0.01
Ancestors	A621	621	CN 64379	sativa_A621	CN 64379	exact	Avena sativa	4498	P11		CN 64379			Georgia	Georgia		SAMEA113971830	1200755	1167041	Yes	0	Yes	0	Yes			-0.05	-0.01	0.03	0.03	-0.03	0.02
Ancestors	A622	622	CN 64380	sativa_A622	CN 64380	exact	Avena sativa	4498	P11		CN 64380					51.9194, 19.1451	SAMEA113971831	2230907	2172881	Yes	0	Yes	0	Yes			-0.05	0	0.03	0.03	-0.02	0.01
Ancestors	A623	623	CN 64381	sativa_A623	CN 64381	exact	Avena sativa	4498	P11		CN 64381					53.6688, 23.8223	SAMEA113971832	1806747	1757063	Yes	0	Yes	0	Yes			-0.06	0	0.03	0.04	-0.01	0.02
Ancestors	A624	624	OZIMUI OBES	OZIMUI OBES	OZIMUI_OBES	punctuation	Avena sativa	4498	P21		CN 64385			Ukraine	Krym	44.9521, 34.1024	SAMEA113971833	1628118	1580023	Yes	0	Yes	0	Yes			0	-0.07	-0.08	-0.09	-0.08	-0.06
Ancestors	A625	625	Kabardinec	Kabardinec	KABARDINEC|PI326240	synonym case	Avena sativa	4498	P21		CN 64387			Russia	Kabardino-Balkaria	43.3933, 43.5629	SAMEA113971834	1442195	1396045	Yes	0	Yes	0	Yes			-0.01	-0.07	-0.07	-0.08	-0.07	-0.05
Ancestors	A626	626	CN 64388	sativa_A626	CN 64388	exact	Avena sativa	4498	P11		CN 64388			Armenia	Armenia	40.0691, 45.0382	SAMEA113971835	1350488	1309909	Yes	0	Yes	0	Yes			-0.04	-0.01	0.02	0.02	-0.04	0
Ancestors	A627	627	CN 64399	sativa_A627	CN 64399	exact	Avena sativa	4498	P11		CN 64399			Turkey	Ankara	39.9334, 32.8597	SAMEA113971836	1389261	1350302	Yes	0	Yes	0	Yes			-0.05	0	0.02	0.03	-0.02	0.02
Ancestors	A628	628	CN 64407	sativa_A628	CN 64407	exact	Avena sativa	4498	P11		CN 64407			China	China	35.8617, 104.1954	SAMEA113971837	1589411	1549258	Yes	0	Yes	0	Yes			-0.05	-0.01	0.03	0.04	-0.02	0.01
Ancestors	A629	629	CN 64446	sativa_A629	MAGISTRAL|CIAV7907	stock accn	Avena sativa	4498	P11		CN 64446			Ukraine	Ukraine	58.6035, 49.6668	SAMEA113971838	1871971	1824946	Yes	0	Yes	0	Yes			-0.06	-0.01	0.03	0.04	-0.02	0.01
Ancestors	A630	630	CN 64448	sativa_A630	VSCRED|PI372070	stock accn	Avena sativa	4498	P11		CN 64448					50.691, 142.9506	SAMEA113971840	1316458	1279253	Yes	0	Yes	0	Yes			-0.05	-0.03	0.02	0.02	-0.04	0
Ancestors	A631	631	CN 64449	sativa_A631	CHERVONNYI	stock accn	Avena sativa	4498	P11		CN 64449			Russia	Kirov	58.6035, 49.6668	SAMEA113971841	2192557	2119533	Yes	0	Yes	0	Yes			-0.06	0	0.03	0.04	-0.02	0.01
Ancestors	A635	635	CN 75938	sterilis_A635	CN 75938	exact	Avena sterilis	83444	P03		CN 75938			Israel	Israel		SAMEA113971842	3014164	2903221	Yes	0	Yes	0	Yes			0.16	-0.03	0.02
Ancestors	A636	636	CN 79351	sativa_(hulless)_A636	BREVIS_NUDI|PI401830	stock accn	Avena sativa	4498	P11		CN 79351			Netherlands	Netherlands		SAMEA113971843	862871	812123	Yes	87	Yes	79	No			0.07	0.03	0.02	-0.02	-0.05	0.01
Ancestors	A637	637	CN 79368	sativa_(hulless)_A637	BREVIS_NUDI|PI401830	stock accn	Avena sativa	4498	P11		CN 79368			Germany	Germany		SAMEA113971844	1840435	1791258	Yes	0	Yes	0	Yes			-0.05	-0.01	0.02	0.03	-0.02	0.02
Ancestors	A639	639	CN 82122	sativa_A639	CN 82122	exact	Avena sativa	4498	P11		CN 82122			China	Xinjiang Uygur Zizhiqu		SAMEA113971845	1717143	1676536	Yes	0	Yes	0	Yes			-0.06	-0.01	0.03	0.04	-0.02	0.01
Ancestors	A640	640	CN 82124	fatua_A640	CN 82124	exact	Avena fatua	4499	P12		CN 82124			China	Gansu Sheng, Near Liu family power dam, southwest of Lanzhou	35.926143, 103.300075	SAMEA113971847	1058831	1025937	Yes	0	Yes	0	Yes			0	-0.02	-0.02	-0.03	-0.06	0
Ancestors	A642	642	CN 88661	sativa_A642	BERGER	stock accn	Avena sativa	4498	P11		CN 88661			Uruguay	Uruguay	-34.2642, -57.6107	SAMEA113971848	2158757	2107095	Yes	0	Yes	0	Yes			-0.06	-0.01	0.03	0.04	-0.03	0.01
Ancestors	A643	643	CN 88681	sativa_A643	CYPRUS_WHITE	stock accn	Avena sativa	4498	P11		CN 88681			Australia	New South Wales	-31.2532, 146.9211	SAMEA113971849	2578990	2501123	Yes	0	Yes	0	Yes			-0.01	0.08	0.03	0.03	0.01	0.04
Ancestors	A650	650	PI 40650	sativa_A650	CHINESE|PI40650	stock accn	Avena sativa	4498	P11					China	China		SAMEA113971850	1305218	1248695	Yes	0	Yes	0	Yes			-0.04	-0.01	0.02	0.03	-0.03	0.01
Ancestors	A652	652	PI 544659	fatua_A652	PI 544659	exact	Avena fatua	4499	P12			PI 545459		Mexico	46km W of Mexico City along Hwy. 15	19.2833, -99.5500	SAMEA113971851	1309363	1235647	Yes	0	Yes	0	Yes			0	-0.05	-0.02	-0.04	-0.06	-0.02
Ancestors	A653	653	PI 545459	fatua_A653	PI 545459	exact	Avena fatua	4499	P06			PI 545459		Mexico	46km W of Mexico City along Hwy. 15	19.2833, -99.5500	SAMEA113971852	1299906	1241576	Yes	0	Yes	0	Yes			0.06	-0.06	-0.04
Ancestors	A654	654	PI 560776	fatua_A654	PI 560776	exact	Avena fatua	4499	P09								SAMEA113971853	1304527	1205998	Yes	85	Yes	73	No			0.07	0.02	0.01	-0.03	-0.02	-0.01
Ancestors	A655	655	PI 560776	fatua_A655	PI 560776	exact	Avena fatua	4499	P04								SAMEA113971854	1583382	1450705	Yes	84	Yes	72	No			0.07	0.02	0.01
Ancestors	A656	656	PI 636013	sativa_A656	RCAT012735	stock accn	Avena sativa	4498	P11								SAMEA113971855	1616593	1510178	Yes	0	Yes	0	Yes			-0.06	0	0.03	0.03	-0.02	0.02
Ancestors	A657	657	PI 636073	sativa_A657	WINTAROO	stock accn	Avena sativa	4498	P17								SAMEA113971856	1850932	1691077	Yes	81	Yes	68	No			0.08	0.03	0.01	-0.03	-0.03	0
Ancestors	A665	665	CN 63917	sativa_A665	CN 63917	exact	Avena sativa	4498	P11		CN 63917			Ethiopia	Gonder	12.603, 37.4521	SAMEA113971857	738588	673226	Yes	85	Yes	72	No			0.08	0.04	0.01	-0.03	-0.04	0
Australia_2	Aus_1	1	Aus_1	Aus_1	AUS_1	case	Avena sativa	4498	P07					Australia	Australia		SAMEA113971864	2506754	2020581	Yes	0	Yes	0	Yes			-0.01	-0.01	-0.06	-0.07	0.02	0.02
Australia_2	Aus_2	2	Aus_2	Aus_2	AUS_2	case	Avena sativa	4498	P07					Australia	Australia		SAMEA113971975	3294682	2689825	Yes	0	Yes	0	Yes			-0.01	0	-0.06	-0.07	0.02	0.02
Australia_2	Aus_3	3	Aus_3	Aus_3	AUS_3	case	Avena sativa	4498	P07					Australia	Australia		SAMEA113972086	2268772	1827411	Yes	0	Yes	0	Yes			-0.01	0.01	-0.06	-0.07	0.03	0.02
Australia_2	Aus_4	4	Aus_4	Aus_4	AUS_4	case	Avena sativa	4498	P07					Australia	Australia		SAMEA113972196	2461217	2021940	Yes	0	Yes	0	Yes			-0.01	0	-0.07	-0.08	0.02	0.03
Australia_2	Aus_5	5	Aus_5	Aus_5	AUS_5	case	Avena sativa	4498	P07					Australia	Australia		SAMEA113972305	2417453	1908115	Yes	0	Yes	0	Yes			-0.01	0	-0.06	-0.06	0.02	0.04
Australia_2	Aus_6	6	Aus_6	Aus_6	AUS_6	case	Avena sativa	4498	P07					Australia	Australia		SAMEA113972381	2671108	2197406	Yes	0	Yes	0	Yes			-0.01	0	-0.06	-0.07	0.03	0.03
Australia_2	Aus_7	7	Aus_7	Aus_7	AUS_7	case	Avena sativa	4498	P07					Australia	Australia		SAMEA113972392	2826593	2249486	Yes	0	Yes	0	Yes			-0.02	0	-0.06	-0.07	0.03	0.04
Australia_2	Aus_8	8	Aus_8	Aus_8	AUS_8	case	Avena sativa	4498	P07					Australia	Australia		SAMEA113972403	3302559	2686043	Yes	0	Yes	0	Yes			-0.02	0	-0.05	-0.06	0.03	0.04
Australia_2	Aus_9	9	Aus_9	Aus_9	AUS_9	case	Avena sativa	4498	P07					Australia	Australia		SAMEA113972414	2542044	2131927	Yes	0	Yes	0	Yes			-0.02	0	-0.03	-0.04	0.03	0.02
Australia_2	Aus_10	10	Aus_10	Aus_10	AUS_10	case	Avena sativa	4498	P07					Australia	Australia		SAMEA113971865	2366116	1950118	Yes	0	Yes	0	Yes			-0.01	0.01	-0.06	-0.06	0.04	0.03
Australia_2	Aus_11	11	Aus_11	Aus_11	AUS_11	case	Avena sativa	4498	P07					Australia	Australia		SAMEA113971876	2144611	1791511	Yes	0	Yes	0	Yes			-0.02	0.01	-0.04	-0.05	0.04	0.03
Australia_2	Aus_12	12	Aus_12	Aus_12	AUS_12	case	Avena sativa	4498	P07					Australia	Australia		SAMEA113971887	3134341	2591677	Yes	0	Yes	0	Yes			-0.02	0	-0.04	-0.05	0.03	0.01
Australia_2	Aus_13	13	Aus_13	Aus_13	AUS_13	case	Avena sativa	4498	P07					Australia	Australia		SAMEA113971898	2331221	1932935	Yes	0	Yes	0	Yes			-0.01	0.01	-0.04	-0.05	0.03	0.04
Australia_2	Aus_14	14	Aus_14	Aus_14	AUS_14	case	Avena sativa	4498	P07					Australia	Australia		SAMEA113971909	2694401	2173603	Yes	0	Yes	0	Yes			-0.01	0.01	-0.06	-0.07	0.03	0.04
Australia_2	Aus_15	15	Aus_15	Aus_15	AUS_15	case	Avena sativa	4498	P07					Australia	Australia		SAMEA113971920	2845575	2358816	Yes	0	Yes	0	Yes			-0.01	0.01	-0.05	-0.06	0.03	0.04
Australia_2	Aus_16	16	Aus_16	Aus_16	AUS_16	case	Avena sativa	4498	P07					Australia	Australia		SAMEA113971931	2227514	1753445	Yes	0	Yes	0	Yes			-0.01	0.01	-0.04	-0.05	0.03	0.03
Australia_2	Aus_17	17	Aus_17	Aus_17	AUS_17	case	Avena sativa	4498	P07					Australia	Australia		SAMEA113971942	2440562	2069751	Yes	0	Yes	0	Yes			-0.02	0.01	-0.04	-0.04	0.03	0.04
Australia_2	Aus_18	18	Aus_18	Aus_18	AUS_18	case	Avena sativa	4498	P07					Australia	Australia		SAMEA113971953	2276523	1859778	Yes	0	Yes	0	Yes			-0.01	0.01	-0.05	-0.06	0.03	0.04
Australia_2	Aus_19	19	Aus_19	Aus_19	AUS_19	case	Avena sativa	4498	P07					Australia	Australia		SAMEA113971964	2001388	1704289	Yes	0	Yes	0	Yes			-0.01	0.01	-0.06	-0.07	0.03	0.04
Australia_2	Aus_20	20	Aus_20	Aus_20	AUS_20	case	Avena sativa	4498	P07					Australia	Australia		SAMEA113971976	2338536	1959446	Yes	0	Yes	0	Yes			0	0	-0.06	-0.07	0.02	0.03
Australia_2	Aus_21	21	Aus_21	Aus_21	AUS_21	case	Avena sativa	4498	P07					Australia	Australia		SAMEA113971987	2734698	2172670	Yes	0	Yes	0	Yes			-0.02	0	-0.04	-0.05	0.03	0.03
Australia_2	Aus_22	22	Aus_22	Aus_22	AUS_22	case	Avena sativa	4498	P07					Australia	Australia		SAMEA113971998	2695902	2252120	Yes	0	Yes	0	Yes			-0.02	-0.01	-0.05	-0.05	0.03	0.03
Australia_2	Aus_23	23	Aus_23	Aus_23	AUS_23	case	Avena sativa	4498	P07					Australia	Australia		SAMEA113972009	2491376	2061329	Yes	0	Yes	0	Yes			-0.02	0	-0.05	-0.05	0.03	0.03
Australia_2	Aus_24	24	Aus_24	Aus_24	AUS_24	case	Avena sativa	4498	P07					Australia	Australia		SAMEA113972020	2740961	2295347	Yes	0	Yes	0	Yes			-0.02	0	-0.05	-0.05	0.03	0.03
Australia_2	Aus_25	25	Aus_25	Aus_25	AUS_25	case	Avena sativa	4498	P07					Australia	Australia		SAMEA113972031	2341681	1890664	Yes	0	Yes	0	Yes			-0.02	0	-0.04	-0.05	0.03	0.03
Australia_2	Aus_26	26	Aus_26	Aus_26	AUS_26	case	Avena sativa	4498	P07					Australia	Australia		SAMEA113972042	2471868	2046559	Yes	0	Yes	0	Yes			-0.02	-0.01	-0.04	-0.05	0.03	0.03
Australia_2	Aus_27	27	Aus_27	Aus_27	AUS_27	case	Avena sativa	4498	P07					Australia	Australia		SAMEA113972053	2536137	2064951	Yes	0	Yes	0	Yes			-0.02	0.02	-0.04	-0.04	0.03	0.05
Australia_2	Aus_28	28	Aus_28	Aus_28	AUS_28	case	Avena sativa	4498	P07					Australia	Australia		SAMEA113972064	2397831	1995230	Yes	0	Yes	0	Yes			-0.03	0.02	-0.04	-0.04	0.03	0.05
Australia_2	Aus_29	29	Aus_29	Aus_29	AUS_29	case	Avena sativa	4498	P07					Australia	Australia		SAMEA113972075	2230456	1956645	Yes	0	Yes	0	Yes			-0.02	0.02	-0.04	-0.04	0.03	0.05
Australia_2	Aus_30	30	Aus_30	Aus_30	AUS_30	case	Avena sativa	4498	P07					Australia	Australia		SAMEA113972087	2436011	2041655	Yes	0	Yes	0	Yes			-0.02	0.02	-0.04	-0.04	0.03	0.04
Australia_2	Aus_31	31	Aus_31	Aus_31	AUS_31	case	Avena sativa	4498	P07					Australia	Australia		SAMEA113972098	1745024	1443112	Yes	0	Yes	0	Yes			-0.02	0.01	-0.04	-0.04	0.03	0.02
Australia_2	Aus_32	32	Aus_32	Aus_32	AUS_32	case	Avena sativa	4498	P07					Australia	Australia		SAMEA113972109	2541662	2020265	Yes	0	Yes	0	Yes			-0.02	0	-0.04	-0.04	0.03	0.03
Australia_2	Aus_33	33	Aus_33	Aus_33	AUS_33	case	Avena sativa	4498	P07					Australia	Australia		SAMEA113972120	2620551	2186710	Yes	0	Yes	0	Yes			-0.03	0.01	-0.02	-0.03	0.03	0.03
Australia_2	Aus_34	34	Aus_34	Aus_34	AUS_34	case	Avena sativa	4498	P07					Australia	Australia		SAMEA113972131	2919854	2324266	Yes	0	Yes	0	Yes			-0.02	0.02	-0.04	-0.04	0.03	0.04
Australia_2	Aus_35	35	Aus_35	Aus_35	AUS_35	case	Avena sativa	4498	P07					Australia	Australia		SAMEA113972142	2335276	2039752	Yes	0	Yes	0	Yes			-0.02	0	-0.05	-0.05	0.02	0.04
Australia_2	Aus_36	36	Aus_36	Aus_36	AUS_36	case	Avena sativa	4498	P07					Australia	Australia		SAMEA113972153	2717955	2161524	Yes	0	Yes	0	Yes			-0.03	0.01	-0.03	-0.03	0.03	0.04
Australia_2	Aus_37	37	Aus_37	Aus_37	AUS_37	case	Avena sativa	4498	P07					Australia	Australia		SAMEA113972164	2659749	2144147	Yes	0	Yes	0	Yes			-0.02	0.01	-0.05	-0.05	0.02	0.04
Australia_2	Aus_38	38	Aus_38	Aus_38	AUS_38	case	Avena sativa	4498	P07					Australia	Australia		SAMEA113972175	2250017	1853946	Yes	0	Yes	0	Yes			-0.02	0.02	-0.05	-0.06	0.04	0.04
Australia_2	Aus_39	39	Aus_39	Aus_39	AUS_39	case	Avena sativa	4498	P07					Australia	Australia		SAMEA113972185	3026175	2541913	Yes	0	Yes	0	Yes			-0.02	0.01	-0.05	-0.05	0.03	0.04
Australia_2	Aus_40	40	Aus_40	Aus_40	AUS_40	case	Avena sativa	4498	P07					Australia	Australia		SAMEA113972197	2331122	1873559	Yes	0	Yes	0	Yes			0	0.01	-0.07	-0.08	0.03	0.03
Australia_2	Aus_41	41	Aus_41	Aus_41	AUS_41	case	Avena sativa	4498	P08					Australia	Australia		SAMEA113972208	1916934	1620308	Yes	0	Yes	0	Yes			-0.01	0.01	-0.06	-0.07	0.04	0.03
Australia_2	Aus_42	42	Aus_42	Aus_42	AUS_42	case	Avena sativa	4498	P07					Australia	Australia		SAMEA113972219	2392813	1934355	Yes	0	Yes	0	Yes			-0.02	0.01	-0.05	-0.05	0.04	0.03
Australia_2	Aus_43	43	Aus_43	Aus_43	AUS_43	case	Avena sativa	4498	P08					Australia	Australia		SAMEA113972230	3513885	2912185	Yes	0	Yes	0	Yes			0	0	-0.06	-0.07	0.04	0.02
Australia_2	Aus_44	44	Aus_44	Aus_44	AUS_44	case	Avena sativa	4498	P07					Australia	Australia		SAMEA113972241	2820671	2330084	Yes	0	Yes	0	Yes			0	0.02	-0.06	-0.07	0.04	0.03
Australia_2	Aus_45	45	Aus_45	Aus_45	AUS_45	case	Avena sativa	4498	P08					Australia	Australia		SAMEA113972252	2530971	2069528	Yes	0	Yes	0	Yes			0	-0.01	-0.07	-0.08	0.03	0.02
Australia_2	Aus_46	46	Aus_46	Aus_46	AUS_46	case	Avena sativa	4498	P07					Australia	Australia		SAMEA113972262	2444993	2041906	Yes	0	Yes	0	Yes			-0.01	-0.01	-0.07	-0.08	0.03	0.03
Australia_2	Aus_47	47	Aus_47	Aus_47	AUS_47	case	Avena sativa	4498	P07					Australia	Australia		SAMEA113972272	2890531	2426250	Yes	0	Yes	0	Yes			-0.01	0.02	-0.05	-0.06	0.04	0.05
Australia_2	Aus_48	48	Aus_48	Aus_48	AUS_48	case	Avena sativa	4498	P07					Australia	Australia		SAMEA113972283	2522666	2040154	Yes	0	Yes	0	Yes			-0.01	0.01	-0.06	-0.07	0.04	0.04
Australia_2	Aus_49	49	Aus_49	Aus_49	AUS_49	case	Avena sativa	4498	P07					Australia	Australia		SAMEA113972294	2339501	1914627	Yes	0	Yes	0	Yes			-0.02	0.02	-0.03	-0.04	0.04	0.04
Australia_2	Aus_50	50	Aus_50	Aus_50	AUS_50	case	Avena sativa	4498	P07					Australia	Australia		SAMEA113972306	2530522	2117022	Yes	0	Yes	0	Yes			-0.02	0.02	-0.04	-0.04	0.03	0.05
Australia_2	Aus_51	51	Aus_51	Aus_51	AUS_51	case	Avena sativa	4498	P07					Australia	Australia		SAMEA113972317	2637267	2155733	Yes	0	Yes	0	Yes			0	-0.01	-0.08	-0.1	0.03	0.02
Australia_2	Aus_52	52	Aus_52	Aus_52	AUS_52	case	Avena sativa	4498	P07					Australia	Australia		SAMEA113972328	2404844	2014318	Yes	0	Yes	0	Yes			-0.03	0.01	-0.03	-0.03	0.03	0.04
Australia_2	Aus_53	53	Aus_53	Aus_53	AUS_53	case	Avena sativa	4498	P07					Australia	Australia		SAMEA113972339	2332114	1847427	Yes	0	Yes	0	Yes			-0.03	0.01	-0.03	-0.03	0.03	0.04
Australia_2	Aus_54	54	Aus_54	Aus_54	AUS_54	case	Avena sativa	4498	P07					Australia	Australia		SAMEA113972350	3277054	2724368	Yes	0	Yes	0	Yes			-0.03	0.01	-0.03	-0.03	0.03	0.04
Australia_2	Aus_55	55	Aus_55	Aus_55	AUS_55	case	Avena sativa	4498	P07					Australia	Australia		SAMEA113972361	2367091	1922520	Yes	0	Yes	0	Yes			-0.03	0.01	-0.03	-0.03	0.03	0.04
Australia_2	Aus_56	56	Aus_56	Aus_56	AUS_56	case	Avena sativa	4498	P07					Australia	Australia		SAMEA113972372	2386250	1913736	Yes	0	Yes	0	Yes			-0.03	0.01	-0.03	-0.03	0.03	0.04
Australia_2	Aus_57	57	Aus_57	Aus_57	AUS_57	case	Avena sativa	4498	P07					Australia	Australia		SAMEA113972378	2356941	1988441	Yes	0	Yes	0	Yes			-0.03	0.02	-0.03	-0.02	0.03	0.04
Australia_2	Aus_58	58	Aus_58	Aus_58	AUS_58	case	Avena sativa	4498	P07					Australia	Australia		SAMEA113972379	1663969	1443006	Yes	0	Yes	0	Yes			-0.03	0.01	-0.04	-0.04	0.03	0.04
Australia_2	Aus_59	59	Aus_59	Aus_59	AUS_59	case	Avena sativa	4498	P07					Australia	Australia		SAMEA113972380	2634483	2222073	Yes	0	Yes	0	Yes			-0.03	0.01	-0.04	-0.04	0.03	0.03
Australia_2	Aus_60	60	Aus_60	Aus_60	AUS_60	case	Avena sativa	4498	P07					Australia	Australia		SAMEA113972382	2495036	2111543	Yes	0	Yes	0	Yes			-0.03	0.02	-0.03	-0.03	0.03	0.04
Australia_2	Aus_61	61	Aus_61	Aus_61	AUS_61	case	Avena sativa	4498	P07					Australia	Australia		SAMEA113972383	3209308	2648542	Yes	0	Yes	0	Yes			-0.02	0.03	-0.03	-0.03	0.04	0.05
Australia_2	Aus_62	62	Aus_62	Aus_62	AUS_62	case	Avena sativa	4498	P07					Australia	Australia		SAMEA113972384	3927810	3244187	Yes	0	Yes	0	Yes			-0.03	0.02	-0.03	-0.03	0.04	0.04
Australia_2	Aus_63	63	Aus_63	Aus_63	AUS_63	case	Avena sativa	4498	P07					Australia	Australia		SAMEA113972385	3144439	2603483	Yes	0	Yes	0	Yes			-0.03	0.02	-0.03	-0.03	0.03	0.04
Australia_2	Aus_64	64	Aus_64	Aus_64	AUS_64	case	Avena sativa	4498	P08					Australia	Australia		SAMEA113972386	3041461	2459315	Yes	0	Yes	0	Yes			-0.02	-0.01	-0.06	-0.06	0.03	0.02
Australia_2	Aus_65	65	Aus_65	Aus_65	AUS_65	case	Avena sativa	4498	P08					Australia	Australia		SAMEA113972387	2277177	1840486	Yes	0	Yes	0	Yes			-0.01	0	-0.09	-0.09	0.03	0.02
Australia_2	Aus_66	66	Aus_66	Aus_66	AUS_66	case	Avena sativa	4498	P07					Australia	Australia		SAMEA113972388	2742036	2264238	Yes	0	Yes	0	Yes			0	0.02	-0.08	-0.08	0.04	0.05
Australia_2	Aus_67	67	Aus_67	Aus_67	AUS_67	case	Avena sativa	4498	P07					Australia	Australia		SAMEA113972389	2669029	2155750	Yes	0	Yes	0	Yes			0	0.02	-0.08	-0.08	0.04	0.05
Australia_2	Aus_68	68	Aus_68	Aus_68	AUS_68	case	Avena sativa	4498	P07					Australia	Australia		SAMEA113972390	2795720	2337380	Yes	0	Yes	0	Yes			0	0.02	-0.08	-0.08	0.04	0.05
Australia_2	Aus_69	69	Aus_69	Aus_69	AUS_69	case	Avena sativa	4498	P07					Australia	Australia		SAMEA113972391	2739582	2299676	Yes	0	Yes	0	Yes			0	0.02	-0.08	-0.08	0.04	0.05
Australia_2	Aus_70	70	Aus_70	Aus_70	AUS_70	case	Avena sativa	4498	P07					Australia	Australia		SAMEA113972393	2720223	2244441	Yes	0	Yes	0	Yes			0	0.02	-0.08	-0.08	0.04	0.05
Australia_2	Aus_71	71	Aus_71	Aus_71	AUS_71	case	Avena sativa	4498	P07					Australia	Australia		SAMEA113972394	2180581	1826023	Yes	0	Yes	0	Yes			0	0.02	-0.07	-0.08	0.04	0.05
Australia_2	Aus_72	72	Aus_72	Aus_72	AUS_72	case	Avena sativa	4498	P07					Australia	Australia		SAMEA113972395	2834947	2311417	Yes	0	Yes	0	Yes			0	0.02	-0.08	-0.08	0.04	0.05
Australia_2	Aus_73	73	Aus_73	Aus_73	AUS_73	case	Avena sativa	4498	P07					Australia	Australia		SAMEA113972396	2737152	2270901	Yes	0	Yes	0	Yes			0	0.02	-0.08	-0.08	0.03	0.05
Australia_2	Aus_74	74	Aus_74	Aus_74	AUS_74	case	Avena sativa	4498	P07					Australia	Australia		SAMEA113972397	924094	756344	Yes	0	Yes	15	Yes			0	0.02	-0.08	-0.08	0.04	0.05
Australia_2	Aus_75	75	Aus_75	Aus_75	AUS_75	case	Avena sativa	4498	P08					Australia	Australia		SAMEA113972398	4121110	3470357	Yes	0	Yes	0	Yes			0	0	-0.08	-0.09	0.03	0.03
Australia_2	Aus_76	76	Aus_76	Aus_76	AUS_76	case	Avena sativa	4498	P07					Australia	Australia		SAMEA113972399	1611117	1289596	Yes	0	Yes	0	Yes			-0.02	-0.01	-0.05	-0.06	0.02	0.02
Australia_2	Aus_77	77	Aus_77	Aus_77	AUS_77	case	Avena sativa	4498	P08					Australia	Australia		SAMEA113972400	2312561	1913521	Yes	0	Yes	0	Yes			0	0	-0.08	-0.09	0.02	0.03
Australia_2	Aus_78	78	Aus_78	Aus_78	AUS_78	case	Avena sativa	4498	P08					Australia	Australia		SAMEA113972401	2104288	1753669	Yes	0	Yes	0	Yes			-0.01	-0.01	-0.07	-0.08	0.02	0.01
Australia_2	Aus_79	79	Aus_79	Aus_79	AUS_79	case	Avena sativa	4498	P08					Australia	Australia		SAMEA113972402	2645160	2194898	Yes	0	Yes	0	Yes			0	0	-0.08	-0.08	0.02	0.03
Australia_2	Aus_80	80	Aus_80	Aus_80	AUS_80	case	Avena sativa	4498	P07					Australia	Australia		SAMEA113972404	2545317	2116497	Yes	0	Yes	0	Yes			-0.01	0.01	-0.07	-0.07	0.04	0.04
Australia_2	Aus_81	81	Aus_81	Aus_81	AUS_81	case	Avena sativa	4498	P07					Australia	Australia		SAMEA113972405	3063476	2468703	Yes	0	Yes	0	Yes			-0.02	0	-0.05	-0.06	0.03	0.04
Australia_2	Aus_82	82	Aus_82	Aus_82	AUS_82	case	Avena sativa	4498	P08					Australia	Australia		SAMEA113972406	2303962	1948598	Yes	0	Yes	0	Yes			-0.01	0	-0.08	-0.09	0.02	0.03
Australia_2	Aus_83	83	Aus_83	Aus_83	AUS_83	case	Avena sativa	4498	P07					Australia	Australia		SAMEA113972407	1861200	1550319	Yes	0	Yes	0	Yes			-0.02	0.02	-0.04	-0.04	0.04	0.05
Australia_2	Aus_84	84	Aus_84	Aus_84	AUS_84	case	Avena sativa	4498	P08					Australia	Australia		SAMEA113972408	2421543	1970913	Yes	0	Yes	0	Yes			0	0.01	-0.07	-0.08	0.03	0.04
Australia_2	Aus_85	85	Aus_85	Aus_85	AUS_85	case	Avena sativa	4498	P08					Australia	Australia		SAMEA113972409	2226323	1751403	Yes	0	Yes	0	Yes			-0.02	0.01	-0.06	-0.06	0.03	0.02
Australia_2	Aus_86	86	Aus_86	Aus_86	AUS_86	case	Avena sativa	4498	P07					Australia	Australia		SAMEA113972410	1569567	1254521	Yes	0	Yes	0	Yes			-0.02	0.01	-0.05	-0.06	0.04	0.03
Australia_2	Aus_87	87	Aus_87	Aus_87	AUS_87	case	Avena sativa	4498	P08					Australia	Australia		SAMEA113972411	2804112	2334090	Yes	0	Yes	0	Yes			0	0	-0.09	-0.1	0.03	0.03
Australia_2	Aus_88	88	Aus_88	Aus_88	AUS_88	case	Avena sativa	4498	P08					Australia	Australia		SAMEA113972412	2236749	1849585	Yes	0	Yes	0	Yes			-0.01	0	-0.06	-0.07	0.03	0.02
Australia_2	Aus_89	89	Aus_89	Aus_89	AUS_89	case	Avena sativa	4498	P07					Australia	Australia		SAMEA113972413	2715811	2233120	Yes	0	Yes	0	Yes			0	0.01	-0.08	-0.09	0.04	0.04
Australia_2	Aus_90	90	Aus_90	Aus_90	AUS_90	case	Avena sativa	4498	P07					Australia	Australia		SAMEA113972415	3026524	2461170	Yes	0	Yes	0	Yes			-0.01	0.01	-0.06	-0.07	0.03	0.03
Australia_2	Aus_91	91	Aus_91	Aus_91	AUS_91	case	Avena sativa	4498	P07					Australia	Australia		SAMEA113972416	2797171	2222522	Yes	0	Yes	0	Yes			0	0.01	-0.08	-0.09	0.02	0.04
Australia_2	Aus_92	92	Aus_92	Aus_92	AUS_92	case	Avena sativa	4498	P07					Australia	Australia		SAMEA113972417	3096237	2496547	Yes	0	Yes	0	Yes			-0.01	0	-0.06	-0.06	0.03	0.04
Australia_2	Aus_93	93	Aus_93	Aus_93	AUS_93	case	Avena sativa	4498	P07					Australia	Australia		SAMEA113972418	2593304	2111802	Yes	0	Yes	0	Yes			-0.02	0.01	-0.06	-0.06	0.03	0.04
Australia_2	Aus_94	94	Aus_94	Aus_94	AUS_94	case	Avena sativa	4498	P07					Australia	Australia		SAMEA113972419	2811762	2255896	Yes	0	Yes	0	Yes			-0.01	0	-0.07	-0.08	0.03	0.03
Australia_2	Aus_95	95	Aus_95	Aus_95	AUS_95	case	Avena sativa	4498	P07					Australia	Australia		SAMEA113972420	2462284	2042541	Yes	0	Yes	0	Yes			-0.02	0	-0.05	-0.05	0.03	0.03
Australia_2	Aus_96	96	Aus_96	Aus_96	AUS_96	case	Avena sativa	4498	P08					Australia	Australia		SAMEA113972421	3388238	2736320	Yes	0	Yes	0	Yes			-0.01	0	-0.05	-0.05	0.02	0.02
Australia_2	Aus_97	97	Aus_97	Aus_97	AUS_97	case	Avena sativa	4498	P07					Australia	Australia		SAMEA113972422	3981593	3321965	Yes	0	Yes	0	Yes			-0.01	0	-0.03	-0.04	0.02	0.04
Australia_2	Aus_98	98	Aus_98	Aus_98	AUS_98	case	Avena sativa	4498	P07					Australia	Australia		SAMEA113972423	3283135	2718057	Yes	0	Yes	0	Yes			-0.01	0.01	-0.03	-0.04	0.03	0.04
Australia_2	Aus_99	99	Aus_99	Aus_99	AUS_99	case	Avena sativa	4498	P07					Australia	Australia		SAMEA113972424	2683965	2195882	Yes	0	Yes	0	Yes			-0.02	0.02	-0.04	-0.04	0.05	0.04
Australia_2	Aus_100	100	Aus_100	Aus_100	AUS_100	case	Avena sativa	4498	P07					Australia	Australia		SAMEA113971866	2856092	2321802	Yes	0	Yes	0	Yes			-0.02	0.02	-0.05	-0.05	0.05	0.04
Australia_2	Aus_101	101	Aus_101	Aus_101	AUS_101	case	Avena sativa	4498	P07					Australia	Australia		SAMEA113971867	2746307	2300207	Yes	0	Yes	0	Yes			-0.02	0	-0.06	-0.07	0.02	0.04
Australia_2	Aus_102	102	Aus_102	Aus_102	AUS_102	case	Avena sativa	4498	P07					Australia	Australia		SAMEA113971868	2301106	1870230	Yes	0	Yes	0	Yes			0	0	-0.07	-0.08	0.02	0.03
Australia_2	Aus_103	103	Aus_103	Aus_103	AUS_103	case	Avena sativa	4498	P07					Australia	Australia		SAMEA113971869	2274645	1843228	Yes	0	Yes	0	Yes			0.01	0	-0.07	-0.08	0.03	0.04
Australia_2	Aus_104	104	Aus_104	Aus_104	AUS_104	case	Avena sativa	4498	P07					Australia	Australia		SAMEA113971870	5259825	4275140	Yes	0	Yes	2	Yes			0	-0.01	-0.07	-0.08	0.02	0.02
Australia_2	Aus_105	105	Aus_105	Aus_105	AUS_105	case	Avena sativa	4498	P07					Australia	Australia		SAMEA113971871	2960789	2436650	Yes	0	Yes	1	Yes			-0.02	0.02	-0.03	-0.04	0.03	0.06
Australia_2	Aus_106	106	Aus_106	Aus_106	AUS_106	case	Avena sativa	4498	P07					Australia	Australia		SAMEA113971872	3182827	2633041	Yes	0	Yes	0	Yes			-0.02	0.02	-0.04	-0.04	0.03	0.06
Australia_2	Aus_107	107	Aus_107	Aus_107	AUS_107	case	Avena sativa	4498	P07					Australia	Australia		SAMEA113971873	3053071	2499491	Yes	0	Yes	0	Yes			-0.02	0.02	-0.04	-0.04	0.03	0.05
Australia_2	Aus_108	108	Aus_108	Aus_108	AUS_108	case	Avena sativa	4498	P07					Australia	Australia		SAMEA113971874	3415862	2775706	Yes	0	Yes	0	Yes			-0.02	0.03	-0.03	-0.04	0.03	0.05
Australia_2	Aus_109	109	Aus_109	Aus_109	AUS_109	case	Avena sativa	4498	P07					Australia	Australia		SAMEA113971875	2960317	2583349	Yes	0	Yes	0	Yes			-0.02	0.02	-0.04	-0.04	0.03	0.06
Australia_2	Aus_110	110	Aus_110	Aus_110	AUS_110	case	Avena sativa	4498	P16					Australia	Australia		SAMEA113971877	2755560	2265298	Yes	0	Yes	0	Yes			-0.03	-0.01	-0.02	-0.02	0.03	0.01
Australia_2	Aus_111	111	Aus_111	Aus_111	AUS_111	case	Avena sativa	4498	P07					Australia	Australia		SAMEA113971878	2833092	2328287	Yes	0	Yes	0	Yes			-0.02	0.01	-0.04	-0.04	0.03	0.04
Australia_2	Aus_112	112	Aus_112	Aus_112	AUS_112	case	Avena sativa	4498	P07					Australia	Australia		SAMEA113971879	3154585	2600158	Yes	0	Yes	0	Yes			-0.02	0.01	-0.04	-0.04	0.03	0.04
Australia_2	Aus_113	113	Aus_113	Aus_113	AUS_113	case	Avena sativa	4498	P07					Australia	Australia		SAMEA113971880	2089444	1718265	Yes	0	Yes	0	Yes			-0.02	0.01	-0.04	-0.04	0.03	0.04
Australia_2	Aus_114	114	Aus_114	Aus_114	AUS_114	case	Avena sativa	4498	P07					Australia	Australia		SAMEA113971881	2971162	2447890	Yes	0	Yes	0	Yes			-0.02	0.02	-0.04	-0.04	0.03	0.04
Australia_2	Aus_115	115	Aus_115	Aus_115	AUS_115	case	Avena sativa	4498	P07					Australia	Australia		SAMEA113971882	2447558	1987012	Yes	0	Yes	0	Yes			-0.02	0.02	-0.04	-0.04	0.03	0.04
Australia_2	Aus_116	116	Aus_116	Aus_116	AUS_116	case	Avena sativa	4498	P09					Australia	Australia		SAMEA113971883	3203383	2662532	Yes	0	Yes	0	Yes			-0.04	0.01	0.01	0.01	0.05	0
Australia_2	Aus_117	117	Aus_117	Aus_117	AUS_117	case	Avena sativa	4498	P08					Australia	Australia		SAMEA113971884	3369586	2817876	Yes	0	Yes	0	Yes			0	0	-0.08	-0.09	0.03	0.03
Australia_2	Aus_118	118	Aus_118	Aus_118	AUS_118	case	Avena sativa	4498	P07					Australia	Australia		SAMEA113971885	2787721	2242934	Yes	0	Yes	0	Yes			-0.02	0.01	-0.05	-0.05	0.04	0.03
Australia_2	Aus_119	119	Aus_119	Aus_119	AUS_119	case	Avena sativa	4498	P07					Australia	Australia		SAMEA113971886	3410178	2852924	Yes	0	Yes	0	Yes			-0.02	0	-0.05	-0.05	0.03	0.03
Australia_2	Aus_120	120	Aus_120	Aus_120	AUS_120	case	Avena sativa	4498	P07					Australia	Australia		SAMEA113971888	3386640	2816518	Yes	0	Yes	0	Yes			-0.01	0	-0.03	-0.04	0.03	0.01
Australia_2	Aus_121	121	Aus_121	Aus_121	AUS_121	case	Avena sativa	4498	P07					Australia	Australia		SAMEA113971889	2601911	2135988	Yes	0	Yes	0	Yes			-0.01	0.01	-0.06	-0.06	0.04	0.03
Australia_2	Aus_122	122	Aus_122	Aus_122	AUS_122	case	Avena sativa	4498	P07					Australia	Australia		SAMEA113971890	2765871	2262783	Yes	0	Yes	0	Yes			-0.01	0.02	-0.05	-0.05	0.04	0.03
Australia_2	Aus_123	123	Aus_123	Aus_123	AUS_123	case	Avena sativa	4498	P07					Australia	Australia		SAMEA113971891	2773961	2268475	Yes	0	Yes	0	Yes			-0.01	0.01	-0.05	-0.06	0.04	0.03
Australia_2	Aus_124	124	Aus_124	Aus_124	AUS_124	case	Avena sativa	4498	P07					Australia	Australia		SAMEA113971892	2913342	2332136	Yes	0	Yes	0	Yes			-0.02	0.01	-0.05	-0.05	0.04	0.03
Australia_2	Aus_125	125	Aus_125	Aus_125	AUS_125	case	Avena sativa	4498	P08					Australia	Australia		SAMEA113971893	3526653	2857677	Yes	0	Yes	0	Yes			-0.01	-0.01	-0.07	-0.08	0.01	0
Australia_2	Aus_126	126	Aus_126	Aus_126	AUS_126	case	Avena sativa	4498	P08					Australia	Australia		SAMEA113971894	1960800	1571292	Yes	0	Yes	0	Yes			-0.01	0.01	-0.06	-0.07	0.03	0.02
Australia_2	Aus_127	127	Aus_127	Aus_127	AUS_127	case	Avena sativa	4498	P07					Australia	Australia		SAMEA113971895	2714026	2215837	Yes	0	Yes	0	Yes			-0.02	0.01	-0.03	-0.03	0.03	0.02
Australia_2	Aus_128	128	Aus_128	Aus_128	AUS_128	case	Avena sativa	4498	P07					Australia	Australia		SAMEA113971896	3441739	2799288	Yes	0	Yes	0	Yes			-0.03	0	-0.03	-0.03	0.03	0.03
Australia_2	Aus_129	129	Aus_129	Aus_129	AUS_129	case	Avena sativa	4498	P07					Australia	Australia		SAMEA113971897	2883092	2450034	Yes	0	Yes	0	Yes			-0.01	0.01	-0.07	-0.07	0.04	0.03
Australia_2	Aus_130	130	Aus_130	Aus_130	AUS_130	case	Avena sativa	4498	P07					Australia	Australia		SAMEA113971899	2926680	2368750	Yes	0	Yes	0	Yes			-0.02	0.01	-0.06	-0.07	0.03	0.04
Australia_2	Aus_131	131	Aus_131	Aus_131	AUS_131	case	Avena sativa	4498	P07					Australia	Australia		SAMEA113971900	3042858	2465348	Yes	0	Yes	0	Yes			-0.01	0.01	-0.07	-0.07	0.04	0.03
Australia_2	Aus_132	132	Aus_132	Aus_132	AUS_132	case	Avena sativa	4498	P07					Australia	Australia		SAMEA113971901	2795336	2271097	Yes	0	Yes	0	Yes			-0.01	0.02	-0.08	-0.08	0.04	0.04
Australia_2	Aus_133	133	Aus_133	Aus_133	AUS_133	case	Avena sativa	4498	P07					Australia	Australia		SAMEA113971902	2718666	2181194	Yes	0	Yes	0	Yes			-0.01	0.01	-0.06	-0.07	0.03	0.05
Australia_2	Aus_134	134	Aus_134	Aus_134	AUS_134	case	Avena sativa	4498	P07					Australia	Australia		SAMEA113971903	2483580	2016877	Yes	0	Yes	0	Yes			-0.02	0.02	-0.04	-0.04	0.04	0.05
Australia_2	Aus_135	135	Aus_135	Aus_135	AUS_135	case	Avena sativa	4498	P07					Australia	Australia		SAMEA113971904	2767622	2253060	Yes	0	Yes	0	Yes			-0.02	0.02	-0.04	-0.04	0.04	0.05
Australia_2	Aus_136	136	Aus_136	Aus_136	AUS_136	case	Avena sativa	4498	P07					Australia	Australia		SAMEA113971905	3620868	2892599	Yes	0	Yes	0	Yes			-0.01	0.02	-0.07	-0.07	0.03	0.04
Australia_2	Aus_137	137	Aus_137	Aus_137	AUS_137	case	Avena sativa	4498	P07					Australia	Australia		SAMEA113971906	1987379	1704740	Yes	0	Yes	0	Yes			-0.02	0.02	-0.04	-0.04	0.05	0.05
Australia_2	Aus_138	138	Aus_138	Aus_138	AUS_138	case	Avena sativa	4498	P07					Australia	Australia		SAMEA113971907	2889388	2445294	Yes	0	Yes	0	Yes			-0.02	0.02	-0.04	-0.05	0.04	0.04
Australia_2	Aus_139	139	Aus_139	Aus_139	AUS_139	case	Avena sativa	4498	P07					Australia	Australia		SAMEA113971908	2589857	2158364	Yes	0	Yes	0	Yes			-0.03	0.02	-0.03	-0.03	0.04	0.04
Australia_2	Aus_140	140	Aus_140	Aus_140	AUS_140	case	Avena sativa	4498	P07					Australia	Australia		SAMEA113971910	2872589	2419811	Yes	0	Yes	0	Yes			-0.03	0.02	-0.03	-0.03	0.04	0.04
Australia_2	Aus_141	141	Aus_141	Aus_141	AUS_141	case	Avena sativa	4498	P07					Australia	Australia		SAMEA113971911	3259391	2751177	Yes	0	Yes	0	Yes			-0.03	0.02	-0.03	-0.03	0.04	0.04
Australia_2	Aus_142	142	Aus_142	Aus_142	AUS_142	case	Avena sativa	4498	P07					Australia	Australia		SAMEA113971912	2916902	2373137	Yes	0	Yes	0	Yes			-0.03	0.02	-0.03	-0.03	0.04	0.04
Australia_2	Aus_143	143	Aus_143	Aus_143	AUS_143	case	Avena sativa	4498	P07					Australia	Australia		SAMEA113971913	3759735	3093061	Yes	0	Yes	0	Yes			-0.03	0.02	-0.03	-0.03	0.04	0.04
Australia_2	Aus_144	144	Aus_144	Aus_144	AUS_144	case	Avena sativa	4498	P07					Australia	Australia		SAMEA113971914	3122169	2546264	Yes	0	Yes	0	Yes			-0.03	0.02	-0.03	-0.03	0.04	0.04
Australia_2	Aus_145	145	Aus_145	Aus_145	AUS_145	case	Avena sativa	4498	P07					Australia	Australia		SAMEA113971915	3350923	2730168	Yes	0	Yes	0	Yes			-0.03	0.02	-0.03	-0.03	0.04	0.04
Australia_2	Aus_146	146	Aus_146	Aus_146	AUS_146	case	Avena sativa	4498	P07					Australia	Australia		SAMEA113971916	2475513	1922375	Yes	0	Yes	0	Yes			-0.03	0.02	-0.03	-0.03	0.04	0.04
Australia_2	Aus_147	147	Aus_147	Aus_147	AUS_147	case	Avena sativa	4498	P07					Australia	Australia		SAMEA113971917	2313802	1937804	Yes	0	Yes	0	Yes			-0.03	0.02	-0.03	-0.03	0.04	0.04
Australia_2	Aus_148	148	Aus_148	Aus_148	AUS_148	case	Avena sativa	4498	P07					Australia	Australia		SAMEA113971918	2705047	2170242	Yes	0	Yes	0	Yes			-0.03	0.02	-0.03	-0.03	0.04	0.04
Australia_2	Aus_149	149	Aus_149	Aus_149	AUS_149	case	Avena sativa	4498	P07					Australia	Australia		SAMEA113971919	2401717	1934258	Yes	0	Yes	0	Yes			-0.03	0.02	-0.03	-0.03	0.04	0.04
Australia_2	Aus_150	150	Aus_150	Aus_150	AUS_150	case	Avena sativa	4498	P07					Australia	Australia		SAMEA113971921	2902248	2305945	Yes	0	Yes	0	Yes			-0.03	0.02	-0.03	-0.03	0.04	0.04
Australia_2	Aus_151	151	Aus_151	Aus_151	AUS_151	case	Avena sativa	4498	P07					Australia	Australia		SAMEA113971922	2767034	2345039	Yes	0	Yes	0	Yes			-0.03	0.02	-0.03	-0.03	0.04	0.04
Australia_2	Aus_152	152	Aus_152	Aus_152	AUS_152	case	Avena sativa	4498	P07					Australia	Australia		SAMEA113971923	3204560	2597841	Yes	0	Yes	0	Yes			-0.03	0.02	-0.03	-0.03	0.04	0.04
Australia_2	Aus_153	153	Aus_153	Aus_153	AUS_153	case	Avena sativa	4498	P07					Australia	Australia		SAMEA113971924	3696933	3064683	Yes	0	Yes	0	Yes			-0.03	0.02	-0.03	-0.03	0.04	0.04
Australia_2	Aus_154	154	Aus_154	Aus_154	AUS_154	case	Avena sativa	4498	P07					Australia	Australia		SAMEA113971925	2836977	2409376	Yes	0	Yes	0	Yes			-0.03	0.02	-0.03	-0.03	0.04	0.04
Australia_2	Aus_155	155	Aus_155	Aus_155	AUS_155	case	Avena sativa	4498	P07					Australia	Australia		SAMEA113971926	3052937	2467235	Yes	0	Yes	0	Yes			-0.02	0.02	-0.04	-0.04	0.04	0.05
Australia_2	Aus_156	156	Aus_156	Aus_156	AUS_156	case	Avena sativa	4498	P07					Australia	Australia		SAMEA113971927	2336331	1949398	Yes	0	Yes	0	Yes			-0.03	0.02	-0.03	-0.03	0.04	0.04
Australia_2	Aus_157	157	Carrolup	Aus_157	CARROLUP	case	Avena sativa	4498	P07					Australia	Australia		SAMEA113971928	3085929	2460425	Yes	0	Yes	0	Yes			0	0.03	-0.09	-0.09	0.04	0.05
Australia_2	Aus_158	158	Durack	Aus_158	DURACK	case	Avena sativa	4498	P07					Australia	Australia		SAMEA113971929	3557558	3050601	Yes	0	Yes	0	Yes			-0.01	0.01	-0.07	-0.08	0.02	0.03
Australia_2	Aus_159	159	Mulgara	Aus_159	MULGARA	case	Avena sativa	4498	P08					Australia	Australia		SAMEA113971930	4187275	3303671	Yes	0	Yes	0	Yes			0	0	-0.06	-0.07	0.02	0.02
Australia_2	Aus_160	160	Wandering	Aus_160	Wandering	exact	Avena sativa	4498	P07					Australia	Australia		SAMEA113971932	4479223	3697956	Yes	0	Yes	0	Yes			-0.03	0.02	-0.03	-0.03	0.04	0.04
Australia_2	Aus_161	161	Williams	Aus_161	WILLIAMS	case	Avena sativa	4498	P07					Australia	Australia		SAMEA113971933	3279044	2729882	Yes	0	Yes	0	Yes			-0.01	0.01	-0.06	-0.07	0.04	0.03
Australia_2	Aus_162	162	Wintaroo	Aus_162	WINTAROO	case	Avena sativa	4498	P07					Australia	Australia		SAMEA113971934	2347322	1899188	Yes	0	Yes	0	Yes			-0.01	0.01	-0.06	-0.07	0.03	0.03
Australia_2	Aus_163	163	Yallara	Aus_163	Yallara	exact	Avena sativa	4498	P07					Australia	Australia		SAMEA113971935	2059334	1711774	Yes	0	Yes	0	Yes			-0.03	0.02	-0.03	-0.03	0.04	0.04
Australia_2	Aus_164	164	Aus_164	Aus_164	AUS_164	case	Avena sativa	4498	P07					Australia	Australia		SAMEA113971936	2527596	2031644	Yes	0	Yes	0	Yes			-0.02	0.01	-0.06	-0.06	0.03	0.04
Australia_2	Aus_165	165	Aus_165	Aus_165	AUS_165	case	Avena sativa	4498	P07					Australia	Australia		SAMEA113971937	3287424	2711298	Yes	0	Yes	0	Yes			-0.01	0.01	-0.07	-0.07	0.03	0.04
Australia_2	Aus_166	166	Aus_166	Aus_166	AUS_166	case	Avena sativa	4498	P07					Australia	Australia		SAMEA113971938	3005665	2398187	Yes	0	Yes	0	Yes			-0.01	0.01	-0.08	-0.08	0.03	0.04
Australia_2	Aus_167	167	Aus_167	Aus_167	AUS_167	case	Avena sativa	4498	P07					Australia	Australia		SAMEA113971939	3551633	2850659	Yes	0	Yes	0	Yes			-0.03	0.01	-0.04	-0.04	0.03	0.04
Australia_2	Aus_168	168	Aus_168	Aus_168	AUS_168	case	Avena sativa	4498	P07					Australia	Australia		SAMEA113971940	3214186	2649950	Yes	0	Yes	0	Yes			-0.02	0	-0.05	-0.06	0.03	0.03
Australia_2	Aus_169	169	Aus_169	Aus_169	AUS_169	case	Avena sativa	4498	P07					Australia	Australia		SAMEA113971941	3211004	2650567	Yes	0	Yes	0	Yes			-0.02	0.01	-0.05	-0.05	0.04	0.04
Australia_2	Aus_170	170	Aus_170	Aus_170	AUS_170	case	Avena sativa	4498	P07					Australia	Australia		SAMEA113971943	2967652	2512892	Yes	0	Yes	0	Yes			-0.02	0.01	-0.05	-0.05	0.04	0.04
Australia_2	Aus_171	171	Aus_171	Aus_171	AUS_171	case	Avena sativa	4498	P07					Australia	Australia		SAMEA113971944	2673279	2219107	Yes	0	Yes	0	Yes			-0.02	0.01	-0.06	-0.06	0.04	0.03
Australia_2	Aus_172	172	Aus_172	Aus_172	AUS_172	case	Avena sativa	4498	P07					Australia	Australia		SAMEA113971945	2644155	2171811	Yes	0	Yes	0	Yes			-0.02	0.01	-0.06	-0.06	0.04	0.04
Australia_2	Aus_173	173	Aus_173	Aus_173	AUS_173	case	Avena sativa	4498	P07					Australia	Australia		SAMEA113971946	2442972	2007994	Yes	0	Yes	0	Yes			-0.02	0.01	-0.07	-0.07	0.04	0.04
Australia_2	Aus_174	174	Aus_174	Aus_174	AUS_174	case	Avena sativa	4498	P07					Australia	Australia		SAMEA113971947	3315252	2699635	Yes	0	Yes	0	Yes			-0.02	0	-0.05	-0.05	0.02	0.03
Australia_2	Aus_175	175	Aus_175	Aus_175	AUS_175	case	Avena sativa	4498	P07					Australia	Australia		SAMEA113971948	2853423	2277639	Yes	0	Yes	0	Yes			-0.01	0.02	-0.07	-0.07	0.03	0.05
Australia_2	Aus_176	176	Aus_176	Aus_176	AUS_176	case	Avena sativa	4498	P07					Australia	Australia		SAMEA113971949	1890874	1582150	Yes	0	Yes	0	Yes			-0.02	0	-0.05	-0.05	0.03	0.03
Australia_2	Aus_177	177	Aus_177	Aus_177	AUS_177	case	Avena sativa	4498	P07					Australia	Australia		SAMEA113971950	2860363	2410442	Yes	0	Yes	0	Yes			-0.01	0	-0.08	-0.08	0.03	0.03
Australia_2	Aus_178	178	Aus_178	Aus_178	AUS_178	case	Avena sativa	4498	P07					Australia	Australia		SAMEA113971951	3143777	2605159	Yes	0	Yes	0	Yes			-0.02	0	-0.06	-0.07	0.02	0.03
Australia_2	Aus_179	179	Aus_179	Aus_179	AUS_179	case	Avena sativa	4498	P07					Australia	Australia		SAMEA113971952	2755249	2258011	Yes	0	Yes	0	Yes			-0.01	0.02	-0.07	-0.07	0.03	0.05
Australia_2	Aus_180	180	Aus_180	Aus_180	AUS_180	case	Avena sativa	4498	P07					Australia	Australia		SAMEA113971954	2477006	2003138	Yes	0	Yes	0	Yes			-0.02	0	-0.06	-0.06	0.04	0.03
Australia_2	Aus_181	181	Aus_181	Aus_181	AUS_181	case	Avena sativa	4498	P07					Australia	Australia		SAMEA113971955	2021750	1713491	Yes	0	Yes	0	Yes			-0.02	0.01	-0.06	-0.06	0.04	0.04
Australia_2	Aus_182	182	Aus_182	Aus_182	AUS_182	case	Avena sativa	4498	P07					Australia	Australia		SAMEA113971956	2302517	1896981	Yes	0	Yes	0	Yes			-0.01	0.01	-0.07	-0.08	0.03	0.04
Australia_2	Aus_183	183	Aus_183	Aus_183	AUS_183	case	Avena sativa	4498	P07					Australia	Australia		SAMEA113971957	3264694	2616832	Yes	0	Yes	0	Yes			-0.01	0.02	-0.08	-0.09	0.04	0.05
Australia_2	Aus_184	184	Aus_184	Aus_184	AUS_184	case	Avena sativa	4498	P07					Australia	Australia		SAMEA113971958	2810432	2337367	Yes	0	Yes	0	Yes			-0.02	0.02	-0.06	-0.06	0.03	0.05
Australia_2	Aus_185	185	Aus_185	Aus_185	AUS_185	case	Avena sativa	4498	P07					Australia	Australia		SAMEA113971959	2348733	1951329	Yes	0	Yes	0	Yes			-0.01	0.01	-0.06	-0.06	0.03	0.04
Australia_2	Aus_186	186	Aus_186	Aus_186	AUS_186	case	Avena sativa	4498	P07					Australia	Australia		SAMEA113971960	2644388	2146120	Yes	0	Yes	0	Yes			-0.01	0.01	-0.07	-0.07	0.03	0.04
Australia_2	Aus_187	187	Aus_187	Aus_187	AUS_187	case	Avena sativa	4498	P07					Australia	Australia		SAMEA113971961	2495284	2058926	Yes	0	Yes	0	Yes			-0.01	0	-0.06	-0.07	0.03	0.04
Australia_2	Aus_188	188	Aus_188	Aus_188	AUS_188	case	Avena sativa	4498	P07					Australia	Australia		SAMEA113971962	2627988	2168733	Yes	0	Yes	0	Yes			-0.02	0.01	-0.06	-0.06	0.04	0.04
Australia_2	Aus_189	189	Aus_189	Aus_189	AUS_189	case	Avena sativa	4498	P07					Australia	Australia		SAMEA113971963	2543746	2090779	Yes	0	Yes	0	Yes			-0.02	0.01	-0.04	-0.05	0.03	0.04
Australia_2	Aus_190	190	Aus_190	Aus_190	AUS_190	case	Avena sativa	4498	P07					Australia	Australia		SAMEA113971965	2462085	2022024	Yes	0	Yes	0	Yes			-0.02	0.01	-0.05	-0.05	0.03	0.04
Australia_2	Aus_191	191	Aus_191	Aus_191	AUS_191	case	Avena sativa	4498	P07					Australia	Australia		SAMEA113971966	3281840	2668189	Yes	0	Yes	0	Yes			-0.01	0	-0.06	-0.07	0.03	0.04
Australia_2	Aus_192	192	Aus_192	Aus_192	AUS_192	case	Avena sativa	4498	P07					Australia	Australia		SAMEA113971967	3463435	2834473	Yes	0	Yes	0	Yes			-0.01	0	-0.07	-0.08	0.03	0.03
Australia_2	Aus_193	193	Aus_193	Aus_193	AUS_193	case	Avena sativa	4498	P07					Australia	Australia		SAMEA113971968	2388109	1956341	Yes	0	Yes	0	Yes			-0.02	0.01	-0.05	-0.06	0.03	0.05
Australia_2	Aus_194	194	Aus_194	Aus_194	AUS_194	case	Avena sativa	4498	P07					Australia	Australia		SAMEA113971969	4004275	3294257	Yes	0	Yes	0	Yes			-0.03	0.02	-0.04	-0.04	0.04	0.04
Australia_2	Aus_195	195	Aus_195	Aus_195	AUS_195	case	Avena sativa	4498	P07					Australia	Australia		SAMEA113971970	3612065	2902848	Yes	0	Yes	0	Yes			-0.02	0.01	-0.06	-0.07	0.04	0.03
Australia_2	Aus_196	196	Mitika	Aus_196	MITIKA	case	Avena sativa	4498	P07					Australia	Australia		SAMEA113971971	3384318	2751764	Yes	0	Yes	0	Yes			-0.01	0.01	-0.07	-0.07	0.03	0.03
Australia_2	Aus_197	197	Aus_197	Aus_197	AUS_197	case	Avena sativa	4498	P07					Australia	Australia		SAMEA113971972	3649903	3039653	Yes	0	Yes	0	Yes			0	0	-0.08	-0.09	0.03	0.03
Australia_2	Aus_198	198	Aus_198	Aus_198	AUS_198	case	Avena sativa	4498	P07					Australia	Australia		SAMEA113971973	4206932	3377634	Yes	0	Yes	0	Yes			-0.01	0	-0.06	-0.07	0.03	0.04
Australia_2	Aus_199	199	Aus_199	Aus_199	AUS_199	case	Avena sativa	4498	P07					Australia	Australia		SAMEA113971974	4372290	3426871	Yes	0	Yes	0	Yes			-0.02	0.02	-0.05	-0.06	0.04	0.04
Australia_2	Aus_200	200	Aus_200	Aus_200	AUS_200	case	Avena sativa	4498	P07					Australia	Australia		SAMEA113971977	4261656	3548238	Yes	0	Yes	0	Yes			-0.02	0.02	-0.05	-0.05	0.04	0.04
Australia_2	Aus_201	201	Aus_201	Aus_201	AUS_201	case	Avena sativa	4498	P07					Australia	Australia		SAMEA113971978	3549199	2915787	Yes	0	Yes	0	Yes			-0.02	0.01	-0.05	-0.05	0.03	0.04
Australia_2	Aus_202	202	Aus_202	Aus_202	AUS_202	case	Avena sativa	4498	P07					Australia	Australia		SAMEA113971979	3685076	3227227	Yes	0	Yes	0	Yes			0	0.01	-0.07	-0.08	0.04	0.03
Australia_2	Aus_203	203	Aus_203	Aus_203	AUS_203	case	Avena sativa	4498	P07					Australia	Australia		SAMEA113971980	3848497	3136677	Yes	0	Yes	0	Yes			-0.01	0.02	-0.07	-0.07	0.04	0.04
Australia_2	Aus_204	204	Aus_204	Aus_204	AUS_204	case	Avena sativa	4498	P07					Australia	Australia		SAMEA113971981	3871157	3193427	Yes	0	Yes	0	Yes			-0.03	-0.01	-0.05	-0.06	0.03	0.03
Australia_2	Aus_205	205	Aus_205	Aus_205	AUS_205	case	Avena sativa	4498	P07					Australia	Australia		SAMEA113971982	3375870	2778536	Yes	0	Yes	0	Yes			-0.02	-0.01	-0.06	-0.07	0.03	0.03
Australia_2	Aus_206	206	Aus_206	Aus_206	AUS_206	case	Avena sativa	4498	P07					Australia	Australia		SAMEA113971983	3195707	2632058	Yes	0	Yes	0	Yes			-0.01	0	-0.06	-0.06	0.03	0.03
Australia_2	Aus_207	207	Aus_207	Aus_207	AUS_207	case	Avena sativa	4498	P07					Australia	Australia		SAMEA113971984	3058361	2601141	Yes	0	Yes	0	Yes			-0.02	0.01	-0.05	-0.05	0.03	0.04
Australia_2	Aus_208	208	Aus_208	Aus_208	AUS_208	case	Avena sativa	4498	P07					Australia	Australia		SAMEA113971985	3363050	2780041	Yes	0	Yes	0	Yes			-0.02	0.02	-0.05	-0.05	0.04	0.04
Australia_2	Aus_209	209	Aus_209	Aus_209	AUS_209	case	Avena sativa	4498	P07					Australia	Australia		SAMEA113971986	3761232	2897672	Yes	0	Yes	0	Yes			-0.01	0	-0.07	-0.07	0.04	0.03
Australia_2	Aus_210	210	Aus_210	Aus_210	AUS_210	case	Avena sativa	4498	P07					Australia	Australia		SAMEA113971988	2560124	2060623	Yes	0	Yes	0	Yes			-0.01	0	-0.07	-0.08	0.03	0.03
Australia_2	Aus_211	211	Aus_211	Aus_211	AUS_211	case	Avena sativa	4498	P07					Australia	Australia		SAMEA113971989	3915562	3133843	Yes	0	Yes	0	Yes			-0.01	0.01	-0.07	-0.08	0.03	0.03
Australia_2	Aus_212	212	Aus_212	Aus_212	AUS_212	case	Avena sativa	4498	P07					Australia	Australia		SAMEA113971990	2234070	1809036	Yes	0	Yes	0	Yes			-0.01	0.02	-0.07	-0.07	0.04	0.04
Australia_2	Aus_213	213	Aus_213	Aus_213	AUS_213	case	Avena sativa	4498	P07					Australia	Australia		SAMEA113971991	3477379	2944193	Yes	0	Yes	0	Yes			-0.01	0	-0.07	-0.08	0.04	0.03
Australia_2	Aus_214	214	Aus_214	Aus_214	AUS_214	case	Avena sativa	4498	P07					Australia	Australia		SAMEA113971992	3527125	2962831	Yes	0	Yes	0	Yes			-0.01	0	-0.08	-0.08	0.04	0.03
Australia_2	Aus_215	215	Aus_215	Aus_215	AUS_215	case	Avena sativa	4498	P07					Australia	Australia		SAMEA113971993	3389044	2795773	Yes	0	Yes	0	Yes			-0.01	0.01	-0.05	-0.06	0.03	0.04
Australia_2	Aus_216	216	Aus_216	Aus_216	AUS_216	case	Avena sativa	4498	P07					Australia	Australia		SAMEA113971994	3613229	2944095	Yes	0	Yes	0	Yes			-0.02	0	-0.05	-0.06	0.03	0.03
Australia_2	Aus_217	217	Aus_217	Aus_217	AUS_217	case	Avena sativa	4498	P07					Australia	Australia		SAMEA113971995	2855602	2301095	Yes	0	Yes	0	Yes			-0.02	0.01	-0.05	-0.05	0.03	0.04
Australia_2	Aus_218	218	Aus_218	Aus_218	AUS_218	case	Avena sativa	4498	P07					Australia	Australia		SAMEA113971996	3152363	2490328	Yes	0	Yes	0	Yes			-0.02	0	-0.05	-0.05	0.03	0.03
Australia_2	Aus_219	219	Aus_219	Aus_219	AUS_219	case	Avena sativa	4498	P07					Australia	Australia		SAMEA113971997	3196855	2649167	Yes	0	Yes	0	Yes			-0.02	0	-0.06	-0.06	0.03	0.03
Australia_2	Aus_220	220	Aus_220	Aus_220	AUS_220	case	Avena sativa	4498	P07					Australia	Australia		SAMEA113971999	2897410	2460967	Yes	0	Yes	0	Yes			-0.01	0.01	-0.06	-0.07	0.04	0.04
Australia_2	Aus_221	221	Aus_221	Aus_221	AUS_221	case	Avena sativa	4498	P09					Australia	Australia		SAMEA113972000	1824272	1617367	Yes	0	Yes	0	Yes			-0.03	0	-0.02	-0.02	0.04	-0.01
Australia_2	Aus_222	222	Aus_222	Aus_222	AUS_222	case	Avena sativa	4498	P07					Australia	Australia		SAMEA113972001	3188227	2717542	Yes	0	Yes	0	Yes			-0.01	0.02	-0.06	-0.07	0.04	0.04
Australia_2	Aus_223	223	Aus_223	Aus_223	AUS_223	case	Avena sativa	4498	P07					Australia	Australia		SAMEA113972002	2831186	2322633	Yes	0	Yes	0	Yes			-0.02	0.02	-0.06	-0.06	0.04	0.04
Australia_2	Aus_224	224	Aus_224	Aus_224	AUS_224	case	Avena sativa	4498	P07					Australia	Australia		SAMEA113972003	2934015	2457099	Yes	0	Yes	0	Yes			-0.02	0.02	-0.06	-0.06	0.04	0.04
Australia_2	Aus_225	225	Aus_225	Aus_225	AUS_225	case	Avena sativa	4498	P07					Australia	Australia		SAMEA113972004	3380995	2655786	Yes	0	Yes	0	Yes			-0.02	0.02	-0.06	-0.06	0.04	0.04
Australia_2	Aus_226	226	Aus_226	Aus_226	AUS_226	case	Avena sativa	4498	P07					Australia	Australia		SAMEA113972005	3720393	2996181	Yes	0	Yes	0	Yes			-0.02	0.02	-0.06	-0.06	0.04	0.04
Australia_2	Aus_227	227	Aus_227	Aus_227	AUS_227	case	Avena sativa	4498	P07					Australia	Australia		SAMEA113972006	2636785	2213359	Yes	0	Yes	0	Yes			-0.02	0.02	-0.06	-0.06	0.04	0.04
Australia_2	Aus_228	228	Aus_228	Aus_228	AUS_228	case	Avena sativa	4498	P16					Australia	Australia		SAMEA113972007	3945491	3283304	Yes	0	Yes	0	Yes			-0.03	-0.01	-0.02	-0.02	0.02	0.01
Australia_2	Aus_229	229	Aus_229	Aus_229	AUS_229	case	Avena sativa	4498	P16					Australia	Australia		SAMEA113972008	3521382	2907317	Yes	0	Yes	0	Yes			-0.02	0	-0.03	-0.03	0.03	0.03
Australia_2	Aus_230	230	Aus_230	Aus_230	AUS_230	case	Avena sativa	4498	P07					Australia	Australia		SAMEA113972010	3404967	2733591	Yes	0	Yes	0	Yes			-0.02	0.02	-0.05	-0.05	0.04	0.04
Australia_2	Aus_231	231	Aus_231	Aus_231	AUS_231	case	Avena sativa	4498	P07					Australia	Australia		SAMEA113972011	3820253	3102886	Yes	0	Yes	0	Yes			-0.02	0	-0.07	-0.07	0.02	0.03
Australia_2	Aus_232	232	Aus_232	Aus_232	AUS_232	case	Avena sativa	4498	P07					Australia	Australia		SAMEA113972012	3458731	2821576	Yes	0	Yes	0	Yes			-0.01	0	-0.07	-0.08	0.03	0.04
Australia_2	Aus_233	233	Aus_233	Aus_233	AUS_233	case	Avena sativa	4498	P08					Australia	Australia		SAMEA113972013	3672117	3010908	Yes	0	Yes	0	Yes			-0.03	-0.01	-0.02	-0.03	0.02	0.01
Australia_2	Aus_234	234	Bannister	Aus_234	Bannister	exact	Avena sativa	4498	P07					Australia	Australia		SAMEA113972014	3644805	2909472	Yes	0	Yes	0	Yes			-0.02	-0.01	-0.05	-0.06	0.03	0.03
Australia_2	Aus_235	235	Wombat	Aus_235	Wombat	exact	Avena sativa	4498	P07					Australia	Australia		SAMEA113972015	3196541	2572479	Yes	0	Yes	0	Yes			-0.02	0.01	-0.05	-0.05	0.03	0.04
Australia_2	Aus_236	236	Aus_236	Aus_236	AUS_236	case	Avena sativa	4498	P07					Australia	Australia		SAMEA113972016	3032885	2637071	Yes	0	Yes	0	Yes			-0.02	0.01	-0.05	-0.06	0.03	0.04
Australia_2	Aus_237	237	Aus_237	Aus_237	AUS_237	case	Avena sativa	4498	P07					Australia	Australia		SAMEA113972017	3274527	2695173	Yes	0	Yes	0	Yes			-0.02	0.01	-0.05	-0.06	0.03	0.04
Australia_2	Aus_238	238	Aus_238	Aus_238	AUS_238	case	Avena sativa	4498	P07					Australia	Australia		SAMEA113972018	3113661	2547095	Yes	0	Yes	0	Yes			-0.02	0.01	-0.05	-0.06	0.03	0.04
Australia_2	Aus_239	239	Aus_239	Aus_239	AUS_239	case	Avena sativa	4498	P07					Australia	Australia		SAMEA113972019	3447509	2803918	Yes	0	Yes	0	Yes			-0.02	0.01	-0.05	-0.06	0.03	0.04
Australia_2	Aus_240	240	Aus_240	Aus_240	AUS_240	case	Avena sativa	4498	P07					Australia	Australia		SAMEA113972021	3485517	2778750	Yes	0	Yes	0	Yes			-0.02	0.01	-0.05	-0.06	0.03	0.04
Australia_2	Aus_241	241	Aus_241	Aus_241	AUS_241	case	Avena sativa	4498	P07					Australia	Australia		SAMEA113972022	4756872	3931858	Yes	0	Yes	0	Yes			-0.02	0.01	-0.05	-0.06	0.03	0.04
Australia_2	Aus_242	242	Aus_242	Aus_242	AUS_242	case	Avena sativa	4498	P07					Australia	Australia		SAMEA113972023	1653236	1355750	Yes	0	Yes	0	Yes			-0.02	0.01	-0.05	-0.05	0.03	0.04
Australia_2	Aus_243	243	Aus_243	Aus_243	AUS_243	case	Avena sativa	4498	P07					Australia	Australia		SAMEA113972024	3946137	3257494	Yes	0	Yes	0	Yes			-0.02	0.01	-0.05	-0.06	0.03	0.04
Australia_2	Aus_244	244	Aus_244	Aus_244	AUS_244	case	Avena sativa	4498	P07					Australia	Australia		SAMEA113972025	3624919	3010289	Yes	0	Yes	0	Yes			-0.02	0	-0.06	-0.06	0.03	0.03
Australia_2	Aus_245	245	Aus_245	Aus_245	AUS_245	case	Avena sativa	4498	P07					Australia	Australia		SAMEA113972026	2098664	1666104	Yes	0	Yes	0	Yes			-0.02	0.01	-0.05	-0.05	0.03	0.04
Australia_2	Aus_246	246	Aus_246	Aus_246	AUS_246	case	Avena sativa	4498	P07					Australia	Australia		SAMEA113972027	3726047	3069772	Yes	0	Yes	0	Yes			-0.02	0	-0.05	-0.06	0.03	0.04
Australia_2	Aus_247	247	Aus_247	Aus_247	AUS_247	case	Avena sativa	4498	P07					Australia	Australia		SAMEA113972028	4332559	3480174	Yes	0	Yes	0	Yes			-0.02	0	-0.05	-0.06	0.03	0.04
Australia_2	Aus_248	248	Aus_248	Aus_248	AUS_248	case	Avena sativa	4498	P07					Australia	Australia		SAMEA113972029	4856615	4091306	Yes	0	Yes	0	Yes			-0.02	0	-0.05	-0.06	0.02	0.04
Australia_2	Aus_249	249	Aus_249	Aus_249	AUS_249	case	Avena sativa	4498	P07					Australia	Australia		SAMEA113972030	3460239	2797084	Yes	0	Yes	0	Yes			-0.02	0	-0.06	-0.06	0.03	0.03
Australia_2	Aus_250	250	Aus_250	Aus_250	AUS_250	case	Avena sativa	4498	P07					Australia	Australia		SAMEA113972032	3928827	3288972	Yes	0	Yes	0	Yes			-0.02	0	-0.07	-0.07	0.03	0.04
Australia_2	Aus_251	251	Aus_251	Aus_251	AUS_251	case	Avena sativa	4498	P07					Australia	Australia		SAMEA113972033	2764076	2200923	Yes	0	Yes	0	Yes			-0.03	0	-0.05	-0.05	0.02	0.03
Australia_2	Aus_252	252	Aus_252	Aus_252	AUS_252	case	Avena sativa	4498	P07					Australia	Australia		SAMEA113972034	4375379	3667699	Yes	0	Yes	0	Yes			-0.02	0.01	-0.06	-0.06	0.04	0.04
Australia_2	Aus_253	253	Aus_253	Aus_253	AUS_253	case	Avena sativa	4498	P07					Australia	Australia		SAMEA113972035	4944600	3945672	Yes	0	Yes	0	Yes			-0.02	0.01	-0.06	-0.07	0.04	0.04
Australia_2	Aus_254	254	Aus_254	Aus_254	AUS_254	case	Avena sativa	4498	P07					Australia	Australia		SAMEA113972036	2777446	2235381	Yes	0	Yes	0	Yes			-0.02	0.01	-0.06	-0.07	0.04	0.04
Australia_2	Aus_255	255	Aus_255	Aus_255	AUS_255	case	Avena sativa	4498	P07					Australia	Australia		SAMEA113972037	3954233	3298046	Yes	0	Yes	0	Yes			-0.02	0.01	-0.05	-0.05	0.03	0.04
Australia_2	Aus_256	256	Aus_256	Aus_256	AUS_256	case	Avena sativa	4498	P07					Australia	Australia		SAMEA113972038	3182911	2632307	Yes	0	Yes	0	Yes			-0.02	0	-0.05	-0.06	0.03	0.03
Australia_2	Aus_257	257	Aus_257	Aus_257	AUS_257	case	Avena sativa	4498	P07					Australia	Australia		SAMEA113972039	5213598	4294831	Yes	0	Yes	0	Yes			-0.02	0.01	-0.06	-0.06	0.04	0.04
Australia_2	Aus_258	258	Aus_258	Aus_258	AUS_258	case	Avena sativa	4498	P07					Australia	Australia		SAMEA113972040	3542888	2821499	Yes	0	Yes	0	Yes			-0.02	0	-0.06	-0.06	0.03	0.04
Australia_2	Aus_259	259	Aus_259	Aus_259	AUS_259	case	Avena sativa	4498	P07					Australia	Australia		SAMEA113972041	6784709	5702596	Yes	0	Yes	0	Yes			-0.02	0	-0.06	-0.06	0.03	0.04
Australia_2	Aus_260	260	Aus_260	Aus_260	AUS_260	case	Avena sativa	4498	P07					Australia	Australia		SAMEA113972043	2766766	2287379	Yes	0	Yes	0	Yes			-0.02	0	-0.06	-0.06	0.03	0.04
Australia_2	Aus_261	261	Aus_261	Aus_261	AUS_261	case	Avena sativa	4498	P07					Australia	Australia		SAMEA113972044	3052399	2446121	Yes	0	Yes	0	Yes			-0.02	0	-0.06	-0.06	0.03	0.04
Australia_2	Aus_262	262	Aus_262	Aus_262	AUS_262	case	Avena sativa	4498	P07					Australia	Australia		SAMEA113972045	3033063	2464614	Yes	0	Yes	0	Yes			-0.02	0	-0.06	-0.06	0.03	0.04
Australia_2	Aus_263	263	Aus_263	Aus_263	AUS_263	case	Avena sativa	4498	P07					Australia	Australia		SAMEA113972046	3111390	2585372	Yes	0	Yes	0	Yes			-0.02	0	-0.06	-0.06	0.03	0.04
Australia_2	Aus_264	264	Aus_264	Aus_264	AUS_264	case	Avena sativa	4498	P07					Australia	Australia		SAMEA113972047	3206586	2642841	Yes	0	Yes	0	Yes			-0.02	0	-0.05	-0.06	0.03	0.04
Australia_2	Aus_265	265	Aus_265	Aus_265	AUS_265	case	Avena sativa	4498	P07					Australia	Australia		SAMEA113972048	7079893	5930696	Yes	0	Yes	0	Yes			-0.02	0.01	-0.06	-0.06	0.03	0.04
Australia_2	Aus_266	266	Aus_266	Aus_266	AUS_266	case	Avena sativa	4498	P07					Australia	Australia		SAMEA113972049	5993559	4815919	Yes	0	Yes	0	Yes			-0.02	0.01	-0.06	-0.06	0.03	0.04
Australia_2	Aus_267	267	Aus_267	Aus_267	AUS_267	case	Avena sativa	4498	P07					Australia	Australia		SAMEA113972050	3121617	2487619	Yes	0	Yes	0	Yes			-0.02	0.01	-0.06	-0.06	0.03	0.04
Australia_2	Aus_268	268	Aus_268	Aus_268	AUS_268	case	Avena sativa	4498	P07					Australia	Australia		SAMEA113972051	4013818	3191476	Yes	0	Yes	0	Yes			-0.02	0.01	-0.06	-0.06	0.03	0.04
Australia_2	Aus_269	269	Aus_269	Aus_269	AUS_269	case	Avena sativa	4498	P07					Australia	Australia		SAMEA113972052	2257612	1856167	Yes	0	Yes	0	Yes			-0.02	0.01	-0.06	-0.06	0.03	0.04
Australia_2	Aus_270	270	Aus_270	Aus_270	AUS_270	case	Avena sativa	4498	P07					Australia	Australia		SAMEA113972054	3020542	2498984	Yes	0	Yes	0	Yes			-0.02	0.01	-0.05	-0.05	0.02	0.03
Australia_2	Aus_271	271	Aus_271	Aus_271	AUS_271	case	Avena sativa	4498	P07					Australia	Australia		SAMEA113972055	3427955	2811410	Yes	0	Yes	0	Yes			-0.02	0	-0.06	-0.06	0.02	0.03
Australia_2	Aus_272	272	Aus_272	Aus_272	AUS_272	case	Avena sativa	4498	P07					Australia	Australia		SAMEA113972056	3765187	3181788	Yes	0	Yes	0	Yes			-0.02	0	-0.04	-0.05	0.03	0.03
Australia_2	Aus_273	273	Aus_273	Aus_273	AUS_273	case	Avena sativa	4498	P07					Australia	Australia		SAMEA113972057	4308156	3718980	Yes	0	Yes	0	Yes			-0.01	0	-0.05	-0.05	0.02	0.03
Australia_2	Aus_274	274	Aus_274	Aus_274	AUS_274	case	Avena sativa	4498	P07					Australia	Australia		SAMEA113972058	4331511	3565944	Yes	0	Yes	0	Yes			-0.02	0	-0.07	-0.07	0.02	0.03
Australia_2	Aus_275	275	Aus_275	Aus_275	AUS_275	case	Avena sativa	4498	P07					Australia	Australia		SAMEA113972059	4487764	3698802	Yes	0	Yes	0	Yes			-0.03	-0.01	-0.05	-0.05	0.01	0.03
Australia_2	Aus_276	276	Aus_276	Aus_276	AUS_276	case	Avena sativa	4498	P07					Australia	Australia		SAMEA113972060	4516137	3711037	Yes	0	Yes	0	Yes			-0.02	0.01	-0.06	-0.06	0.04	0.04
Australia_2	Aus_277	277	Aus_277	Aus_277	AUS_277	case	Avena sativa	4498	P07					Australia	Australia		SAMEA113972061	4369097	3434324	Yes	0	Yes	0	Yes			-0.02	0.01	-0.06	-0.06	0.04	0.04
Australia_2	Aus_278	278	Aus_278	Aus_278	AUS_278	case	Avena sativa	4498	P07					Australia	Australia		SAMEA113972062	3341228	2721645	Yes	0	Yes	0	Yes			-0.02	0.01	-0.06	-0.06	0.04	0.04
Australia_2	Aus_279	279	Aus_279	Aus_279	AUS_279	case	Avena sativa	4498	P07					Australia	Australia		SAMEA113972063	3788982	3101925	Yes	0	Yes	0	Yes			-0.02	0	-0.06	-0.06	0.03	0.04
Australia_2	Aus_280	280	Aus_280	Aus_280	AUS_280	case	Avena sativa	4498	P07					Australia	Australia		SAMEA113972065	2630607	2369025	Yes	0	Yes	0	Yes			-0.03	0.01	-0.04	-0.04	0.03	0.05
Australia_2	Aus_281	281	Aus_281	Aus_281	AUS_281	case	Avena sativa	4498	P07					Australia	Australia		SAMEA113972066	4709659	3937955	Yes	0	Yes	0	Yes			-0.03	0.02	-0.04	-0.04	0.04	0.05
Australia_2	Aus_282	282	Aus_282	Aus_282	AUS_282	case	Avena sativa	4498	P07					Australia	Australia		SAMEA113972067	4433434	3692006	Yes	0	Yes	0	Yes			-0.03	0.02	-0.04	-0.04	0.04	0.05
Australia_2	Aus_283	283	Aus_283	Aus_283	AUS_283	case	Avena sativa	4498	P07					Australia	Australia		SAMEA113972068	2754188	2210606	Yes	0	Yes	0	Yes			-0.02	0	-0.05	-0.06	0.03	0.03
Australia_2	Aus_284	284	Aus_284	Aus_284	AUS_284	case	Avena sativa	4498	P07					Australia	Australia		SAMEA113972069	5571902	4614334	Yes	0	Yes	0	Yes			-0.03	0.02	-0.04	-0.04	0.04	0.04
Australia_2	Aus_285	285	Aus_285	Aus_285	AUS_285	case	Avena sativa	4498	P07					Australia	Australia		SAMEA113972070	3529488	2774601	Yes	0	Yes	0	Yes			-0.03	0.02	-0.04	-0.04	0.03	0.05
Australia_2	Aus_286	286	Aus_286	Aus_286	AUS_286	case	Avena sativa	4498	P07					Australia	Australia		SAMEA113972071	4157932	3431517	Yes	0	Yes	0	Yes			-0.02	0.02	-0.04	-0.04	0.04	0.04
Australia_2	Aus_287	287	Aus_287	Aus_287	AUS_287	case	Avena sativa	4498	P07					Australia	Australia		SAMEA113972072	4534769	3715341	Yes	0	Yes	0	Yes			-0.02	0.02	-0.04	-0.04	0.04	0.04
Australia_2	Aus_288	288	Aus_288	Aus_288	AUS_288	case	Avena sativa	4498	P07					Australia	Australia		SAMEA113972073	3029213	2524637	Yes	0	Yes	0	Yes			-0.03	0.01	-0.04	-0.04	0.03	0.05
Australia_2	Aus_289	289	Aus_289	Aus_289	AUS_289	case	Avena sativa	4498	P07					Australia	Australia		SAMEA113972074	2468394	2013010	Yes	0	Yes	0	Yes			-0.03	0.02	-0.04	-0.04	0.03	0.05
Australia_2	Aus_290	290	Aus_290	Aus_290	AUS_290	case	Avena sativa	4498	P07					Australia	Australia		SAMEA113972076	6553675	5368769	Yes	0	Yes	0	Yes			-0.03	0.02	-0.04	-0.04	0.03	0.05
Australia_2	Aus_291	291	Aus_291	Aus_291	AUS_291	case	Avena sativa	4498	P07					Australia	Australia		SAMEA113972077	2494207	1964780	Yes	0	Yes	0	Yes			-0.03	0.02	-0.04	-0.04	0.03	0.05
Australia_2	Aus_292	292	Aus_292	Aus_292	AUS_292	case	Avena sativa	4498	P07					Australia	Australia		SAMEA113972078	2131125	1735656	Yes	0	Yes	0	Yes			-0.03	0.02	-0.04	-0.04	0.03	0.05
Australia_2	Aus_293	293	Aus_293	Aus_293	AUS_293	case	Avena sativa	4498	P07					Australia	Australia		SAMEA113972079	3960254	3178289	Yes	0	Yes	0	Yes			-0.03	0.02	-0.04	-0.04	0.03	0.05
Australia_2	Aus_294	294	Aus_294	Aus_294	AUS_294	case	Avena sativa	4498	P07					Australia	Australia		SAMEA113972080	3845909	3191253	Yes	0	Yes	0	Yes			-0.03	0.02	-0.04	-0.04	0.03	0.05
Australia_2	Aus_295	295	Aus_295	Aus_295	AUS_295	case	Avena sativa	4498	P07					Australia	Australia		SAMEA113972081	3155263	2522114	Yes	0	Yes	0	Yes			-0.03	0.02	-0.04	-0.04	0.03	0.05
Australia_2	Aus_296	296	Aus_296	Aus_296	AUS_296	case	Avena sativa	4498	P07					Australia	Australia		SAMEA113972082	3011324	2465769	Yes	0	Yes	0	Yes			-0.03	0.02	-0.04	-0.04	0.03	0.05
Australia_2	Aus_297	297	Aus_297	Aus_297	AUS_297	case	Avena sativa	4498	P07					Australia	Australia		SAMEA113972083	3464561	2911922	Yes	0	Yes	0	Yes			-0.03	0.01	-0.06	-0.05	0.03	0.05
Australia_2	Aus_298	298	Aus_298	Aus_298	AUS_298	case	Avena sativa	4498	P07					Australia	Australia		SAMEA113972084	3759062	3092394	Yes	0	Yes	0	Yes			-0.02	0.01	-0.05	-0.05	0.03	0.04
Australia_2	Aus_299	299	Aus_299	Aus_299	AUS_299	case	Avena sativa	4498	P07					Australia	Australia		SAMEA113972085	4041327	3351112	Yes	0	Yes	0	Yes			-0.02	0.01	-0.06	-0.06	0.03	0.04
Australia_2	Aus_300	300	Aus_300	Aus_300	AUS_300	case	Avena sativa	4498	P07					Australia	Australia		SAMEA113972088	3876875	3104998	Yes	0	Yes	0	Yes			-0.02	0	-0.06	-0.06	0.03	0.04
Australia_2	Aus_301	301	Aus_301	Aus_301	AUS_301	case	Avena sativa	4498	P07					Australia	Australia		SAMEA113972089	2441575	2020701	Yes	0	Yes	0	Yes			-0.03	0.01	-0.05	-0.04	0.03	0.05
Australia_2	Aus_302	302	Aus_302	Aus_302	AUS_302	case	Avena sativa	4498	P07					Australia	Australia		SAMEA113972090	5907942	4799671	Yes	0	Yes	0	Yes			-0.02	0.01	-0.06	-0.06	0.04	0.03
Australia_2	Aus_303	303	Aus_303	Aus_303	AUS_303	case	Avena sativa	4498	P07					Australia	Australia		SAMEA113972091	3782373	3118252	Yes	0	Yes	0	Yes			-0.02	0	-0.06	-0.06	0.03	0.02
Australia_2	Aus_304	304	Aus_304	Aus_304	AUS_304	case	Avena sativa	4498	P07					Australia	Australia		SAMEA113972092	2704870	2113590	Yes	0	Yes	0	Yes			-0.02	0	-0.05	-0.06	0.03	0.03
Australia_2	Aus_305	305	Aus_305	Aus_305	AUS_305	case	Avena sativa	4498	P07					Australia	Australia		SAMEA113972093	2297444	1868560	Yes	0	Yes	0	Yes			-0.03	0.02	-0.04	-0.04	0.04	0.05
Australia_2	Aus_306	306	Aus_306	Aus_306	AUS_306	case	Avena sativa	4498	P07					Australia	Australia		SAMEA113972094	3129426	2516089	Yes	0	Yes	0	Yes			-0.02	0.01	-0.05	-0.05	0.03	0.05
Australia_2	Aus_307	307	Aus_307	Aus_307	AUS_307	case	Avena sativa	4498	P07					Australia	Australia		SAMEA113972095	1305803	1086091	Yes	0	Yes	1	Yes			-0.02	0	-0.05	-0.05	0.03	0.03
Australia_2	Aus_308	308	Aus_308	Aus_308	AUS_308	case	Avena sativa	4498	P07					Australia	Australia		SAMEA113972096	4460056	3722843	Yes	0	Yes	0	Yes			-0.02	0.01	-0.06	-0.06	0.04	0.03
Australia_2	Aus_309	309	Aus_309	Aus_309	AUS_309	case	Avena sativa	4498	P07					Australia	Australia		SAMEA113972097	2892319	2259344	Yes	0	Yes	0	Yes			-0.02	0	-0.04	-0.05	0.02	0.02
Australia_2	Aus_310	310	Aus_310	Aus_310	AUS_310	case	Avena sativa	4498	P07					Australia	Australia		SAMEA113972099	3454863	2841736	Yes	0	Yes	0	Yes			-0.02	0.01	-0.04	-0.05	0.03	0.03
Australia_2	Aus_311	311	Aus_311	Aus_311	AUS_311	case	Avena sativa	4498	P07					Australia	Australia		SAMEA113972100	3804780	3073606	Yes	0	Yes	0	Yes			-0.02	0.01	-0.04	-0.04	0.03	0.03
Australia_2	Aus_312	312	Aus_312	Aus_312	AUS_312	case	Avena sativa	4498	P07					Australia	Australia		SAMEA113972101	3826541	3175806	Yes	0	Yes	0	Yes			-0.02	0.01	-0.04	-0.04	0.03	0.03
Australia_2	Aus_313	313	Aus_313	Aus_313	AUS_313	case	Avena sativa	4498	P07					Australia	Australia		SAMEA113972102	2093178	1831638	Yes	0	Yes	0	Yes			-0.03	0	-0.04	-0.04	0.03	0.03
Australia_2	Aus_314	314	Aus_314	Aus_314	AUS_314	case	Avena sativa	4498	P07					Australia	Australia		SAMEA113972103	2597017	2100891	Yes	0	Yes	0	Yes			-0.01	0.01	-0.07	-0.07	0.03	0.04
Australia_2	Aus_315	315	Aus_315	Aus_315	AUS_315	case	Avena sativa	4498	P07					Australia	Australia		SAMEA113972104	3387719	2668540	Yes	0	Yes	0	Yes			-0.01	0.01	-0.07	-0.07	0.03	0.04
Australia_2	Aus_316	316	Aus_316	Aus_316	AUS_316	case	Avena sativa	4498	P07					Australia	Australia		SAMEA113972105	2278370	1750782	Yes	0	Yes	0	Yes			-0.01	0.01	-0.07	-0.07	0.04	0.04
Australia_2	Aus_317	317	Aus_317	Aus_317	AUS_317	case	Avena sativa	4498	P07					Australia	Australia		SAMEA113972106	3889983	3357464	Yes	0	Yes	0	Yes			-0.02	0	-0.06	-0.06	0.02	0.03
Australia_2	Aus_318	318	Aus_318	Aus_318	AUS_318	case	Avena sativa	4498	P07					Australia	Australia		SAMEA113972107	3366712	2719736	Yes	0	Yes	0	Yes			-0.02	0	-0.06	-0.06	0.02	0.03
Australia_2	Aus_319	319	Aus_319	Aus_319	AUS_319	case	Avena sativa	4498	P07					Australia	Australia		SAMEA113972108	2085775	1609810	Yes	0	Yes	0	Yes			-0.02	0	-0.06	-0.06	0.02	0.03
Australia_2	Aus_320	320	Aus_320	Aus_320	AUS_320	case	Avena sativa	4498	P07					Australia	Australia		SAMEA113972110	2830678	2209034	Yes	0	Yes	0	Yes			-0.02	0	-0.06	-0.06	0.02	0.03
Australia_2	Aus_321	321	Aus_321	Aus_321	AUS_321	case	Avena sativa	4498	P07					Australia	Australia		SAMEA113972111	3181638	2610997	Yes	0	Yes	0	Yes			-0.02	0	-0.06	-0.06	0.02	0.03
Australia_2	Aus_322	322	Echidna	Aus_322	Echidna	exact	Avena sativa	4498	P07					Australia	Australia		SAMEA113972112	2645193	2028477	Yes	0	Yes	0	Yes			-0.03	0.02	-0.02	-0.02	0.03	0.04
Australia_2	Aus_323	323	Kojonup	Aus_323	Kojonup	exact	Avena sativa	4498	P07					Australia	Australia		SAMEA113972113	1891412	1626559	Yes	0	Yes	0	Yes			-0.03	0.01	-0.04	-0.04	0.03	0.05
Australia_2	Aus_324	324	Aus_324	Aus_324	AUS_324	case	Avena sativa	4498	P07					Australia	Australia		SAMEA113972114	3473345	2684443	Yes	0	Yes	0	Yes			-0.02	0.01	-0.06	-0.06	0.02	0.04
Australia_2	Aus_325	325	Aus_325	Aus_325	AUS_325	case	Avena sativa	4498	P07					Australia	Australia		SAMEA113972115	5797414	4502272	Yes	0	Yes	0	Yes			-0.02	0	-0.05	-0.05	0.03	0.03
Australia_2	Aus_326	326	Aus_326	Aus_326	AUS_326	case	Avena sativa	4498	P07					Australia	Australia		SAMEA113972116	2605909	2117820	Yes	0	Yes	0	Yes			-0.02	0	-0.05	-0.05	0.03	0.03
Australia_2	Aus_327	327	Aus_327	Aus_327	AUS_327	case	Avena sativa	4498	P07					Australia	Australia		SAMEA113972117	4062284	3388971	Yes	0	Yes	0	Yes			-0.02	0.01	-0.06	-0.06	0.03	0.04
Australia_2	Aus_328	328	Aus_328	Aus_328	AUS_328	case	Avena sativa	4498	P07					Australia	Australia		SAMEA113972118	2221423	1732566	Yes	0	Yes	0	Yes			-0.03	0	-0.04	-0.05	0.03	0.04
Australia_2	Aus_329	329	Aus_329	Aus_329	AUS_329	case	Avena sativa	4498	P07					Australia	Australia		SAMEA113972119	3133088	2643634	Yes	0	Yes	0	Yes			-0.02	0.01	-0.05	-0.05	0.04	0.04
Australia_2	Aus_330	330	Aus_330	Aus_330	AUS_330	case	Avena sativa	4498	P07					Australia	Australia		SAMEA113972121	3338746	2664400	Yes	0	Yes	0	Yes			-0.02	0	-0.05	-0.06	0.03	0.03
Australia_2	Aus_331	331	Aus_331	Aus_331	AUS_331	case	Avena sativa	4498	P07					Australia	Australia		SAMEA113972122	4383768	3611937	Yes	0	Yes	0	Yes			-0.02	0.01	-0.06	-0.06	0.03	0.04
Australia_2	Aus_332	332	Aus_332	Aus_332	AUS_332	case	Avena sativa	4498	P07					Australia	Australia		SAMEA113972123	1975786	1600828	Yes	0	Yes	0	Yes			0	0.02	-0.06	-0.07	0.04	0.04
Australia_2	Aus_333	333	Aus_333	Aus_333	AUS_333	case	Avena sativa	4498	P07					Australia	Australia		SAMEA113972124	2917276	2227034	Yes	0	Yes	0	Yes			-0.01	0	-0.06	-0.07	0.03	0.03
Australia_2	Aus_334	334	Aus_334	Aus_334	AUS_334	case	Avena sativa	4498	P07					Australia	Australia		SAMEA113972125	3692219	3036429	Yes	0	Yes	0	Yes			0	0.02	-0.05	-0.06	0.03	0.03
Australia_2	Aus_335	335	Aus_335	Aus_335	AUS_335	case	Avena sativa	4498	P07					Australia	Australia		SAMEA113972126	3146586	2612808	Yes	0	Yes	0	Yes			-0.02	0.01	-0.05	-0.05	0.03	0.03
Australia_2	Aus_336	336	Aus_336	Aus_336	AUS_336	case	Avena sativa	4498	P07					Australia	Australia		SAMEA113972127	2928212	2310585	Yes	0	Yes	0	Yes			-0.02	0	-0.05	-0.05	0.02	0.04
Australia_2	Aus_337	337	Aus_337	Aus_337	AUS_337	case	Avena sativa	4498	P07					Australia	Australia		SAMEA113972128	2594706	2009677	Yes	0	Yes	0	Yes			-0.02	0.01	-0.05	-0.05	0.02	0.05
Australia_2	Aus_338	338	Aus_338	Aus_338	AUS_338	case	Avena sativa	4498	P07					Australia	Australia		SAMEA113972129	4290514	3583716	Yes	0	Yes	0	Yes			-0.02	0.02	-0.05	-0.05	0.03	0.05
Australia_2	Aus_339	339	Aus_339	Aus_339	AUS_339	case	Avena sativa	4498	P07					Australia	Australia		SAMEA113972130	4194403	3435379	Yes	0	Yes	0	Yes			-0.03	0.01	-0.03	-0.03	0.03	0.03
Australia_2	Aus_340	340	Aus_340	Aus_340	AUS_340	case	Avena sativa	4498	P07					Australia	Australia		SAMEA113972132	3120411	2575254	Yes	0	Yes	0	Yes			-0.02	0.01	-0.06	-0.06	0.04	0.04
Australia_2	Aus_341	341	Aus_341	Aus_341	AUS_341	case	Avena sativa	4498	P07					Australia	Australia		SAMEA113972133	3011058	2370346	Yes	0	Yes	0	Yes			-0.02	0.01	-0.06	-0.06	0.03	0.03
Australia_2	Aus_342	342	Aus_342	Aus_342	AUS_342	case	Avena sativa	4498	P07					Australia	Australia		SAMEA113972134	4307691	3527708	Yes	0	Yes	0	Yes			-0.02	0.01	-0.06	-0.06	0.03	0.04
Australia_2	Aus_343	343	Aus_343	Aus_343	AUS_343	case	Avena sativa	4498	P07					Australia	Australia		SAMEA113972135	2823167	2246397	Yes	0	Yes	0	Yes			-0.02	0.01	-0.06	-0.06	0.04	0.04
Australia_2	Aus_344	344	Aus_344	Aus_344	AUS_344	case	Avena sativa	4498	P07					Australia	Australia		SAMEA113972136	3685815	2941252	Yes	0	Yes	0	Yes			-0.02	0.01	-0.06	-0.06	0.03	0.04
Australia_2	Aus_345	345	Aus_345	Aus_345	AUS_345	case	Avena sativa	4498	P07					Australia	Australia		SAMEA113972137	3249023	2718300	Yes	0	Yes	0	Yes			-0.02	0.01	-0.06	-0.06	0.03	0.04
Australia_2	Aus_346	346	Aus_346	Aus_346	AUS_346	case	Avena sativa	4498	P07					Australia	Australia		SAMEA113972138	1988309	1707986	Yes	0	Yes	0	Yes			-0.01	0.01	-0.06	-0.06	0.04	0.03
Australia_2	Aus_347	347	Aus_347	Aus_347	AUS_347	case	Avena sativa	4498	P07					Australia	Australia		SAMEA113972139	2700802	2222363	Yes	0	Yes	0	Yes			-0.02	0.01	-0.06	-0.06	0.04	0.03
Australia_2	Aus_348	348	Aus_348	Aus_348	AUS_348	case	Avena sativa	4498	P07					Australia	Australia		SAMEA113972140	3085741	2562617	Yes	0	Yes	0	Yes			-0.02	0.01	-0.06	-0.06	0.03	0.04
Australia_2	Aus_349	349	Aus_349	Aus_349	AUS_349	case	Avena sativa	4498	P07					Australia	Australia		SAMEA113972141	3097237	2460136	Yes	0	Yes	0	Yes			-0.02	0.01	-0.06	-0.06	0.03	0.04
Australia_2	Aus_350	350	Aus_350	Aus_350	AUS_350	case	Avena sativa	4498	P07					Australia	Australia		SAMEA113972143	3512887	2857112	Yes	0	Yes	0	Yes			-0.02	0.01	-0.06	-0.06	0.04	0.04
Australia_2	Aus_351	351	Aus_351	Aus_351	AUS_351	case	Avena sativa	4498	P07					Australia	Australia		SAMEA113972144	3473567	2821462	Yes	0	Yes	0	Yes			-0.02	0.01	-0.06	-0.06	0.04	0.04
Australia_2	Aus_352	352	Aus_352	Aus_352	AUS_352	case	Avena sativa	4498	P07					Australia	Australia		SAMEA113972145	4475308	3549723	Yes	0	Yes	0	Yes			-0.02	0.01	-0.06	-0.06	0.04	0.03
Australia_2	Aus_353	353	Aus_353	Aus_353	AUS_353	case	Avena sativa	4498	P07					Australia	Australia		SAMEA113972146	3507844	2793933	Yes	0	Yes	0	Yes			-0.01	0	-0.06	-0.07	0.04	0.03
Australia_2	Aus_354	354	Aus_354	Aus_354	AUS_354	case	Avena sativa	4498	P07					Australia	Australia		SAMEA113972147	3444389	2715258	Yes	0	Yes	0	Yes			-0.02	0	-0.06	-0.06	0.02	0.03
Australia_2	Aus_355	355	Aus_355	Aus_355	AUS_355	case	Avena sativa	4498	P08					Australia	Australia		SAMEA113972148	4122661	3258207	Yes	0	Yes	0	Yes			-0.01	0	-0.08	-0.09	0.03	0.03
Australia_2	Aus_356	356	Aus_356	Aus_356	AUS_356	case	Avena sativa	4498	P07					Australia	Australia		SAMEA113972149	4161811	3447239	Yes	0	Yes	0	Yes			-0.01	0.01	-0.07	-0.07	0.04	0.04
Australia_2	Aus_357	357	Aus_357	Aus_357	AUS_357	case	Avena sativa	4498	P07					Australia	Australia		SAMEA113972150	4166142	3492214	Yes	0	Yes	0	Yes			-0.03	0.02	-0.05	-0.05	0.04	0.04
Australia_2	Aus_358	358	Aus_358	Aus_358	AUS_358	case	Avena sativa	4498	P07					Australia	Australia		SAMEA113972151	4481971	3681898	Yes	0	Yes	0	Yes			-0.02	0.01	-0.04	-0.04	0.04	0.03
Australia_2	Aus_359	359	Aus_359	Aus_359	AUS_359	case	Avena sativa	4498	P07					Australia	Australia		SAMEA113972152	2747369	2258445	Yes	0	Yes	0	Yes			-0.01	0.02	-0.08	-0.08	0.04	0.03
Australia_2	Aus_360	360	Dunnart	Aus_360	Dunnart	exact	Avena sativa	4498	P07					Australia	Australia		SAMEA113972154	3213115	2587383	Yes	0	Yes	0	Yes			-0.03	0	-0.05	-0.05	0.03	0.04
Australia_2	Aus_361	361	Potoroo	Aus_361	POTOROO	case	Avena sativa	4498	P07					Australia	Australia		SAMEA113972155	5031170	4008687	Yes	0	Yes	0	Yes			-0.02	0.02	-0.05	-0.05	0.03	0.05
Australia_2	Aus_362	362	Aus_362	Aus_362	AUS_362	case	Avena sativa	4498	P07					Australia	Australia		SAMEA113972156	3915843	3141344	Yes	0	Yes	0	Yes			-0.02	0	-0.06	-0.06	0.02	0.04
Australia_2	Aus_363	363	Bilby	Aus_363	BILBY	case	Avena sativa	4498	P07					Australia	Australia		SAMEA113972157	2317099	1925976	Yes	0	Yes	0	Yes			-0.01	0.02	-0.06	-0.06	0.04	0.04
Australia_2	Aus_364	364	Aus_364	Aus_364	AUS_364	case	Avena sativa	4498	P07					Australia	Australia		SAMEA113972158	3296364	2642298	Yes	0	Yes	0	Yes			-0.03	0.02	-0.04	-0.04	0.04	0.04
Australia_2	Aus_365	365	Aus_365	Aus_365	AUS_365	case	Avena sativa	4498	P07					Australia	Australia		SAMEA113972159	4743925	3910944	Yes	0	Yes	0	Yes			-0.03	0.01	-0.04	-0.04	0.04	0.04
Australia_2	Aus_366	366	Aus_366	Aus_366	AUS_366	case	Avena sativa	4498	P07					Australia	Australia		SAMEA113972160	4939384	4123467	Yes	0	Yes	0	Yes			-0.03	0.01	-0.04	-0.04	0.04	0.04
Australia_2	Aus_367	367	Aus_367	Aus_367	AUS_367	case	Avena sativa	4498	P07					Australia	Australia		SAMEA113972161	4106194	3387069	Yes	0	Yes	0	Yes			-0.02	0	-0.05	-0.06	0.03	0.03
Australia_2	Aus_368	368	Aus_368	Aus_368	AUS_368	case	Avena sativa	4498	P07					Australia	Australia		SAMEA113972162	3150268	2464201	Yes	0	Yes	0	Yes			-0.02	0.01	-0.04	-0.04	0.04	0.04
Australia_2	Aus_369	369	Aus_369	Aus_369	AUS_369	case	Avena sativa	4498	P07					Australia	Australia		SAMEA113972163	3854584	3062356	Yes	0	Yes	0	Yes			-0.01	0.01	-0.06	-0.06	0.03	0.04
Australia_2	Aus_370	370	Aus_370	Aus_370	AUS_370	case	Avena sativa	4498	P07					Australia	Australia		SAMEA113972165	3922208	3332160	Yes	0	Yes	0	Yes			-0.02	0.02	-0.05	-0.05	0.04	0.04
Australia_2	Aus_371	371	Aus_371	Aus_371	AUS_371	case	Avena sativa	4498	P07					Australia	Australia		SAMEA113972166	3315342	2774810	Yes	0	Yes	0	Yes			-0.01	0.02	-0.05	-0.05	0.04	0.03
Australia_2	Aus_372	372	Aus_372	Aus_372	AUS_372	case	Avena sativa	4498	P07					Australia	Australia		SAMEA113972167	3344399	2699611	Yes	0	Yes	0	Yes			-0.01	0.01	-0.05	-0.06	0.03	0.04
Australia_2	Aus_373	373	Aus_373	Aus_373	AUS_373	case	Avena sativa	4498	P07					Australia	Australia		SAMEA113972168	3852108	3039309	Yes	0	Yes	0	Yes			-0.03	0.02	-0.04	-0.04	0.04	0.04
Australia_2	Aus_374	374	Aus_374	Aus_374	AUS_374	case	Avena sativa	4498	P07					Australia	Australia		SAMEA113972169	3341708	2677434	Yes	0	Yes	0	Yes			-0.03	0.02	-0.04	-0.04	0.04	0.04
Australia_2	Aus_375	375	Aus_375	Aus_375	AUS_375	case	Avena sativa	4498	P07					Australia	Australia		SAMEA113972170	4287619	3533539	Yes	0	Yes	0	Yes			-0.03	0	-0.06	-0.06	0.03	0.04
Australia_2	Aus_376	376	Aus_376	Aus_376	AUS_376	case	Avena sativa	4498	P07					Australia	Australia		SAMEA113972171	3759343	3089678	Yes	0	Yes	0	Yes			-0.03	0.01	-0.03	-0.03	0.03	0.04
Australia_2	Aus_377	377	Aus_377	Aus_377	AUS_377	case	Avena sativa	4498	P07					Australia	Australia		SAMEA113972172	4232455	3498690	Yes	0	Yes	0	Yes			-0.02	0.01	-0.05	-0.05	0.02	0.04
Australia_2	Aus_378	378	Aus_378	Aus_378	AUS_378	case	Avena sativa	4498	P07					Australia	Australia		SAMEA113972173	3408840	2708332	Yes	0	Yes	0	Yes			-0.02	0.02	-0.06	-0.06	0.03	0.04
Australia_2	Aus_379	379	Aus_379	Aus_379	AUS_379	case	Avena sativa	4498	P07					Australia	Australia		SAMEA113972174	3320153	2596280	Yes	0	Yes	0	Yes			-0.01	0.01	-0.07	-0.07	0.03	0.04
Australia_2	Aus_380	380	Aus_380	Aus_380	AUS_380	case	Avena sativa	4498	P07					Australia	Australia		SAMEA113972176	4406337	3435327	Yes	0	Yes	0	Yes			-0.01	0.01	-0.06	-0.06	0.03	0.04
Australia_2	Aus_381	381	Aus_381	Aus_381	AUS_381	case	Avena sativa	4498	P07					Australia	Australia		SAMEA113972177	3943098	3145643	Yes	0	Yes	0	Yes			-0.02	-0.01	-0.06	-0.06	0.03	0.02
Australia_2	Aus_382	382	Aus_382	Aus_382	AUS_382	case	Avena sativa	4498	P07					Australia	Australia		SAMEA113972178	3898731	3089872	Yes	0	Yes	0	Yes			-0.02	0.01	-0.06	-0.07	0.04	0.03
Australia_2	Aus_383	383	Aus_383	Aus_383	AUS_383	case	Avena sativa	4498	P07					Australia	Australia		SAMEA113972179	2680076	2183858	Yes	0	Yes	0	Yes			-0.02	0	-0.06	-0.06	0.04	0.04
Australia_2	Aus_385	385	Aus_385	Aus_385	AUS_385	case	Avena sativa	4498	P07					Australia	Australia		SAMEA113972180	2634243	2145240	Yes	0	Yes	0	Yes			-0.02	0.01	-0.06	-0.07	0.03	0.05
Australia_2	Aus_386	386	Aus_386	Aus_386	AUS_386	case	Avena sativa	4498	P07					Australia	Australia		SAMEA113972181	2273571	1837406	Yes	0	Yes	0	Yes			-0.02	0.02	-0.04	-0.04	0.03	0.05
Australia_2	Aus_387	387	Aus_387	Aus_387	AUS_387	case	Avena sativa	4498	P07					Australia	Australia		SAMEA113972182	2719206	2125129	Yes	0	Yes	0	Yes			-0.03	0.02	-0.04	-0.04	0.04	0.05
Australia_2	Aus_388	388	Aus_388	Aus_388	AUS_388	case	Avena sativa	4498	P07					Australia	Australia		SAMEA113972183	2756520	2223605	Yes	0	Yes	0	Yes			-0.02	-0.01	-0.06	-0.07	0.02	0.03
Australia_2	Aus_389	389	Aus_389	Aus_389	AUS_389	case	Avena sativa	4498	P07					Australia	Australia		SAMEA113972184	2496105	2062770	Yes	0	Yes	0	Yes			-0.02	0.01	-0.05	-0.05	0.04	0.05
Australia_2	Aus_390	390	Aus_390	Aus_390	AUS_390	case	Avena sativa	4498	P07					Australia	Australia		SAMEA113972186	2153294	1723329	Yes	0	Yes	0	Yes			-0.03	0.02	-0.04	-0.04	0.03	0.05
Australia_2	Aus_391	391	Aus_391	Aus_391	AUS_391	case	Avena sativa	4498	P07					Australia	Australia		SAMEA113972187	2596803	2089618	Yes	0	Yes	0	Yes			-0.03	0.01	-0.05	-0.05	0.02	0.04
Australia_2	Aus_392	392	Aus_392	Aus_392	AUS_392	case	Avena sativa	4498	P07					Australia	Australia		SAMEA113972188	4215981	3386460	Yes	0	Yes	0	Yes			-0.03	0	-0.05	-0.05	0.02	0.03
Australia_2	Aus_393	393	Aus_393	Aus_393	AUS_393	case	Avena sativa	4498	P07					Australia	Australia		SAMEA113972189	2883409	2320517	Yes	0	Yes	0	Yes			-0.02	0	-0.05	-0.05	0.02	0.04
Australia_2	Aus_394	394	Aus_394	Aus_394	AUS_394	case	Avena sativa	4498	P07					Australia	Australia		SAMEA113972190	2975584	2479778	Yes	0	Yes	0	Yes			-0.02	0.03	-0.05	-0.05	0.04	0.05
Australia_2	Aus_395	395	Aus_395	Aus_395	AUS_395	case	Avena sativa	4498	P07					Australia	Australia		SAMEA113972191	3188886	2606519	Yes	0	Yes	0	Yes			-0.02	0.02	-0.05	-0.05	0.04	0.05
Australia_2	Aus_396	396	Aus_396	Aus_396	AUS_396	case	Avena sativa	4498	P07					Australia	Australia		SAMEA113972192	4472473	3617943	Yes	0	Yes	0	Yes			-0.03	0.01	-0.04	-0.04	0.04	0.04
Australia_2	Aus_397	397	Eurabbie	Aus_397	Eurabbie	exact	Avena sativa	4498	P07					Australia	Australia		SAMEA113972193	2957163	2463338	Yes	0	Yes	0	Yes			-0.02	0.03	-0.04	-0.04	0.02	0.05
Australia_2	Aus_398	398	Forester	Aus_398	FORESTER	case	Avena sativa	4498	P16					Australia	Australia		SAMEA113972194	2489115	2062167	Yes	0	Yes	0	Yes			-0.04	0	0.02	0.02	0.03	-0.01
Australia_2	Aus_399	399	Glider	Aus_399	GLIDER	case	Avena sativa	4498	P08					Australia	Australia		SAMEA113972195	2992678	2454327	Yes	0	Yes	0	Yes			0	-0.02	-0.07	-0.08	0.01	-0.01
Australia_2	Aus_400	400	Kangaroo	Aus_400	KANGAROO	case	Avena sativa	4498	P08					Australia	Australia		SAMEA113972198	2611130	2098213	Yes	0	Yes	0	Yes			0	-0.02	-0.07	-0.09	0.01	-0.01
Australia_2	Aus_401	401	Tammar	Aus_401	TAMMAR	case	Avena sativa	4498	P08					Australia	Australia		SAMEA113972199	2712618	2179282	Yes	0	Yes	0	Yes			-0.01	-0.01	-0.07	-0.08	0.03	0.02
Australia_2	Aus_402	402	Tungoo	Aus_402	TUNGOO	case	Avena sativa	4498	P07					Australia	Australia		SAMEA113972200	2771305	2230090	Yes	0	Yes	0	Yes			-0.02	0	-0.05	-0.06	0.02	0.04
Australia_2	Aus_403	403	Aus_403	Aus_403	AUS_403	case	Avena sativa	4498	P07					Australia	Australia		SAMEA113972201	2570367	1961463	Yes	0	Yes	0	Yes			-0.03	0.01	-0.03	-0.03	0.03	0.04
Australia_2	Aus_404	404	Aus_404	Aus_404	AUS_404	case	Avena sativa	4498	P07					Australia	Australia		SAMEA113972202	2533427	2046233	Yes	0	Yes	0	Yes			-0.02	0.02	-0.02	-0.02	0.03	0.04
Australia_2	Aus_405	405	Aus_405	Aus_405	AUS_405	case	Avena sativa	4498	P07					Australia	Australia		SAMEA113972203	3166531	2567503	Yes	0	Yes	0	Yes			-0.02	0.02	-0.04	-0.04	0.04	0.05
Australia_2	Aus_406	406	Aus_406	Aus_406	AUS_406	case	Avena sativa	4498	P08					Australia	Australia		SAMEA113972204	3583104	2816526	Yes	0	Yes	0	Yes			0	-0.01	-0.06	-0.08	0.02	0.01
Australia_2	Aus_407	407	Aus_407	Aus_407	AUS_407	case	Avena sativa	4498	P08					Australia	Australia		SAMEA113972205	2885194	2422729	Yes	0	Yes	0	Yes			0	0.03	-0.1	-0.1	0.03	0.03
Australia_2	Aus_408	408	Aus_408	Aus_408	AUS_408	case	Avena sativa	4498	P08					Australia	Australia		SAMEA113972206	1691856	1410400	Yes	0	Yes	0	Yes			0	-0.01	-0.05	-0.07	0.02	0.01
Australia_2	Aus_409	409	Aus_409	Aus_409	AUS_409	case	Avena sativa	4498	P07					Australia	Australia		SAMEA113972207	3024706	2470619	Yes	0	Yes	0	Yes			-0.01	0.01	-0.08	-0.08	0.03	0.04
Australia_2	Aus_410	410	Aus_410	Aus_410	AUS_410	case	Avena sativa	4498	P08					Australia	Australia		SAMEA113972209	2342515	1867710	Yes	0	Yes	0	Yes			-0.01	0	-0.06	-0.07	0.02	0.02
Australia_2	Aus_411	411	Aus_411	Aus_411	AUS_411	case	Avena sativa	4498	P07					Australia	Australia		SAMEA113972210	2484490	1995526	Yes	0	Yes	0	Yes			-0.01	-0.01	-0.07	-0.07	0.02	0.03
Australia_2	Aus_412	412	Aus_412	Aus_412	AUS_412	case	Avena sativa	4498	P07					Australia	Australia		SAMEA113972211	3092880	2484508	Yes	0	Yes	0	Yes			-0.02	-0.01	-0.03	-0.03	0.03	0.01
Australia_2	Aus_413	413	Aus_413	Aus_413	AUS_413	case	Avena sativa	4498	P07					Australia	Australia		SAMEA113972212	683538	550120	Yes	0	Yes	28	Yes			-0.01	0	-0.06	-0.06	0.03	0.04
Australia_2	Aus_414	414	Aus_414	Aus_414	AUS_414	case	Avena sativa	4498	P07					Australia	Australia		SAMEA113972213	3220636	2561803	Yes	0	Yes	0	Yes			-0.01	0.02	-0.04	-0.05	0.04	0.04
Australia_2	Aus_415	415	Aus_415	Aus_415	AUS_415	case	Avena sativa	4498	P16					Australia	Australia		SAMEA113972214	2550742	2026965	Yes	0	Yes	0	Yes			-0.03	0.01	-0.01	-0.01	0.01	0.04
Australia_2	Aus_416	416	Aus_416	Aus_416	AUS_416	case	Avena sativa	4498	P07					Australia	Australia		SAMEA113972215	3562586	2776889	Yes	0	Yes	0	Yes			-0.03	0.01	-0.02	-0.02	0.04	0.02
Australia_2	Aus_417	417	Brusher	Aus_417	Brusher	exact	Avena sativa	4498	P07					Australia	Australia		SAMEA113972216	2365468	1904662	Yes	0	Yes	0	Yes			-0.02	0.01	-0.05	-0.05	0.02	0.04
Australia_2	Aus_418	418	Aus_418	Aus_418	AUS_418	case	Avena sativa	4498	P07					Australia	Australia		SAMEA113972217	1847883	1496308	Yes	0	Yes	0	Yes			-0.01	0	-0.05	-0.06	0.03	0.04
Australia_2	Aus_419	419	Aus_419	Aus_419	AUS_419	case	Avena sativa	4498	P07					Australia	Australia		SAMEA113972218	2738981	2133761	Yes	0	Yes	0	Yes			-0.03	0.01	-0.03	-0.03	0.02	0.03
Australia_2	Aus_420	420	Aus_420	Aus_420	AUS_420	case	Avena sativa	4498	P07					Australia	Australia		SAMEA113972220	3084499	2507956	Yes	0	Yes	0	Yes			-0.01	0.01	-0.07	-0.08	0.03	0.05
Australia_2	Aus_421	421	Aus_421	Aus_421	AUS_421	case	Avena sativa	4498	P14					Australia	Australia		SAMEA113972221	3164493	2552929	Yes	0	Yes	0	Yes			-0.02	-0.01	-0.03	-0.04	0.02	0.01
Australia_2	Aus_422	422	Aus_422	Aus_422	AUS_422	case	Avena sativa	4498	P07					Australia	Australia		SAMEA113972222	1881554	1496920	Yes	0	Yes	0	Yes			-0.02	0.01	-0.04	-0.04	0.04	0.04
Australia_2	Aus_423	423	Aus_423	Aus_423	AUS_423	case	Avena sativa	4498	P07					Australia	Australia		SAMEA113972223	5461285	4283396	Yes	0	Yes	0	Yes			-0.01	0	-0.06	-0.07	0.03	0.04
Australia_2	Aus_424	424	Aus_424	Aus_424	AUS_424	case	Avena sativa	4498	P07					Australia	Australia		SAMEA113972224	3732981	2895478	Yes	0	Yes	0	Yes			-0.03	0.01	-0.04	-0.04	0.04	0.03
Australia_2	Aus_425	425	Aus_425	Aus_425	AUS_425	case	Avena sativa	4498	P07					Australia	Australia		SAMEA113972225	2581179	2206091	Yes	0	Yes	0	Yes			-0.02	0	-0.05	-0.05	0.03	0.04
Australia_2	Aus_426	426	Aus_426	Aus_426	AUS_426	case	Avena sativa	4498	P07					Australia	Australia		SAMEA113972226	2720006	2253576	Yes	0	Yes	0	Yes			-0.02	0	-0.07	-0.07	0.03	0.04
Australia_2	Aus_427	427	Aus_427	Aus_427	AUS_427	case	Avena sativa	4498	P07					Australia	Australia		SAMEA113972227	3000223	2490315	Yes	0	Yes	0	Yes			-0.03	0.01	-0.03	-0.03	0.03	0.02
Australia_2	Aus_428	428	Aus_428	Aus_428	AUS_428	case	Avena sativa	4498	P08					Australia	Australia		SAMEA113972228	2631500	2203097	Yes	0	Yes	0	Yes			-0.02	0	-0.06	-0.06	0.01	0.02
Australia_2	Aus_429	429	Aus_429	Aus_429	AUS_429	case	Avena sativa	4498	P07					Australia	Australia		SAMEA113972229	2642352	2223541	Yes	0	Yes	0	Yes			-0.02	0	-0.06	-0.06	0.03	0.03
Australia_2	Aus_430	430	Aus_430	Aus_430	AUS_430	case	Avena sativa	4498	P14					Australia	Australia		SAMEA113972231	2621195	2086997	Yes	0	Yes	0	Yes			-0.02	-0.01	-0.04	-0.04	0.03	0
Australia_2	Aus_431	431	Aus_431	Aus_431	AUS_431	case	Avena sativa	4498	P07					Australia	Australia		SAMEA113972232	2983824	2429617	Yes	0	Yes	0	Yes			0.01	0.01	-0.07	-0.09	0.02	0.03
Australia_2	Aus_432	432	Aus_432	Aus_432	AUS_432	case	Avena sativa	4498	P07					Australia	Australia		SAMEA113972233	3360692	2737590	Yes	0	Yes	0	Yes			-0.02	0.01	-0.05	-0.05	0.04	0.03
Australia_2	Aus_433	433	Aus_433	Aus_433	AUS_433	case	Avena sativa	4498	P07					Australia	Australia		SAMEA113972234	3163153	2525814	Yes	0	Yes	0	Yes			0	0.01	-0.07	-0.08	0.03	0.03
Australia_2	Aus_434	434	Aus_434	Aus_434	AUS_434	case	Avena sativa	4498	P07					Australia	Australia		SAMEA113972235	2965588	2350681	Yes	0	Yes	0	Yes			-0.01	0	-0.06	-0.06	0.03	0.03
Australia_2	Aus_435	435	Aus_435	Aus_435	AUS_435	case	Avena sativa	4498	P07					Australia	Australia		SAMEA113972236	2763721	2214784	Yes	0	Yes	0	Yes			-0.01	0.01	-0.05	-0.06	0.05	0.03
Australia_2	Aus_436	436	Aus_436	Aus_436	AUS_436	case	Avena sativa	4498	P07					Australia	Australia		SAMEA113972237	2749110	2208284	Yes	0	Yes	0	Yes			0.01	0.01	-0.07	-0.08	0.03	0.04
Australia_2	Aus_437	437	Aus_437	Aus_437	AUS_437	case	Avena sativa	4498	P07					Australia	Australia		SAMEA113972238	3038445	2389296	Yes	0	Yes	0	Yes			-0.01	0.01	-0.05	-0.06	0.04	0.03
Australia_2	Aus_438	438	Aus_438	Aus_438	AUS_438	case	Avena sativa	4498	P07					Australia	Australia		SAMEA113972239	2920105	2290799	Yes	0	Yes	0	Yes			0	0	-0.06	-0.07	0.03	0.04
Australia_2	Aus_439	439	Aus_439	Aus_439	AUS_439	case	Avena sativa	4498	P07					Australia	Australia		SAMEA113972240	3990491	3367230	Yes	0	Yes	0	Yes			-0.01	0.01	-0.05	-0.06	0.03	0.03
Australia_2	Aus_440	440	Aus_440	Aus_440	AUS_440	case	Avena sativa	4498	P07					Australia	Australia		SAMEA113972242	2542903	2074673	Yes	0	Yes	0	Yes			-0.01	0.01	-0.06	-0.07	0.04	0.03
Australia_2	Aus_441	441	Aus_441	Aus_441	AUS_441	case	Avena sativa	4498	P07					Australia	Australia		SAMEA113972243	2895081	2390271	Yes	0	Yes	0	Yes			0	0.01	-0.07	-0.08	0.04	0.04
Australia_2	Aus_442	442	Aus_442	Aus_442	AUS_442	case	Avena sativa	4498	P07					Australia	Australia		SAMEA113972244	3093433	2517577	Yes	0	Yes	0	Yes			-0.01	0.02	-0.06	-0.07	0.03	0.04
Australia_2	Aus_443	443	Aus_443	Aus_443	AUS_443	case	Avena sativa	4498	P07					Australia	Australia		SAMEA113972245	3261885	2556501	Yes	0	Yes	0	Yes			-0.02	0.02	-0.04	-0.04	0.04	0.05
Australia_2	Aus_444	444	Aus_444	Aus_444	AUS_444	case	Avena sativa	4498	P07					Australia	Australia		SAMEA113972246	2794191	2112763	Yes	0	Yes	0	Yes			-0.01	0	-0.07	-0.07	0.03	0.04
Australia_2	Aus_445	445	Aus_445	Aus_445	AUS_445	case	Avena sativa	4498	P07					Australia	Australia		SAMEA113972247	3393648	2708063	Yes	0	Yes	0	Yes			-0.03	0.02	-0.05	-0.05	0.03	0.05
Australia_2	Aus_446	446	Aus_446	Aus_446	AUS_446	case	Avena sativa	4498	P07					Australia	Australia		SAMEA113972248	3518994	2977850	Yes	0	Yes	0	Yes			-0.01	0	-0.07	-0.07	0.02	0.04
Australia_2	Aus_447	447	Aus_447	Aus_447	AUS_447	case	Avena sativa	4498	P07					Australia	Australia		SAMEA113972249	3658710	2800119	Yes	0	Yes	0	Yes			-0.01	0.01	-0.06	-0.07	0.02	0.03
Australia_2	Aus_448	448	Aus_448	Aus_448	AUS_448	case	Avena sativa	4498	P07					Australia	Australia		SAMEA113972250	2716676	2221247	Yes	0	Yes	0	Yes			-0.02	0.02	-0.05	-0.05	0.03	0.04
Australia_2	Aus_449	449	Aus_449	Aus_449	AUS_449	case	Avena sativa	4498	P07					Australia	Australia		SAMEA113972251	3021796	2533324	Yes	0	Yes	0	Yes			-0.03	0	-0.05	-0.05	0.03	0.03
Australia_2	Aus_450	450	Aus_450	Aus_450	AUS_450	case	Avena sativa	4498	P07					Australia	Australia		SAMEA113972253	2136436	1662092	Yes	0	Yes	0	Yes			-0.02	0.01	-0.06	-0.06	0.03	0.04
Australia_2	Aus_451	451	Aus_451	Aus_451	AUS_451	case	Avena sativa	4498	P07					Australia	Australia		SAMEA113972254	3323210	2722013	Yes	0	Yes	0	Yes			-0.01	0	-0.07	-0.08	0.03	0.04
Australia_2	Aus_452	452	Aus_452	Aus_452	AUS_452	case	Avena sativa	4498	P07					Australia	Australia		SAMEA113972255	3878665	3049018	Yes	0	Yes	0	Yes			-0.01	0.01	-0.06	-0.06	0.03	0.04
Australia_2	Aus_453	453	Aus_453	Aus_453	AUS_453	case	Avena sativa	4498	P07					Australia	Australia		SAMEA113972256	3196652	2594543	Yes	0	Yes	0	Yes			-0.02	0.02	-0.04	-0.05	0.04	0.04
Australia_2	Aus_454	454	Aus_454	Aus_454	AUS_454	case	Avena sativa	4498	P07					Australia	Australia		SAMEA113972257	2629795	2111728	Yes	0	Yes	0	Yes			-0.02	0.02	-0.05	-0.05	0.04	0.04
Australia_2	Aus_455	455	Aus_455	Aus_455	AUS_455	case	Avena sativa	4498	P07					Australia	Australia		SAMEA113972258	2749874	2238983	Yes	0	Yes	0	Yes			-0.02	0	-0.05	-0.06	0.03	0.04
Australia_2	Aus_456	456	Aus_456	Aus_456	AUS_456	case	Avena sativa	4498	P07					Australia	Australia		SAMEA113972259	3052813	2371141	Yes	0	Yes	0	Yes			-0.02	0.01	-0.04	-0.04	0.04	0.03
Australia_2	Aus_457	457	Aus_457	Aus_457	AUS_457	case	Avena sativa	4498	P07					Australia	Australia		SAMEA113972260	2817927	2285636	Yes	0	Yes	0	Yes			0.01	0.04	-0.07	-0.08	0.04	0.06
Australia_2	Aus_459	459	Aus_459	Aus_459	AUS_459	case	Avena sativa	4498	P07					Australia	Australia		SAMEA113972261	3136271	2612945	Yes	0	Yes	0	Yes			-0.02	0.01	-0.04	-0.05	0.03	0.04
Australia_2	Aus_460	460	Aus_460	Aus_460	AUS_460	case	Avena sativa	4498	P07					Australia	Australia		SAMEA113972263	3455188	2796772	Yes	0	Yes	0	Yes			-0.02	0	-0.04	-0.04	0.02	0.03
Australia_2	Aus_461	461	Aus_461	Aus_461	AUS_461	case	Avena sativa	4498	P07					Australia	Australia		SAMEA113972264	1877474	1506701	Yes	0	Yes	0	Yes			-0.01	0	-0.07	-0.07	0.04	0.03
Australia_2	Aus_462	462	Aus_462	Aus_462	AUS_462	case	Avena sativa	4498	P07					Australia	Australia		SAMEA113972265	2482271	1979948	Yes	0	Yes	0	Yes			-0.01	0	-0.06	-0.06	0.04	0.02
Australia_2	Aus_463	463	Aus_463	Aus_463	AUS_463	case	Avena sativa	4498	P07					Australia	Australia		SAMEA113972266	4067388	3078812	Yes	0	Yes	0	Yes			-0.01	0	-0.07	-0.08	0.04	0.02
Australia_2	Aus_464	464	Aus_464	Aus_464	AUS_464	case	Avena sativa	4498	P07					Australia	Australia		SAMEA113972267	3592016	2849221	Yes	0	Yes	0	Yes			-0.01	0	-0.07	-0.08	0.03	0.03
Australia_2	Aus_465	465	Aus_465	Aus_465	AUS_465	case	Avena sativa	4498	P07					Australia	Australia		SAMEA113972268	3046930	2523575	Yes	0	Yes	0	Yes			-0.01	0	-0.06	-0.07	0.02	0.04
Australia_2	Aus_466	466	Aus_466	Aus_466	AUS_466	case	Avena sativa	4498	P07					Australia	Australia		SAMEA113972269	3782283	3067292	Yes	0	Yes	0	Yes			-0.01	0.01	-0.06	-0.07	0.03	0.04
Australia_2	Aus_467	467	Aus_467	Aus_467	AUS_467	case	Avena sativa	4498	P07					Australia	Australia		SAMEA113972270	2618814	2133401	Yes	0	Yes	0	Yes			-0.02	0	-0.05	-0.06	0.02	0.03
Australia_2	Aus_468	468	Aus_468	Aus_468	AUS_468	case	Avena sativa	4498	P07					Australia	Australia		SAMEA113972271	2692510	2155831	Yes	0	Yes	0	Yes			-0.02	0.01	-0.06	-0.07	0.02	0.03
Australia_2	Aus_470	470	Aus_470	Aus_470	AUS_470	case	Avena sativa	4498	P07					Australia	Australia		SAMEA113972273	2458283	2007443	Yes	0	Yes	0	Yes			-0.02	0.01	-0.06	-0.07	0.04	0.04
Australia_2	Aus_471	471	Aus_471	Aus_471	AUS_471	case	Avena sativa	4498	P07					Australia	Australia		SAMEA113972274	2723429	2139321	Yes	0	Yes	0	Yes			-0.02	0	-0.05	-0.05	0.03	0.03
Australia_2	Aus_472	472	Aus_472	Aus_472	AUS_472	case	Avena sativa	4498	P07					Australia	Australia		SAMEA113972275	3120666	2561823	Yes	0	Yes	0	Yes			-0.01	0.02	-0.08	-0.08	0.04	0.04
Australia_2	Aus_473	473	Aus_473	Aus_473	AUS_473	case	Avena sativa	4498	P07					Australia	Australia		SAMEA113972276	2600166	2112761	Yes	0	Yes	0	Yes			-0.02	0	-0.05	-0.05	0.03	0.03
Australia_2	Aus_474	474	Aus_474	Aus_474	AUS_474	case	Avena sativa	4498	P07					Australia	Australia		SAMEA113972277	2885775	2320845	Yes	0	Yes	0	Yes			-0.01	0	-0.08	-0.08	0.03	0.04
Australia_2	Aus_475	475	Aus_475	Aus_475	AUS_475	case	Avena sativa	4498	P07					Australia	Australia		SAMEA113972278	2891401	2366088	Yes	0	Yes	0	Yes			-0.01	0.01	-0.07	-0.08	0.03	0.04
Australia_2	Aus_476	476	Aus_476	Aus_476	AUS_476	case	Avena sativa	4498	P07					Australia	Australia		SAMEA113972279	2856991	2356987	Yes	0	Yes	0	Yes			-0.01	0	-0.06	-0.07	0.03	0.03
Australia_2	Aus_477	477	Aus_477	Aus_477	AUS_477	case	Avena sativa	4498	P07					Australia	Australia		SAMEA113972280	3316264	2766651	Yes	0	Yes	0	Yes			-0.01	0	-0.06	-0.07	0.03	0.04
Australia_2	Aus_478	478	Aus_478	Aus_478	AUS_478	case	Avena sativa	4498	P07					Australia	Australia		SAMEA113972281	2418732	1971124	Yes	0	Yes	0	Yes			-0.01	0.02	-0.06	-0.07	0.04	0.04
Australia_2	Aus_479	479	Aus_479	Aus_479	AUS_479	case	Avena sativa	4498	P07					Australia	Australia		SAMEA113972282	3309359	2651688	Yes	0	Yes	0	Yes			-0.02	0.01	-0.06	-0.06	0.03	0.05
Australia_2	Aus_480	480	Aus_480	Aus_480	AUS_480	case	Avena sativa	4498	P07					Australia	Australia		SAMEA113972284	2244860	1846854	Yes	0	Yes	0	Yes			-0.01	0	-0.06	-0.06	0.02	0.02
Australia_2	Aus_481	481	Aus_481	Aus_481	AUS_481	case	Avena sativa	4498	P07					Australia	Australia		SAMEA113972285	2500088	2043834	Yes	0	Yes	0	Yes			-0.02	0	-0.06	-0.06	0.03	0.04
Australia_2	Aus_482	482	Aus_482	Aus_482	AUS_482	case	Avena sativa	4498	P07					Australia	Australia		SAMEA113972286	3389384	2767022	Yes	0	Yes	0	Yes			0	0.02	-0.08	-0.08	0.04	0.05
Australia_2	Aus_483	483	Aus_483	Aus_483	AUS_483	case	Avena sativa	4498	P07					Australia	Australia		SAMEA113972287	3668622	2944525	Yes	0	Yes	0	Yes			-0.01	0.02	-0.07	-0.08	0.03	0.05
Australia_2	Aus_484	484	Aus_484	Aus_484	AUS_484	case	Avena sativa	4498	P07					Australia	Australia		SAMEA113972288	3206176	2597727	Yes	0	Yes	0	Yes			-0.02	0.02	-0.06	-0.06	0.04	0.05
Australia_2	Aus_485	485	Aus_485	Aus_485	AUS_485	case	Avena sativa	4498	P07					Australia	Australia		SAMEA113972289	3865558	2932493	Yes	0	Yes	0	Yes			-0.01	0.02	-0.06	-0.06	0.03	0.04
Australia_2	Aus_486	486	Aus_486	Aus_486	AUS_486	case	Avena sativa	4498	P07					Australia	Australia		SAMEA113972290	2496777	1981258	Yes	0	Yes	0	Yes			-0.02	0.01	-0.06	-0.06	0.04	0.04
Australia_2	Aus_487	487	Aus_487	Aus_487	AUS_487	case	Avena sativa	4498	P07					Australia	Australia		SAMEA113972291	4594083	3545294	Yes	0	Yes	0	Yes			-0.02	0.01	-0.05	-0.05	0.03	0.04
Australia_2	Aus_488	488	Aus_488	Aus_488	AUS_488	case	Avena sativa	4498	P08					Australia	Australia		SAMEA113972292	3192348	2625898	Yes	0	Yes	0	Yes			-0.02	0	-0.04	-0.04	0.01	0.02
Australia_2	Aus_489	489	Aus_489	Aus_489	AUS_489	case	Avena sativa	4498	P08					Australia	Australia		SAMEA113972293	2737583	2210785	Yes	0	Yes	0	Yes			-0.02	0	-0.05	-0.05	0.02	0.02
Australia_2	Aus_490	490	Aus_490	Aus_490	AUS_490	case	Avena sativa	4498	P07					Australia	Australia		SAMEA113972295	2145658	1847828	Yes	0	Yes	0	Yes			-0.01	0	-0.05	-0.06	0.03	0.02
Australia_2	Aus_491	491	Aus_491	Aus_491	AUS_491	case	Avena sativa	4498	P07					Australia	Australia		SAMEA113972296	3434795	2779548	Yes	0	Yes	0	Yes			-0.01	0	-0.05	-0.06	0.02	0.03
Australia_2	Aus_492	492	Aus_492	Aus_492	AUS_492	case	Avena sativa	4498	P07					Australia	Australia		SAMEA113972297	3869916	3172241	Yes	0	Yes	0	Yes			-0.02	0.01	-0.04	-0.04	0.03	0.04
Australia_2	Aus_493	493	Aus_493	Aus_493	AUS_493	case	Avena sativa	4498	P07					Australia	Australia		SAMEA113972298	2734223	2242956	Yes	0	Yes	0	Yes			-0.02	0	-0.06	-0.07	0.03	0.04
Australia_2	Aus_494	494	Aus_494	Aus_494	AUS_494	case	Avena sativa	4498	P07					Australia	Australia		SAMEA113972299	3074662	2528847	Yes	0	Yes	0	Yes			-0.01	0.01	-0.07	-0.08	0.03	0.04
Australia_2	Aus_495	495	Aus_495	Aus_495	AUS_495	case	Avena sativa	4498	P07					Australia	Australia		SAMEA113972300	4281218	3675368	Yes	0	Yes	0	Yes			-0.02	0.02	-0.05	-0.06	0.05	0.04
Australia_2	Aus_496	496	Aus_496	Aus_496	AUS_496	case	Avena sativa	4498	P07					Australia	Australia		SAMEA113972301	3049576	2521662	Yes	0	Yes	0	Yes			-0.02	0.02	-0.05	-0.06	0.05	0.04
Australia_2	Aus_497	497	Bettong	Aus_497	BETTONG	case	Avena sativa	4498	P07					Australia	Australia		SAMEA113972302	2519685	2043954	Yes	0	Yes	0	Yes			-0.01	0.02	-0.05	-0.05	0.05	0.04
Australia_2	Aus_498	498	Aus_498	Aus_498	AUS_498	case	Avena sativa	4498	P07					Australia	Australia		SAMEA113972303	2815338	2341041	Yes	0	Yes	0	Yes			-0.01	0.02	-0.05	-0.06	0.05	0.04
Australia_2	Aus_499	499	Aus_499	Aus_499	AUS_499	case	Avena sativa	4498	P07					Australia	Australia		SAMEA113972304	2615817	2068537	Yes	0	Yes	0	Yes			-0.02	0	-0.06	-0.06	0.04	0.03
Australia_2	Aus_500	500	Aus_500	Aus_500	AUS_500	case	Avena sativa	4498	P07					Australia	Australia		SAMEA113972307	2502678	2001569	Yes	0	Yes	0	Yes			-0.02	-0.01	-0.05	-0.06	0.02	0.02
Australia_2	Aus_501	501	Aus_501	Aus_501	AUS_501	case	Avena sativa	4498	P16					Australia	Australia		SAMEA113972308	3004993	2537087	Yes	0	Yes	0	Yes			-0.03	0	-0.02	-0.02	0.01	0.02
Australia_2	Aus_502	502	Aus_502	Aus_502	AUS_502	case	Avena sativa	4498	P07					Australia	Australia		SAMEA113972309	3357526	2821606	Yes	0	Yes	0	Yes			-0.01	0	-0.04	-0.05	0.03	0.01
Australia_2	Aus_503	503	Aus_503	Aus_503	AUS_503	case	Avena sativa	4498	P07					Australia	Australia		SAMEA113972310	2622655	2158847	Yes	0	Yes	0	Yes			-0.03	0	-0.04	-0.04	0.03	0.03
Australia_2	Aus_504	504	Aus_504	Aus_504	AUS_504	case	Avena sativa	4498	P07					Australia	Australia		SAMEA113972311	2979144	2454935	Yes	0	Yes	0	Yes			-0.02	0.01	-0.06	-0.06	0.03	0.04
Australia_2	Aus_505	505	Aus_505	Aus_505	AUS_505	case	Avena sativa	4498	P08					Australia	Australia		SAMEA113972312	3415199	2722029	Yes	0	Yes	0	Yes			-0.02	0	-0.06	-0.06	0.02	0.02
Australia_2	Aus_506	506	Aus_506	Aus_506	AUS_506	case	Avena sativa	4498	P08					Australia	Australia		SAMEA113972313	3188392	2483323	Yes	0	Yes	0	Yes			-0.01	-0.01	-0.04	-0.05	0.02	0.02
Australia_2	Aus_507	507	Aus_507	Aus_507	AUS_507	case	Avena sativa	4498	P07					Australia	Australia		SAMEA113972314	2803503	2320778	Yes	0	Yes	0	Yes			-0.02	0.02	-0.05	-0.05	0.04	0.04
Australia_2	Aus_508	508	Aus_508	Aus_508	AUS_508	case	Avena sativa	4498	P07					Australia	Australia		SAMEA113972315	2832915	2406709	Yes	0	Yes	0	Yes			-0.02	0.02	-0.05	-0.05	0.04	0.04
Australia_2	Aus_509	509	Aus_509	Aus_509	AUS_509	case	Avena sativa	4498	P07					Australia	Australia		SAMEA113972316	1869674	1661032	Yes	0	Yes	0	Yes			-0.01	0.01	-0.05	-0.05	0.03	0.05
Australia_2	Aus_510	510	Aus_510	Aus_510	AUS_510	case	Avena sativa	4498	P07					Australia	Australia		SAMEA113972318	3403275	2916071	Yes	0	Yes	0	Yes			-0.02	0.01	-0.04	-0.05	0.03	0.04
Australia_2	Aus_511	511	Aus_511	Aus_511	AUS_511	case	Avena sativa	4498	P07					Australia	Australia		SAMEA113972319	2859652	2349877	Yes	0	Yes	0	Yes			-0.01	0	-0.06	-0.07	0.03	0.04
Australia_2	Aus_512	512	Aus_512	Aus_512	AUS_512	case	Avena sativa	4498	P07					Australia	Australia		SAMEA113972320	3789019	3135842	Yes	0	Yes	2	Yes			0	0	-0.06	-0.07	0.02	0.04
Australia_2	Aus_513	513	Aus_513	Aus_513	AUS_513	case	Avena sativa	4498	P07					Australia	Australia		SAMEA113972321	7641110	6033346	Yes	0	Yes	0	Yes			0	0	-0.07	-0.08	0.03	0.03
Australia_2	Aus_514	514	Aus_514	Aus_514	AUS_514	case	Avena sativa	4498	P07					Australia	Australia		SAMEA113972322	3549949	2832589	Yes	0	Yes	0	Yes			0	0	-0.07	-0.08	0.03	0.03
Australia_2	Aus_515	515	Aus_515	Aus_515	AUS_515	case	Avena sativa	4498	P07					Australia	Australia		SAMEA113972323	2892906	2429851	Yes	0	Yes	0	Yes			-0.01	0.01	-0.04	-0.05	0.03	0.04
Australia_2	Aus_516	516	Aus_516	Aus_516	AUS_516	case	Avena sativa	4498	P07					Australia	Australia		SAMEA113972324	4234418	3513657	Yes	0	Yes	0	Yes			-0.01	0	-0.04	-0.04	0.02	0.03
Australia_2	Aus_517	517	Aus_517	Aus_517	AUS_517	case	Avena sativa	4498	P07					Australia	Australia		SAMEA113972325	3538960	2885500	Yes	0	Yes	0	Yes			-0.02	0.02	-0.03	-0.04	0.04	0.05
Australia_3	Aus_518	518	Aus_518		AUS_518	case	Avena sativa	4498						Australia	Australia		SAMEA113972326	3774665		No		No		No
Australia_3	Aus_519	519	Aus_519		AUS_519	case	Avena sativa	4498						Australia	Australia		SAMEA113972327	4882040		No		No		No
Australia_3	Aus_520	520	Aus_520		AUS_520	case	Avena sativa	4498						Australia	Australia		SAMEA113972329	3047247		No		No		No
Australia_3	Aus_521	521	Aus_521		AUS_521	case	Avena sativa	4498						Australia	Australia		SAMEA113972330	3315753		No		No		No
Australia_3	Aus_522	522	Aus_522		AUS_522	case	Avena sativa	4498						Australia	Australia		SAMEA113972331	3947069		No		No		No
Australia_3	Aus_523	523	Aus_523		AUS_523	case	Avena sativa	4498						Australia	Australia		SAMEA113972332	3152827		No		No		No
Australia_3	Aus_524	524	Aus_524		AUS_524	case	Avena sativa	4498						Australia	Australia		SAMEA113972333	3592480		No		No		No
Australia_3	Aus_525	525	Aus_525		AUS_525	case	Avena sativa	4498						Australia	Australia		SAMEA113972334	3377635		No		No		No
Australia_3	Aus_526	526	Aus_526		AUS_526	case	Avena sativa	4498						Australia	Australia		SAMEA113972335	2978219		No		No		No
Australia_3	Aus_527	527	Aus_527		AUS_527	case	Avena sativa	4498						Australia	Australia		SAMEA113972336	2958363		No		No		No
Australia_3	Aus_528	528	Aus_528		AUS_528	case	Avena sativa	4498						Australia	Australia		SAMEA113972337	2869001		No		No		No
Australia_3	Aus_529	529	Aus_529		AUS_529	case	Avena sativa	4498						Australia	Australia		SAMEA113972338	3776861		No		No		No
Australia_3	Aus_530	530	Aus_530		AUS_530	case	Avena sativa	4498						Australia	Australia		SAMEA113972340	3260728		No		No		No
Australia_3	Aus_531	531	Aus_531		AUS_531	case	Avena sativa	4498						Australia	Australia		SAMEA113972341	3300267		No		No		No
Australia_3	Aus_532	532	Aus_532		AUS_532	case	Avena sativa	4498						Australia	Australia		SAMEA113972342	2760314		No		No		No
Australia_3	Aus_533	533	Aus_533		AUS_533	case	Avena sativa	4498						Australia	Australia		SAMEA113972343	5587323		No		No		No
Australia_3	Aus_534	534	Bannister		Bannister	exact	Avena sativa	4498	P07					Australia	Australia		SAMEA113972344	2622556	2582884	Yes	0	Yes	0	Yes			-0.02	0	-0.05	-0.05	0.03	0.03
Australia_3	Aus_535	535	Bettong		BETTONG	case	Avena sativa	4498	P08					Australia	Australia		SAMEA113972345	3303977	3267570	Yes	0	Yes	0	Yes			0.01	-0.01	-0.12	-0.13	0.01	0.01
Australia_3	Aus_536	536	Bilby		BILBY	case	Avena sativa	4498	P07					Australia	Australia		SAMEA113972346	3205559	3165135	Yes	0	Yes	0	Yes			-0.01	0.02	-0.05	-0.06	0.04	0.04
Australia_3	Aus_537	537	Brusher		Brusher	exact	Avena sativa	4498	P07					Australia	Australia		SAMEA113972347	3006909	2958864	Yes	0	Yes	0	Yes			-0.02	0.01	-0.05	-0.05	0.01	0.04
Australia_3	Aus_538	538	Carrolup		CARROLUP	case	Avena sativa	4498	P07					Australia	Australia		SAMEA113972348	3360786	3321787	Yes	0	Yes	0	Yes			0	0.03	-0.09	-0.09	0.04	0.05
Australia_3	Aus_539	539	Dunnart		Dunnart	exact	Avena sativa	4498	P07					Australia	Australia		SAMEA113972349	3158917	3122645	Yes	0	Yes	0	Yes			-0.03	0.01	-0.03	-0.03	0.04	0.04
Australia_3	Aus_540	540	Durack		DURACK	case	Avena sativa	4498	P07					Australia	Australia		SAMEA113972351	2986466	2953584	Yes	0	Yes	0	Yes			-0.01	0.01	-0.05	-0.06	0.03	0.05
Australia_3	Aus_541	541	Echidna		Echidna	exact	Avena sativa	4498	P07					Australia	Australia		SAMEA113972352	2226256	2207572	Yes	0	Yes	0	Yes			-0.03	0.01	-0.02	-0.02	0.02	0.03
Australia_3	Aus_542	542	Eurabbie		Eurabbie	exact	Avena sativa	4498	P07					Australia	Australia		SAMEA113972353	3433257	3398628	Yes	0	Yes	0	Yes			-0.01	0.03	-0.04	-0.05	0.02	0.05
Australia_3	Aus_543	543	Forester		FORESTER	case	Avena sativa	4498	P16					Australia	Australia		SAMEA113972354	3007246	2980945	Yes	0	Yes	0	Yes			-0.04	0	0.02	0.02	0.02	-0.01
Australia_3	Aus_544	544	Glider		GLIDER	case	Avena sativa	4498	P07					Australia	Australia		SAMEA113972355	4439541	4382689	Yes	0	Yes	0	Yes			-0.02	0.02	-0.04	-0.04	0.04	0.05
Australia_3	Aus_545	545	Hurdal		HURDAL	case	Avena sativa	4498	P17					Norway	Norway		SAMEA113972356	3572689	3548722	Yes	0	Yes	0	Yes			-0.04	-0.01	0.02	0.02	-0.02	0.02
Australia_3	Aus_546	546	Kangaroo		KANGAROO	case	Avena sativa	4498	P07					Australia	Australia		SAMEA113972357	4036359	3957204	Yes	0	Yes	0	Yes			-0.01	0.01	-0.05	-0.05	0.02	0.04
Australia_3	Aus_547	547	Kojonup		Kojonup	exact	Avena sativa	4498	P07					Australia	Australia		SAMEA113972358	3073312	3041801	Yes	0	Yes	0	Yes			-0.02	0	-0.06	-0.06	0.02	0.04
Australia_3	Aus_548	548	Marion (Canada)		MARION_QC	synonym case	Avena sativa	4498	P20					Canada	Ontario		SAMEA113972359	2768252	2741554	Yes	0	Yes	0	Yes			-0.04	0	0.03	0.03	0.01	-0.01
Australia_3	Aus_549	549	Mitika		MITIKA	case	Avena sativa	4498	P07					Australia	Australia		SAMEA113972360	3887016	3781872	Yes	0	Yes	0	Yes			-0.02	0.01	-0.03	-0.04	0.03	0.04
Australia_3	Aus_550	550	Mortlock		MORTLOCK	case	Avena sativa	4498	P07					Australia	Australia		SAMEA113972362	3860048	3821615	Yes	0	Yes	0	Yes			-0.01	0.02	-0.06	-0.06	0.04	0.04
Australia_3	Aus_551	551	Mulgara		MULGARA	case	Avena sativa	4498	P08					Australia	Australia		SAMEA113972363	3493087	3434723	Yes	0	Yes	0	Yes			0	0.01	-0.06	-0.07	0.02	0.02
Australia_3	Aus_552	552	NZ Cape		NZ CAPE	case	Avena byzantina	146531	P01					Australia	Australia		SAMEA113972364	4091980	4038362	Yes	0	Yes	0	Yes			0.07	0.18	-0.02
Australia_3	Aus_553	553	Potoroo		POTOROO	case	Avena sativa	4498	P07					Australia	Australia		SAMEA113972365	4024158	3984499	Yes	0	Yes	0	Yes			-0.02	0.02	-0.04	-0.04	0.03	0.04
Australia_3	Aus_554	554	Q-83-265		Q-83-265	exact	Avena sativa	4498	P08					Australia	Australia		SAMEA113972366	3903147	3839919	Yes	0	Yes	0	Yes			0	-0.01	-0.02	-0.04	0	0.02
Australia_3	Aus_555	555	Quoll		QUOLL	case	Avena sativa	4498	P07					Australia	Australia		SAMEA113972367	4182822	4139780	Yes	0	Yes	0	Yes			-0.01	0	-0.08	-0.08	0.02	0.02
Australia_3	Aus_556	556	Riel		RIEL	case	Avena sativa	4498	P07					Canada	Manitoba		SAMEA113972368	2903129	2876069	Yes	0	Yes	0	Yes			-0.01	0	-0.07	-0.07	0.04	0.03
Australia_3	Aus_557	557	Tammar		TAMMAR	case	Avena sativa	4498	P08					Australia	Australia		SAMEA113972369	2081159	2051204	Yes	0	Yes	0	Yes			-0.01	-0.01	-0.07	-0.08	0.02	0.01
Australia_3	Aus_558	558	Tungoo		TUNGOO	case	Avena sativa	4498	P08					Australia	Australia		SAMEA113972370	3814204	3774430	Yes	0	Yes	0	Yes			0.01	-0.02	-0.06	-0.08	0	0
Australia_3	Aus_559	559	Wallaroo		WALLAROO	case	Avena sativa	4498	P07					Australia	Australia		SAMEA113972371	4288718	4207168	Yes	0	Yes	0	Yes			0.01	0.05	-0.08	-0.08	0.04	0.07
Australia_3	Aus_560	560	Wandering		Wandering	exact	Avena sativa	4498	P07					Australia	Australia		SAMEA113972373	3876654	3818860	Yes	0	Yes	0	Yes			-0.03	0.02	-0.03	-0.03	0.03	0.05
Australia_3	Aus_561	561	Williams		WILLIAMS	case	Avena sativa	4498	P07					Australia	Australia		SAMEA113972374	3410701	3357444	Yes	0	Yes	0	Yes			-0.01	0.01	-0.07	-0.07	0.04	0.03
Australia_3	Aus_562	562	Wintaroo		WINTAROO	case	Avena sativa	4498	P07					Australia	Australia		SAMEA113972375	7669331	7585065	Yes	0	Yes	0	Yes			0	0.01	-0.07	-0.07	0.03	0.03
Australia_3	Aus_563	563	Wombat		Wombat	exact	Avena sativa	4498	P07					Australia	Australia		SAMEA113972376	5283729	5214740	Yes	0	Yes	0	Yes			-0.02	0.02	-0.04	-0.04	0.04	0.05
Australia_3	Aus_564	564	Yallara		Yallara	exact	Avena sativa	4498	P07					Australia	Australia		SAMEA113972377	3772028	3731597	Yes	0	Yes	0	Yes			-0.02	0.02	-0.03	-0.03	0.04	0.04
BioMob	CN_19953	19953	CN 19953	CAV 753	CN 19953	exact	Avena sterilis	83444			CN 19953			Iran	Iran	35.5536, 52.2079	SAMEA113973435	182205	159277	Yes	93	No		No			0.1	0.1	-0.02
BioMob	CN_19954	19954	CN 19954	CAV 754	CN 19954	exact	Avena sterilis	83444	P02		CN 19954			Iran	Iran	35.5536, 52.2079	SAMEA113973436	2084101	2047061	Yes	0	Yes	1	Yes			0.1	0.11	0
BioMob	CN_19955	19955	CN 19955	CAV 755	CN 19955	exact	Avena sterilis	83444	P02		CN 19955			Iran	Iran	35.5536, 52.2079	SAMEA113973437	6074399	5962386	Yes	0	Yes	0	Yes			0.1	0.11	0
BioMob	CN_19956	19956	CN 19956	CAV 756	CN 19956	exact	Avena sterilis	83444	P02		CN 19956			Iran	Iran	35.5536, 52.2079	SAMEA113973438	6603111	6464494	Yes	0	Yes	0	Yes			0.1	0.11	-0.01
BioMob	CN_19957	19957	CN 19957	CAV 757	CN 19957	exact	Avena sterilis	83444	P02		CN 19957			Iran	Iran	35.5896, 52.2079	SAMEA113973439	16798129	16516670	Yes	0	Yes	0	Yes			0.11	0.13	0
BioMob	CN_19958	19958	CN 19958	CAV 758	CN 19958	exact	Avena sterilis	83444	P02		CN 19958			Iran	Iran	35.5896, 52.2079	SAMEA113973440	12465053	11980458	Yes	0	Yes	0	Yes			0.11	0.13	0
BioMob	CN_19959	19959	CN 19959	CAV 759	CN 19959	exact	Avena sterilis	83444	P02		CN 19959			Iran	Iran	35.5896, 52.2079	SAMEA113973441	2927252	2873398	Yes	0	Yes	0	Yes			0.1	0.12	-0.01
BioMob	CN_19960	19960	CN 19960	CAV 760	CN 19960	exact	Avena sterilis	83444			CN 19960			Iran	Iran	35.5896, 52.2079	SAMEA113973442	188028	157924	Yes	93	No		No			0.08	0.06	-0.03
BioMob	CN_19961	19961	CN 19961	CAV 761	CN 19961	exact	Avena sterilis	83444	P02		CN 19961			Iran	Iran	35.5896, 52.2079	SAMEA113973443	6700793	6581449	Yes	0	Yes	0	Yes			0.11	0.13	0
BioMob	CN_19962	19962	CN 19962	CAV 762	CN 19962	exact	Avena sterilis	83444	P02		CN 19962			Iran	Iran	35.5896, 52.2079	SAMEA113973444	5803020	5685695	Yes	0	Yes	0	Yes			0.1	0.11	0
BioMob	CN_19963	19963	CN 19963	CAV 763	CN 19963	exact	Avena sterilis	83444	P02		CN 19963			Iran	Iran	37.2676, 55.1597	SAMEA113973445	13477733	13262737	Yes	0	Yes	0	Yes			0.11	0.12	0
BioMob	CN_19964	19964	CN 19964	CAV 764	CN 19964	exact	Avena sterilis	83444	P02		CN 19964			Iran	Iran	37.2676, 55.1597	SAMEA113973446	4615959	4534520	Yes	0	Yes	0	Yes			0.11	0.12	0
BioMob	CN_19965	19965	CN 19965	CAV 765	CN 19965	exact	Avena sterilis	83444	P02		CN 19965			Iran	Iran	37.2676, 55.1597	SAMEA113973447	19672065	19395979	Yes	0	Yes	0	Yes			0.11	0.13	0
BioMob	CN_19967	19967	CN 19967	CAV 767	CN 19967	exact	Avena sterilis	83444	P02		CN 19967			Iran	Iran	37.2676, 55.1597	SAMEA113973448	13721666	13504401	Yes	0	Yes	0	Yes			0.11	0.13	0
BioMob	CN_19969	19969	CN 19969	CAV 769	CN 19969	exact	Avena sterilis	83444	P02		CN 19969			Iran	Iran	36.8906, 54.4393	SAMEA113973449	12550250	12210833	Yes	0	Yes	0	Yes			0.1	0.11	-0.01
BioMob	CN_19972	19972	CN 19972	CAV 772	CN 19972	exact	Avena sterilis	83444	P02		CN 19972			Iran	Iran	36.8906, 54.4393	SAMEA113973450	10173510	9989701	Yes	0	Yes	0	Yes			0.1	0.12	-0.01
BioMob	CN_19973	19973	CN 19973	CAV 773	CN 19973	exact	Avena sterilis	83444	P02		CN 19973			Iran	Iran	36.8906, 54.4393	SAMEA113973451	6653705	6546727	Yes	0	Yes	0	Yes			0.1	0.11	0
BioMob	CN_19975	19975	CN 19975	CAV 775	CN 19975	exact	Avena sterilis	83444	P02		CN 19975			Iran	Iran	36.8906, 54.4393	SAMEA113973452	5218054	5097052	Yes	0	Yes	0	Yes			0.11	0.13	0
BioMob	CN_19977	19977	CN 19977	CAV 777	CN 19977	exact	Avena sterilis	83444	P05		CN 19977			Iran	4 Km S of Bandar-Shah	32.3920, 53.6880	SAMEA113973453	3211211	3139878	Yes	0	Yes	0	Yes			0.03	-0.03	-0.06
BioMob	CN_19978	19978	CN 19978	CAV 778	CN 19978	exact	Avena sterilis	83444	P02		CN 19978			Iran	Iran	32.392, 53.688	SAMEA113973454	10791267	10628251	Yes	0	Yes	0	Yes			0.11	0.13	0
BioMob	CN_19981	19981	CN 19981	CAV 781	CN 19981	exact	Avena sterilis	83444	P02		CN 19981			Iran	Iran	36.9804, 54.4393	SAMEA113973455	13809132	13611161	Yes	0	Yes	0	Yes			0.11	0.13	0
BioMob	CN_19983	19983	CN 19983	CAV 783	CN 19983	exact	Avena sterilis	83444	P02		CN 19983			Iran	Iran	36.9804, 54.4393	SAMEA113973456	12718085	12497700	Yes	0	Yes	0	Yes			0.11	0.13	0
BioMob	CN_19984	19984	CN 19984	CAV 784	CN 19984	exact	Avena sterilis	83444	P02		CN 19984			Iran	Iran	36.9804, 54.4393	SAMEA113973457	9569546	9399406	Yes	0	Yes	0	Yes			0.11	0.12	-0.01
BioMob	CN_19985	19985	CN 19985	CAV 785	CN 19985	exact	Avena sterilis	83444	P02		CN 19985			Iran	Iran	32.4279, 53.688	SAMEA113973458	2307860	2271627	Yes	0	Yes	1	Yes			0.11	0.12	0
BioMob	CN_19986	19986	CN 19986	CAV 786	CN 19986	exact	Avena sterilis	83444	P02		CN 19986			Iran	Iran	32.4279, 53.688	SAMEA113973459	2176271	2125309	Yes	0	Yes	2	Yes			0.11	0.12	0
BioMob	CN_19989	19989	CN 19989	CAV 789	CN 19989	exact	Avena sterilis	83444	P02		CN 19989			Iran	Iran	32.392, 53.688	SAMEA113973460	2276171	2234539	Yes	0	Yes	3	Yes			0.11	0.12	0
BioMob	CN_19993	19993	CN 19993	CAV 793	CN 19993	exact	Avena sterilis	83444	P02		CN 19993			Iran	Mazandaran	36.6285, 52.6765	SAMEA113973461	5535038	5406255	Yes	0	Yes	0	Yes			0.11	0.12	0
BioMob	CN_19994	19994	CN 19994	CAV 794	CN 19994	exact	Avena sterilis	83444	P02		CN 19994			Iran	Iran	36.6329, 52.289	SAMEA113973462	7907059	7766121	Yes	0	Yes	0	Yes			0.11	0.12	0
BioMob	CN_19995	19995	CN 19995	CAV 795	CN 19995	exact	Avena sterilis	83444	P02		CN 19995			Iran	Iran	35.9564, 51.2006	SAMEA113973463	6158382	6046313	Yes	0	Yes	0	Yes			0.1	0.11	-0.01
BioMob	CN_19997	19997	CN 19997	CAV 797	CN 19997	exact	Avena sterilis	83444	P02		CN 19997			Iran	Iran	36.0013, 51.0896	SAMEA113973464	5423797	5319956	Yes	0	Yes	0	Yes			0.1	0.12	0
BioMob	CN_19998	19998	CN 19998	CAV 798	CN 19998	exact	Avena sterilis	83444	P02		CN 19998			Iran	Iran	36.0013, 51.0896	SAMEA113973465	719471	703699	Yes	0	Yes	41	Yes			0.1	0.11	0
BioMob	CN_20001	20001	CN 20001	CAV 801	CN 20001	exact	Avena sterilis	83444	P05		CN 20001			Iran	Iran	36.3046, 51.407	SAMEA113973466	1611383	1552571	Yes	0	Yes	0	Yes			0.02	-0.05	-0.05
BioMob	CN_20004	20004	CN 20004	CAV 804	CN 20004	exact	Avena sterilis	83444	P05		CN 20004			Iran	Iran	37.3457, 49.8547	SAMEA113973467	2744110	2674708	Yes	0	Yes	0	Yes			0.04	-0.02	-0.05
BioMob	CN_20005	20005	CN 20005	CAV 805	CN 20005	exact	Avena sterilis	83444	P02		CN 20005			Iran	Iran	37.3457, 49.8547	SAMEA113973468	11415413	11234156	Yes	0	Yes	0	Yes			0.11	0.12	0
BioMob	CN_20006	20006	CN 20006	CAV 806	CN 20006	exact	Avena sterilis	83444	P02		CN 20006			Iran	Iran	37.3457, 49.8547	SAMEA113973469	1423844	1375960	Yes	0	Yes	2	Yes			0.1	0.11	0
BioMob	CN_20007	20007	CN 20007	CAV 807	CN 20007	exact	Avena sterilis	83444	P02		CN 20007			Iran	Iran	37.2559, 49.8547	SAMEA113973470	1741379	1705681	Yes	0	Yes	1	Yes			0.1	0.11	-0.01
BioMob	CN_20008	20008	CN 20008	CAV 808	CN 20008	exact	Avena sterilis	83444	P02		CN 20008			Iran	Iran	37.2559, 49.8547	SAMEA113973471	9817411	9632899	Yes	0	Yes	0	Yes			0.1	0.12	0
BioMob	CN_20009	20009	CN 20009	CAV 809	CN 20009	exact	Avena sterilis	83444	P02		CN 20009			Iran	Iran	37.2559, 49.8547	SAMEA113973472	7900557	7745212	Yes	0	Yes	0	Yes			0.1	0.12	0
BioMob	CN_20012	20012	CN 20012	CAV 812	CN 20012	exact	Avena sterilis	83444	P02		CN 20012			Iran	Iran	37.0762, 49.8547	SAMEA113973473	2250247	2212079	Yes	0	Yes	0	Yes			0.1	0.11	0
BioMob	CN_20014	20014	CN 20014	CAV 814	CN 20014	exact	Avena sterilis	83444	P02		CN 20014			Iran	Iran	37.0583, 49.8547	SAMEA113973474	5392209	5297253	Yes	0	Yes	0	Yes			0.11	0.12	0
BioMob	CN_20015	20015	CN 20015	CAV 815	CN 20015	exact	Avena sterilis	83444	P02		CN 20015			Iran	Iran	37.0583, 49.8547	SAMEA113973475	2340182	2298088	Yes	0	Yes	0	Yes			0.1	0.12	0
BioMob	CN_20017	20017	CN 20017	CAV 817	CN 20017	exact	Avena sterilis	83444	P05		CN 20017			Iran	80 Km N of Ghazvin, El busz region	36.8067, 49.8547	SAMEA113973476	6226738	6117016	Yes	0	Yes	0	Yes			0.05	0	-0.05
BioMob	CN_20018	20018	CN 20018	CAV 818	CN 20018	exact	Avena sterilis	83444	P05		CN 20018			Iran	80 Km N of Ghazvin	36.8067, 49.8547	SAMEA113973477	6688384	6530905	Yes	0	Yes	0	Yes			0.04	0	-0.06
BioMob	CN_20019	20019	CN 20019	CAV 819	CN 20019	exact	Avena sterilis	83444	P05		CN 20019			Iran	70 Km N of Ghazvin	36.7169, 49.8547	SAMEA113973478	7144154	6980360	Yes	0	Yes	0	Yes			0.04	0	-0.06
BioMob	CN_20020	20020	CN 20020	CAV 820	CN 20020	exact	Avena sterilis	83444	P02		CN 20020			Iran	Iran	36.0881, 49.8547	SAMEA113973479	4525055	4434853	Yes	0	Yes	0	Yes			0.1	0.12	0
BioMob	CN_20022	20022	CN 20022	CAV 822	CN 20022	exact	Avena sterilis	83444	P05		CN 20022			Iran	Hamadan	34.7671, 48.5537	SAMEA113973480	904166	881657	Yes	0	Yes	9	Yes			0.02	-0.03	-0.02
BioMob	CN_20026	20026	CN 20026	CAV 826	CN 20026	exact	Avena sterilis	83444	P05		CN 20026			Iran	Cangavar	34.5071, 47.9565	SAMEA113973481	3166335	3053818	Yes	0	Yes	0	Yes			0.04	-0.03	-0.06
BioMob	CN_20028	20028	CN 20028	CAV 828	CN 20028	exact	Avena sterilis	83444	P05		CN 20028			Iran	70 Km E of Kermanshah	34.3277, 47.8392	SAMEA113973482	615172	589216	Yes	0	Yes	23	Yes			0.04	-0.03	-0.05
BioMob	CN_20029	20029	CN 20029	CAV 829	CN 20029	exact	Avena sterilis	83444	P05		CN 20029			Iran	70 Km E of Kermanshah	34.3277, 47.8392	SAMEA113973483	1322354	1275065	Yes	0	Yes	1	Yes			0.04	-0.03	-0.05
BioMob	CN_20030	20030	CN 20030	CAV 830	CN 20030	exact	Avena sterilis	83444	P05		CN 20030			Iran	70 Km E of Kermanshah	34.3277, 47.8392	SAMEA113973484	2441771	2363989	Yes	0	Yes	0	Yes			0.04	-0.04	-0.06
BioMob	CN_20031	20031	CN 20031	CAV 831	CN 20031	exact	Avena sterilis	83444	P05		CN 20031			Iran	70 Km E of Kermanshah	34.3277, 47.8392	SAMEA113973485	1886669	1800166	Yes	0	Yes	0	Yes			0.04	-0.04	-0.06
BioMob	CN_20033	20033	CN 20033	CAV 833	CN 20033	exact	Avena sterilis	83444	P05		CN 20033			Iran	Sahneh	34.4740, 47.6948	SAMEA113973486	3694899	3601969	Yes	0	Yes	0	Yes			0.04	-0.05	-0.05
BioMob	CN_20034	20034	CN 20034	CAV 834	CN 20034	exact	Avena sterilis	83444	P05		CN 20034			Iran	Sahneh	34.4740, 47.6948	SAMEA113973487	2582276	2510497	Yes	0	Yes	0	Yes			0.04	-0.04	-0.06
BioMob	CN_20035	20035	CN 20035	CAV 835	CN 20035	exact	Avena sterilis	83444	P05		CN 20035			Iran	Sahneh	34.4740, 47.6948	SAMEA113973488	3429748	3320107	Yes	0	Yes	0	Yes			0.04	-0.05	-0.05
BioMob	CN_20036	20036	CN 20036	CAV 836	CN 20036	exact	Avena sterilis	83444	P05		CN 20036			Iran	Iran	34.3277, 47.7522	SAMEA113973489	288937	279687	Yes	88	Yes	77	No			0.05	-0.04	-0.05
BioMob	CN_20037	20037	CN 20037	CAV 837	CN 20037	exact	Avena sterilis	83444	P05		CN 20037			Iran	62 Km E of Kernamshah	34.3277, 47.7522	SAMEA113973490	3604779	3522544	Yes	0	Yes	0	Yes			0.05	-0.04	-0.06
BioMob	CN_20038	20038	CN 20038	CAV 838	CN 20038	exact	Avena sterilis	83444	P05		CN 20038			Iran	55 Km E of Kermanshah	34.3277, 47.6760	SAMEA113973491	4262210	4172162	Yes	0	Yes	0	Yes			0.03	-0.04	-0.06
BioMob	CN_20039	20039	CN 20039	CAV 839	CN 20039	exact	Avena sterilis	83444	P05		CN 20039			Iran	55 Km E of Kermanshah	34.3277, 47.6760	SAMEA113973492	3350141	3275198	Yes	0	Yes	0	Yes			0.04	-0.04	-0.06
BioMob	CN_20040	20040	CN 20040	CAV 840	CN 20040	exact	Avena sterilis	83444	P05		CN 20040			Iran	55 Km E of Kermanshah	34.3277, 47.6760	SAMEA113973493	937204	905797	Yes	0	Yes	7	Yes			0.04	-0.04	-0.06
BioMob	CN_20041	20041	CN 20041	CAV 841	CN 20041	exact	Avena sterilis	83444	P05		CN 20041			Iran	55 Km E of Kermanshah	34.3277, 47.6760	SAMEA113973494	938348	910220	Yes	0	Yes	5	Yes			0.04	-0.04	-0.05
BioMob	CN_20042	20042	CN 20042	CAV 842	CN 20042	exact	Avena sterilis	83444	P05		CN 20042			Iran	55 Km E of Kermanshah	34.3277, 47.6760	SAMEA113973495	1464690	1428390	Yes	0	Yes	0	Yes			0.04	-0.05	-0.05
BioMob	CN_20043	20043	CN 20043	CAV 843	CN 20043	exact	Avena sterilis	83444	P05		CN 20043			Iran	48 Km E of Kermanshah	34.3277, 47.5999	SAMEA113973496	2076715	2032979	Yes	0	Yes	0	Yes			0.04	-0.04	-0.05
BioMob	CN_20044	20044	CN 20044	CAV 844	CN 20044	exact	Avena sterilis	83444	P05		CN 20044			Iran	48 Km E of Kermanshah	34.3277, 47.5999	SAMEA113973497	672188	641265	Yes	0	Yes	17	Yes			0.04	-0.04	-0.06
BioMob	CN_20045	20045	CN 20045	CAV 845	CN 20045	exact	Avena sterilis	83444	P05		CN 20045			Iran	48 Km E of Kermanshah	34.3277, 47.5999	SAMEA113973498	4000170	3889769	Yes	0	Yes	0	Yes			0.04	-0.04	-0.06
BioMob	CN_20046	20046	CN 20046	CAV 846	CN 20046	exact	Avena sterilis	83444	P05		CN 20046			Iran	48 Km E of Kermanshah	34.3277, 47.5999	SAMEA113973499	3740039	3644488	Yes	0	Yes	0	Yes			0.04	-0.05	-0.06
BioMob	CN_20047	20047	CN 20047	CAV 847	CN 20047	exact	Avena sterilis	83444	P05		CN 20047			Iran	48 Km E of Kermanshah	34.3277, 47.5999	SAMEA113973500	3987409	3890455	Yes	0	Yes	0	Yes			0.04	-0.04	-0.06
BioMob	CN_20048	20048	CN 20048	CAV 848	CN 20048	exact	Avena sterilis	83444	P05		CN 20048			Iran	48 Km E of Kermanshah	34.3277, 47.5999	SAMEA113973501	7716059	7530135	Yes	0	Yes	0	Yes			0.03	-0.05	-0.06
BioMob	CN_20049	20049	CN 20049	CAV 849	CN 20049	exact	Avena sterilis	83444	P05		CN 20049			Iran	Bistoon	34.3962, 47.4454	SAMEA113973502	6349457	6190590	Yes	0	Yes	0	Yes			0.04	-0.04	-0.06
BioMob	CN_20050	20050	CN 20050	CAV 850	CN 20050	exact	Avena sterilis	83444	P05		CN 20050			Iran	Bistoon	34.3962, 47.4454	SAMEA113973503	1347281	1316412	Yes	0	Yes	2	Yes			0.04	-0.03	-0.05
BioMob	CN_20051	20051	CN 20051	CAV 851	CN 20051	exact	Avena sterilis	83444	P05		CN 20051			Iran	Bakhtaran	34.37359146209633, 46.990485374239725	SAMEA113973504	3692330	3591127	Yes	0	Yes	1	Yes			0.03	-0.04	-0.05
BioMob	CN_20052	20052	CN 20052	CAV 852	CN 20052	exact	Avena sterilis	83444	P05		CN 20052			Iran	Bakhtaran	34.198282908315285, 46.936591354848254	SAMEA113973505	1796298	1707693	Yes	0	Yes	0	Yes			0.04	-0.04	-0.06
BioMob	CN_20053	20053	CN 20053	CAV 853	CN 20053	exact	Avena sterilis	83444	P05		CN 20053			Iran	4 Km N of Bistoon on Singhan Road	34.4321, 47.4454	SAMEA113973506	2610649	2525478	Yes	0	Yes	0	Yes			0.03	-0.04	-0.06
BioMob	CN_20054	20054	CN 20054	CAV 854	CN 20054	exact	Avena sterilis	83444	P02		CN 20054			Iran	Iran	34.4501, 47.4454	SAMEA113973507	10758234	10533802	Yes	0	Yes	0	Yes			0.11	0.14	-0.01
BioMob	CN_20055	20055	CN 20055	CAV 855	CN 20055	exact	Avena sterilis	83444	P02		CN 20055			Iran	Iran	34.4501, 47.4454	SAMEA113973508	3400827	3328685	Yes	0	Yes	0	Yes			0.11	0.13	0
BioMob	CN_20056	20056	CN 20056	CAV 856	CN 20056	exact	Avena sterilis	83444	P05		CN 20056			Iran	Iran	34.486, 47.4454	SAMEA113973509	4600414	4510520	Yes	0	Yes	0	Yes			-0.02	-0.02	0
BioMob	CN_20057	20057	CN 20057	CAV 857	CN 20057	exact	Avena sterilis	83444	P05		CN 20057			Iran	10 Km N of Bistoon on Sanghar road,	34.4860, 47.4454	SAMEA113973510	5574805	5435571	Yes	0	Yes	0	Yes			0.04	-0.04	-0.05
BioMob	CN_20058	20058	CN 20058	CAV 858	CN 20058	exact	Avena sterilis	83444	P05		CN 20058			Iran	15 Km N of Bistoon	34.5309, 47.4454	SAMEA113973511	1853970	1810373	Yes	0	Yes	0	Yes			0.03	-0.04	-0.05
BioMob	CN_20060	20060	CN 20060	CAV 860	CN 20060	exact	Avena sterilis	83444	P02		CN 20060			Iran	Iran	34.5309, 47.4454	SAMEA113973512	1802130	1738951	Yes	0	Yes	1	Yes			0.11	0.13	-0.01
BioMob	CN_20061	20061	CN 20061	CAV 861	CN 20061	exact	Avena sterilis	83444	P05		CN 20061			Iran	15 Km N of Bistoon	34.5309, 47.4454	SAMEA113973513	2300304	2207492	Yes	0	Yes	0	Yes			0.04	-0.05	-0.06
BioMob	CN_20062	20062	CN 20062	CAV 862	CN 20062	exact	Avena sterilis	83444	P05		CN 20062			Iran	15 Km N of Bistoon	34.5309, 47.4454	SAMEA113973514	1000654	972790	Yes	0	Yes	2	Yes			0.04	-0.05	-0.05
BioMob	CN_20063	20063	CN 20063	CAV 863	CN 20063	exact	Avena sterilis	83444	P02		CN 20063			Iran	Iran	34.5309, 47.4454	SAMEA113973515	455826	396935	Yes	85	Yes	67	No			0.08	0.06	-0.03
BioMob	CN_20064	20064	CN 20064	CAV 864	CN 20064	exact	Avena sterilis	83444	P05		CN 20064			Iran	15 Km N of Bistoon	34.5309, 47.4454	SAMEA113973516	7023609	6850825	Yes	0	Yes	0	Yes			0.04	-0.04	-0.06
BioMob	CN_20065	20065	CN 20065	CAV 865	CN 20065	exact	Avena sterilis	83444	P05		CN 20065			Iran	20 Km N of Bistoon	34.5758, 47.4454	SAMEA113973517	8207395	8037311	Yes	0	Yes	0	Yes			0.03	-0.05	-0.06
BioMob	CN_20066	20066	CN 20066	CAV 866	CN 20066	exact	Avena sterilis	83444	P05		CN 20066			Iran	Bakhtaran	34.24686032559802, 47.089048310604305	SAMEA113973518	6361078	6172640	Yes	0	Yes	0	Yes			0.05	-0.04	-0.05
BioMob	CN_20067	20067	CN 20067	CAV 867	CN 20067	exact	Avena sterilis	83444	P05		CN 20067			Iran	20 Km N of Bistoon	34.5758, 47.4454	SAMEA113973519	8547161	8313407	Yes	0	Yes	0	Yes			0.04	-0.04	-0.06
BioMob	CN_20068	20068	CN 20068	CAV 868	CN 20068	exact	Avena sterilis	83444	P05		CN 20068			Iran	20 Km N of Bistoon	34.5758, 47.4454	SAMEA113973520	6197465	6027598	Yes	0	Yes	0	Yes			0.03	-0.04	-0.06
BioMob	CN_20069	20069	CN 20069	CAV 869	CN 20069	exact	Avena sterilis	83444	P05		CN 20069			Iran	20 Km N of Bistoon	34.5758, 47.4454	SAMEA113973521	983040	938665	Yes	0	Yes	3	Yes			0.04	-0.03	-0.05
BioMob	CN_20070	20070	CN 20070	CAV 870	CN 20070	exact	Avena sterilis	83444	P02		CN 20070			Iran	Iran	34.5758, 47.4454	SAMEA113973522	771355	744928	Yes	0	Yes	27	Yes			0.1	0.09	-0.02
BioMob	CN_20071	20071	CN 20071	CAV 871	CN 20071	exact	Avena sterilis	83444	P05		CN 20071			Iran	30 Km N of Bistoon	34.6657, 47.4454	SAMEA113973523	7273763	7163801	Yes	0	Yes	0	Yes			0.03	-0.04	-0.03
BioMob	CN_20072	20072	CN 20072	CAV 872	CN 20072	exact	Avena sterilis	83444	P05		CN 20072			Iran	33 Km N of Bistoon	34.6926, 47.4454	SAMEA113973524	6783900	6630758	Yes	0	Yes	0	Yes			0.04	-0.04	-0.06
BioMob	CN_20073	20073	CN 20073	CAV 873	CN 20073	exact	Avena sterilis	83444	P05		CN 20073			Iran	33 Km N of Bistoon	34.6926, 47.4454	SAMEA113973525	4926999	4803720	Yes	0	Yes	0	Yes			0.04	-0.04	-0.06
BioMob	CN_20074	20074	CN 20074	CAV 874	CN 20074	exact	Avena sterilis	83444	P05		CN 20074			Iran	33 Km N of Bistoon	34.6926, 47.4454	SAMEA113973526	1218046	1174311	Yes	0	Yes	0	Yes			0.04	-0.04	-0.06
BioMob	CN_20075	20075	CN 20075	CAV 875	CN 20075	exact	Avena sterilis	83444	P05		CN 20075			Iran	33 Km N of Bistoon	34.6926, 47.4454	SAMEA113973527	4185076	4072512	Yes	0	Yes	0	Yes			0.03	-0.05	-0.06
BioMob	CN_20076	20076	CN 20076	CAV 876	CN 20076	exact	Avena sterilis	83444	P05		CN 20076			Iran	33 Km N of Bistoon	34.6926, 47.4454	SAMEA113973528	2307035	2239576	Yes	0	Yes	0	Yes			0.04	-0.04	-0.06
BioMob	CN_20077	20077	CN 20077	CAV 877	CN 20077	exact	Avena sterilis	83444	P02		CN 20077			Iran	Iran	33.7449, 46.5279	SAMEA113973529	11938350	11725345	Yes	0	Yes	0	Yes			0.11	0.13	-0.01
BioMob	CN_20078	20078	CN 20078	CAV 878	CN 20078	exact	Avena sterilis	83444	P02		CN 20078			Iran	Iran	33.7449, 46.5279	SAMEA113973530	1400831	1378022	Yes	0	Yes	5	Yes			0.11	0.13	-0.01
BioMob	CN_20079	20079	CN 20079	CAV 879	CN 20079	exact	Avena sterilis	83444	P02		CN 20079			Iran	Iran	33.7449, 46.5279	SAMEA113973531	10237126	10054837	Yes	0	Yes	0	Yes			0.11	0.14	-0.01
BioMob	CN_20080	20080	CN 20080	CAV 880	CN 20080	exact	Avena sterilis	83444	P02		CN 20080			Iran	Iran	33.7449, 46.5279	SAMEA113973532	17177045	16216294	Yes	0	Yes	0	Yes			0.1	0.11	-0.01
BioMob	CN_20083	20083	CN 20083	CAV 883	CN 20083	exact	Avena sterilis	83444	P05		CN 20083			Iran	Iran	33.7449, 46.5279	SAMEA113973533	1671262	1608865	Yes	0	Yes	0	Yes			0.05	-0.01	-0.05
BioMob	CN_20084	20084	CN 20084	CAV 884	CN 20084	exact	Avena sterilis	83444			CN 20084			Iran	Iran	33.7449, 46.5279	SAMEA113973534	220210	205246	Yes	91	No		No			0.07	0.05	-0.03
BioMob	CN_20085	20085	CN 20085	CAV 885	CN 20085	exact	Avena sterilis	83444	P05		CN 20085			Iran	41 Km S of Shah-Abad-Gharb	33.7449, 46.5279	SAMEA113973535	2006837	1934197	Yes	0	Yes	0	Yes			0.05	-0.02	-0.06
BioMob	CN_20089	20089	CN 20089	CAV 889	CN 20089	exact	Avena sterilis	83444	P02		CN 20089			Iran	Iran	33.6191, 46.5279	SAMEA113973536	14896389	14609293	Yes	0	Yes	0	Yes			0.09	0.09	-0.03
BioMob	CN_20093	20093	CN 20093	CAV 893	CN 20093	exact	Avena sterilis	83444	P05		CN 20093			Iran	Iran	34.5159, 45.7521	SAMEA113973537	4834607	4681889	Yes	0	Yes	0	Yes			0.05	-0.01	-0.04
BioMob	CN_20098	20098	CN 20098	CAV 898	CN 20098	exact	Avena sterilis	83444	P05		CN 20098			Iran	Iran	34.5159, 45.7521	SAMEA113973538	1956768	1861147	Yes	0	Yes	0	Yes			0.08	0.03	-0.03
BioMob	CN_20105	20105	CN 20105	CAV 905	CN 20105	exact	Avena sterilis	83444	P05		CN 20105			Iran	Iran	34.5159, 45.8502	SAMEA113973539	3981428	3852035	Yes	0	Yes	0	Yes			0.07	0.01	-0.03
BioMob	CN_20114	20114	CN 20114	CAV 914	CN 20114	exact	Avena sterilis	83444			CN 20114			Iran	Iran	34.5159, 45.8502	SAMEA113973540	75102	64588	Yes	97	No		No			0.07	0.04	-0.04
BioMob	CN_20124	20124	CN 20124	CAV 924	CN 20124	exact	Avena sterilis	83444	P05		CN 20124			Iran	Iran	34.5159, 45.9592	SAMEA113973541	484321	457738	Yes	0	Yes	42	Yes			0.08	0.02	-0.03
BioMob	CN_20133	20133	CN 20133	CAV 933	CN 20133	exact	Avena sterilis	83444	P02		CN 20133			Iran	Iran	34.5159, 46.0138	SAMEA113973542	13454360	13216385	Yes	0	Yes	0	Yes			0.11	0.14	-0.01
BioMob	CN_20136	20136	CN 20136	CAV 936	CN 20136	exact	Avena sterilis	83444	P02		CN 20136			Iran	Iran	34.5159, 46.0356	SAMEA113973543	3226419	3087825	Yes	0	Yes	0	Yes			0.08	0.06	-0.04
BioMob	CN_20140	20140	CN 20140	CAV 940	CN 20140	exact	Avena sterilis	83444	P05		CN 20140			Iran	Iran	34.5159, 46.1228	SAMEA113973544	464734	369456	Yes	86	Yes	71	No			0.07	0.04	-0.03
BioMob	CN_20154	20154	CN 20154	CAV 954	CN 20154	exact	Avena sterilis	83444	P05		CN 20154			Iran	65 Km E of Ghasr-Shirin	34.5159, 46.2863	SAMEA113973545	953557	909593	Yes	0	Yes	3	Yes			0.04	-0.03	-0.06
BioMob	CN_20155	20155	CN 20155	CAV 955	CN 20155	exact	Avena sterilis	83444	P05		CN 20155			Iran	22 Km N of Kermanshah	34.5253, 47.0778	SAMEA113973546	2381273	2282214	Yes	0	Yes	0	Yes			0.04	-0.03	-0.06
BioMob	CN_20156	20156	CN 20156	CAV 956	CN 20156	exact	Avena sterilis	83444	P05		CN 20156			Iran	Bakhtaran	34.35916339477121, 47.25704228095971	SAMEA113973547	2715888	1791866	Yes	0	Yes	0	Yes			0.04	-0.03	-0.06
BioMob	CN_20157	20157	CN 20157	CAV 957	CN 20157	exact	Avena sterilis	83444	P05		CN 20157			Iran	22 Km N of Kermanshah	34.5253, 47.0778	SAMEA113973548	4022604	3882759	Yes	0	Yes	0	Yes			0.04	-0.04	-0.05
BioMob	CN_20159	20159	CN 20159	CAV 959	CN 20159	exact	Avena sterilis	83444	P05		CN 20159			Iran	35 Km N of Kermanshah	34.6421, 47.0778	SAMEA113973549	1414029	1368352	Yes	0	Yes	1	Yes			0.03	-0.04	-0.03
BioMob	CN_20161	20161	CN 20161	CAV 961	CN 20161	exact	Avena sterilis	83444	P12		CN 20161			Iran	35 Km N of Kermanshah	34.6421, 47.0778	SAMEA113973550	2020779	1992868	Yes	0	Yes	1	Yes			0	-0.05	-0.02	-0.03	-0.07	-0.01
BioMob	CN_20162	20162	CN 20162	CAV 962	CN 20162	exact	Avena sterilis	83444	P05		CN 20162			Iran	55 Km N of Kermanshah	34.8217, 47.0778	SAMEA113973551	826182	775692	Yes	0	Yes	8	Yes			0.04	-0.03	-0.05
BioMob	CN_20163	20163	CN 20163	CAV 963	CN 20163	exact	Avena sterilis	83444	P05		CN 20163			Iran	55 Km N of Kermanshah	34.8217, 47.0778	SAMEA113973552	2341648	2206181	Yes	0	Yes	0	Yes			0.04	-0.04	-0.05
BioMob	CN_20164	20164	CN 20164	CAV 964	CN 20164	exact	Avena sterilis	83444	P05		CN 20164			Iran	55 Km N of Kermanshah	34.8217, 47.0778	SAMEA113973553	2206878	2078725	Yes	0	Yes	0	Yes			0.04	-0.03	-0.05
BioMob	CN_20165	20165	CN 20165	CAV 965	CN 20165	exact	Avena sterilis	83444	P12		CN 20165			Iran	Iran	34.9565, 47.0778	SAMEA113973554	19633670	19276609	Yes	0	Yes	0	Yes			0	-0.05	-0.02	-0.03	-0.07	-0.01
BioMob	CN_20166	20166	CN 20166	CAV 966	CN 20166	exact	Avena sterilis	83444	P05		CN 20166			Iran	70 Km N of Kermanshah	34.9565, 47.0778	SAMEA113973555	10481681	10223042	Yes	0	Yes	0	Yes			0.04	-0.03	-0.05
BioMob	CN_20167	20167	CN 20167	CAV 967	CN 20167	exact	Avena sterilis	83444			CN 20167			Iran	Iran	34.9565, 47.0778	SAMEA113973556	182369	174126	Yes	92	No		No			0.05	-0.02	-0.03
BioMob	CN_20168	20168	CN 20168	CAV 968	CN 20168	exact	Avena sterilis	83444	P05		CN 20168			Iran	60 Km S of Sanandaj	34.7829, 46.9862	SAMEA113973557	1854812	1766348	Yes	0	Yes	0	Yes			0.04	-0.03	-0.05
BioMob	CN_20170	20170	CN 20170	CAV 970	CN 20170	exact	Avena sterilis	83444	P05		CN 20170			Iran	60 Km S of Sanandaj	34.7829, 46.9862	SAMEA113973558	2212225	2127964	Yes	0	Yes	0	Yes			0.04	-0.04	-0.05
BioMob	CN_20171	20171	CN 20171	CAV 971	CN 20171	exact	Avena sterilis	83444	P05		CN 20171			Iran	Kordestan	36.31094796046084, 48.063165915996585	SAMEA113973559	1557935	1491291	Yes	0	Yes	0	Yes			0.04	-0.03	-0.05
BioMob	CN_20173	20173	CN 20173	CAV 973	CN 20173	exact	Avena sterilis	83444	P05		CN 20173			Iran	50 Km S of Sanandaj	34.8727, 46.9862	SAMEA113973560	1721229	1656158	Yes	0	Yes	0	Yes			0.05	-0.03	-0.05
BioMob	CN_20174	20174	CN 20174	CAV 974	CN 20174	exact	Avena sterilis	83444	P05		CN 20174			Iran	50 Km S of Sanandaj	34.8727, 46.9862	SAMEA113973561	1388872	1303979	Yes	0	Yes	0	Yes			0.04	-0.04	-0.05
BioMob	CN_20175	20175	CN 20175	CAV 975	CN 20175	exact	Avena sterilis	83444	P05		CN 20175			Iran	Iran	34.9177, 46.9862	SAMEA113973562	268025	246753	Yes	88	Yes	76	No			0.05	-0.02	-0.04
BioMob	CN_20177	20177	CN 20177	CAV 977	CN 20177	exact	Avena sterilis	83444	P05		CN 20177			Iran	45 Km S of Sanandaj	34.9177, 46.9862	SAMEA113973563	5923478	5737009	Yes	0	Yes	0	Yes			0.04	-0.03	-0.05
BioMob	CN_20178	20178	CN 20178	CAV 978	CN 20178	exact	Avena sterilis	83444	P05		CN 20178			Iran	33 Km S of Sanandaj	35.0254, 46.9862	SAMEA113973564	472107	418333	Yes	0	Yes	44	Yes			0.05	-0.03	-0.05
BioMob	CN_20181	20181	CN 20181	CAV 981	CN 20181	exact	Avena sterilis	83444	P05		CN 20181			Iran	17 Km S of Sanandaj	35.1692, 46.9862	SAMEA113973565	6776958	6594274	Yes	0	Yes	0	Yes			0.04	-0.03	-0.05
BioMob	CN_20182	20182	CN 20182	CAV 982	CN 20182	exact	Avena sterilis	83444	P05		CN 20182			Iran	17 Km S of Sanandaj	35.1692, 46.9862	SAMEA113973566	629176	596355	Yes	0	Yes	20	Yes			0.05	-0.04	-0.05
BioMob	CN_20183	20183	CN 20183	CAV 983	CN 20183	exact	Avena sterilis	83444	P02		CN 20183			Iran	Iran	35.5464, 46.9862	SAMEA113973567	5348017	5234780	Yes	0	Yes	0	Yes			0.11	0.14	-0.01
BioMob	CN_20184	20184	CN 20184	CAV 984	CN 20184	exact	Avena sterilis	83444	P05		CN 20184			Iran	Iran	38.796, 45.6289	SAMEA113973568	2243677	2206019	Yes	0	Yes	1	Yes			0.03	-0.04	-0.05
BioMob	CN_20185	20185	CN 20185	CAV 985	CN 20185	exact	Avena sterilis	83444	P05		CN 20185			Iran	15 Km S of Jolfa	38.7960, 45.6289	SAMEA113973569	5255671	5160875	Yes	0	Yes	0	Yes			0.03	-0.05	-0.05
BioMob	CN_20186	20186	CN 20186	CAV 986	CN 20186	exact	Avena sterilis	83444	P05		CN 20186			Iran	15 Km S of Jolfa	38.7960, 45.6289	SAMEA113973570	11568900	11240028	Yes	0	Yes	0	Yes			0.03	-0.04	-0.05
BioMob	CN_20187	20187	CN 20187	CAV 987	CN 20187	exact	Avena sterilis	83444	P05		CN 20187			Iran	15 Km S of Jolfa	38.7960, 45.6289	SAMEA113973571	28218295	27810852	Yes	0	Yes	0	Yes			0.03	-0.05	-0.05
BioMob	CN_20188	20188	CN 20188	CAV 988	CN 20188	exact	Avena sterilis	83444	P05		CN 20188			Iran	15 Km S of Jolfa	38.7960, 45.6289	SAMEA113973572	13019942	12806323	Yes	0	Yes	0	Yes			0.03	-0.05	-0.05
BioMob	CN_20190	20190	CN 20190	CAV 990	CN 20190	exact	Avena sterilis	83444	P05		CN 20190			Iran	15 Km S of Jolfa	38.7960, 45.6289	SAMEA113973573	3654666	3596555	Yes	0	Yes	0	Yes			0.03	-0.05	-0.05
BioMob	CN_20191	20191	CN 20191	CAV 991	CN 20191	exact	Avena sterilis	83444	P03		CN 20191			Iran	Iran	38.796, 45.6289	SAMEA113973574	3353005	3230167	Yes	0	Yes	0	Yes			0.17	-0.04	0.02
BioMob	CN_20193	20193	CN 20193	CAV 993	CN 20193	exact	Avena sterilis	83444	P05		CN 20193			Iran	10 Km S of Jolfa	8.8409, 45.6289	SAMEA113973575	3073282	2967088	Yes	0	Yes	0	Yes			0.03	-0.04	-0.05
BioMob	CN_20194	20194	CN 20194	CAV 994	CN 20194	exact	Avena sterilis	83444	P05		CN 20194			Iran	10 Km S of Jolfa	38.8409, 45.6289	SAMEA113973576	5544373	5430835	Yes	0	Yes	0	Yes			0.03	-0.05	-0.05
BioMob	CN_20195	20195	CN 20195	CAV 995	CN 20195	exact	Avena sterilis	83444			CN 20195			Iran	Iran	38.8409, 45.6289	SAMEA113973577	86831	65381	Yes	98	No		No			0.06	0.04	-0.02
BioMob	CN_20196	20196	CN 20196	CAV 996	CN 20196	exact	Avena sterilis	83444	P05		CN 20196			Iran	10 Km S of Jolfa	38.8409, 45.6289	SAMEA113973578	1017889	976175	Yes	0	Yes	5	Yes			0.03	-0.04	-0.05
BioMob	CN_20202	20202	CN 20202	CAV 1002	CN 20202	exact	Avena sterilis	83444	P02		CN 20202	PI 411974		Iraq	50km SE of Baghdad	33.11666667, 44.73333333	SAMEA113973579	858697	840100	Yes	0	Yes	40	Yes			0.1	0.12	-0.01
BioMob	CN_20204	20204	CN 20204	CAV 1004	CN 20204	exact	Avena sterilis	83444	P05		CN 20204	PI 412001		Iraq	July 14 Village		SAMEA113973580	419297	384084	Yes	84	Yes	62	No			0.06	0.01	-0.04
BioMob	CN_20209	20209	CN 20209	CAV 1009	CN 20209	exact	Avena sterilis	83444	P02		CN 20209	PI 411977		Iraq	23 km north of Baghdad	33.53333333, 44.48333333	SAMEA113973581	9046474	8883698	Yes	0	Yes	0	Yes			0.11	0.14	-0.01
BioMob	CN_20210	20210	CN 20210	CAV 1010	CN 20210	exact	Avena sterilis	83444	P02		CN 20210			Iraq	Iraq	33.51941, 44.36149	SAMEA113973582	7714204	7543580	Yes	0	Yes	0	Yes			0.11	0.13	-0.01
BioMob	CN_20212	20212	CN 20212	CAV 1012	CN 20212	exact	Avena sterilis	83444	P05		CN 20212	PI 411979		Iraq	60km N of Baghdad	33.83333333, 44.56666667	SAMEA113973583	2112313	2017987	Yes	0	Yes	0	Yes			0.05	0.01	-0.04
BioMob	CN_20213	20213	CN 20213	CAV 1013	CN 20213	exact	Avena sterilis	83444	P03		CN 20213	PI 412029		Iraq	30km N of Samarra	34.45000000, 43.81666667	SAMEA113973584	1604055	1529655	Yes	0	Yes	0	Yes			0.15	-0.02	0.01
BioMob	CN_20216	20216	CN 20216	CAV 1016	CN 20216	exact	Avena sterilis	83444	P02		CN 20216			Iraq	Şalāḩ ad Dīn	34.43549, 43.90551	SAMEA113973585	3735630	3622921	Yes	0	Yes	0	Yes			0.11	0.13	-0.01
BioMob	CN_20221	20221	CN 20221	CAV 1021	CN 20221	exact	Avena sterilis	83444	P02		CN 20221	PI 411983		Iraq	120km N of Baghdad	34.08333333, 44.11666667	SAMEA113973586	5941635	5735065	Yes	0	Yes	0	Yes			0.09	0.08	-0.04
BioMob	CN_20223	20223	CN 20223	CAV 1023	CN 20223	exact	Avena sterilis	83444	P05		CN 20223	PI 411985		Iraq	140km N of Baghdad	34.16666667, 43.93333333	SAMEA113973587	21985291	21637945	Yes	0	Yes	0	Yes			0.06	0.01	-0.05
BioMob	CN_20224	20224	CN 20224	CAV 1024	CN 20224	exact	Avena sterilis	83444	P05		CN 20224	PI 411986		Iraq	140km N of Baghdad	34.16666667, 43.93333333	SAMEA113973588	17905018	17612590	Yes	0	Yes	0	Yes			0.06	0.01	-0.04
BioMob	CN_20226	20226	CN 20226	CAV 1026	CN 20226	exact	Avena sterilis	83444	P02		CN 20226	PI 411999		Iraq	5km S of Hatra	35.56666667, 42.66666667	SAMEA113973589	12029496	11783629	Yes	0	Yes	0	Yes			0.12	0.14	-0.01
BioMob	CN_20227	20227	CN 20227	CAV 1027	CN 20227	exact	Avena sterilis	83444	P02		CN 20227			Iraq	Iraq	35.39783, 42.39384	SAMEA113973590	12228939	12012783	Yes	0	Yes	0	Yes			0.11	0.14	-0.01
BioMob	CN_20228	20228	CN 20228	CAV 1028	CN 20228	exact	Avena sterilis	83444	P02		CN 20228	PI 412021		Iraq	Nargal Gate, Mosul-Niniveh	36.33333333, 43.13333333	SAMEA113973591	11205337	10989561	Yes	0	Yes	0	Yes			0.11	0.14	-0.01
BioMob	CN_20229	20229	CN 20229	CAV 1029	CN 20229	exact	Avena sterilis	83444	P05		CN 20229			Iraq	Ninawa	36.35665, 43.10823	SAMEA113973592	2005570	1944746	Yes	0	Yes	0	Yes			0.07	0.03	-0.04
BioMob	CN_20230	20230	CN 20230	CAV 1030	CN 20230	exact	Avena sterilis	83444	P02		CN 20230	PI 412003		Iraq	20km W of Mosul	36.40000000, 42.93333333	SAMEA113973593	1861401	1820695	Yes	0	Yes	1	Yes			0.11	0.13	-0.01
BioMob	CN_20231	20231	CN 20231	CAV 1031	CN 20231	exact	Avena sterilis	83444	P02		CN 20231	PI 412004		Iraq	20km W of Mosul	36.40000000, 42.93333333	SAMEA113973594	112755567	111220169	Yes	0	Yes	0	Yes			0.12	0.14	-0.02
BioMob	CN_20234	20234	CN 20234	CAV 1034	CN 20234	exact	Avena sterilis	83444	P02		CN 20234	PI 412006		Iraq	20km W of Mosul	36.40000000, 42.93333333	SAMEA113973595	8551468	8372297	Yes	0	Yes	0	Yes			0.11	0.14	-0.01
BioMob	CN_20238	20238	CN 20238	CAV 1038	CN 20238	exact	Avena sterilis	83444	P02		CN 20238	PI 412010		Iraq	30km W of Mosul	36.41666667, 42.83333333	SAMEA113973596	21490869	21163967	Yes	0	Yes	0	Yes			0.12	0.14	-0.01
BioMob	CN_20239	20239	CN 20239	CAV 1039	CN 20239	exact	Avena sterilis	83444	P02		CN 20239			Iraq	Ninawa	36.31422, 41.86244	SAMEA113973597	12200458	11977059	Yes	0	Yes	0	Yes			0.11	0.14	-0.01
BioMob	CN_20241	20241	CN 20241	CAV 1041	CN 20241	exact	Avena sterilis	83444	P02		CN 20241	PI 412012		Iraq	50km W of Mosul	36.45000000, 42.66666667	SAMEA113973598	9110207	8951247	Yes	0	Yes	0	Yes			0.11	0.14	-0.01
BioMob	CN_20242	20242	CN 20242	CAV 1042	CN 20242	exact	Avena sterilis	83444	P02		CN 20242			Iraq	Ninawa	36.35665, 42.6063	SAMEA113973599	2303086	2206903	Yes	0	Yes	0	Yes			0.12	0.13	-0.01
BioMob	CN_20243	20243	CN 20243	CAV 1043	CN 20243	exact	Avena sterilis	83444	P02		CN 20243	PI 412013		Iraq	60km W of Mosul	36.41666667, 42.56666667	SAMEA113973600	7948914	7786829	Yes	0	Yes	0	Yes			0.11	0.14	-0.02
BioMob	CN_20244	20244	CN 20244	CAV 1044	CN 20244	exact	Avena sterilis	83444	P02		CN 20244	PI 412014		Iraq	60km W of Mosul	36.41666667, 42.56666667	SAMEA113973601	1737458	1694403	Yes	0	Yes	1	Yes			0.11	0.13	-0.01
BioMob	CN_20245	20245	CN 20245	CAV 1045	CN 20245	exact	Avena sterilis	83444	P02		CN 20245	PI 412033		Iraq	20km W of Tallafar	36.36666667, 42.26666667	SAMEA113973602	13778842	13506979	Yes	0	Yes	0	Yes			0.12	0.14	-0.01
BioMob	CN_20246	20246	CN 20246	CAV 1046	CN 20246	exact	Avena sterilis	83444	P02		CN 20246	PI 412034		Iraq	20km W of Tallafar	36.36666667, 42.26666667	SAMEA113973603	4702281	4610889	Yes	0	Yes	0	Yes			0.12	0.14	-0.01
BioMob	CN_20247	20247	CN 20247	CAV 1047	CN 20247	exact	Avena sterilis	83444	P02		CN 20247	PI 412035		Iraq	20km W of Tallafar	36.36666667, 42.26666667	SAMEA113973604	567379	552423	Yes	0	Yes	45	Yes			0.11	0.14	-0.01
BioMob	CN_20248	20248	CN 20248	CAV 1048	CN 20248	exact	Avena sterilis	83444	P02		CN 20248			Iraq	Ninawa	36.36236, 42.3479	SAMEA113973605	2294695	2204576	Yes	0	Yes	0	Yes			0.12	0.13	-0.01
BioMob	CN_20249	20249	CN 20249	CAV 1049	CN 20249	exact	Avena sterilis	83444	P02		CN 20249	PI 412036		Iraq	5km W of Tallafar	36.36666667, 42.40000000	SAMEA113973606	7067221	6879946	Yes	0	Yes	0	Yes			0.11	0.14	-0.01
BioMob	CN_20251	20251	CN 20251	CAV 1051	CN 20251	exact	Avena sterilis	83444	P02		CN 20251	PI 412038		Iraq	40km W of Tallafar	36.33333333, 42.06666667	SAMEA113973607	11039033	10816872	Yes	0	Yes	0	Yes			0.11	0.13	-0.01
BioMob	CN_20254	20254	CN 20254	CAV 1054	CN 20254	exact	Avena sterilis	83444	P02		CN 20254	PI 412032		Iraq	5km E of Sinjar	36.31666667, 41.91666667	SAMEA113973608	13138081	12885908	Yes	0	Yes	0	Yes			0.11	0.15	-0.01
BioMob	CN_20255	20255	CN 20255	CAV 1055	CN 20255	exact	Avena sterilis	83444			CN 20255	PI 412015		Iraq	20km N of Mosul	36.48333333, 43.06666667	SAMEA113973609	228319	215837	Yes	91	No		No			0.11	0.11	-0.01
BioMob	CN_20256	20256	CN 20256	CAV 1056	CN 20256	exact	Avena sterilis	83444	P02		CN 20256			Iraq	Ninawa	36.5363, 43.164	SAMEA113973610	638445	606623	Yes	84	Yes	67	No			0.14	0.06	0
BioMob	CN_20257	20257	CN 20257	CAV 1057	CN 20257	exact	Avena sterilis	83444	P03		CN 20257	PI 412016		Iraq	26km N of Mosul	36.53333333, 43.03333333	SAMEA113973611	2626621	2466916	Yes	0	Yes	1	Yes			0.11	-0.01	-0.01
BioMob	CN_20258	20258	CN 20258	CAV 1058	CN 20258	exact	Avena sterilis	83444	P03		CN 20258			Iraq	Ninawa	36.5902, 43.164	SAMEA113973612	1177909	1090302	Yes	0	Yes	19	Yes			0.16	-0.01	0.02
BioMob	CN_20259	20259	CN 20259	CAV 1059	CN 20259	exact	Avena sterilis	83444	P02		CN 20259			Iraq	Ninawa	36.71596, 43.164	SAMEA113973613	7307071	7039728	Yes	0	Yes	0	Yes			0.14	0.09	0
BioMob	CN_20260	20260	CN 20260	CAV 1060	CN 20260	exact	Avena sterilis	83444	P02		CN 20260			Iraq	Ninawa	36.71596, 43.164	SAMEA113973614	970710	839592	Yes	0	Yes	47	Yes			0.13	0.09	0
BioMob	CN_20261	20261	CN 20261	CAV 1061	CN 20261	exact	Avena sterilis	83444	P02		CN 20261	PI 412017		Iraq	40km N of Mosul	36.63333333, 42.98333333	SAMEA113973615	3080646	2442885	Yes	0	Yes	1	Yes			0.1	0.04	-0.01
BioMob	CN_20263	20263	CN 20263	CAV 1064	CN 20263	exact	Avena sterilis	83444	P03		CN 20263			Iraq	Ninawa	36.71596, 43.164	SAMEA113973616	2698320	2286196	Yes	0	Yes	2	Yes			0.16	-0.01	0.01
BioMob	CN_20264	20264	CN 20264	CAV 1065	CN 20264	exact	Avena sterilis	83444	P02		CN 20264			Iraq	Ninawa	36.80578, 43.164	SAMEA113973617	4995582	4506555	Yes	0	Yes	0	Yes			0.14	0.09	0
BioMob	CN_20265	20265	CN 20265	CAV 1067	CN 20265	exact	Avena sterilis	83444	P02		CN 20265	PI 412019		Iraq	65km N of Mosul	36.83333333, 42.91666667	SAMEA113973618	8722787	8400288	Yes	0	Yes	0	Yes			0.14	0.08	0.01
BioMob	CN_20266	20266	CN 20266	CAV 1068	CN 20266	exact	Avena sterilis	83444	P02		CN 20266			Iraq	Ninawa	36.94053, 43.164	SAMEA113973619	5166259	4944125	Yes	0	Yes	0	Yes			0.14	0.08	0
BioMob	CN_20267	20267	CN 20267	CAV 1069	CN 20267	exact	Avena sterilis	83444	P02		CN 20267	PI 412020		Iraq	70km N of Mosul	36.86666667, 42.88333333	SAMEA113973620	2479092	2422558	Yes	0	Yes	5	Yes			0.13	0.09	0
BioMob	CN_20268	20268	CN 20268	CAV 1070	CN 20268	exact	Avena sterilis	83444	P02		CN 20268	PI 411988		Iraq	2km N of Dohuk	36.88333333, 43.01666667	SAMEA113973621	5022635	4028969	Yes	0	Yes	1	Yes			0.14	0.08	0
BioMob	CN_20270	20270	CN 20270	CAV 1072	CN 20270	exact	Avena sterilis	83444	P02		CN 20270	PI 411990		Iraq	5km N of Dohuk	36.91666667, 43.03333333	SAMEA113973622	763793	606873	Yes	85	Yes	69	No			0.14	0.07	0.02
BioMob	CN_20271	20271	CN 20271	CAV 1073	CN 20271	exact	Avena sterilis	83444	P02		CN 20271	PI 411991		Iraq	5km N of Dohuk	36.91666667, 43.03333333	SAMEA113973623	990670	779579	Yes	81	Yes	51	No			0.13	0.08	0.01
BioMob	CN_20272	20272	CN 20272	CAV 1074	CN 20272	exact	Avena sterilis	83444	P02		CN 20272			Iraq	Dahuk	36.95773, 42.94886	SAMEA113973624	3087081	2380538	Yes	0	Yes	6	Yes			0.14	0.07	0.01
BioMob	CN_20274	20274	CN 20274	CAV 1076	CN 20274	exact	Avena sterilis	83444	P02		CN 20274	PI 411993		Iraq	10km N of Dohuk	36.91666667, 43.06666667	SAMEA113973625	1763090	1071420	Yes	0	Yes	41	Yes			0.15	0.07	0
BioMob	CN_20275	20275	CN 20275	CAV 1077	CN 20275	exact	Avena sterilis	83444	P02		CN 20275	PI 411994		Iraq	10km N of Dohuk	36.91666667, 43.06666667	SAMEA113973626	3958596	3763953	Yes	0	Yes	1	Yes			0.15	0.06	0
BioMob	CN_20276	20276	CN 20276	CAV 1078	CN 20276	exact	Avena sterilis	83444	P02		CN 20276	PI 411995		Iraq	10km N of Dohuk	36.91666667, 43.06666667	SAMEA113973627	6794495	6674887	Yes	0	Yes	0	Yes			0.13	0.1	-0.01
BioMob	CN_20277	20277	CN 20277	CAV 1079	CN 20277	exact	Avena sterilis	83444	P03		CN 20277	PI 411996		Iraq	10km N of Dohuk	36.91666667, 43.06666667	SAMEA113973628	6578116	6247256	Yes	0	Yes	0	Yes			0.15	0.06	0
BioMob	CN_20278	20278	CN 20278	CAV 1080	CN 20278	exact	Avena sterilis	83444	P02		CN 20278			Iraq	Dahuk	36.95773, 42.94886	SAMEA113973629	10878317	8836791	Yes	0	Yes	0	Yes			0.14	0.08	0
BioMob	CN_20279	20279	CN 20279	CAV 1081	CN 20279	exact	Avena sterilis	83444	P03		CN 20279			Iraq	Ninawa	36.2742, 43.43313	SAMEA113973630	17412778	16634239	Yes	0	Yes	0	Yes			0.16	0.05	0.01
BioMob	CN_20280	20280	CN 20280	CAV 1082	CN 20280	exact	Avena sterilis	83444	P02		CN 20280	PI 411997		Iraq	5km E of Hamdaniya	36.34000000, 43.41000000	SAMEA113973631	12507134	11978403	Yes	0	Yes	0	Yes			0.14	0.09	0
BioMob	CN_20281	20281	CN 20281	CAV 1083	CN 20281	exact	Avena sterilis	83444	P02		CN 20281	PI 411998		Iraq	30km E of Hamdaniya	36.27000000, 43.65000000	SAMEA113973632	11599191	10437647	Yes	0	Yes	0	Yes			0.1	0.03	-0.03
BioMob	CN_20282	20282	CN 20282	CAV 1084	CN 20282	exact	Avena sterilis	83444	P03		CN 20282			Iraq	Ninawa	36.2742, 43.71169	SAMEA113973633	8367861	6722505	Yes	0	Yes	0	Yes			0.16	0.03	0.01
BioMob	CN_20283	20283	CN 20283	CAV 1085	CN 20283	exact	Avena sterilis	83444	P05		CN 20283			Iraq	Şalāḩ ad Dīn	34.406467631018, 44.5757327208364	SAMEA113973634	3639392	3419882	Yes	0	Yes	1	Yes			0.07	-0.04	-0.03
BioMob	CN_20286	20286	CN 20286	CAV 1088	CN 20286	exact	Avena sterilis	83444	P02		CN 20286	PI 412023		Iraq	5km S of Salahuddin	36.33333333, 44.18333333	SAMEA113973635	4007571	3533529	Yes	0	Yes	1	Yes			0.14	0.08	0
BioMob	CN_20287	20287	CN 20287	CAV 1089	CN 20287	exact	Avena sterilis	83444	P02		CN 20287			Iraq	Şalāḩ ad Dīn	34.48884, 43.48374	SAMEA113973636	1149048	865496	Yes	82	Yes	58	No			0.13	0.1	0.01
BioMob	CN_20288	20288	CN 20288	CAV 1090	CN 20288	exact	Avena sterilis	83444	P03		CN 20288	PI 412024		Iraq	5km S of Salahuddin	36.33333333, 44.18333333	SAMEA113973637	1148076	1097682	Yes	0	Yes	17	Yes			0.15	0.02	0.01
BioMob	CN_20290	20290	CN 20290	CAV 1092	CN 20290	exact	Avena sterilis	83444	P02		CN 20290	PI 412026		Iraq	5km S of Salahuddin	36.33333333, 44.18333333	SAMEA113973638	6045711	5648346	Yes	0	Yes	0	Yes			0.14	0.1	0
BioMob	CN_20291	20291	CN 20291	CAV 1093	CN 20291	exact	Avena sterilis	83444	P02		CN 20291	PI 412027		Iraq	5km S of Salahuddin	36.33333333, 44.18333333	SAMEA113973639	6606175	6146436	Yes	0	Yes	0	Yes			0.14	0.09	0.01
BioMob	CN_20292	20292	CN 20292	CAV 1094	CN 20292	exact	Avena sterilis	83444	P02		CN 20292	PI 412028		Iraq	5km S of Salahuddin	36.33333333, 44.18333333	SAMEA113973640	2681206	2544493	Yes	0	Yes	3	Yes			0.14	0.07	0.01
BioMob	CN_20294	20294	CN 20294	CAV 1096	CN 20294	exact	Avena sterilis	83444	P02		CN 20294			Iraq	Iraq	35.8919, 44.00887	SAMEA113973641	1906474	1562132	Yes	0	Yes	15	Yes			0.14	0.08	0
BioMob	CN_20295	20295	CN 20295	CAV 1097	CN 20295	exact	Avena sterilis	83444	P03		CN 20295	PI 412321		Syria	El Keswe (Al Kiswah)	33.35000000, 36.23333000	SAMEA113973642	590191	511185	Yes	86	Yes	72	No			0.18	-0.03	0.02
BioMob	CN_20296	20296	CN 20296	CAV 1098	CN 20296	exact	Avena sterilis	83444	P03		CN 20296	PI 412322		Syria	El Keswe (Al Kiswah)	33.35000000, 36.23333000	SAMEA113973643	3978954	2775404	Yes	0	Yes	3	Yes			0.17	-0.03	0.02
BioMob	CN_20298	20298	CN 20298	CAV 1100	CN 20298	exact	Avena sterilis	83444	P03		CN 20298			Syria	Syria		SAMEA113973644	2271966	1776690	Yes	0	Yes	6	Yes			0.14	0.04	0
BioMob	CN_20300	20300	CN 20300	CAV 1102	CN 20300	exact	Avena sterilis	83444	P02		CN 20300			Syria	Syria		SAMEA113973645	4642593	3540516	Yes	0	Yes	2	Yes			0.12	0.1	-0.01
BioMob	CN_20302	20302	CN 20302	CAV 1104	CN 20302	exact	Avena sterilis	83444	P03		CN 20302	PI 412313		Syria	10km S of Damascus	33.43333333, 36.26666667	SAMEA113973646	5054727	3165166	Yes	0	Yes	1	Yes			0.16	0.01	0.01
BioMob	CN_20303	20303	CN 20303	CAV 1105	CN 20303	exact	Avena sterilis	83444	P03		CN 20303			Syria	Syria		SAMEA113973647	4321529	4190944	Yes	0	Yes	0	Yes			0.17	-0.02	0.02
BioMob	CN_20308	20308	CN 20308	CAV 1110	CN 20308	exact	Avena sterilis	83444	P03		CN 20308	PI 412316		Syria	Agriculture Station, Damascus	33.50000000, 36.30000000	SAMEA113973648	3103359	2535432	Yes	0	Yes	1	Yes			0.17	-0.01	0.01
BioMob	CN_20310	20310	CN 20310	CAV 1112	CN 20310	exact	Avena sterilis	83444	P03		CN 20310	PI 412318		Syria	Agriculture Station, Damascus	33.50000000, 36.30000000	SAMEA113973649	2840815	1765027	Yes	0	Yes	11	Yes			0.14	0.04	0.01
BioMob	CN_20312	20312	CN 20312	CAV 1114	CN 20312	exact	Avena sterilis	83444	P03		CN 20312	PI 412320		Syria	20km W of Damascus	33.58333333, 36.11666667	SAMEA113973650	466446	453537	Yes	88	Yes	78	No			0.16	-0.03	0.01
BioMob	CN_20313	20313	CN 20313	CAV 1115	CN 20313	exact	Avena sterilis	83444	P03		CN 20313	PI 412336		Syria	Meharda	35.25000000, 36.58333333	SAMEA113973651	1814929	1500169	Yes	0	Yes	21	Yes			0.18	-0.02	0.02
BioMob	CN_20314	20314	CN 20314	CAV 1116	CN 20314	exact	Avena sterilis	83444	P03		CN 20314	PI 412335		Syria	2km E of Maarret	35.63333333, 36.70000000	SAMEA113973652	8081815	7551800	Yes	0	Yes	0	Yes			0.18	-0.02	0.02
BioMob	CN_20315	20315	CN 20315	CAV 1117	CN 20315	exact	Avena sterilis	83444	P03		CN 20315	PI 412324		Syria	Hassie	34.40000000, 36.75000000	SAMEA113973653	7570948	7286573	Yes	0	Yes	0	Yes			0.17	-0.04	0.02
BioMob	CN_20316	20316	CN 20316	CAV 1118	CN 20316	exact	Avena sterilis	83444	P03		CN 20316	PI 412325		Syria	Hassie	34.40000000, 36.75000000	SAMEA113973654	1547907	1390861	Yes	0	Yes	18	Yes			0.17	-0.02	0.02
BioMob	CN_20317	20317	CN 20317	CAV 1119	CN 20317	exact	Avena sterilis	83444	P03		CN 20317	PI 412328		Syria	10km S of Homs	34.65000000, 36.71666667	SAMEA113973655	5337934	4543292	Yes	0	Yes	0	Yes			0.17	-0.02	0.02
BioMob	CN_20318	20318	CN 20318	CAV 1120	CN 20318	exact	Avena sterilis	83444	P03		CN 20318	PI 412329		Syria	10km S of Homs	34.65000000, 36.71666667	SAMEA113973656	9789286	8651313	Yes	0	Yes	0	Yes			0.18	-0.02	0.02
BioMob	CN_20320	20320	CN 20320	CAV 1122	CN 20320	exact	Avena sterilis	83444	P03		CN 20320	PI 412330		Syria	10km S of Homs	34.65000000, 36.71666667	SAMEA113973657	2572015	1768486	Yes	0	Yes	6	Yes			0.17	-0.02	0.01
BioMob	CN_20322	20322	CN 20322	CAV 1124	CN 20322	exact	Avena sterilis	83444	P03		CN 20322			Syria	Syria		SAMEA113973658	2934015	2677860	Yes	0	Yes	1	Yes			0.17	-0.02	0.02
BioMob	CN_20323	20323	CN 20323	CAV 1125	CN 20323	exact	Avena sterilis	83444	P03		CN 20323	PI 412331		Syria	10km N of Homs	34.81666667, 36.73333333	SAMEA113973659	4806107	4540133	Yes	0	Yes	1	Yes			0.17	-0.02	0.02
BioMob	CN_20324	20324	CN 20324	CAV 1126	CN 20324	exact	Avena sterilis	83444	P03		CN 20324	PI 412312		Syria	Ruins, Aphamate		SAMEA113973660	1623659	1499428	Yes	0	Yes	16	Yes			0.18	-0.03	0.02
BioMob	CN_20325	20325	CN 20325	CAV 1127	CN 20325	exact	Avena sterilis	83444	P03		CN 20325	PI 412326		Syria	Hialin (Hayyalin)	35.10000000, 36.31666667	SAMEA113973661	1055761	950648	Yes	0	Yes	31	Yes			0.16	-0.01	0.02
BioMob	CN_20326	20326	CN 20326	CAV 1128	CN 20326	exact	Avena sterilis	83444	P03		CN 20326	PI 412327		Syria	Hialin (Hayyalin)	35.10000000, 36.31666667	SAMEA113973662	2799773	2600776	Yes	0	Yes	2	Yes			0.17	-0.02	0.02
BioMob	CN_20327	20327	CN 20327	CAV 1129	CN 20327	exact	Avena sterilis	83444	P03		CN 20327			Syria	Syria		SAMEA113973663	1601765	1474145	Yes	0	Yes	10	Yes			0.17	-0.03	0.02
BioMob	CN_20328	20328	CN 20328	CAV 1130	CN 20328	exact	Avena sterilis	83444	P03		CN 20328	PI 412332		Syria	Kalet-El-Madeik		SAMEA113973664	1595156	1449645	Yes	0	Yes	14	Yes			0.16	-0.02	0.02
BioMob	CN_20329	20329	CN 20329	CAV 1131	CN 20329	exact	Avena sterilis	83444	P03		CN 20329	PI 412333		Syria	Kalet-El-Madeik		SAMEA113973665	2204476	1928036	Yes	0	Yes	5	Yes			0.17	-0.02	0.02
BioMob	CN_20330	20330	CN 20330	CAV 1132	CN 20330	exact	Avena sterilis	83444	P03		CN 20330	PI 412334		Syria	Kalet-El-Madeik		SAMEA113973666	1687440	1263572	Yes	0	Yes	14	Yes			0.17	-0.02	0.01
BioMob	CN_20331	20331	CN 20331	CAV 1133	CN 20331	exact	Avena sterilis	83444	P03		CN 20331	PI 412240		Lebanon	10km S of Saida/Sidon	33.48333333, 35.36666667	SAMEA113973667	474168	379936	Yes	89	Yes	82	No			0.17	-0.03	0.02
BioMob	CN_20332	20332	CN 20332	CAV 1134	CN 20332	exact	Avena sterilis	83444	P03		CN 20332	PI 412241		Lebanon	10km N of Saida/Sidon	33.63333333, 35.41666667	SAMEA113973668	3687729	3470435	Yes	0	Yes	0	Yes			0.17	-0.03	0.02
BioMob	CN_20333	20333	CN 20333	CAV 1135	CN 20333	exact	Avena sterilis	83444	P03		CN 20333	PI 412242		Lebanon	10km N of Saida/Sidon	33.63333333, 35.41666667	SAMEA113973669	14097966	10769974	Yes	0	Yes	0	Yes			0.18	-0.03	0.02
BioMob	CN_20334	20334	CN 20334	CAV 1136	CN 20334	exact	Avena sterilis	83444	P03		CN 20334			Lebanon	Lebanon	33.6475, 35.3729	SAMEA113973670	10065542	9572773	Yes	0	Yes	0	Yes			0.17	-0.02	0.02
BioMob	CN_20335	20335	CN 20335	CAV 1137	CN 20335	exact	Avena sterilis	83444	P03		CN 20335			Lebanon	Loubnane ej Jnoubi	33.6475, 35.3729	SAMEA113973671	2360278	1906614	Yes	0	Yes	5	Yes			0.17	-0.02	0.02
BioMob	CN_20336	20336	CN 20336	CAV 1138	CN 20336	exact	Avena sterilis	83444	P03		CN 20336			Lebanon	Lebanon	33.6475, 35.3729	SAMEA113973672	4985821	3941300	Yes	0	Yes	0	Yes			0.17	-0.03	0.02
BioMob	CN_20337	20337	CN 20337	CAV 1139	CN 20337	exact	Avena sterilis	83444	P03		CN 20337			Lebanon	Lebanon	33.6475, 35.3729	SAMEA113973673	12314332	11762082	Yes	0	Yes	0	Yes			0.17	-0.04	0.02
BioMob	CN_20338	20338	CN 20338	CAV 1140	CN 20338	exact	Avena sterilis	83444	P03		CN 20338	PI 412211		Lebanon	10km S of Beirut	33.80000000, 35.51666667	SAMEA113973674	3161682	2620644	Yes	0	Yes	2	Yes			0.17	-0.03	0.02
BioMob	CN_20339	20339	CN 20339	CAV 1141	CN 20339	exact	Avena sterilis	83444	P03		CN 20339			Lebanon	Lebanon	33.8034, 35.5018	SAMEA113973675	5651859	5279350	Yes	0	Yes	0	Yes			0.17	-0.03	0.02
BioMob	CN_20340	20340	CN 20340	CAV 1142	CN 20340	exact	Avena sterilis	83444	P03		CN 20340	PI 412212		Lebanon	10km S of Beirut	33.80000000, 35.51666667	SAMEA113973676	6466592	6139834	Yes	0	Yes	0	Yes			0.18	-0.03	0.02
BioMob	CN_20341	20341	CN 20341	CAV 1143	CN 20341	exact	Avena sterilis	83444	P03		CN 20341	PI 412213		Lebanon	10km S of Beirut	33.80000000, 35.51666667	SAMEA113973677	5858742	5522265	Yes	0	Yes	0	Yes			0.17	-0.02	0.01
BioMob	CN_20342	20342	CN 20342	CAV 1144	CN 20342	exact	Avena sterilis	83444	P03		CN 20342			Lebanon	Lebanon	33.8806, 35.4797	SAMEA113973678	7709644	6502664	Yes	0	Yes	0	Yes			0.18	-0.03	0.02
BioMob	CN_20343	20343	CN 20343	CAV 1145	CN 20343	exact	Avena sterilis	83444	P03		CN 20343	PI 412214		Lebanon	Beau Rivage, Beirut	33.87194444, 35.50972222	SAMEA113973679	11802062	10465690	Yes	0	Yes	0	Yes			0.17	-0.02	0.02
BioMob	CN_20344	20344	CN 20344	CAV 1146	CN 20344	exact	Avena sterilis	83444	P03		CN 20344	PI 412215		Lebanon	Beau Rivage, Beirut	33.87194444, 35.50972222	SAMEA113973680	6596211	5984558	Yes	0	Yes	0	Yes			0.17	-0.02	0.02
BioMob	CN_20345	20345	CN 20345	CAV 1147	CN 20345	exact	Avena sterilis	83444	P03		CN 20345	PI 412216		Lebanon	Pigein Cove, Beirut	33.87194444, 35.50972222	SAMEA113973681	10135702	8105408	Yes	0	Yes	0	Yes			0.18	-0.04	0.02
BioMob	CN_20346	20346	CN 20346	CAV 1148	CN 20346	exact	Avena sterilis	83444	P03		CN 20346	PI 412217		Lebanon	seashore, Beirut	33.87194444, 35.50972222	SAMEA113973682	8162222	7198475	Yes	0	Yes	0	Yes			0.18	-0.04	0.02
BioMob	CN_20347	20347	CN 20347	CAV 1149	CN 20347	exact	Avena sterilis	83444	P03		CN 20347			Lebanon	Lebanon	33.8938, 35.5018	SAMEA113973683	2435603	2340005	Yes	0	Yes	7	Yes			0.17	-0.04	0.02
BioMob	CN_20348	20348	CN 20348	CAV 1150	CN 20348	exact	Avena sterilis	83444	P03		CN 20348	PI 412218		Lebanon	Statco Building, Beirut	33.87194444, 35.50972222	SAMEA113973684	13405053	13031179	Yes	0	Yes	0	Yes			0.18	-0.03	0.01
BioMob	CN_20349	20349	CN 20349	CAV 1151	CN 20349	exact	Avena sterilis	83444	P03		CN 20349			Lebanon	Lebanon	33.9843, 35.6344	SAMEA113973685	15446730	14934447	Yes	0	Yes	0	Yes			0.18	-0.03	0.02
BioMob	CN_20350	20350	CN 20350	CAV 1152	CN 20350	exact	Avena sterilis	83444	P03		CN 20350	PI 412239		Lebanon	Safra	34.15000000, 36.16666667	SAMEA113973686	8128293	7779585	Yes	0	Yes	0	Yes			0.17	-0.02	0.02
BioMob	CN_20351	20351	CN 20351	CAV 1153	CN 20351	exact	Avena sterilis	83444	P03		CN 20351	PI 412222		Lebanon	Fidar	34.10000000, 35.65000000	SAMEA113973687	8804723	8348651	Yes	0	Yes	0	Yes			0.17	-0.02	0.02
BioMob	CN_20352	20352	CN 20352	CAV 1154	CN 20352	exact	Avena sterilis	83444	P03		CN 20352			Lebanon	Lebanon	34.0985, 35.6517	SAMEA113973688	9186472	8501069	Yes	0	Yes	0	Yes			0.18	-0.03	0.01
BioMob	CN_20353	20353	CN 20353	CAV 1155	CN 20353	exact	Avena sterilis	83444	P03		CN 20353	PI 412223		Lebanon	Fidar	34.10000000, 35.65000000	SAMEA113973689	1303200	1185237	Yes	0	Yes	21	Yes			0.16	-0.02	0.01
BioMob	CN_20354	20354	CN 20354	CAV 1156	CN 20354	exact	Avena sterilis	83444	P03		CN 20354	PI 412224		Lebanon	Fidar	34.10000000, 35.65000000	SAMEA113973690	3257283	3121081	Yes	0	Yes	2	Yes			0.17	-0.03	0.01
BioMob	CN_20355	20355	CN 20355	CAV 1157	CN 20355	exact	Avena sterilis	83444	P03		CN 20355	PI 412227		Lebanon	Lower level, Jebail/Byblos	34.11666667, 35.65000000	SAMEA113973691	8939749	8447717	Yes	0	Yes	0	Yes			0.17	-0.03	0.02
BioMob	CN_20356	20356	CN 20356	CAV 1158	CN 20356	exact	Avena sterilis	83444	P03		CN 20356	PI 412228		Lebanon	seashore, Jebail/Byblos	34.11666667, 35.65000000	SAMEA113973692	20508398	19631791	Yes	0	Yes	0	Yes			0.18	-0.03	0.02
BioMob	CN_20357	20357	CN 20357	CAV 1159	CN 20357	exact	Avena sterilis	83444	P03		CN 20357	PI 412229		Lebanon	10km N of Jebail/Byblos	34.20000000, 35.65000000	SAMEA113973693	14531772	13637780	Yes	0	Yes	0	Yes			0.18	-0.03	0.02
BioMob	CN_20358	20358	CN 20358	CAV 1160	CN 20358	exact	Avena sterilis	83444	P03		CN 20358	PI 412230		Lebanon	10km N of Jebail/Byblos	34.20000000, 35.65000000	SAMEA113973694	3739676	3537556	Yes	0	Yes	1	Yes			0.17	-0.02	0.02
BioMob	CN_20359	20359	CN 20359	CAV 1161	CN 20359	exact	Avena sterilis	83444	P03		CN 20359			Lebanon	Lebanon	34.3045, 35.6511	SAMEA113973695	10646200	9057677	Yes	0	Yes	0	Yes			0.17	-0.01	0.02
BioMob	CN_20360	20360	CN 20360	CAV 1162	CN 20360	exact	Avena sterilis	83444	P03		CN 20360	PI 412231		Lebanon	20km N of Jebail/Byblos	34.28333333, 35.68333333	SAMEA113973696	4931974	4684073	Yes	0	Yes	0	Yes			0.17	-0.04	0.02
BioMob	CN_20361	20361	CN 20361	CAV 1163	CN 20361	exact	Avena sterilis	83444	P03		CN 20361	PI 412232		Lebanon	20km N of Jebail/Byblos	34.28333333, 35.68333333	SAMEA113973697	4271119	3828802	Yes	0	Yes	1	Yes			0.17	-0.03	0.02
BioMob	CN_20416	20416	CN 20416	CAV 1218	CN 20416	exact	Avena sterilis	83444	P03		CN 20416			Israel	Israel	32.5708, 34.9567	SAMEA113973698	4891753	4742666	Yes	0	Yes	1	Yes			0.18	-0.04	0.02
BioMob	CN_20417	20417	CN 20417	CAV 1219	CN 20417	exact	Avena sterilis	83444	P03		CN 20417			Israel	Israel	32.5708, 34.9567	SAMEA113973699	12395037	12062195	Yes	0	Yes	0	Yes			0.17	-0.03	0.02
BioMob	CN_20418	20418	CN 20418	CAV 1220	CN 20418	exact	Avena sterilis	83444	P03		CN 20418			Israel	Israel	32.5708, 34.9567	SAMEA113973700	2757671	2584479	Yes	0	Yes	2	Yes			0.17	-0.03	0.02
BioMob	CN_20419	20419	CN 20419	CAV 1221	CN 20419	exact	Avena sterilis	83444	P03		CN 20419			Israel	Israel	32.5369, 34.917	SAMEA113973701	7343105	7108226	Yes	0	Yes	0	Yes			0.18	-0.03	0.02
BioMob	CN_20420	20420	CN 20420	CAV 1222	CN 20420	exact	Avena sterilis	83444	P03		CN 20420			Israel	Israel	32.5369, 34.917	SAMEA113973702	4154199	3953711	Yes	0	Yes	0	Yes			0.17	-0.02	0.02
BioMob	CN_20421	20421	CN 20421	CAV 1223	CN 20421	exact	Avena sterilis	83444	P03		CN 20421			Israel	Israel	32.5369, 34.917	SAMEA113973703	4815411	4565024	Yes	0	Yes	0	Yes			0.17	-0.02	0.01
BioMob	CN_20422	20422	CN 20422	CAV 1224	CN 20422	exact	Avena sterilis	83444	P03		CN 20422			Israel	Israel	32.5369, 34.917	SAMEA113973704	7661826	7350206	Yes	0	Yes	0	Yes			0.17	-0.03	0.02
BioMob	CN_20423	20423	CN 20423	CAV 1225	CN 20423	exact	Avena sterilis	83444	P03		CN 20423			Israel	Israel	32.5369, 34.917	SAMEA113973705	10018200	9715215	Yes	0	Yes	0	Yes			0.17	-0.03	0.02
BioMob	CN_20424	20424	CN 20424	CAV 1226	CN 20424	exact	Avena sterilis	83444	P03		CN 20424			Israel	Israel	32.5708, 34.9567	SAMEA113973706	2810275	2681096	Yes	0	Yes	1	Yes			0.17	-0.03	0.01
BioMob	CN_20425	20425	CN 20425	CAV 1227	CN 20425	exact	Avena sterilis	83444	P03		CN 20425			Israel	Israel	32.5708, 34.9567	SAMEA113973707	954486	903067	Yes	0	Yes	49	Yes			0.17	-0.03	0.02
BioMob	CN_20426	20426	CN 20426	CAV 1228	CN 20426	exact	Avena sterilis	83444	P03		CN 20426			Israel	Israel	32.5708, 34.9567	SAMEA113973708	15656115	15245840	Yes	0	Yes	0	Yes			0.18	-0.04	0.01
BioMob	CN_20427	20427	CN 20427	CAV 1229	CN 20427	exact	Avena sterilis	83444	P03		CN 20427			Israel	Israel	32.5222, 34.945	SAMEA113973709	12372975	12062412	Yes	0	Yes	0	Yes			0.18	-0.03	0.01
BioMob	CN_20428	20428	CN 20428	CAV 1230	CN 20428	exact	Avena sterilis	83444	P03		CN 20428			Israel	Israel	32.5222, 34.945	SAMEA113973710	24106481	23488399	Yes	0	Yes	0	Yes			0.18	-0.03	0.02
BioMob	CN_20429	20429	CN 20429	CAV 1231	CN 20429	exact	Avena sterilis	83444	P03		CN 20429			Israel	Israel	32.5222, 34.945	SAMEA113973711	7029627	6742427	Yes	0	Yes	0	Yes			0.17	-0.02	0.02
BioMob	CN_20430	20430	CN 20430	CAV 1232	CN 20430	exact	Avena sterilis	83444	P03		CN 20430			Israel	Israel	32.5222, 34.945	SAMEA113973712	1757709	1678073	Yes	0	Yes	9	Yes			0.17	-0.03	0.01
BioMob	CN_20431	20431	CN 20431	CAV 1233	CN 20431	exact	Avena sterilis	83444	P03		CN 20431			Israel	Israel		SAMEA113973713	2438323	2275659	Yes	0	Yes	2	Yes			0.17	-0.03	0.01
BioMob	CN_20432	20432	CN 20432	CAV 1234	CN 20432	exact	Avena sterilis	83444	P03		CN 20432			Israel	Israel		SAMEA113973714	5522164	5299490	Yes	0	Yes	0	Yes			0.17	-0.03	0.02
BioMob	CN_20433	20433	CN 20433	CAV 1235	CN 20433	exact	Avena sterilis	83444	P03		CN 20433			Israel	Israel		SAMEA113973715	2671679	2537085	Yes	0	Yes	2	Yes			0.17	-0.04	0.02
BioMob	CN_20434	20434	CN 20434	CAV 1236	CN 20434	exact	Avena sterilis	83444	P03		CN 20434			Israel	Israel		SAMEA113973716	6177593	5762281	Yes	0	Yes	0	Yes			0.17	-0.02	0.02
BioMob	CN_20435	20435	CN 20435	CAV 1237	CN 20435	exact	Avena sterilis	83444	P03		CN 20435			Israel	Israel		SAMEA113973717	7031416	5778022	Yes	0	Yes	0	Yes			0.17	-0.03	0.02
BioMob	CN_20436	20436	CN 20436	CAV 1238	CN 20436	exact	Avena sterilis	83444	P03		CN 20436			Israel	Israel		SAMEA113973718	2165922	2037024	Yes	0	Yes	9	Yes			0.18	-0.04	0.01
BioMob	CN_20437	20437	CN 20437	CAV 1239	CN 20437	exact	Avena sterilis	83444	P03		CN 20437			Israel	Israel		SAMEA113973719	13733284	12540671	Yes	0	Yes	0	Yes			0.18	-0.03	0.02
BioMob	CN_20438	20438	CN 20438	CAV 1240	CN 20438	exact	Avena sterilis	83444	P03		CN 20438			Israel	Israel	32.442, 34.904	SAMEA113973720	22926766	21361972	Yes	0	Yes	0	Yes			0.18	-0.04	0.02
BioMob	CN_20439	20439	CN 20439	CAV 1241	CN 20439	exact	Avena sterilis	83444	P03		CN 20439			Israel	Israel	32.442, 34.904	SAMEA113973721	6128474	5637937	Yes	0	Yes	0	Yes			0.17	-0.02	0.02
BioMob	CN_20440	20440	CN 20440	CAV 1242	CN 20440	exact	Avena sterilis	83444	P03		CN 20440			Israel	Israel	32.442, 34.904	SAMEA113973722	17457875	17028692	Yes	0	Yes	0	Yes			0.18	-0.04	0.02
BioMob	CN_20441	20441	CN 20441	CAV 1243	CN 20441	exact	Avena sterilis	83444	P03		CN 20441			Israel	Israel	32.1226, 34.8369	SAMEA113973723	3124543	2758951	Yes	0	Yes	1	Yes			0.17	-0.03	0.02
BioMob	CN_20442	20442	CN 20442	CAV 1244	CN 20442	exact	Avena sterilis	83444	P03		CN 20442			Israel	Israel	32.15, 34.8333	SAMEA113973724	7127127	6829622	Yes	0	Yes	0	Yes			0.17	-0.02	0.02
BioMob	CN_20443	20443	CN 20443	CAV 1245	CN 20443	exact	Avena sterilis	83444	P03		CN 20443			Israel	Israel	32.15, 34.8333	SAMEA113973725	2181325	2075968	Yes	0	Yes	5	Yes			0.17	-0.03	0.02
BioMob	CN_20444	20444	CN 20444	CAV 1246	CN 20444	exact	Avena sterilis	83444	P03		CN 20444			Israel	Israel	32.15, 34.8333	SAMEA113973726	927150	809986	Yes	84	Yes	67	No			0.17	-0.03	0.02
BioMob	CN_20445	20445	CN 20445	CAV 1247	CN 20445	exact	Avena sterilis	83444	P03		CN 20445			Israel	Israel	32.1335, 34.8292	SAMEA113973727	2543403	2414789	Yes	0	Yes	7	Yes			0.17	-0.03	0.02
BioMob	CN_20446	20446	CN 20446	CAV 1248	CN 20446	exact	Avena sterilis	83444	P03		CN 20446			Israel	Israel	32.1335, 34.8292	SAMEA113973728	1824381	1746721	Yes	0	Yes	11	Yes			0.17	-0.03	0.02
BioMob	CN_20447	20447	CN 20447	CAV 1249	CN 20447	exact	Avena sterilis	83444	P03		CN 20447			Israel	Israel	32.1335, 34.8292	SAMEA113973729	7821938	6828167	Yes	0	Yes	0	Yes			0.18	-0.04	0.02
BioMob	CN_20448	20448	CN 20448	CAV 1250	CN 20448	exact	Avena sterilis	83444	P03		CN 20448			Israel	Israel	32.1335, 34.8292	SAMEA113973730	9246271	9017994	Yes	0	Yes	0	Yes			0.18	-0.04	0.02
BioMob	CN_20449	20449	CN 20449	CAV 1251	CN 20449	exact	Avena sterilis	83444	P03		CN 20449			Israel	Israel	32.1335, 34.8292	SAMEA113973731	4873413	4428401	Yes	0	Yes	2	Yes			0.06	-0.03	0.05
BioMob	CN_20450	20450	CN 20450	CAV 1252	CN 20450	exact	Avena sterilis	83444	P03		CN 20450			Israel	Israel	31.9887, 34.852	SAMEA113973732	1217195	1139830	Yes	0	Yes	33	Yes			0.17	-0.03	0.02
BioMob	CN_20451	20451	CN 20451	CAV 1253	CN 20451	exact	Avena sterilis	83444	P03		CN 20451			Israel	Israel	31.9887, 34.852	SAMEA113973733	1506913	1379206	Yes	0	Yes	14	Yes			0.17	-0.02	0.02
BioMob	CN_20452	20452	CN 20452	CAV 1254	CN 20452	exact	Avena sterilis	83444	P03		CN 20452			Israel	Israel	31.9519, 34.8881	SAMEA113973734	6502076	6172314	Yes	0	Yes	0	Yes			0.17	-0.03	0.02
BioMob	CN_20453	20453	CN 20453	CAV 1255	CN 20453	exact	Avena sterilis	83444	P03		CN 20453			Israel	Israel	31.9519, 34.8881	SAMEA113973735	9450088	9132033	Yes	0	Yes	0	Yes			0.18	-0.04	0.02
BioMob	CN_20454	20454	CN 20454	CAV 1256	CN 20454	exact	Avena sterilis	83444	P03		CN 20454			Israel	Israel	31.6071, 34.8972	SAMEA113973736	2507125	1624891	Yes	0	Yes	9	Yes			0.17	-0.03	0.02
BioMob	CN_20455	20455	CN 20455	CAV 1257	CN 20455	exact	Avena sterilis	83444	P03		CN 20455			Israel	Israel	31.6071, 34.8972	SAMEA113973737	4293513	2965662	Yes	0	Yes	1	Yes			0.17	-0.02	0.02
BioMob	CN_20456	20456	CN 20456	CAV 1258	CN 20456	exact	Avena sterilis	83444	P03		CN 20456			Israel	Israel	31.6071, 34.8972	SAMEA113973738	5367074	4722340	Yes	0	Yes	0	Yes			0.18	-0.04	0.02
BioMob	CN_20457	20457	CN 20457	CAV 1259	CN 20457	exact	Avena sterilis	83444	P03		CN 20457			Israel	Israel	31.6071, 34.8972	SAMEA113973739	1997728	1843030	Yes	0	Yes	3	Yes			0.17	-0.04	0.02
BioMob	CN_20458	20458	CN 20458	CAV 1260	CN 20458	exact	Avena sterilis	83444	P03		CN 20458			Israel	Israel	31.6071, 34.8972	SAMEA113973740	2221422	2066715	Yes	0	Yes	4	Yes			0.17	-0.04	0.02
BioMob	CN_20459	20459	CN 20459	CAV 1261	CN 20459	exact	Avena sterilis	83444	P03		CN 20459			Israel	Israel	31.8403, 35.0225	SAMEA113973741	608329	561143	Yes	86	Yes	71	No			0.17	-0.03	0.02
BioMob	CN_20460	20460	CN 20460	CAV 1262	CN 20460	exact	Avena sterilis	83444	P03		CN 20460			Israel	Israel	31.8403, 35.0225	SAMEA113973742	8343846	7909775	Yes	0	Yes	0	Yes			0.18	-0.04	0.02
BioMob	CN_20461	20461	CN 20461	CAV 1263	CN 20461	exact	Avena sterilis	83444	P03		CN 20461			Israel	Israel	31.8403, 35.0225	SAMEA113973743	13908131	12502264	Yes	0	Yes	0	Yes			0.18	-0.04	0.02
BioMob	CN_20462	20462	CN 20462	CAV 1264	CN 20462	exact	Avena sterilis	83444	P03		CN 20462			Israel	Israel	31.8356, 34.9803	SAMEA113973744	6127059	5619812	Yes	0	Yes	0	Yes			0.17	-0.03	0.02
BioMob	CN_20463	20463	CN 20463	CAV 1265	CN 20463	exact	Avena sterilis	83444	P03		CN 20463			Israel	Israel	31.8356, 34.9803	SAMEA113973745	3756700	3133549	Yes	0	Yes	0	Yes			0.17	-0.02	0.01
BioMob	CN_20464	20464	CN 20464	CAV 1266	CN 20464	exact	Avena sterilis	83444	P03		CN 20464			Israel	Israel	31.8356, 34.9803	SAMEA113973746	4576127	4291116	Yes	0	Yes	0	Yes			0.17	-0.04	0.01
BioMob	CN_20465	20465	CN 20465	CAV 1267	CN 20465	exact	Avena sterilis	83444	P03		CN 20465			Israel	Israel	31.7485, 35.007	SAMEA113973747	3592981	3371058	Yes	0	Yes	1	Yes			0.17	-0.02	0.01
BioMob	CN_20466	20466	CN 20466	CAV 1268	CN 20466	exact	Avena sterilis	83444	P03		CN 20466			Israel	Israel	31.7485, 35.007	SAMEA113973748	2947473	2823890	Yes	0	Yes	3	Yes			0.18	-0.04	0.02
BioMob	CN_20467	20467	CN 20467	CAV 1269	CN 20467	exact	Avena sterilis	83444	P03		CN 20467			Israel	Israel	31.7485, 35.007	SAMEA113973749	6708294	6203146	Yes	0	Yes	0	Yes			0.17	-0.02	0.01
BioMob	CN_20468	20468	CN 20468	CAV 1270	CN 20468	exact	Avena sterilis	83444	P03		CN 20468			Israel	Israel	31.7485, 35.007	SAMEA113973750	2394208	2014267	Yes	0	Yes	6	Yes			0.18	-0.03	0.02
BioMob	CN_20469	20469	CN 20469	CAV 1271	CN 20469	exact	Avena sterilis	83444	P03		CN 20469			Israel	Israel	31.7485, 35.007	SAMEA113973751	7702745	7537337	Yes	0	Yes	0	Yes			0.18	-0.03	0.02
BioMob	CN_20470	20470	CN 20470	CAV 1272	CN 20470	exact	Avena sterilis	83444	P03		CN 20470			Israel	Israel	31.7485, 35.007	SAMEA113973752	13762140	13229553	Yes	0	Yes	0	Yes			0.17	-0.03	0.02
BioMob	CN_20471	20471	CN 20471	CAV 1273	CN 20471	exact	Avena sterilis	83444	P03		CN 20471			Israel	Israel	31.7485, 35.007	SAMEA113973753	1154205	857903	Yes	0	Yes	38	Yes			0.17	-0.02	0.02
BioMob	CN_20472	20472	CN 20472	CAV 1274	CN 20472	exact	Avena sterilis	83444	P03		CN 20472			Israel	Israel	31.7485, 35.007	SAMEA113973754	9699688	9451169	Yes	0	Yes	0	Yes			0.17	-0.03	0.02
BioMob	CN_20473	20473	CN 20473	CAV 1275	CN 20473	exact	Avena sterilis	83444	P03		CN 20473			Israel	Israel	31.7485, 35.007	SAMEA113973755	5210179	4803821	Yes	0	Yes	0	Yes			0.17	-0.03	0.02
BioMob	CN_20474	20474	CN 20474	CAV 1276	CN 20474	exact	Avena sterilis	83444	P03		CN 20474			Israel	Israel	31.7485, 35.007	SAMEA113973756	2749936	2573707	Yes	0	Yes	4	Yes			0.17	-0.03	0.03
BioMob	CN_20475	20475	CN 20475	CAV 1277	CN 20475	exact	Avena sterilis	83444	P03		CN 20475			Israel	Israel	31.7485, 35.007	SAMEA113973757	6536151	6053914	Yes	0	Yes	0	Yes			0.18	-0.04	0.02
BioMob	CN_20477	20477	CN 20477	CAV 1279	CN 20477	exact	Avena sterilis	83444	P03		CN 20477			Israel	Israel	31.7485, 35.007	SAMEA113973758	11468272	10508169	Yes	0	Yes	0	Yes			0.18	-0.03	0.02
BioMob	CN_20478	20478	CN 20478	CAV 1280	CN 20478	exact	Avena sterilis	83444	P03		CN 20478			Israel	Israel	31.7485, 35.007	SAMEA113973759	4469810	4289155	Yes	0	Yes	0	Yes			0.18	-0.04	0.02
BioMob	CN_20479	20479	CN 20479	CAV 1281	CN 20479	exact	Avena sterilis	83444	P03		CN 20479			Israel	Israel	31.7485, 35.007	SAMEA113973760	8509276	7314580	Yes	0	Yes	0	Yes			0.17	-0.03	0.02
BioMob	CN_20480	20480	CN 20480	CAV 1282	CN 20480	exact	Avena sterilis	83444	P03		CN 20480			Israel	Israel	31.7485, 35.007	SAMEA113973761	7424910	6892164	Yes	0	Yes	0	Yes			0.17	-0.03	0.02
BioMob	CN_20482	20482	CN 20482	CAV 1284	CN 20482	exact	Avena sterilis	83444	P03		CN 20482			Israel	Israel	32.1525, 35.2567	SAMEA113973762	517012	459537	Yes	87	Yes	73	No			0.18	-0.04	0.02
BioMob	CN_20483	20483	CN 20483	CAV 1285	CN 20483	exact	Avena sterilis	83444	P03		CN 20483			Israel	Israel	32.2634, 35.2789	SAMEA113973763	4424260	4196516	Yes	0	Yes	0	Yes			0.18	-0.04	0.01
BioMob	CN_20484	20484	CN 20484	CAV 1286	CN 20484	exact	Avena sterilis	83444	P03		CN 20484			Israel	Israel	32.2634, 35.2789	SAMEA113973764	5310835	5041112	Yes	0	Yes	0	Yes			0.17	-0.02	0.02
BioMob	CN_20485	20485	CN 20485	CAV 1287	CN 20485	exact	Avena sterilis	83444	P03		CN 20485			Israel	Israel	32.2761, 35.1953	SAMEA113973765	10893608	10549763	Yes	0	Yes	0	Yes			0.18	-0.03	0.02
BioMob	CN_20486	20486	CN 20486	CAV 1288	CN 20486	exact	Avena sterilis	83444	P03		CN 20486			Israel	Israel	32.2761, 35.1953	SAMEA113973766	5166803	4836739	Yes	0	Yes	0	Yes			0.17	-0.04	0.02
BioMob	CN_20487	20487	CN 20487	CAV 1289	CN 20487	exact	Avena sterilis	83444	P03		CN 20487			Israel	Israel	32.4611, 35.3	SAMEA113973767	13783921	12820899	Yes	0	Yes	0	Yes			0.18	-0.03	0.02
BioMob	CN_20488	20488	CN 20488	CAV 1290	CN 20488	exact	Avena sterilis	83444	P03		CN 20488			Israel	Israel	32.4611, 35.3	SAMEA113973768	4484391	4162835	Yes	0	Yes	0	Yes			0.17	-0.03	0.01
BioMob	CN_20489	20489	CN 20489	CAV 1291	CN 20489	exact	Avena sterilis	83444	P03		CN 20489			Israel	Israel	32.4611, 35.3	SAMEA113973769	6697196	5803249	Yes	0	Yes	0	Yes			0.18	-0.04	0.02
BioMob	CN_20490	20490	CN 20490	CAV 1292	CN 20490	exact	Avena sterilis	83444	P03		CN 20490			Israel	Israel	32.4611, 35.3	SAMEA113973770	3048241	2935177	Yes	0	Yes	2	Yes			0.18	-0.04	0.02
BioMob	CN_20491	20491	CN 20491	CAV 1293	CN 20491	exact	Avena sterilis	83444	P03		CN 20491			Israel	Israel	32.4611, 35.3	SAMEA113973771	2983598	2713212	Yes	0	Yes	1	Yes			0.18	-0.03	0.02
BioMob	CN_20492	20492	CN 20492	CAV 1294	CN 20492	exact	Avena sterilis	83444	P03		CN 20492			Israel	Israel	32.4611, 35.3	SAMEA113973772	9028169	8751975	Yes	0	Yes	0	Yes			0.18	-0.03	0.02
BioMob	CN_20493	20493	CN 20493	CAV 1295	CN 20493	exact	Avena sterilis	83444	P03		CN 20493			Israel	Israel	32.3222, 35.3686	SAMEA113973773	15449707	14935322	Yes	0	Yes	0	Yes			0.18	-0.04	0.02
BioMob	CN_20496	20496	CN 20496	CAV 1298	CN 20496	exact	Avena sterilis	83444	P03		CN 20496			Israel	Israel	31.8333, 35.3	SAMEA113973774	2741790	2634093	Yes	0	Yes	2	Yes			0.17	-0.03	0.02
BioMob	CN_20497	20497	CN 20497	CAV 1299	CN 20497	exact	Avena sterilis	83444	P03		CN 20497			Israel	Israel	31.8333, 35.3	SAMEA113973775	2787542	2611708	Yes	0	Yes	1	Yes			0.17	-0.03	0.01
BioMob	CN_20498	20498	CN 20498	CAV 1300	CN 20498	exact	Avena sterilis	83444	P03		CN 20498			Israel	Israel	31.8711, 35.4442	SAMEA113973776	24788838	23692438	Yes	0	Yes	0	Yes			0.18	-0.04	0.02
BioMob	CN_20499	20499	CN 20499	CAV 1301	CN 20499	exact	Avena sterilis	83444	P03		CN 20499			Israel	Israel	31.8711, 35.4442	SAMEA113973777	3493495	3359209	Yes	0	Yes	1	Yes			0.18	-0.03	0.02
BioMob	CN_20501	20501	CN 20501	CAV 1303	CN 20501	exact	Avena sterilis	83444	P03		CN 20501			Israel	Israel	31.8711, 35.4442	SAMEA113973778	2478326	2378513	Yes	0	Yes	2	Yes			0.18	-0.04	0.02
BioMob	CN_20504	20504	CN 20504	CAV 1306	CN 20504	exact	Avena sterilis	83444	P03		CN 20504	PI 412085		Israel	Jerusalem, Judean Mountains	31.76666667, 35.23333333	SAMEA113973779	11903576	11482847	Yes	0	Yes	0	Yes			0.18	-0.04	0.02
BioMob	CN_20506	20506	CN 20506	CAV 1308	CN 20506	exact	Avena sterilis	83444	P03		CN 20506			Israel	Israel	31.815, 35.023	SAMEA113973780	5031160	4668033	Yes	0	Yes	0	Yes			0.17	-0.02	0.02
BioMob	CN_20507	20507	CN 20507	CAV 1309	CN 20507	exact	Avena sterilis	83444	P03		CN 20507	PI 412044		Israel	Baab El Wad	31.81666667, 35.03333333	SAMEA113973781	19491580	18855388	Yes	0	Yes	0	Yes			0.18	-0.04	0.02
BioMob	CN_20508	20508	CN 20508	CAV 1310	CN 20508	exact	Avena sterilis	83444	P03		CN 20508	PI 412045		Israel	Baab El Wad	31.81666667, 35.03333333	SAMEA113973782	9143504	8495547	Yes	0	Yes	0	Yes			0.17	-0.01	0.02
BioMob	CN_20509	20509	CN 20509	CAV 1311	CN 20509	exact	Avena sterilis	83444	P03		CN 20509	PI 412046		Israel	Baab El Wad	31.81666667, 35.03333333	SAMEA113973783	7940404	6983142	Yes	0	Yes	0	Yes			0.17	-0.02	0.02
BioMob	CN_20510	20510	CN 20510	CAV 1312	CN 20510	exact	Avena sterilis	83444	P03		CN 20510	PI 412103		Israel	Latrun	31.83333333, 34.98333333	SAMEA113973784	1160727	1107144	Yes	0	Yes	40	Yes			0.17	-0.03	0.02
BioMob	CN_20511	20511	CN 20511	CAV 1313	CN 20511	exact	Avena sterilis	83444	P03		CN 20511	PI 412104		Israel	Latrun	31.83333333, 34.98333333	SAMEA113973785	2476075	2419668	Yes	0	Yes	0	Yes			0.18	-0.05	0.02
BioMob	CN_20513	20513	CN 20513	CAV 1315	CN 20513	exact	Avena sterilis	83444	P03		CN 20513	PI 412114		Israel	Mesillat Ziyyon, Judean Mountains	31.80000000, 35.01666667	SAMEA113973786	1154716	1123770	Yes	0	Yes	0	Yes			0.17	-0.04	0.01
BioMob	CN_20514	20514	CN 20514	CAV 1316	CN 20514	exact	Avena sterilis	83444	P03		CN 20514	PI 412115		Israel	Mesillat Ziyyon, Judean Mountains	31.80000000, 35.01666667	SAMEA113973787	855560	810428	Yes	0	Yes	0	Yes			0.17	-0.04	0.01
BioMob	CN_20515	20515	CN 20515	CAV 1317	CN 20515	exact	Avena sterilis	83444	P03		CN 20515			Israel	Israel	31.8018, 35.0115	SAMEA113973788	1590282	1520799	Yes	0	Yes	0	Yes			0.17	-0.04	0.02
BioMob	CN_20516	20516	CN 20516	CAV 1318	CN 20516	exact	Avena sterilis	83444	P03		CN 20516	PI 412117		Israel	Mesillat Ziyyon, Judean Mountains	31.80000000, 35.01666667	SAMEA113973789	3239110	3120554	Yes	0	Yes	0	Yes			0.18	-0.05	0.02
BioMob	CN_20517	20517	CN 20517	CAV 1319	CN 20517	exact	Avena sterilis	83444	P03		CN 20517	PI 412162		Israel	Tarum, Judean Foothills	31.78333333, 34.98333333	SAMEA113973790	22511143	21925411	Yes	0	Yes	0	Yes			0.18	-0.05	0.02
BioMob	CN_20518	20518	CN 20518	CAV 1320	CN 20518	exact	Avena sterilis	83444	P03		CN 20518	PI 412163		Israel	Tarum, Judean Foothills	31.78333333, 34.98333333	SAMEA113973791	926568	897238	Yes	0	Yes	0	Yes			0.17	-0.05	0.01
BioMob	CN_20519	20519	CN 20519	CAV 1321	CN 20519	exact	Avena sterilis	83444	P03		CN 20519	PI 412164		Israel	Tarum, Judean Foothills	31.78333333, 34.98333333	SAMEA113973792	1072628	1028419	Yes	0	Yes	0	Yes			0.16	-0.05	0.02
BioMob	CN_20520	20520	CN 20520	CAV 1322	CN 20520	exact	Avena sterilis	83444	P03		CN 20520	PI 412165		Israel	Tarum, Judean Foothills	31.78333333, 34.98333333	SAMEA113973793	4635427	4549840	Yes	0	Yes	0	Yes			0.18	-0.05	0.02
BioMob	CN_20522	20522	CN 20522	CAV 1324	CN 20522	exact	Avena sterilis	83444	P03		CN 20522	PI 412122		Israel	Mishmar Dawid	31.81666667, 34.90000000	SAMEA113973794	3455345	3369377	Yes	0	Yes	0	Yes			0.18	-0.05	0.02
BioMob	CN_20523	20523	CN 20523	CAV 1325	CN 20523	exact	Avena sterilis	83444	P03		CN 20523	PI 412123		Israel	Mishmar Dawid	31.81666667, 34.90000000	SAMEA113973795	856617	827371	Yes	0	Yes	0	Yes			0.17	-0.04	0.02
BioMob	CN_20524	20524	CN 20524	CAV 1326	CN 20524	exact	Avena sterilis	83444	P03		CN 20524	PI 412124		Israel	Mishmar Dawid	31.81666667, 34.90000000	SAMEA113973796	2986903	2920706	Yes	0	Yes	0	Yes			0.18	-0.05	0.02
BioMob	CN_20525	20525	CN 20525	CAV 1327	CN 20525	exact	Avena sterilis	83444	P03		CN 20525	PI 412125		Israel	Mishmar Dawid	31.81666667, 34.90000000	SAMEA113973797	6760682	6609707	Yes	0	Yes	0	Yes			0.18	-0.05	0.02
BioMob	CN_20526	20526	CN 20526	CAV 1328	CN 20526	exact	Avena sterilis	83444	P03		CN 20526	PI 412126		Israel	Mishmar Dawid	31.81666667, 34.90000000	SAMEA113973798	4299914	4211074	Yes	0	Yes	0	Yes			0.17	-0.04	0.03
BioMob	CN_20527	20527	CN 20527	CAV 1329	CN 20527	exact	Avena sterilis	83444	P03		CN 20527			Israel	Israel	32.8122, 35.4825	SAMEA113973799	8625786	8455883	Yes	0	Yes	0	Yes			0.18	-0.05	0.02
BioMob	CN_20529	20529	CN 20529	CAV 1331	CN 20529	exact	Avena sterilis	83444	P03		CN 20529	PI 412100		Israel	Kefar Uziel (Horbat 'Ammudim)	32.81666700, 35.40833300	SAMEA113973800	1046971	1000279	Yes	0	Yes	0	Yes			0.17	-0.04	0.02
BioMob	CN_20530	20530	CN 20530	CAV 1332	CN 20530	exact	Avena sterilis	83444	P03		CN 20530	PI 412101		Israel	Kefar Uziel (Horbat 'Ammudim)	32.81666700, 35.40833300	SAMEA113973801	3366782	3293244	Yes	0	Yes	0	Yes			0.18	-0.05	0.02
BioMob	CN_20531	20531	CN 20531	CAV 1333	CN 20531	exact	Avena sterilis	83444	P03		CN 20531	PI 412106		Israel	Lod/Lydda, Central Coastal Plain	31.95138889, 34.89527778	SAMEA113973802	6816009	6654980	Yes	0	Yes	0	Yes			0.18	-0.04	0.02
BioMob	CN_20532	20532	CN 20532	CAV 1334	CN 20532	exact	Avena sterilis	83444	P03		CN 20532	PI 412107		Israel	Lod/Lydda, Central Coastal Plain	31.95138889, 34.89527778	SAMEA113973803	1252893	1221863	Yes	0	Yes	0	Yes			0.17	-0.04	0.02
BioMob	CN_20533	20533	CN 20533	CAV 1335	CN 20533	exact	Avena sterilis	83444	P03		CN 20533	PI 412108		Israel	Lod/Lydda, Central Coastal Plain	31.95138889, 34.89527778	SAMEA113973804	20708891	20222676	Yes	0	Yes	0	Yes			0.18	-0.05	0.03
BioMob	CN_20534	20534	CN 20534	CAV 1336	CN 20534	exact	Avena sterilis	83444	P03		CN 20534	PI 412039		Israel	Antipatris (Tel Afeq)	32.11666667, 34.90000000	SAMEA113973805	14316938	14017247	Yes	0	Yes	0	Yes			0.18	-0.05	0.03
BioMob	CN_20535	20535	CN 20535	CAV 1337	CN 20535	exact	Avena sterilis	83444	P03		CN 20535	PI 412040		Israel	Antipatris (Tel Afeq)	32.11666667, 34.90000000	SAMEA113973806	4450799	4314550	Yes	0	Yes	0	Yes			0.18	-0.04	0.02
BioMob	CN_20536	20536	CN 20536	CAV 1338	CN 20536	exact	Avena sterilis	83444	P03		CN 20536	PI 412041		Israel	Antipatris (Tel Afeq)	32.11666667, 34.90000000	SAMEA113973807	3423364	3316096	Yes	0	Yes	0	Yes			0.17	-0.04	0.02
BioMob	CN_20537	20537	CN 20537	CAV 1339	CN 20537	exact	Avena sterilis	83444	P03		CN 20537	PI 412042		Israel	Antipatris (Tel Afeq)	32.11666667, 34.90000000	SAMEA113973808	464869	451244	Yes	0	Yes	3	Yes			0.17	-0.03	0.02
BioMob	CN_20541	20541	CN 20541	CAV 1343	CN 20541	exact	Avena sterilis	83444	P03		CN 20541	PI 412097		Israel	Kefar Sava	32.18166667, 34.93583333	SAMEA113973809	5401064	5203092	Yes	0	Yes	0	Yes			0.18	-0.05	0.02
BioMob	CN_20542	20542	CN 20542	CAV 1344	CN 20542	exact	Avena sterilis	83444	P03		CN 20542			Israel	Israel	32.3117, 35.0272	SAMEA113973810	6140627	6005750	Yes	0	Yes	0	Yes			0.18	-0.04	0.02
BioMob	CN_20543	20543	CN 20543	CAV 1345	CN 20543	exact	Avena sterilis	83444	P03		CN 20543	PI 412184		Israel	Tulkarm	32.30000000, 35.01666667	SAMEA113973811	4562127	4419539	Yes	0	Yes	0	Yes			0.17	-0.04	0.02
BioMob	CN_20544	20544	CN 20544	CAV 1346	CN 20544	exact	Avena sterilis	83444	P03		CN 20544	PI 412188		Israel	Yad Hanna	32.31666667, 35.00000000	SAMEA113973812	4982457	4853327	Yes	0	Yes	0	Yes			0.18	-0.05	0.02
BioMob	CN_20545	20545	CN 20545	CAV 1347	CN 20545	exact	Avena sterilis	83444	P03		CN 20545			Israel	Israel	32.3264, 35.0064	SAMEA113973813	5282086	5132181	Yes	0	Yes	0	Yes			0.18	-0.05	0.03
BioMob	CN_20546	20546	CN 20546	CAV 1348	CN 20546	exact	Avena sterilis	83444	P03		CN 20546	PI 412071		Israel	Hanni'el	32.33333333, 34.95000000	SAMEA113973814	5234791	5106909	Yes	0	Yes	0	Yes			0.17	-0.05	0.02
BioMob	CN_20547	20547	CN 20547	CAV 1349	CN 20547	exact	Avena sterilis	83444	P03		CN 20547	PI 412072		Israel	Hanni'el	32.33333333, 34.95000000	SAMEA113973815	886594	862233	Yes	0	Yes	0	Yes			0.16	-0.04	0.02
BioMob	CN_20548	20548	CN 20548	CAV 1350	CN 20548	exact	Avena sterilis	83444	P03		CN 20548	PI 412073		Israel	Hanni'el	32.33333333, 34.95000000	SAMEA113973816	1018605	971840	Yes	0	Yes	0	Yes			0.17	-0.05	0.02
BioMob	CN_20549	20549	CN 20549	CAV 1351	CN 20549	exact	Avena sterilis	83444	P03		CN 20549	PI 412145		Israel	Nahariyya, Coast of Galilee	33.00583333, 35.09472222	SAMEA113973817	7299119	7145803	Yes	0	Yes	0	Yes			0.18	-0.05	0.02
BioMob	CN_20550	20550	CN 20550	CAV 1352	CN 20550	exact	Avena sterilis	83444	P03		CN 20550	PI 412146		Israel	Nahariyya, Coast of Galilee	33.00583333, 35.09472222	SAMEA113973818	6507610	6369587	Yes	0	Yes	0	Yes			0.18	-0.05	0.02
BioMob	CN_20551	20551	CN 20551	CAV 1353	CN 20551	exact	Avena sterilis	83444	P03		CN 20551	PI 412147		Israel	Nahariyya, Coast of Galilee	33.00583333, 35.09472222	SAMEA113973819	1770578	1736331	Yes	0	Yes	0	Yes			0.17	-0.05	0.02
BioMob	CN_20552	20552	CN 20552	CAV 1354	CN 20552	exact	Avena sterilis	83444	P03		CN 20552	PI 412148		Israel	Nahariyya, Coast of Galilee	33.00583333, 35.09472222	SAMEA113973820	2312801	2270749	Yes	0	Yes	0	Yes			0.17	-0.05	0.02
BioMob	CN_20553	20553	CN 20553	CAV 1355	CN 20553	exact	Avena sterilis	83444	P03		CN 20553	PI 412149		Israel	Nahariyya, Coast of Galilee	33.00583333, 35.09472222	SAMEA113973821	7143764	6985452	Yes	0	Yes	0	Yes			0.18	-0.05	0.02
BioMob	CN_20554	20554	CN 20554	CAV 1356	CN 20554	exact	Avena sterilis	83444	P03		CN 20554	PI 412150		Israel	Nahariyya, Coast of Galilee	33.00583333, 35.09472222	SAMEA113973822	9713535	9498529	Yes	0	Yes	0	Yes			0.17	-0.05	0.02
BioMob	CN_20555	20555	CN 20555	CAV 1357	CN 20555	exact	Avena sterilis	83444	P03		CN 20555	PI 412151		Israel	Nahariyya, Coast of Galilee	33.00583333, 35.09472222	SAMEA113973823	4659111	4582472	Yes	0	Yes	0	Yes			0.18	-0.05	0.02
BioMob	CN_20556	20556	CN 20556	CAV 1358	CN 20556	exact	Avena sterilis	83444	P03		CN 20556			Israel	Israel	33.0058, 35.0989	SAMEA113973824	673121	650746	Yes	0	Yes	0	Yes			0.16	-0.04	0.02
BioMob	CN_20557	20557	CN 20557	CAV 1359	CN 20557	exact	Avena sterilis	83444	P03		CN 20557	PI 412152		Israel	Nahariyya, Coast of Galilee	33.00583333, 35.09472222	SAMEA113973825	7141406	6995291	Yes	0	Yes	0	Yes			0.17	-0.05	0.02
BioMob	CN_20558	20558	CN 20558	CAV 1360	CN 20558	exact	Avena sterilis	83444	P03		CN 20558	PI 412127		Israel	Montfort	33.05000000, 35.23333333	SAMEA113973826	3124516	3059182	Yes	0	Yes	0	Yes			0.18	-0.05	0.02
BioMob	CN_20559	20559	CN 20559	CAV 1361	CN 20559	exact	Avena sterilis	83444	P03		CN 20559			Israel	Israel	33.0447, 35.2259	SAMEA113973827	5496578	5366169	Yes	0	Yes	0	Yes			0.18	-0.05	0.03
BioMob	CN_20560	20560	CN 20560	CAV 1362	CN 20560	exact	Avena sterilis	83444	P03		CN 20560	PI 412129		Israel	Montfort	33.05000000, 35.23333333	SAMEA113973828	8718422	8411699	Yes	0	Yes	0	Yes			0.18	-0.04	0.02
BioMob	CN_20561	20561	CN 20561	CAV 1363	CN 20561	exact	Avena sterilis	83444	P02		CN 20561	PI 412130		Israel	Montfort	33.05000000, 35.23333333	SAMEA113973829	14459106	14152685	Yes	0	Yes	0	Yes			0.12	0.11	0
BioMob	CN_20562	20562	CN 20562	CAV 1364	CN 20562	exact	Avena sterilis	83444	P11		CN 20562			Israel	Israel	32.9658, 35.9983	SAMEA113973830	8556943	8419272	Yes	0	Yes	0	Yes			0.03	-0.03	0.06	0.02	-0.02	0.02
BioMob	CN_20563	20563	CN 20563	CAV 1365	CN 20563	exact	Avena sterilis	83444	P03		CN 20563	PI 412178		Israel	Tiberias, Eastern Lower Galilee	32.79555556, 35.52861111	SAMEA113973831	1311102	1280539	Yes	0	Yes	0	Yes			0.17	-0.03	0.02
BioMob	CN_20564	20564	CN 20564	CAV 1366	CN 20564	exact	Avena sterilis	83444	P03		CN 20564	PI 412179		Israel	Tiberias, Eastern Lower Galilee	32.79555556, 35.52861111	SAMEA113973832	5480846	5338270	Yes	0	Yes	0	Yes			0.18	-0.04	0.03
BioMob	CN_20565	20565	CN 20565	CAV 1367	CN 20565	exact	Avena sterilis	83444	P02		CN 20565	PI 412180		Israel	Tiberias, Eastern Lower Galilee	32.79555556, 35.52861111	SAMEA113973833	1972975	1929825	Yes	0	Yes	0	Yes			0.11	0.12	0
BioMob	CN_20566	20566	CN 20566	CAV 1368	CN 20566	exact	Avena sterilis	83444	P03		CN 20566			Israel	Israel	32.7827, 35.529	SAMEA113973834	3904067	3822153	Yes	0	Yes	0	Yes			0.17	-0.04	0.03
BioMob	CN_20568	20568	CN 20568	CAV 1370	CN 20568	exact	Avena sterilis	83444	P03		CN 20568	PI 412186		Israel	Vered Farm	32.26666667, 34.93333333	SAMEA113973835	3787479	3691187	Yes	0	Yes	0	Yes			0.17	-0.03	0.02
BioMob	CN_20569	20569	CN 20569	CAV 1371	CN 20569	exact	Avena sterilis	83444	P03		CN 20569	PI 412187		Israel	Vered Farm	32.26666667, 34.93333333	SAMEA113973836	3659822	3582733	Yes	0	Yes	0	Yes			0.17	-0.05	0.03
BioMob	CN_20570	20570	CN 20570	CAV 1372	CN 20570	exact	Avena sterilis	83444	P03		CN 20570	PI 412183		Israel	Tiberias, Eastern Lower Galilee	32.79555556, 35.52861111	SAMEA113973837	1545928	1509859	Yes	0	Yes	0	Yes			0.17	-0.04	0.01
BioMob	CN_20571	20571	CN 20571	CAV 1373	CN 20571	exact	Avena sterilis	83444	P03		CN 20571	PI 412063		Israel	Haifa, Haifa Bay	32.81555556, 34.98916667	SAMEA113973838	6006541	5876791	Yes	0	Yes	0	Yes			0.18	-0.05	0.02
BioMob	CN_20572	20572	CN 20572	CAV 1374	CN 20572	exact	Avena sterilis	83444	P03		CN 20572	PI 412064		Israel	Haifa, Haifa Bay	32.81555556, 34.98916667	SAMEA113973839	9858605	9654465	Yes	0	Yes	0	Yes			0.18	-0.05	0.02
BioMob	CN_20573	20573	CN 20573	CAV 1375	CN 20573	exact	Avena sterilis	83444			CN 20573	PI 412065		Israel	Haifa, Haifa Bay	32.81555556, 34.98916667	SAMEA113973840	177048	173396	Yes	90	No		No			0.16	-0.04	0.02
BioMob	CN_20574	20574	CN 20574	CAV 1376	CN 20574	exact	Avena sterilis	83444	P03		CN 20574			Israel	Israel	32.7623, 35.0177	SAMEA113973841	4611419	4521959	Yes	0	Yes	0	Yes			0.18	-0.05	0.02
BioMob	CN_20575	20575	CN 20575	CAV 1377	CN 20575	exact	Avena sterilis	83444	P03		CN 20575	PI 412066		Israel	Haifa University of Israel	32.81555556, 34.98916667	SAMEA113973842	10711289	10484051	Yes	0	Yes	0	Yes			0.18	-0.06	0.02
BioMob	CN_20576	20576	CN 20576	CAV 1378	CN 20576	exact	Avena sterilis	83444	P03		CN 20576	PI 412067		Israel	Haifa University of Israel	32.81555556, 34.98916667	SAMEA113973843	10015033	9815428	Yes	0	Yes	0	Yes			0.18	-0.05	0.02
BioMob	CN_20577	20577	CN 20577	CAV 1379	CN 20577	exact	Avena sterilis	83444	P03		CN 20577	PI 412068		Israel	Haifa University of Israel	32.81555556, 34.98916667	SAMEA113973844	5033922	4924999	Yes	0	Yes	0	Yes			0.18	-0.05	0.03
BioMob	CN_20578	20578	CN 20578	CAV 1380	CN 20578	exact	Avena sterilis	83444	P03		CN 20578	PI 412074		Israel	Isfiya, Mount Carmel	32.71722222, 35.06277778	SAMEA113973845	4767450	4671981	Yes	0	Yes	0	Yes			0.18	-0.05	0.02
BioMob	CN_20579	20579	CN 20579	CAV 1381	CN 20579	exact	Avena sterilis	83444	P03		CN 20579	PI 412075		Israel	Isfiya, Mount Carmel	32.71722222, 35.06277778	SAMEA113973846	5781638	5672282	Yes	0	Yes	0	Yes			0.18	-0.05	0.02
BioMob	CN_20580	20580	CN 20580	CAV 1382	CN 20580	exact	Avena sterilis	83444	P03		CN 20580	PI 412076		Israel	Isfiya, Mount Carmel	32.71722222, 35.06277778	SAMEA113973847	3639927	3559208	Yes	0	Yes	0	Yes			0.17	-0.04	0.02
BioMob	CN_20581	20581	CN 20581	CAV 1383	CN 20581	exact	Avena sterilis	83444	P03		CN 20581	PI 412077		Israel	Isfiya, Mount Carmel	32.71722222, 35.06277778	SAMEA113973848	381289	366950	Yes	0	Yes	14	Yes			0.16	-0.04	0.01
BioMob	CN_20582	20582	CN 20582	CAV 1384	CN 20582	exact	Avena sterilis	83444	P03		CN 20582			Israel	Israel	32.6931, 35.0494	SAMEA113973849	6137685	6002267	Yes	0	Yes	0	Yes			0.18	-0.05	0.03
BioMob	CN_20583	20583	CN 20583	CAV 1385	CN 20583	exact	Avena sterilis	83444	P03		CN 20583	PI 412049		Israel	Daliyat el Karmil	32.69361111, 35.04083333	SAMEA113973850	8592727	8439463	Yes	0	Yes	0	Yes			0.17	-0.05	0.02
BioMob	CN_20584	20584	CN 20584	CAV 1386	CN 20584	exact	Avena sterilis	83444	P03		CN 20584	PI 412050		Israel	Daliyat el Karmil	32.69361111, 35.04083333	SAMEA113973851	15387124	15123306	Yes	0	Yes	0	Yes			0.18	-0.05	0.02
BioMob	CN_20585	20585	CN 20585	CAV 1387	CN 20585	exact	Avena sterilis	83444	P03		CN 20585			Israel	Israel	32.6324, 35.0665	SAMEA113973852	12462345	12209968	Yes	0	Yes	0	Yes			0.18	-0.05	0.02
BioMob	CN_20586	20586	CN 20586	CAV 1388	CN 20586	exact	Avena sterilis	83444	P03		CN 20586	PI 412060		Israel	Elyaqim	32.62972222, 35.06472222	SAMEA113973853	9401099	9224985	Yes	0	Yes	0	Yes			0.19	-0.06	0.03
BioMob	CN_20587	20587	CN 20587	CAV 1389	CN 20587	exact	Avena sterilis	83444	P03		CN 20587	PI 412061		Israel	Elyaqim	32.62972222, 35.06472222	SAMEA113973854	2508547	2459782	Yes	0	Yes	0	Yes			0.18	-0.05	0.03
BioMob	CN_20588	20588	CN 20588	CAV 1390	CN 20588	exact	Avena sterilis	83444	P03		CN 20588	PI 412189		Israel	Yoqne'am, Mount Carmel	32.65416667, 35.11388889	SAMEA113973855	5610179	5487753	Yes	0	Yes	0	Yes			0.17	-0.05	0.02
BioMob	CN_20589	20589	CN 20589	CAV 1391	CN 20589	exact	Avena sterilis	83444	P03		CN 20589			Israel	Israel	30.9885, 34.928	SAMEA113973856	810639	780242	Yes	0	Yes	1	Yes			0.17	-0.04	0.01
BioMob	CN_20590	20590	CN 20590	CAV 1392	CN 20590	exact	Avena sterilis	83444	P03		CN 20590	PI 412142		Israel	Nahala'ot	32.63333333, 35.12694444	SAMEA113973857	6921510	6728425	Yes	0	Yes	0	Yes			0.18	-0.05	0.02
BioMob	CN_20592	20592	CN 20592	CAV 1394	CN 20592	exact	Avena sterilis	83444	P03		CN 20592	PI 412144		Israel	Nahala'ot	32.63333333, 35.12694444	SAMEA113973858	4382762	4253075	Yes	0	Yes	0	Yes			0.18	-0.05	0.02
BioMob	CN_20593	20593	CN 20593	CAV 1395	CN 20593	exact	Avena sterilis	83444	P03		CN 20593	PI 412112		Israel	Megiddo, Valley of Esdraelon	32.57472222, 35.17555556	SAMEA113973859	1894394	1820739	Yes	0	Yes	0	Yes			0.18	-0.05	0.02
BioMob	CN_20594	20594	CN 20594	CAV 1396	CN 20594	exact	Avena sterilis	83444	P03		CN 20594			Israel	Israel	32.5789, 35.1806	SAMEA113973860	2395977	2313438	Yes	0	Yes	0	Yes			0.18	-0.05	0.02
BioMob	CN_20595	20595	CN 20595	CAV 1397	CN 20595	exact	Avena sterilis	83444	P03		CN 20595	PI 412113		Israel	Megiddo, Valley of Esdraelon	32.57472222, 35.17555556	SAMEA113973861	8227313	8045694	Yes	0	Yes	0	Yes			0.18	-0.06	0.02
BioMob	CN_20596	20596	CN 20596	CAV 1398	CN 20596	exact	Avena sterilis	83444	P03		CN 20596	PI 412158		Israel	Sir Tel Halti		SAMEA113973862	1229478	1191532	Yes	0	Yes	0	Yes			0.17	-0.05	0.02
BioMob	CN_20597	20597	CN 20597	CAV 1399	CN 20597	exact	Avena sterilis	83444	P03		CN 20597			Israel	Israel		SAMEA113973863	3649235	3549307	Yes	0	Yes	0	Yes			0.18	-0.05	0.02
BioMob	CN_20598	20598	CN 20598	CAV 1400	CN 20598	exact	Avena sterilis	83444	P03		CN 20598	PI 412159		Israel	Sir Tel Halti		SAMEA113973864	2292179	2222132	Yes	0	Yes	0	Yes			0.18	-0.05	0.02
BioMob	CN_20599	20599	CN 20599	CAV 1401	CN 20599	exact	Avena sterilis	83444	P03		CN 20599	PI 412160		Israel	Sir Tel Halti		SAMEA113973865	1310544	1282462	Yes	0	Yes	0	Yes			0.18	-0.04	0.02
BioMob	CN_20600	20600	CN 20600	CAV 1402	CN 20600	exact	Avena sterilis	83444	P03		CN 20600			Israel	Israel	33.2403, 35.653	SAMEA113973866	4178816	4069795	Yes	0	Yes	0	Yes			0.18	-0.04	0.02
BioMob	CN_20601	20601	CN 20601	CAV 1403	CN 20601	exact	Avena sterilis	83444	P03		CN 20601			Israel	Israel	32.4611, 35.3	SAMEA113973867	3096568	2997067	Yes	0	Yes	0	Yes			0.17	-0.04	0.02
BioMob	CN_20602	20602	CN 20602	CAV 1404	CN 20602	exact	Avena sterilis	83444	P03		CN 20602	PI 412082		Israel	Jenin	32.43333333, 35.30000000	SAMEA113973868	6777038	6616632	Yes	0	Yes	0	Yes			0.18	-0.04	0.02
BioMob	CN_20603	20603	CN 20603	CAV 1405	CN 20603	exact	Avena sterilis	83444	P03		CN 20603	PI 412092		Israel	Ghabbatiya	33.01666667, 35.36666667	SAMEA113973869	6490839	6344886	Yes	0	Yes	0	Yes			0.18	-0.04	0.02
BioMob	CN_20604	20604	CN 20604	CAV 1406	CN 20604	exact	Avena sterilis	83444	P03		CN 20604			Israel	Israel		SAMEA113973870	3953516	3829744	Yes	0	Yes	0	Yes			0.17	-0.04	0.02
BioMob	CN_20605	20605	CN 20605	CAV 1407	CN 20605	exact	Avena sterilis	83444	P03		CN 20605	PI 412048		Israel	Camp Bazar		SAMEA113973871	8076292	7755886	Yes	0	Yes	0	Yes			0.17	-0.04	0.02
BioMob	CN_20606	20606	CN 20606	CAV 1408	CN 20606	exact	Avena sterilis	83444	P03		CN 20606			Israel	Israel		SAMEA113973872	3417477	3343695	Yes	0	Yes	0	Yes			0.18	-0.05	0.02
BioMob	CN_20607	20607	CN 20607	CAV 1409	CN 20607	exact	Avena sterilis	83444	P03		CN 20607	PI 412051		Israel	'Ein Faria	32.29027780, 35.33472220	SAMEA113973873	7926068	7769936	Yes	0	Yes	0	Yes			0.18	-0.04	0.03
BioMob	CN_20608	20608	CN 20608	CAV 1410	CN 20608	exact	Avena sterilis	83444	P03		CN 20608			Israel	Israel	31.73, 35.1356	SAMEA113973874	4430428	4322192	Yes	0	Yes	0	Yes			0.18	-0.05	0.02
BioMob	CN_20609	20609	CN 20609	CAV 1411	CN 20609	exact	Avena sterilis	83444	P03		CN 20609			Israel	Israel		SAMEA113973875	5801630	5670608	Yes	0	Yes	0	Yes			0.18	-0.03	0.01
BioMob	CN_20610	20610	CN 20610	CAV 1412	CN 20610	exact	Avena sterilis	83444	P03		CN 20610	PI 412069		Israel	Hamasrek	31.80000000, 35.03333333	SAMEA113973876	9607388	9415341	Yes	0	Yes	0	Yes			0.18	-0.05	0.02
BioMob	CN_20611	20611	CN 20611	CAV 1413	CN 20611	exact	Avena sterilis	83444	P03		CN 20611	PI 412070		Israel	Hamasrek	31.80000000, 35.03333333	SAMEA113973877	521759	507221	Yes	0	Yes	5	Yes			0.16	-0.03	0.01
BioMob	CN_20612	20612	CN 20612	CAV 1414	CN 20612	exact	Avena sterilis	83444	P03		CN 20612	PI 412161		Israel	Solomon's Pools	31.68333333, 35.16666667	SAMEA113973878	2224659	2173216	Yes	0	Yes	0	Yes			0.18	-0.05	0.02
BioMob	CN_20613	20613	CN 20613	CAV 1415	CN 20613	exact	Avena sterilis	83444	P03		CN 20613			Israel	Israel	31.7772, 35.2389	SAMEA113973879	2706257	2641779	Yes	0	Yes	0	Yes			0.17	-0.05	0.02
BioMob	CN_20614	20614	CN 20614	CAV 1416	CN 20614	exact	Avena sterilis	83444	P03		CN 20614	PI 412087		Israel	Jerusalem, Judean Mountains	31.76666667, 35.23333333	SAMEA113973880	8930680	8739710	Yes	0	Yes	0	Yes			0.16	-0.01	0.03
BioMob	CN_20615	20615	CN 20615	CAV 1417	CN 20615	exact	Avena sterilis	83444	P03		CN 20615	PI 412088		Israel	Jerusalem, Judean Mountains	31.76666667, 35.23333333	SAMEA113973881	2330784	2283441	Yes	0	Yes	0	Yes			0.16	-0.04	0.02
BioMob	CN_20616	20616	CN 20616	CAV 1418	CN 20616	exact	Avena sterilis	83444	P03		CN 20616	PI 412089		Israel	Jerusalem, Judean Mountains	31.76666667, 35.23333333	SAMEA113973882	8113471	7978486	Yes	0	Yes	0	Yes			0.06	-0.03	0.04
BioMob	CN_20617	20617	CN 20617	CAV 1419	CN 20617	exact	Avena sterilis	83444	P03		CN 20617	PI 412090		Israel	Jerusalem, Judean Mountains	31.76666667, 35.23333333	SAMEA113973883	5336184	5216990	Yes	0	Yes	0	Yes			0.18	-0.05	0.02
BioMob	CN_20618	20618	CN 20618	CAV 1420	CN 20618	exact	Avena sterilis	83444	P03		CN 20618			Israel	Israel	32.0879, 34.7972	SAMEA113973884	7054142	6901367	Yes	0	Yes	0	Yes			0.17	-0.04	0.03
BioMob	CN_20619	20619	CN 20619	CAV 1421	CN 20619	exact	Avena sterilis	83444	P03		CN 20619	PI 412166		Israel	Tel Aviv, Central Coastal Plain	32.11666667, 34.78333333	SAMEA113973885	5998448	5875768	Yes	0	Yes	0	Yes			0.18	-0.05	0.02
BioMob	CN_20620	20620	CN 20620	CAV 1422	CN 20620	exact	Avena sterilis	83444	P03		CN 20620	PI 412167		Israel	Tel Aviv, Central Coastal Plain	32.11666667, 34.78333333	SAMEA113973886	5939203	5800122	Yes	0	Yes	0	Yes			0.17	-0.04	0.03
BioMob	CN_20621	20621	CN 20621	CAV 1423	CN 20621	exact	Avena sterilis	83444	P03		CN 20621	PI 412168		Israel	Tel Aviv, Central Coastal Plain	32.11666667, 34.78333333	SAMEA113973887	6617955	6457838	Yes	0	Yes	0	Yes			0.17	-0.04	0.03
BioMob	CN_20622	20622	CN 20622	CAV 1424	CN 20622	exact	Avena sterilis	83444	P03		CN 20622	PI 412169		Israel	Tel Aviv, Central Coastal Plain	32.11666667, 34.78333333	SAMEA113973888	7595179	7420555	Yes	0	Yes	0	Yes			0.18	-0.05	0.02
BioMob	CN_20623	20623	CN 20623	CAV 1425	CN 20623	exact	Avena sterilis	83444	P03		CN 20623	PI 412170		Israel	Tel Aviv, Central Coastal Plain	32.11666667, 34.78333333	SAMEA113973889	8094930	7894409	Yes	0	Yes	0	Yes			0.18	-0.04	0.02
BioMob	CN_20626	20626	CN 20626	CAV 1428	CN 20626	exact	Avena sterilis	83444	P03		CN 20626	PI 412173		Israel	Tel Aviv, Central Coastal Plain	32.11666667, 34.78333333	SAMEA113973890	12842091	12569308	Yes	0	Yes	0	Yes			0.19	-0.05	0.02
BioMob	CN_20627	20627	CN 20627	CAV 1429	CN 20627	exact	Avena sterilis	83444	P03		CN 20627	PI 412174		Israel	Tel Aviv, Central Coastal Plain	32.11666667, 34.78333333	SAMEA113973891	2698771	2634050	Yes	0	Yes	0	Yes			0.17	-0.05	0.02
BioMob	CN_20628	20628	CN 20628	CAV 1430	CN 20628	exact	Avena sterilis	83444	P03		CN 20628	PI 412175		Israel	Tel Aviv, Central Coastal Plain	32.11666667, 34.78333333	SAMEA113973892	3557606	3478701	Yes	0	Yes	0	Yes			0.18	-0.05	0.02
BioMob	CN_20629	20629	CN 20629	CAV 1431	CN 20629	exact	Avena sterilis	83444	P03		CN 20629	PI 412176		Israel	Tel Aviv, Central Coastal Plain	32.11666667, 34.78333333	SAMEA113973893	1574117	1520953	Yes	0	Yes	0	Yes			0.17	-0.04	0.02
BioMob	CN_20630	20630	CN 20630	CAV 1432	CN 20630	exact	Avena sterilis	83444	P03		CN 20630	PI 412177		Israel	Tel Aviv, Central Coastal Plain	32.11666667, 34.78333333	SAMEA113973894	4898810	4751933	Yes	0	Yes	0	Yes			0.18	-0.05	0.02
BioMob	CN_20631	20631	CN 20631	CAV 1433	CN 20631	exact	Avena sterilis	83444	P02		CN 20631	PI 412131		Israel	Nahal Tut, Plateau of Menashe	32.60000000, 35.00000000	SAMEA113973895	6735811	6569762	Yes	0	Yes	0	Yes			0.15	0.05	0.01
BioMob	CN_20632	20632	CN 20632	CAV 1434	CN 20632	exact	Avena sterilis	83444	P03		CN 20632	PI 412132		Israel	Nahal Tut, Plateau of Menashe	32.60000000, 35.00000000	SAMEA113973896	568733	552981	Yes	0	Yes	0	Yes			0.17	-0.04	0.01
BioMob	CN_20633	20633	CN 20633	CAV 1435	CN 20633	exact	Avena sterilis	83444	P03		CN 20633	PI 412133		Israel	Nahal Tut, Plateau of Menashe	32.60000000, 35.00000000	SAMEA113973897	6624402	6464949	Yes	0	Yes	0	Yes			0.18	-0.04	0.02
BioMob	CN_20634	20634	CN 20634	CAV 1436	CN 20634	exact	Avena sterilis	83444	P03		CN 20634	PI 412134		Israel	Nahal Tut, Plateau of Menashe	32.60000000, 35.00000000	SAMEA113973898	5994466	5855961	Yes	0	Yes	0	Yes			0.18	-0.05	0.02
BioMob	CN_20635	20635	CN 20635	CAV 1437	CN 20635	exact	Avena sterilis	83444	P03		CN 20635	PI 412135		Israel	Nahal Tut, Plateau of Menashe	32.60000000, 35.00000000	SAMEA113973899	3221731	3143745	Yes	0	Yes	0	Yes			0.18	-0.05	0.03
BioMob	CN_20636	20636	CN 20636	CAV 1438	CN 20636	exact	Avena sterilis	83444	P03		CN 20636	PI 412136		Israel	Nahal Tut, Plateau of Menashe	32.60000000, 35.00000000	SAMEA113973900	15946927	15627476	Yes	0	Yes	0	Yes			0.17	-0.04	0.02
BioMob	CN_20637	20637	CN 20637	CAV 1439	CN 20637	exact	Avena sterilis	83444	P03		CN 20637	PI 412137		Israel	Nahal Tut, Plateau of Menashe	32.60000000, 35.00000000	SAMEA113973901	5244515	5130789	Yes	0	Yes	0	Yes			0.18	-0.05	0.02
BioMob	CN_20638	20638	CN 20638	CAV 1440	CN 20638	exact	Avena sterilis	83444	P03		CN 20638	PI 412138		Israel	Nahal Tut, Plateau of Menashe	32.60000000, 35.00000000	SAMEA113973902	2257391	2216370	Yes	0	Yes	0	Yes			0.18	-0.05	0.02
BioMob	CN_20639	20639	CN 20639	CAV 1441	CN 20639	exact	Avena sterilis	83444	P03		CN 20639	PI 412139		Israel	Nahal Tut, Plateau of Menashe	32.60000000, 35.00000000	SAMEA113973903	8563891	8387972	Yes	0	Yes	0	Yes			0.18	-0.05	0.02
BioMob	CN_20640	20640	CN 20640	CAV 1442	CN 20640	exact	Avena sterilis	83444	P03		CN 20640	PI 412140		Israel	Nahal Tut, Plateau of Menashe	32.60000000, 35.00000000	SAMEA113973904	10242350	9994590	Yes	0	Yes	0	Yes			0.18	-0.05	0.02
BioMob	CN_20641	20641	CN 20641	CAV 1443	CN 20641	exact	Avena sterilis	83444	P03		CN 20641	PI 412141		Israel	Nahal Tut, Plateau of Menashe	32.60000000, 35.00000000	SAMEA113973905	2906021	2809847	Yes	0	Yes	0	Yes			0.17	-0.05	0.02
BioMob	CN_20642	20642	CN 20642	CAV 1444	CN 20642	exact	Avena sterilis	83444	P03		CN 20642			Israel	Israel	31.7142, 34.8428	SAMEA113973906	15831553	15357363	Yes	0	Yes	0	Yes			0.19	-0.06	0.02
BioMob	CN_20643	20643	CN 20643	CAV 1445	CN 20643	exact	Avena sterilis	83444	P03		CN 20643	PI 412052		Israel	'En haShofet	32.59472222, 35.09916667	SAMEA113973907	4235109	4106801	Yes	0	Yes	0	Yes			0.17	-0.04	0.02
BioMob	CN_20644	20644	CN 20644	CAV 1446	CN 20644	exact	Avena sterilis	83444	P03		CN 20644	PI 412053		Israel	'En haShofet	32.59472222, 35.09916667	SAMEA113973908	655291	639987	Yes	0	Yes	0	Yes			0.16	-0.03	0.01
BioMob	CN_20646	20646	CN 20646	CAV 1448	CN 20646	exact	Avena sterilis	83444	P03		CN 20646			Israel	Israel	32.594, 35.1019	SAMEA113973909	3459960	3364334	Yes	0	Yes	0	Yes			0.18	-0.04	0.02
BioMob	CN_20647	20647	CN 20647	CAV 1449	CN 20647	exact	Avena sterilis	83444	P03		CN 20647	PI 412054		Israel	'En haShofet	32.59472222, 35.09916667	SAMEA113973910	6557160	6348364	Yes	0	Yes	0	Yes			0.18	-0.04	0.02
BioMob	CN_20648	20648	CN 20648	CAV 1450	CN 20648	exact	Avena sterilis	83444	P03		CN 20648			Israel	Israel	32.6076, 35.3106	SAMEA113973911	4758431	4652156	Yes	0	Yes	0	Yes			0.18	-0.05	0.02
BioMob	CN_20649	20649	CN 20649	CAV 1451	CN 20649	exact	Avena sterilis	83444	P03		CN 20649	PI 412109		Israel	Maghar, Eastern Lower Galilee	32.88694444, 35.40694444	SAMEA113973912	5451967	5327498	Yes	0	Yes	0	Yes			0.17	-0.04	0.02
BioMob	CN_20650	20650	CN 20650	CAV 1452	CN 20650	exact	Avena sterilis	83444	P03		CN 20650	PI 412110		Israel	Maghar, Eastern Lower Galilee	32.88694444, 35.40694444	SAMEA113973913	3315888	3214031	Yes	0	Yes	0	Yes			0.18	-0.03	0.02
BioMob	CN_20651	20651	CN 20651	CAV 1453	CN 20651	exact	Avena sterilis	83444	P03		CN 20651			Israel	Israel		SAMEA113973914	1815304	1767183	Yes	0	Yes	0	Yes			0.18	-0.04	0.02
BioMob	CN_20652	20652	CN 20652	CAV 1454	CN 20652	exact	Avena sterilis	83444	P03		CN 20652	PI 412111		Israel	Maghar, Eastern Lower Galilee	32.88694444, 35.40694444	SAMEA113973915	6228555	6068420	Yes	0	Yes	0	Yes			0.17	-0.04	0.02
BioMob	CN_20653	20653	CN 20653	CAV 1455	CN 20653	exact	Avena sterilis	83444	P03		CN 20653			Israel	Israel		SAMEA113973916	4131056	3990287	Yes	0	Yes	0	Yes			0.17	-0.04	0.01
BioMob	CN_20654	20654	CN 20654	CAV 1456	CN 20654	exact	Avena sterilis	83444	P03		CN 20654			Israel	Israel		SAMEA113973917	7824198	7659819	Yes	0	Yes	0	Yes			0.18	-0.04	0.02
BioMob	CN_20655	20655	CN 20655	CAV 1457	CN 20655	exact	Avena sterilis	83444	P03		CN 20655			Israel	Israel	32.97, 35.5421	SAMEA113973918	3567851	3489936	Yes	0	Yes	0	Yes			0.18	-0.04	0.02
BioMob	CN_20656	20656	CN 20656	CAV 1458	CN 20656	exact	Avena sterilis	83444	P03		CN 20656			Israel	Israel	32.97, 35.5421	SAMEA113973919	6065841	5919853	Yes	0	Yes	0	Yes			0.19	-0.05	0.03
BioMob	CN_20657	20657	CN 20657	CAV 1459	CN 20657	exact	Avena sterilis	83444	P03		CN 20657	PI 412062		Syria	Gadot	33.01666667, 35.61666667	SAMEA113973920	3963189	3864164	Yes	0	Yes	0	Yes			0.17	-0.02	0.02
BioMob	CN_20658	20658	CN 20658	CAV 1460	CN 20658	exact	Avena sterilis	83444	P03		CN 20658	PI 412157		Israel	Rosh Pinna	32.96666667, 35.53333333	SAMEA113973921	2073634	2000805	Yes	0	Yes	0	Yes			0.17	-0.01	0.02
BioMob	CN_20659	20659	CN 20659	CAV 1461	CN 20659	exact	Avena sterilis	83444	P03		CN 20659			Israel	Israel	33.018, 35.6172	SAMEA113973922	2598776	2497689	Yes	0	Yes	0	Yes			0.16	-0.01	0.02
BioMob	CN_20660	20660	CN 20660	CAV 1462	CN 20660	exact	Avena sterilis	83444	P03		CN 20660			Israel	Israel	33.018, 35.6172	SAMEA113973923	6989436	6821545	Yes	0	Yes	0	Yes			0.17	-0.01	0.02
BioMob	CN_20661	20661	CN 20661	CAV 1463	CN 20661	exact	Avena sterilis	83444	P03		CN 20661			Israel	Israel		SAMEA113973924	8952290	8737417	Yes	0	Yes	0	Yes			0.17	-0.03	0.02
BioMob	CN_20662	20662	CN 20662	CAV 1464	CN 20662	exact	Avena sterilis	83444	P03		CN 20662			Israel	Israel		SAMEA113973925	631219	610949	Yes	0	Yes	1	Yes			0.16	-0.03	0.01
BioMob	CN_20663	20663	CN 20663	CAV 1465	CN 20663	exact	Avena sterilis	83444	P03		CN 20663			Israel	Israel		SAMEA113973926	3032262	2956009	Yes	0	Yes	0	Yes			0.18	-0.03	0.02
BioMob	CN_20664	20664	CN 20664	CAV 1466	CN 20664	exact	Avena sterilis	83444	P05		CN 20664			Israel	Israel		SAMEA113973927	8943822	8791746	Yes	0	Yes	0	Yes			0.02	-0.05	-0.04
BioMob	CN_20665	20665	CN 20665	CAV 1467	CN 20665	exact	Avena sterilis	83444	P02		CN 20665	PI 412102		Israel	'En Ziran	31.68333333, 34.71666667	SAMEA113973928	6779360	6612666	Yes	0	Yes	0	Yes			0.12	0.12	0
BioMob	CN_20666	20666	CN 20666	CAV 1468	CN 20666	exact	Avena sterilis	83444	P03		CN 20666	PI 412078		Israel	JCT Dan	33.23333333, 35.63333333	SAMEA113973929	2122775	2058488	Yes	0	Yes	0	Yes			0.17	-0.04	0.02
BioMob	CN_20667	20667	CN 20667	CAV 1469	CN 20667	exact	Avena sterilis	83444	P03		CN 20667	PI 412079		Israel	JCT Dan	33.23333333, 35.63333333	SAMEA113973930	1713648	1603487	Yes	0	Yes	0	Yes			0.17	-0.04	0.02
BioMob	CN_20668	20668	CN 20668	CAV 1470	CN 20668	exact	Avena sterilis	83444	P03		CN 20668	PI 412080		Israel	JCT Dan	33.23333333, 35.63333333	SAMEA113973931	2447139	2373263	Yes	0	Yes	0	Yes			0.17	-0.03	0.01
BioMob	CN_20669	20669	CN 20669	CAV 1471	CN 20669	exact	Avena sterilis	83444	P03		CN 20669	PI 412091		Israel	Jerusalem, Judean Mountains	31.76666667, 35.23333333	SAMEA113973932	2593052	2496613	Yes	0	Yes	0	Yes			0.17	-0.04	0.01
BioMob	CN_20670	20670	CN 20670	CAV 1472	CN 20670	exact	Avena sterilis	83444	P03		CN 20670			Israel	Israel	31.7485, 35.007	SAMEA113973933	12564085	12188750	Yes	0	Yes	0	Yes			0.18	-0.05	0.02
BioMob	CN_20671	20671	CN 20671	CAV 1473	CN 20671	exact	Avena sterilis	83444	P03		CN 20671	PI 412055		Israel	'En Karem	31.76666667, 35.16666667	SAMEA113973934	10418646	10121897	Yes	0	Yes	0	Yes			0.18	-0.05	0.02
BioMob	CN_20672	20672	CN 20672	CAV 1474	CN 20672	exact	Avena sterilis	83444	P03		CN 20672	PI 412056		Israel	'En Karem	31.76666667, 35.16666667	SAMEA113973935	9395792	9113514	Yes	0	Yes	0	Yes			0.19	-0.05	0.02
BioMob	CN_20673	20673	CN 20673	CAV 1475	CN 20673	exact	Avena sterilis	83444	P03		CN 20673	PI 412059		Israel	'En Karem	31.76666667, 35.16666667	SAMEA113973936	7980678	7779142	Yes	0	Yes	0	Yes			0.18	-0.05	0.02
BioMob	CN_20674	20674	CN 20674	CAV 1476	CN 20674	exact	Avena sterilis	83444	P03		CN 20674			Israel	Israel	31.7224, 35.1067	SAMEA113973937	3086036	2984851	Yes	0	Yes	0	Yes			0.18	-0.04	0.02
BioMob	CN_20675	20675	CN 20675	CAV 1477	CN 20675	exact	Avena sterilis	83444	P03		CN 20675	PI 412119		Israel	Mevo Betar	31.71666667, 35.10000000	SAMEA113973938	23117575	22487657	Yes	0	Yes	0	Yes			0.18	-0.05	0.02
BioMob	CN_20676	20676	CN 20676	CAV 1478	CN 20676	exact	Avena sterilis	83444	P03		CN 20676	PI 412120		Israel	Mevo Betar	31.71666667, 35.10000000	SAMEA113973939	8298030	8038072	Yes	0	Yes	0	Yes			0.18	-0.05	0.02
BioMob	CN_20677	20677	CN 20677	CAV 1479	CN 20677	exact	Avena sterilis	83444	P03		CN 20677	PI 412595		Turkey	Citadel, Izmir	38.41666667, 27.15000000	SAMEA113973940	9190217	8923983	Yes	0	Yes	0	Yes			0.17	-0.03	0.01
BioMob	CN_20679	20679	CAV 1481	CAV 1481	CAV 1481	exact	Avena sterilis	83444	P02		CN 20679	PI 412478		Turkey	Bergama, Ruins of Asklepion	39.13333333, 27.16666667	SAMEA113973941	8275614	8094629	Yes	0	Yes	0	Yes			0.1	0.13	0
BioMob	CN_20680	20680	CN 20680	CAV 1482	CN 20680	exact	Avena sterilis	83444	P03		CN 20680	PI 412519		Turkey	Ruins, Dydimos	37.35000000, 27.23333333	SAMEA113973942	8361565	8117718	Yes	0	Yes	0	Yes			0.18	-0.05	0.03
BioMob	CN_20681	20681	CN 20681	CAV 1483	CN 20681	exact	Avena sterilis	83444	P03		CN 20681	PI 412520		Turkey	Ruins, Dydimos	37.35000000, 27.23333333	SAMEA113973943	8063309	7860750	Yes	0	Yes	0	Yes			0.18	-0.06	0.03
BioMob	CN_20682	20682	CN 20682	CAV 1484	CN 20682	exact	Avena sterilis	83444	P03		CN 20682	PI 412707		Turkey	Ruins of Trione	36.41911, 36.4375	SAMEA113973944	5361204	5224373	Yes	0	Yes	0	Yes			0.17	-0.02	0.01
BioMob	CN_20683	20683	CN 20683	CAV 1485	CN 20683	exact	Avena sterilis	83444	P03		CN 20683			Turkey	Turkey	36.41911, 36.4375	SAMEA113973945	1574229	1533739	Yes	0	Yes	0	Yes			0.16	-0.02	0
BioMob	CN_20684	20684	CN 20684	CAV 1486	CN 20684	exact	Avena sterilis	83444	P03		CN 20684	PI 412637		Turkey	Ruins of Miletos	37.51666667, 27.28333333	SAMEA113973946	10083069	9808975	Yes	0	Yes	0	Yes			0.17	-0.05	0.02
BioMob	CN_20685	20685	CN 20685	CAV 1487	CN 20685	exact	Avena sterilis	83444	P03		CN 20685	PI 412638		Turkey	Ruins of Miletos	37.51666667, 27.28333333	SAMEA113973947	4494595	4319600	Yes	0	Yes	0	Yes			0.17	-0.05	0.02
BioMob	CN_20686	20686	CN 20686	CAV 1488	CN 20686	exact	Avena sterilis	83444	P03		CN 20686	PI 412462		Turkey	Antalya	36.91250000, 30.68972222	SAMEA113973948	7041804	6883815	Yes	0	Yes	0	Yes			0.17	-0.04	0.02
BioMob	CN_20687	20687	CN 20687	CAV 1489	CN 20687	exact	Avena sterilis	83444	P03		CN 20687			Turkey	Antalya	36.45087, 36.4771	SAMEA113973949	8228044	7995174	Yes	0	Yes	0	Yes			0.17	-0.05	0.02
BioMob	CN_20688	20688	CN 20688	CAV 1490	CN 20688	exact	Avena sterilis	83444	P03		CN 20688	PI 412463		Turkey	30km E of Antalya	36.93333333, 30.96666667	SAMEA113973950	8715503	8485522	Yes	0	Yes	0	Yes			0.17	-0.04	0.02
BioMob	CN_20689	20689	CN 20689	CAV 1491	CN 20689	exact	Avena sterilis	83444	P03		CN 20689	PI 412464		Turkey	30km E of Antalya	36.93333333, 30.96666667	SAMEA113973951	5886877	5713567	Yes	0	Yes	0	Yes			0.18	-0.05	0.02
BioMob	CN_20690	20690	CN 20690	CAV 1492	CN 20690	exact	Avena sterilis	83444	P03		CN 20690	PI 412465		Turkey	30km E of Antalya	36.93333333, 30.96666667	SAMEA113973952	7061112	6887276	Yes	0	Yes	0	Yes			0.17	-0.03	0.01
BioMob	CN_20691	20691	CN 20691	CAV 1493	CN 20691	exact	Avena sterilis	83444	P03		CN 20691	PI 412658		Turkey	5 km east of Serik	36.93333333, 31.15000000	SAMEA113973953	2538227	2464908	Yes	0	Yes	0	Yes			0.17	-0.05	0.02
BioMob	CN_20692	20692	CN 20692	CAV 1494	CN 20692	exact	Avena sterilis	83444	P03		CN 20692	PI 412659		Turkey	5 km east of Serik	36.93333333, 31.15000000	SAMEA113973954	10851302	10533601	Yes	0	Yes	0	Yes			0.18	-0.05	0.02
BioMob	CN_20693	20693	CN 20693	CAV 1495	CN 20693	exact	Avena sterilis	83444	P03		CN 20693	PI 412660		Turkey	5 km east of Serik	36.93333333, 31.15000000	SAMEA113973955	6038472	5879708	Yes	0	Yes	0	Yes			0.17	-0.05	0.02
BioMob	CN_20694	20694	CN 20694	CAV 1496	CN 20694	exact	Avena sterilis	83444	P03		CN 20694	PI 412661		Turkey	5km E of Serik	36.93333333, 31.15000000	SAMEA113973956	1678977	1627080	Yes	0	Yes	0	Yes			0.16	-0.04	0.02
BioMob	CN_20695	20695	CN 20695	CAV 1497	CN 20695	exact	Avena sterilis	83444	P03		CN 20695	PI 412662		Turkey	5km E of Serik	36.93333333, 31.15000000	SAMEA113973957	6473968	6285904	Yes	0	Yes	0	Yes			0.17	-0.04	0.01
BioMob	CN_20696	20696	CN 20696	CAV 1498	CN 20696	exact	Avena sterilis	83444	P03		CN 20696	PI 412663		Turkey	Side	36.76583333, 31.38416667	SAMEA113973958	9090399	8823031	Yes	0	Yes	0	Yes			0.17	-0.04	0.02
BioMob	CN_20697	20697	CN 20697	CAV 1499	CN 20697	exact	Avena sterilis	83444	P03		CN 20697	PI 412664		Turkey	Side	36.76583333, 31.38416667	SAMEA113973959	2331624	2235206	Yes	0	Yes	0	Yes			0.16	-0.04	0.02
BioMob	CN_20698	20698	CN 20698	CAV 1500	CN 20698	exact	Avena sterilis	83444	P03		CN 20698	PI 412430		Turkey	40 km west of Alanya	36.66666667, 31.68333333	SAMEA113973960	8113831	7861251	Yes	0	Yes	0	Yes			0.17	-0.03	0.03
BioMob	CN_20699	20699	CN 20699	CAV 1501	CN 20699	exact	Avena sterilis	83444	P03		CN 20699	PI 412431		Turkey	25 km east of Alanya	36.43333333, 32.16666667	SAMEA113973961	2948890	2878692	Yes	0	Yes	0	Yes			0.17	-0.04	0.02
BioMob	CN_20700	20700	CN 20700	CAV 1502	CN 20700	exact	Avena sterilis	83444	P03		CN 20700	PI 412432		Turkey	25 km east of Alanya	36.43333333, 32.16666667	SAMEA113973962	1072659	1039561	Yes	0	Yes	0	Yes			0.16	-0.03	0.01
BioMob	CN_20701	20701	CN 20701	CAV 1503	CN 20701	exact	Avena sterilis	83444	P02		CN 20701	PI 412561		Turkey	10km E of Gazipasa	36.23333333, 32.38333333	SAMEA113973963	371987	342676	Yes	0	Yes	29	Yes			0.14	0.06	0
BioMob	CN_20703	20703	CN 20703	CAV 1505	CN 20703	exact	Avena sterilis	83444	P03		CN 20703	PI 412435		Turkey	40km W of Anamur	36.11666667, 32.55000000	SAMEA113973964	6181105	5904983	Yes	0	Yes	0	Yes			0.17	-0.04	0.01
BioMob	CN_20705	20705	CN 20705	CAV 1507	CN 20705	exact	Avena sterilis	83444	P03		CN 20705	PI 412437		Turkey	40km W of Anamur	36.11666667, 32.55000000	SAMEA113973965	3040283	2919147	Yes	0	Yes	0	Yes			0.17	-0.04	0.02
BioMob	CN_20706	20706	CN 20706	CAV 1508	CN 20706	exact	Avena sterilis	83444	P03		CN 20706	PI 412438		Turkey	40km W of Anamur	36.11666667, 32.55000000	SAMEA113973966	1815443	1756305	Yes	0	Yes	0	Yes			0.17	-0.04	0.01
BioMob	CN_20707	20707	CN 20707	CAV 1509	CN 20707	exact	Avena sterilis	83444	P03		CN 20707	PI 412439		Turkey	40km W of Anamur	36.11666667, 32.55000000	SAMEA113973967	2436915	2321736	Yes	0	Yes	0	Yes			0.17	-0.04	0.01
BioMob	CN_20708	20708	CN 20708	CAV 1510	CN 20708	exact	Avena sterilis	83444	P03		CN 20708	PI 412668		Turkey	100km W of Silifke	36.16666667, 33.35000000	SAMEA113973968	637267	588638	Yes	0	Yes	5	Yes			0.13	0.04	0
BioMob	CN_20709	20709	CN 20709	CAV 1511	CN 20709	exact	Avena sterilis	83444	P03		CN 20709	PI 412669		Turkey	80km W of Silifke	36.16666667, 33.45000000	SAMEA113973969	2908800	2769773	Yes	0	Yes	0	Yes			0.17	-0.04	0.02
BioMob	CN_20712	20712	CN 20712	CAV 1514	CN 20712	exact	Avena sterilis	83444	P03		CN 20712	PI 412672		Turkey	Silifke	36.37777778, 33.93444444	SAMEA113973970	2309838	2177420	Yes	0	Yes	0	Yes			0.17	-0.05	0.02
BioMob	CN_20713	20713	CN 20713	CAV 1515	CN 20713	exact	Avena sterilis	83444	P03		CN 20713	PI 412673		Turkey	7km E of Silifke	36.38333333, 33.98333333	SAMEA113973971	5848144	5635352	Yes	0	Yes	0	Yes			0.17	-0.02	0.02
BioMob	CN_20714	20714	CN 20714	CAV 1516	CN 20714	exact	Avena sterilis	83444	P03		CN 20714	PI 412674		Turkey	10km E of Silifke	36.38333333, 34.01666667	SAMEA113973972	844445	799503	Yes	0	Yes	0	Yes			0.16	-0.03	0.01
BioMob	CN_20715	20715	CN 20715	CAV 1517	CN 20715	exact	Avena sterilis	83444	P03		CN 20715	PI 412675		Turkey	10km E of Silifke	36.38333333, 34.01666667	SAMEA113973973	4152924	3940324	Yes	0	Yes	0	Yes			0.17	-0.03	0.02
BioMob	CN_20716	20716	CN 20716	CAV 1518	CN 20716	exact	Avena sterilis	83444	P03		CN 20716	PI 412480		Turkey	Ayas	40.01722222, 32.34833333	SAMEA113973974	1211531	1159876	Yes	0	Yes	0	Yes			0.16	-0.02	0.01
BioMob	CN_20717	20717	CN 20717	CAV 1519	CN 20717	exact	Avena sterilis	83444	P03		CN 20717	PI 412634		Turkey	Mersin	36.73277778, 34.64416667	SAMEA113973975	841053	798088	Yes	0	Yes	0	Yes			0.17	-0.05	0.02
BioMob	CN_20718	20718	CN 20718	CAV 1520	CN 20718	exact	Avena sterilis	83444	P03		CN 20718	PI 412635		Turkey	Mersin	36.73277778, 34.64416667	SAMEA113973976	1221622	1137892	Yes	0	Yes	0	Yes			0.17	-0.04	0.02
BioMob	CN_20719	20719	CN 20719	CAV 1521	CN 20719	exact	Avena sterilis	83444	P03		CN 20719	PI 412689		Turkey	Tarsus	36.91777778, 34.89166667	SAMEA113973977	1282461	1198305	Yes	0	Yes	0	Yes			0.17	-0.04	0.01
BioMob	CN_20720	20720	CN 20720	CAV 1522	CN 20720	exact	Avena sterilis	83444	P03		CN 20720	PI 412418		Turkey	15km W of Adana	37.06666667, 35.16666667	SAMEA113973978	1396384	1324782	Yes	0	Yes	0	Yes			0.16	-0.04	0.01
BioMob	CN_20721	20721	CN 20721	CAV 1523	CN 20721	exact	Avena sterilis	83444	P03		CN 20721			Turkey	Adana	36.89689, 31.10645	SAMEA113973979	648080	611230	Yes	0	Yes	0	Yes			0.16	-0.02	0.01
BioMob	CN_20722	20722	CN 20722	CAV 1524	CN 20722	exact	Avena sterilis	83444	P03		CN 20722	PI 412419		Turkey	15km W of Adana	37.06666667, 35.16666667	SAMEA113973980	776102	721677	Yes	0	Yes	0	Yes			0.15	-0.02	0.01
BioMob	CN_20724	20724	CN 20724	CAV 1526	CN 20724	exact	Avena sterilis	83444	P03		CN 20724	PI 412421		Turkey	25 km east of Adana	36.96666667, 35.53333333	SAMEA113973981	4444882	4168378	Yes	0	Yes	0	Yes			0.17	-0.04	0.01
BioMob	CN_20725	20725	CN 20725	CAV 1527	CN 20725	exact	Avena sterilis	83444	P03		CN 20725	PI 412422		Turkey	25 km east of Adana	36.96666667, 35.53333333	SAMEA113973982	1400172	1289520	Yes	0	Yes	0	Yes			0.15	0.01	0.01
BioMob	CN_20726	20726	CN 20726	CAV 1528	CN 20726	exact	Avena sterilis	83444	P03		CN 20726			Turkey	Turkey	36.89689, 30.71332	SAMEA113973983	5188451	4961435	Yes	0	Yes	0	Yes			0.17	-0.05	0.03
BioMob	CN_20727	20727	CN 20727	CAV 1529	CN 20727	exact	Avena sterilis	83444	P03		CN 20727			Turkey	Turkey	37.52065, 37.56943	SAMEA113973984	2856887	2669793	Yes	0	Yes	0	Yes			0.16	-0.03	0.02
BioMob	CN_20728	20728	CN 20728	CAV 1530	CN 20728	exact	Avena sterilis	83444	P03		CN 20728	PI 412440		Turkey	Anavarza	37.24861111, 35.90000000	SAMEA113973985	914335	764827	Yes	0	Yes	0	Yes			0.15	0	0.01
BioMob	CN_20729	20729	CN 20729	CAV 1531	CN 20729	exact	Avena sterilis	83444	P03		CN 20729			Turkey	Turkey	37.42537, 37.51989	SAMEA113973986	3218383	3035204	Yes	0	Yes	0	Yes			0.17	-0.04	0.02
BioMob	CN_20730	20730	CN 20730	CAV 1532	CN 20730	exact	Avena sterilis	83444	P03		CN 20730	PI 412495		Turkey	25km E of Ceyhan	37.08333333, 36.03333333	SAMEA113973987	3194592	3041992	Yes	0	Yes	0	Yes			0.17	-0.04	0.02
BioMob	CN_20731	20731	CN 20731	CAV 1533	CN 20731	exact	Avena sterilis	83444	P03		CN 20731			Turkey	Turkey	37.42537, 37.68956	SAMEA113973988	2644652	2539512	Yes	0	Yes	0	Yes			0.17	-0.04	0.02
BioMob	CN_20732	20732	CN 20732	CAV 1534	CN 20732	exact	Avena sterilis	83444	P03		CN 20732			Turkey	Turkey	37.42537, 37.68956	SAMEA113973989	3952128	3782153	Yes	0	Yes	0	Yes			0.17	-0.03	0.03
BioMob	CN_20733	20733	CN 20733	CAV 1535	CN 20733	exact	Avena sterilis	83444	P03		CN 20733	PI 412620		Turkey	Kizildere	40.45000000, 36.93333333	SAMEA113973990	6007982	5771065	Yes	0	Yes	0	Yes			0.18	-0.04	0.02
BioMob	CN_20734	20734	CN 20734	CAV 1536	CN 20734	exact	Avena sterilis	83444	P03		CN 20734	PI 412621		Turkey	Kizildere	40.45000000, 36.93333333	SAMEA113973991	8475169	8125103	Yes	0	Yes	0	Yes			0.16	0.02	0.02
BioMob	CN_20735	20735	CN 20735	CAV 1537	CN 20735	exact	Avena sterilis	83444	P03		CN 20735	PI 412498		Turkey	Davultepe	36.73333333, 34.46666667	SAMEA113973992	929365	878695	Yes	0	Yes	0	Yes			0.15	0	0.02
BioMob	CN_20736	20736	CN 20736	CAV 1538	CN 20736	exact	Avena sterilis	83444	P03		CN 20736	PI 412499		Turkey	Davultepe	36.73333333, 34.46666667	SAMEA113973993	3989808	3824424	Yes	0	Yes	0	Yes			0.17	0	0.01
BioMob	CN_20737	20737	CN 20737	CAV 1539	CN 20737	exact	Avena sterilis	83444	P03		CN 20737	PI 412500		Turkey	Davultepe	36.73333333, 34.46666667	SAMEA113973994	1593480	1537365	Yes	0	Yes	0	Yes			0.16	-0.04	0.02
BioMob	CN_20738	20738	CN 20738	CAV 1540	CN 20738	exact	Avena sterilis	83444	P03		CN 20738	PI 412580		Turkey	50km N of Iskenderun	36.93333333, 36.13333333	SAMEA113973995	4578520	4322346	Yes	0	Yes	0	Yes			0.18	-0.04	0.02
BioMob	CN_20739	20739	CN 20739	CAV 1541	CN 20739	exact	Avena sterilis	83444	P03		CN 20739	PI 412581		Turkey	50km N of Iskenderun	36.93333333, 36.13333333	SAMEA113973996	1336892	1249804	Yes	0	Yes	0	Yes			0.16	-0.04	0.02
BioMob	CN_20740	20740	CN 20740	CAV 1542	CN 20740	exact	Avena sterilis	83444	P03		CN 20740	PI 412582		Turkey	50km N of Iskenderun	36.93333333, 36.13333333	SAMEA113973997	3886847	3673085	Yes	0	Yes	0	Yes			0.17	-0.05	0.02
BioMob	CN_20741	20741	CN 20741	CAV 1543	CN 20741	exact	Avena sterilis	83444	P03		CN 20741	PI 412583		Turkey	15km E of Iskenderun	36.58333333, 36.31666667	SAMEA113973998	4186567	3886507	Yes	0	Yes	0	Yes			0.17	-0.03	0.02
BioMob	CN_20742	20742	CN 20742	CAV 1544	CN 20742	exact	Avena sterilis	83444	P03		CN 20742	PI 412584		Turkey	17 km south of Iskenderun	40.84675, 43.3321	SAMEA113973999	2214848	2124808	Yes	0	Yes	0	Yes			0.17	-0.03	0.02
BioMob	CN_20743	20743	CN 20743	CAV 1545	CN 20743	exact	Avena sterilis	83444	P02		CN 20743			Turkey	Turkey	41.18094, 41.92823	SAMEA113974000	2347717	2227693	Yes	0	Yes	0	Yes			0.11	0.13	-0.01
BioMob	CN_20744	20744	CN 20744	CAV 1546	CN 20744	exact	Avena sterilis	83444	P03		CN 20744	PI 412585		Turkey	35km S of Iskenderun	36.38333333, 36.23333333	SAMEA113974001	283757	200091	Yes	87	Yes	70	No			0.16	-0.03	0.01
BioMob	CN_20747	20747	CN 20747	CAV 1549	CN 20747	exact	Avena sterilis	83444	P03		CN 20747	PI 412445		Turkey	St. Peter's, Antakya	36.23333333, 36.11666667	SAMEA113974002	2345605	2279415	Yes	0	Yes	0	Yes			0.16	0.01	0.01
BioMob	CN_20748	20748	CN 20748	CAV 1550	CN 20748	exact	Avena sterilis	83444	P03		CN 20748	PI 412642		Turkey	Musa Dag	41.05000000, 40.70000000	SAMEA113974003	277753	267444	Yes	0	Yes	28	Yes			0.16	-0.04	0.02
BioMob	CN_20750	20750	CN 20750	CAV 1552	CN 20750	exact	Avena sterilis	83444	P03		CN 20750	PI 412446		Turkey	35 km northeast of Antakya	36.43333333, 36.28333333	SAMEA113974004	717151	672331	Yes	0	Yes	0	Yes			0.16	-0.04	0.02
BioMob	CN_20751	20751	CN 20751	CAV 1553	CN 20751	exact	Avena sterilis	83444	P03		CN 20751	PI 412447		Turkey	35km NE of Antakya	36.43333333, 36.28333333	SAMEA113974005	4063731	3857354	Yes	0	Yes	0	Yes			0.17	-0.04	0.02
BioMob	CN_20752	20752	CN 20752	CAV 1554	CN 20752	exact	Avena sterilis	83444	P03		CN 20752	PI 412448		Turkey	35km NE of Antakya	36.43333333, 36.28333333	SAMEA113974006	3369736	3228767	Yes	0	Yes	0	Yes			0.17	-0.04	0.02
BioMob	CN_20753	20753	CN 20753	CAV 1555	CN 20753	exact	Avena sterilis	83444	P03		CN 20753	PI 412449		Turkey	35km NE of Antakya	36.43333333, 36.28333333	SAMEA113974007	2527107	2435086	Yes	0	Yes	0	Yes			0.14	0.01	0.01
BioMob	CN_20754	20754	CN 20754	CAV 1556	CN 20754	exact	Avena sterilis	83444	P03		CN 20754	PI 412450		Turkey	35km NE of Antakya	36.43333333, 36.28333333	SAMEA113974008	3531928	3348724	Yes	0	Yes	0	Yes			0.17	-0.04	0.02
BioMob	CN_20755	20755	CN 20755	CAV 1557	CN 20755	exact	Avena sterilis	83444	P03		CN 20755	PI 412451		Turkey	35km NE of Antakya	36.43333333, 36.28333333	SAMEA113974009	6563622	5820141	Yes	0	Yes	0	Yes			0.17	-0.04	0.02
BioMob	CN_20756	20756	CN 20756	CAV 1558	CN 20756	exact	Avena sterilis	83444	P03		CN 20756			Turkey	Turkey	37.8117, 28.4864	SAMEA113974010	1536078	1434363	Yes	0	Yes	0	Yes			0.17	-0.04	0.02
BioMob	CN_20757	20757	CN 20757	CAV 1559	CN 20757	exact	Avena sterilis	83444	P03		CN 20757			Turkey	Turkey	37.8117, 28.4864	SAMEA113974011	1738639	1635612	Yes	0	Yes	0	Yes			0.14	0.02	0.01
BioMob	CN_20758	20758	CN 20758	CAV 1560	CN 20758	exact	Avena sterilis	83444	P03		CN 20758	PI 412452		Turkey	35km NE of Antakya	36.43333333, 36.28333333	SAMEA113974012	2570182	2437459	Yes	0	Yes	0	Yes			0.17	-0.02	0.02
BioMob	CN_20759	20759	CN 20759	CAV 1561	CN 20759	exact	Avena sterilis	83444	P03		CN 20759	PI 412453		Turkey	35km NE of Antakya	36.43333333, 36.28333333	SAMEA113974013	2369996	2264805	Yes	0	Yes	0	Yes			0.17	-0.04	0.02
BioMob	CN_20760	20760	CN 20760	CAV 1562	CN 20760	exact	Avena sterilis	83444	P03		CN 20760	PI 412454		Turkey	35km NE of Antakya	36.43333333, 36.28333333	SAMEA113974014	3982184	3801589	Yes	0	Yes	0	Yes			0.18	-0.04	0.02
BioMob	CN_20761	20761	CN 20761	CAV 1563	CN 20761	exact	Avena sterilis	83444	P03		CN 20761	PI 412455		Turkey	35km NE of Antakya	36.43333333, 36.28333333	SAMEA113974015	2400181	2277241	Yes	0	Yes	0	Yes			0.17	-0.04	0.02
BioMob	CN_20762	20762	CN 20762	CAV 1564	CN 20762	exact	Avena sterilis	83444	P03		CN 20762	PI 412456		Turkey	35 km northeast of Antakya	36.43333333, 36.28333333	SAMEA113974016	2821994	2693618	Yes	0	Yes	0	Yes			0.17	-0.04	0.02
BioMob	CN_20763	20763	CN 20763	CAV 1565	CN 20763	exact	Avena sterilis	83444	P03		CN 20763	PI 412457		Turkey	40km NE of Antakya	36.46666667, 36.31666667	SAMEA113974017	2778740	2667537	Yes	0	Yes	0	Yes			0.15	0	0.02
BioMob	CN_20764	20764	CN 20764	CAV 1566	CN 20764	exact	Avena sterilis	83444	P03		CN 20764	PI 412458		Turkey	40km NE of Antakya	36.46666667, 36.31666667	SAMEA113974018	396747	361964	Yes	0	Yes	10	Yes			0.15	-0.02	0.01
BioMob	CN_20765	20765	CN 20765	CAV 1567	CN 20765	exact	Avena sterilis	83444	P03		CN 20765	PI 412459		Turkey	40km NE of Antakya	36.46666667, 36.31666667	SAMEA113974019	1102096	1017337	Yes	0	Yes	0	Yes			0.17	-0.03	0.01
BioMob	CN_20766	20766	CN 20766	CAV 1568	CN 20766	exact	Avena sterilis	83444	P03		CN 20766	PI 412460		Turkey	40km NE of Antakya	36.46666667, 36.31666667	SAMEA113974020	692791	665374	Yes	0	Yes	0	Yes			0.17	-0.03	0.02
BioMob	CN_20767	20767	CN 20767	CAV 1569	CN 20767	exact	Avena sterilis	83444	P03		CN 20767	PI 412461		Turkey	40km NE of Antakya	36.46666667, 36.31666667	SAMEA113974021	2213980	2099676	Yes	0	Yes	0	Yes			0.16	-0.03	0.02
BioMob	CN_20768	20768	CN 20768	CAV 1570	CN 20768	exact	Avena sterilis	83444	P03		CN 20768			Turkey	Turkey	37.29203, 41.64416	SAMEA113974022	9404759	8842302	Yes	0	Yes	0	Yes			0.18	-0.04	0.02
BioMob	CN_20769	20769	CN 20769	CAV 1571	CN 20769	exact	Avena sterilis	83444	P03		CN 20769	PI 412616		Turkey	3km E of Kirkhan	38.40000000, 38.13333333	SAMEA113974023	4165317	3986565	Yes	0	Yes	0	Yes			0.17	-0.05	0.02
BioMob	CN_20770	20770	CN 20770	CAV 1572	CN 20770	exact	Avena sterilis	83444	P03		CN 20770	PI 412617		Turkey	Kirkhan	38.41666667, 38.11666667	SAMEA113974024	1309893	1234685	Yes	0	Yes	0	Yes			0.17	-0.04	0.02
BioMob	CN_20771	20771	CN 20771	CAV 1573	CN 20771	exact	Avena sterilis	83444	P03		CN 20771			Turkey	Turkey	37.53059, 27.27606	SAMEA113974025	3301891	3071478	Yes	0	Yes	0	Yes			0.17	0	0.02
BioMob	CN_20772	20772	CN 20772	CAV 1574	CN 20772	exact	Avena sterilis	83444	P03		CN 20772	PI 412618		Turkey	5km N of Kirikhan	38.45000000, 38.13333333	SAMEA113974026	202251	152852	Yes	90	Yes	79	No			0.15	0	0.01
BioMob	CN_20773	20773	CN 20773	CAV 1575	CN 20773	exact	Avena sterilis	83444	P03		CN 20773			Turkey	Turkey	37.88951, 41.1862	SAMEA113974027	2440220	2284935	Yes	0	Yes	0	Yes			0.16	-0.03	0.01
BioMob	CN_20775	20775	CN 20775	CAV 1577	CN 20775	exact	Avena sterilis	83444	P03		CN 20775	PI 412574		Turkey	5km N of Hassa	36.83333333, 36.53333333	SAMEA113974028	2331020	2184321	Yes	0	Yes	0	Yes			0.17	-0.03	0.02
BioMob	CN_20776	20776	CN 20776	CAV 1578	CN 20776	exact	Avena sterilis	83444	P03		CN 20776			Turkey	Turkey	37.44038, 41.12928	SAMEA113974029	7074888	6780252	Yes	0	Yes	0	Yes			0.17	0	0.01
BioMob	CN_20777	20777	CN 20777	CAV 1579	CN 20777	exact	Avena sterilis	83444	P03		CN 20777	PI 412575		Turkey	10km NE of Hassa	36.86666667, 36.56666667	SAMEA113974030	7693612	7365856	Yes	0	Yes	0	Yes			0.16	0.02	0.01
BioMob	CN_20778	20778	CN 20778	CAV 1580	CN 20778	exact	Avena sterilis	83444	P03		CN 20778			Turkey	Turkey	37.75478, 41.12928	SAMEA113974031	4893843	4641336	Yes	0	Yes	0	Yes			0.16	0	0.02
BioMob	CN_20779	20779	CN 20779	CAV 1581	CN 20779	exact	Avena sterilis	83444	P03		CN 20779			Turkey	Turkey	37.88951, 41.1862	SAMEA113974032	3815068	3586286	Yes	0	Yes	0	Yes			0.17	-0.03	0.02
BioMob	CN_20780	20780	CN 20780	CAV 1582	CN 20780	exact	Avena sterilis	83444	P03		CN 20780			Turkey	Turkey	37.88951, 41.30001	SAMEA113974033	751737	681233	Yes	0	Yes	0	Yes			0.15	0.01	0.01
BioMob	CN_20781	20781	CN 20781	CAV 1583	CN 20781	exact	Avena sterilis	83444	P03		CN 20781			Turkey	Turkey	37.88951, 41.30001	SAMEA113974034	2805932	2568949	Yes	0	Yes	0	Yes			0.16	0	0.01
BioMob	CN_20782	20782	CN 20782	CAV 1584	CN 20782	exact	Avena sterilis	83444	P03		CN 20782			Turkey	Turkey	40.23015, 40.16192	SAMEA113974035	8589546	8213292	Yes	0	Yes	0	Yes			0.18	-0.02	0.01
BioMob	CN_20783	20783	CN 20783	CAV 1585	CN 20783	exact	Avena sterilis	83444	P03		CN 20783			Turkey	Turkey	40.23015, 40.16192	SAMEA113974036	1702342	1630381	Yes	0	Yes	0	Yes			0.16	-0.01	0.01
BioMob	CN_20784	20784	CN 20784	CAV 1586	CN 20784	exact	Avena sterilis	83444	P03		CN 20784	PI 412586		Turkey	8km SE of Islahiye	36.98333333, 36.68333333	SAMEA113974037	3126216	2994565	Yes	0	Yes	0	Yes			0.17	-0.03	0.01
BioMob	CN_20785	20785	CN 20785	CAV 1587	CN 20785	exact	Avena sterilis	83444	P03		CN 20785	PI 412587		Turkey	8km SE of Islahiye	36.98333333, 36.68333333	SAMEA113974038	2712957	2568523	Yes	0	Yes	0	Yes			0.17	-0.04	0.02
BioMob	CN_20787	20787	CN 20787	CAV 1589	CN 20787	exact	Avena sterilis	83444	P03		CN 20787	PI 412540		Turkey	15km E of Fevzipasa	37.16666667, 36.73333333	SAMEA113974039	2129681	1999997	Yes	0	Yes	0	Yes			0.16	0	0.01
BioMob	CN_20789	20789	CN 20789	CAV 1591	CN 20789	exact	Avena sterilis	83444	P03		CN 20789	PI 412541		Turkey	5km SE of Fevzipasa	37.06666667, 36.68333333	SAMEA113974040	3682936	3489811	Yes	0	Yes	0	Yes			0.16	-0.02	0.01
BioMob	CN_20790	20790	CN 20790	CAV 1592	CN 20790	exact	Avena sterilis	83444	P03		CN 20790	PI 412542		Turkey	Fevzipasa	37.11666667, 36.61666667	SAMEA113974041	2991106	2790974	Yes	0	Yes	0	Yes			0.17	-0.04	0.02
BioMob	CN_20791	20791	CN 20791	CAV 1593	CN 20791	exact	Avena sterilis	83444	P03		CN 20791			Turkey	Turkey	38.15996, 41.73188	SAMEA113974042	2950456	2801117	Yes	0	Yes	0	Yes			0.11	-0.02	0
BioMob	CN_20794	20794	CN 20794	CAV 1596	CN 20794	exact	Avena sterilis	83444	P02		CN 20794			Turkey	Turkey	38.03054, 41.43787	SAMEA113974043	5095903	4930981	Yes	0	Yes	0	Yes			0.13	0.04	-0.01
BioMob	CN_20795	20795	CN 20795	CAV 1597	CN 20795	exact	Avena sterilis	83444	P03		CN 20795			Turkey	Turkey	40.51143, 37.23677	SAMEA113974044	6363530	6081103	Yes	0	Yes	0	Yes			0.17	-0.05	0.02
BioMob	CN_20796	20796	CN 20796	CAV 1598	CN 20796	exact	Avena sterilis	83444	P03		CN 20796			Turkey	Turkey	39.12145, 27.17991	SAMEA113974045	5035858	4746690	Yes	0	Yes	0	Yes			0.17	-0.03	0.02
BioMob	CN_20797	20797	CN 20797	CAV 1599	CN 20797	exact	Avena sterilis	83444	P05		CN 20797	PI 412543		Turkey	50km W of Gaziantep	36.98333333, 36.93333333	SAMEA113974046	815577	793814	Yes	0	Yes	0	Yes			0.05	-0.02	-0.04
BioMob	CN_20798	20798	CN 20798	CAV 1600	CN 20798	exact	Avena sterilis	83444	P03		CN 20798			Turkey	Gaziantep	39.12145, 27.17991	SAMEA113974047	7039886	6689501	Yes	0	Yes	0	Yes			0.12	-0.03	-0.02
BioMob	CN_20799	20799	CN 20799	CAV 1601	CN 20799	exact	Avena sterilis	83444	P02		CN 20799	PI 412544		Turkey	50km W of Gaziantep	36.98333333, 36.93333333	SAMEA113974048	11127680	10779402	Yes	0	Yes	0	Yes			0.12	0.13	-0.01
BioMob	CN_20801	20801	CN 20801	CAV 1603	CN 20801	exact	Avena sterilis	83444	P03		CN 20801			Turkey	Gaziantep	37.62279, 37.78025	SAMEA113974049	16804625	16106053	Yes	0	Yes	0	Yes			0.17	-0.03	0.02
BioMob	CN_20802	20802	CN 20802	CAV 1604	CN 20802	exact	Avena sterilis	83444	P03		CN 20802	PI 412546		Turkey	50 km west of Gaziantep	36.98333333, 36.93333333	SAMEA113974050	11931530	11571485	Yes	0	Yes	0	Yes			0.16	-0.03	0.02
BioMob	CN_20803	20803	CN 20803	CAV 1605	CN 20803	exact	Avena sterilis	83444	P03		CN 20803	PI 412547		Turkey	50 km west of Gaziantep	36.98333333, 36.93333333	SAMEA113974051	3837610	3690738	Yes	0	Yes	0	Yes			0.16	-0.01	0.01
BioMob	CN_20804	20804	CN 20804	CAV 1606	CN 20804	exact	Avena sterilis	83444	P03		CN 20804			Turkey	Gaziantep	38.09373, 28.22927	SAMEA113974052	3489298	3310369	Yes	0	Yes	0	Yes			0.16	-0.02	0.01
BioMob	CN_20805	20805	CN 20805	CAV 1607	CN 20805	exact	Avena sterilis	83444	P02		CN 20805			Turkey	Gaziantep	38.09373, 28.22927	SAMEA113974053	8543119	8267083	Yes	0	Yes	0	Yes			0.11	0.14	-0.01
BioMob	CN_20806	20806	CN 20806	CAV 1608	CN 20806	exact	Avena sterilis	83444	P03		CN 20806	PI 412548		Turkey	50 km west of Gaziantep	36.98333333, 36.93333333	SAMEA113974054	1455920	1394846	Yes	0	Yes	0	Yes			0.16	-0.01	0.01
BioMob	CN_20807	20807	CN 20807	CAV 1609	CN 20807	exact	Avena sterilis	83444	P02		CN 20807	PI 412549		Turkey	40 km west of Gaziantep	37.01666667, 37.01666667	SAMEA113974055	10322569	9925918	Yes	0	Yes	0	Yes			0.11	0.14	-0.02
BioMob	CN_20808	20808	CN 20808	CAV 1610	CN 20808	exact	Avena sterilis	83444	P03		CN 20808	PI 412550		Turkey	40 km west of Gaziantep	37.01666667, 37.01666667	SAMEA113974056	4640419	4445565	Yes	0	Yes	0	Yes			0.17	-0.03	0.01
BioMob	CN_20809	20809	CN 20809	CAV 1611	CN 20809	exact	Avena sterilis	83444	P03		CN 20809	PI 412551		Turkey	10km E of Gaziantep	37.11666667, 37.48333333	SAMEA113974057	2565710	2434915	Yes	0	Yes	0	Yes			0.16	-0.02	0.01
BioMob	CN_20810	20810	CN 20810	CAV 1612	CN 20810	exact	Avena sterilis	83444	P03		CN 20810			Turkey	Urfa	38.09373, 28.22927	SAMEA113974058	3111332	2947677	Yes	0	Yes	0	Yes			0.17	-0.04	0.02
BioMob	CN_20811	20811	CN 20811	CAV 1613	CN 20811	exact	Avena sterilis	83444	P02		CN 20811			Turkey	Urfa	38.09373, 28.22927	SAMEA113974059	3016491	2880731	Yes	0	Yes	0	Yes			0.11	0.14	-0.01
BioMob	CN_20812	20812	CN 20812	CAV 1614	CN 20812	exact	Avena sterilis	83444	P02		CN 20812			Turkey	Urfa	38.09373, 28.22927	SAMEA113974060	8197949	7948106	Yes	0	Yes	0	Yes			0.11	0.14	-0.01
BioMob	CN_20813	20813	CN 20813	CAV 1615	CN 20813	exact	Avena sterilis	83444	P03		CN 20813			Turkey	Urfa	37.42392, 43.34791	SAMEA113974061	1173122	1131261	Yes	0	Yes	0	Yes			0.15	0	0.01
BioMob	CN_20814	20814	CN 20814	CAV 1616	CN 20814	exact	Avena sterilis	83444	P02		CN 20814	PI 412709		Turkey	10km W of Urfa	37.13333333, 38.70000000	SAMEA113974062	14456492	13948088	Yes	0	Yes	0	Yes			0.13	0.09	0.01
BioMob	CN_20815	20815	CN 20815	CAV 1617	CN 20815	exact	Avena sterilis	83444	P02		CN 20815	PI 412501		Turkey	Diyarbakir	37.91888889, 40.21055556	SAMEA113974063	9191119	8846332	Yes	0	Yes	0	Yes			0.11	0.13	-0.02
BioMob	CN_20816	20816	CN 20816	CAV 1618	CN 20816	exact	Avena sterilis	83444	P02		CN 20816			Turkey	Diyarbakir	37.03441, 27.43054	SAMEA113974064	10059643	9635341	Yes	0	Yes	0	Yes			0.11	0.13	-0.02
BioMob	CN_20817	20817	CN 20817	CAV 1619	CN 20817	exact	Avena sterilis	83444	P02		CN 20817			Turkey	Diyarbakir	37.03441, 27.34052	SAMEA113974065	9154510	8818794	Yes	0	Yes	0	Yes			0.11	0.13	-0.02
BioMob	CN_20821	20821	CN 20821	CAV 1623	CN 20821	exact	Avena sterilis	83444	P02		CN 20821			Turkey	Diyarbakir	37.03441, 27.43054	SAMEA113974066	4252843	4150835	Yes	0	Yes	0	Yes			0.11	0.14	-0.01
BioMob	CN_20822	20822	CN 20822	CAV 1624	CN 20822	exact	Avena sterilis	83444	P02		CN 20822	PI 412504		Turkey	50km NW of Diyarbakir	38.20000000, 39.85000000	SAMEA113974067	666796	637006	Yes	0	Yes	0	Yes			0.11	0.12	-0.02
BioMob	CN_20823	20823	CN 20823	CAV 1625	CN 20823	exact	Avena sterilis	83444	P02		CN 20823			Turkey	Turkey	41.27478, 41.79742	SAMEA113974068	5908354	5694979	Yes	0	Yes	0	Yes			0.11	0.13	-0.01
BioMob	CN_20824	20824	CN 20824	CAV 1626	CN 20824	exact	Avena sterilis	83444	P02		CN 20824	PI 412479		Turkey	1km W of Askuyulu	41.27478, 41.79742	SAMEA113974069	3098500	3002269	Yes	0	Yes	0	Yes			0.11	0.13	-0.02
BioMob	CN_20825	20825	CAV 1627	CAV 1627	CAV 1627	exact	Avena sterilis	83444	P02		CN 20825	PI 412623		Turkey	10km NW of Maden	38.45000000, 39.63333333	SAMEA113974070	6078780	5839651	Yes	0	Yes	0	Yes			0.06	0.03	-0.04
BioMob	CN_20826	20826	CN 20826	CAV 1628	CN 20826	exact	Avena sterilis	83444	P05		CN 20826	PI 412526		Turkey	10km SE of Elazig	38.61666667, 39.28333333	SAMEA113974071	2472024	2293101	Yes	0	Yes	0	Yes			0.04	-0.03	-0.03
BioMob	CN_20827	20827	CN 20827	CAV 1629	CN 20827	exact	Avena sterilis	83444	P05		CN 20827	PI 412527		Turkey	10km SE of Elazig	38.61666667, 39.28333333	SAMEA113974072	3401137	3297437	Yes	0	Yes	0	Yes			0.04	-0.01	-0.04
BioMob	CN_20828	20828	CN 20828	CAV 1630	CN 20828	exact	Avena sterilis	83444	P05		CN 20828			Turkey	Elazığ	38.70656429145948, 39.21339022764152	SAMEA113974073	4285936	4080498	Yes	0	Yes	0	Yes			0.03	-0.04	-0.03
BioMob	CN_20829	20829	CN 20829	CAV 1631	CN 20829	exact	Avena sterilis	83444	P05		CN 20829			Turkey	Elazığ	38.47098, 27.21769	SAMEA113974074	6785553	6477439	Yes	0	Yes	0	Yes			0.05	0	-0.04
BioMob	CN_20830	20830	CN 20830	CAV 1632	CN 20830	exact	Avena sterilis	83444	P03		CN 20830	PI 412505		Turkey	8km SE of Diyarbakir	37.88333333, 40.28333333	SAMEA113974075	3745562	3525929	Yes	0	Yes	0	Yes			0.16	-0.01	0.01
BioMob	CN_20831	20831	CN 20831	CAV 1633	CN 20831	exact	Avena sterilis	83444	P03		CN 20831	PI 412506		Turkey	10km SE of Diyarbakir	37.85000000, 40.25000000	SAMEA113974076	6806155	6533560	Yes	0	Yes	0	Yes			0.16	-0.03	0.01
BioMob	CN_20833	20833	CN 20833	CAV 1635	CN 20833	exact	Avena sterilis	83444	P02		CN 20833	PI 412507		Turkey	15km SE of Diyarbakir	37.83333333, 40.28333333	SAMEA113974077	3119165	2962196	Yes	0	Yes	0	Yes			0.11	0.14	-0.01
BioMob	CN_20834	20834	CN 20834	CAV 1636	CN 20834	exact	Avena sterilis	83444	P02		CN 20834	PI 412508		Turkey	15km SE of Diyarbakir	37.83333333, 40.28333333	SAMEA113974078	5032341	4841071	Yes	0	Yes	0	Yes			0.11	0.14	-0.01
BioMob	CN_20835	20835	CN 20835	CAV 1637	CN 20835	exact	Avena sterilis	83444	P02		CN 20835	PI 412630		Turkey	Mardin	37.31111111, 40.74277778	SAMEA113974079	2509094	2445635	Yes	0	Yes	0	Yes			0.1	0.13	-0.02
BioMob	CN_20836	20836	CN 20836	CAV 1638	CN 20836	exact	Avena sterilis	83444	P02		CN 20836			Turkey	Turkey	38.47098, 27.30948	SAMEA113974080	959738	928511	Yes	0	Yes	0	Yes			0.1	0.12	-0.01
BioMob	CN_20838	20838	CN 20838	CAV 1640	CN 20838	exact	Avena sterilis	83444	P02		CN 20838	PI 412632		Turkey	5km E of Mardin	37.33333333, 40.78333333	SAMEA113974081	4747429	4606970	Yes	0	Yes	0	Yes			0.11	0.14	-0.01
BioMob	CN_20840	20840	CN 20840	CAV 1642	CN 20840	exact	Avena sterilis	83444	P02		CN 20840	PI 412654		Turkey	20km SW of Savur	37.46666667, 40.85000000	SAMEA113974082	3867599	3760105	Yes	0	Yes	0	Yes			0.11	0.14	-0.01
BioMob	CN_20841	20841	CN 20841	CAV 1643	CN 20841	exact	Avena sterilis	83444	P05		CN 20841	PI 412655		Turkey	5km E of Savur	37.56666667, 40.93333333	SAMEA113974083	1426709	1309158	Yes	0	Yes	0	Yes			0.06	0	-0.05
BioMob	CN_20842	20842	CN 20842	CAV 1644	CN 20842	exact	Avena sterilis	83444	P02		CN 20842			Turkey	Turkey	38.34035, 28.0768	SAMEA113974084	8492193	8206262	Yes	0	Yes	0	Yes			0.11	0.14	-0.01
BioMob	CN_20843	20843	CN 20843	CAV 1645	CN 20843	exact	Avena sterilis	83444	P02		CN 20843			Turkey	Turkey	38.34035, 28.0768	SAMEA113974085	4152429	3991794	Yes	0	Yes	0	Yes			0.11	0.14	-0.01
BioMob	CN_20844	20844	CN 20844	CAV 1646	CN 20844	exact	Avena sterilis	83444	P02		CN 20844			Turkey	Turkey	38.31341, 28.0768	SAMEA113974086	2281752	2209551	Yes	0	Yes	0	Yes			0.11	0.14	-0.01
BioMob	CN_20846	20846	CN 20846	CAV 1648	CN 20846	exact	Avena sterilis	83444	P02		CN 20846			Turkey	Turkey	38.31341, 28.0768	SAMEA113974087	8375656	8134937	Yes	0	Yes	0	Yes			0.11	0.15	-0.01
BioMob	CN_20847	20847	CN 20847	CAV 1649	CN 20847	exact	Avena sterilis	83444	P02		CN 20847	PI 412496		Turkey	3km E of Cizre	37.33333333, 42.21666667	SAMEA113974088	9753597	9412063	Yes	0	Yes	0	Yes			0.11	0.12	0
BioMob	CN_20848	20848	CN 20848	CAV 1650	CN 20848	exact	Avena sterilis	83444	P02		CN 20848	PI 412497		Turkey	10km E of Cizre	37.28333333, 42.26666667	SAMEA113974089	6220693	5999152	Yes	0	Yes	0	Yes			0.11	0.14	-0.01
BioMob	CN_20849	20849	CN 20849	CAV 1651	CN 20849	exact	Avena sterilis	83444	P02		CN 20849			Turkey	Turkey	37.02877, 36.03747	SAMEA113974090	7450660	7125156	Yes	0	Yes	0	Yes			0.11	0.13	0
BioMob	CN_20850	20850	CN 20850	CAV 1652	CN 20850	exact	Avena sterilis	83444	P02		CN 20850	PI 412481		Turkey	50 km south of Batman	37.02877, 36.03747	SAMEA113974091	8093006	7729176	Yes	0	Yes	0	Yes			0.11	0.14	-0.01
BioMob	CN_20854	20854	CN 20854	CAV 1656	CN 20854	exact	Avena sterilis	83444	P02		CN 20854			Turkey	Turkey	36.90919, 39.73434	SAMEA113974092	3377302	3244430	Yes	0	Yes	0	Yes			0.11	0.15	-0.01
BioMob	CN_20855	20855	CN 20855	CAV 1657	CN 20855	exact	Avena sterilis	83444	P02		CN 20855	PI 412484		Turkey	15km E of Batman	37.91666667, 41.26666667	SAMEA113974093	8321783	8051632	Yes	0	Yes	0	Yes			0.11	0.15	-0.02
BioMob	CN_20856	20856	CN 20856	CAV 1658	CN 20856	exact	Avena sterilis	83444	P02		CN 20856			Turkey	Turkey	37.33235, 41.39468	SAMEA113974094	3746893	3642238	Yes	0	Yes	0	Yes			0.11	0.13	-0.02
BioMob	CN_20857	20857	CN 20857	CAV 1659	CN 20857	exact	Avena sterilis	83444	P02		CN 20857	PI 412665		Turkey	43km W of Siirt	38.03333333, 41.58333333	SAMEA113974095	3039842	2967285	Yes	0	Yes	0	Yes			0.11	0.14	-0.01
BioMob	CN_20858	20858	CN 20858	CAV 1660	CN 20858	exact	Avena sterilis	83444	P02		CN 20858			Turkey	Siirt	37.33235, 42.01602	SAMEA113974096	5701467	5517921	Yes	0	Yes	0	Yes			0.11	0.14	-0.01
BioMob	CN_20859	20859	CN 20859	CAV 1661	CN 20859	exact	Avena sterilis	83444	P02		CN 20859			Turkey	Siirt	37.33235, 41.39468	SAMEA113974097	5888016	5618424	Yes	0	Yes	0	Yes			0.1	0.12	0
BioMob	CN_20860	20860	CN 20860	CAV 1662	CN 20860	exact	Avena sterilis	83444	P05		CN 20860			Turkey	Siirt	37.33235, 42.0725	SAMEA113974098	3106692	2953279	Yes	0	Yes	0	Yes			0.05	-0.01	-0.04
BioMob	CN_20861	20861	CN 20861	CAV 1663	CN 20861	exact	Avena sterilis	83444	P02		CN 20861	PI 412666		Turkey	25km NW of Siirt	38.01666667, 41.78333333	SAMEA113974099	6047196	5811998	Yes	0	Yes	0	Yes			0.11	0.14	-0.02
BioMob	CN_20862	20862	CN 20862	CAV 1664	CN 20862	exact	Avena sterilis	83444	P05		CN 20862	PI 412667		Turkey	30km NW of Siirt	38.05000000, 41.78333333	SAMEA113974100	2242098	2126790	Yes	0	Yes	0	Yes			0.05	-0.01	-0.04
BioMob	CN_20863	20863	CN 20863	CAV 1665	CN 20863	exact	Avena sterilis	83444	P02		CN 20863			Turkey	Turkey	37.33235, 42.35493	SAMEA113974101	5091978	4912614	Yes	0	Yes	0	Yes			0.09	0.12	0
BioMob	CN_20864	20864	CN 20864	CAV 1666	CN 20864	exact	Avena sterilis	83444	P02		CN 20864	PI 412680		Turkey	29km E of Silvan	38.13333333, 41.26666667	SAMEA113974102	5167898	4999104	Yes	0	Yes	0	Yes			0.11	0.14	-0.02
BioMob	CN_20865	20865	CN 20865	CAV 1667	CN 20865	exact	Avena sterilis	83444	P02		CN 20865			Turkey	Turkey	38.45058, 27.20981	SAMEA113974103	8457917	8118901	Yes	0	Yes	0	Yes			0.11	0.14	-0.02
BioMob	CN_20866	20866	CN 20866	CAV 1668	CN 20866	exact	Avena sterilis	83444	P02		CN 20866			Turkey	Turkey	38.45058, 27.20981	SAMEA113974104	3162752	3054889	Yes	0	Yes	0	Yes			0.09	0.1	-0.01
BioMob	CN_20867	20867	CN 20867	CAV 1669	CN 20867	exact	Avena sterilis	83444	P02		CN 20867			Turkey	Turkey	38.45058, 27.20981	SAMEA113974105	7166385	6894945	Yes	0	Yes	0	Yes			0.1	0.13	-0.01
BioMob	CN_20868	20868	CN 20868	CAV 1670	CN 20868	exact	Avena sterilis	83444	P02		CN 20868	PI 412509		Turkey	55km E of Diyarbakir	37.85000000, 40.71666667	SAMEA113974106	7676728	7381218	Yes	0	Yes	0	Yes			0.11	0.14	-0.02
BioMob	CN_20873	20873	CN 20873	CAV 1675	CN 20873	exact	Avena sterilis	83444	P05		CN 20873	PI 412514		Turkey	35km E of Diyarbakir	37.85000000, 40.53333333	SAMEA113974107	621590	569887	Yes	0	Yes	1	Yes			0.06	0.01	-0.05
BioMob	CN_20874	20874	CN 20874	CAV 1676	CN 20874	exact	Avena sterilis	83444	P02		CN 20874	PI 412515		Turkey	35km E of Diyarbakir	37.85000000, 40.53333333	SAMEA113974108	6219646	6016670	Yes	0	Yes	0	Yes			0.11	0.14	-0.01
BioMob	CN_20875	20875	CN 20875	CAV 1677	CN 20875	exact	Avena sterilis	83444	P02		CN 20875	PI 412516		Turkey	11km E of Diyarbakir	37.88333333, 40.31666667	SAMEA113974109	6875887	6621925	Yes	0	Yes	0	Yes			0.11	0.15	-0.01
BioMob	CN_20876	20876	CN 20876	CAV 1678	CN 20876	exact	Avena sterilis	83444	P02		CN 20876	PI 412576		Turkey	8km S of Hazro	38.21666667, 40.76666667	SAMEA113974110	3565957	3463118	Yes	0	Yes	0	Yes			0.1	0.13	-0.01
BioMob	CN_20877	20877	CN 20877	CAV 1679	CN 20877	exact	Avena sterilis	83444	P02		CN 20877	PI 412577		Turkey	8km S of Hazro	38.21666667, 40.76666667	SAMEA113974111	6415543	6184964	Yes	0	Yes	0	Yes			0.11	0.14	-0.01
BioMob	CN_20878	20878	CN 20878	CAV 1680	CN 20878	exact	Avena sterilis	83444	P02		CN 20878	PI 412517		Turkey	40km W of Diyarbakir	37.86666667, 39.83333333	SAMEA113974112	8086127	7779193	Yes	0	Yes	0	Yes			0.11	0.14	-0.02
BioMob	CN_20879	20879	CN 20879	CAV 1681	CN 20879	exact	Avena sterilis	83444	P02		CN 20879	PI 412682		Turkey	30km E of Siverek	37.71666667, 39.60000000	SAMEA113974113	5933343	5724899	Yes	0	Yes	0	Yes			0.1	0.14	-0.02
BioMob	CN_20880	20880	CN 20880	CAV 1682	CN 20880	exact	Avena sterilis	83444	P02		CN 20880	PI 412683		Turkey	20km E of Siverek	37.71666667, 39.50000000	SAMEA113974114	14198585	13711767	Yes	0	Yes	0	Yes			0.11	0.14	-0.01
BioMob	CN_20881	20881	CN 20881	CAV 1683	CN 20881	exact	Avena sterilis	83444	P02		CN 20881			Turkey	Turkey	36.54431, 29.0767	SAMEA113974115	4278624	4134364	Yes	0	Yes	0	Yes			0.11	0.14	-0.01
BioMob	CN_20882	20882	CN 20882	CAV 1684	CN 20882	exact	Avena sterilis	83444	P02		CN 20882			Turkey	Turkey	36.54431, 29.0767	SAMEA113974116	4452866	4336481	Yes	0	Yes	0	Yes			0.1	0.14	-0.02
BioMob	CN_20883	20883	CN 20883	CAV 1685	CN 20883	exact	Avena sterilis	83444	P02		CN 20883			Turkey	Turkey	36.54431, 29.0767	SAMEA113974117	5371799	5178723	Yes	0	Yes	0	Yes			0.11	0.14	-0.01
BioMob	CN_20884	20884	CN 20884	CAV 1686	CN 20884	exact	Avena sterilis	83444	P02		CN 20884	PI 412684		Turkey	Siverek	37.75000000, 39.31666667	SAMEA113974118	7335570	7060633	Yes	0	Yes	0	Yes			0.11	0.14	-0.01
BioMob	CN_20885	20885	CN 20885	CAV 1687	CN 20885	exact	Avena sterilis	83444	P02		CN 20885			Turkey	Turkey	36.51255, 29.11611	SAMEA113974119	7543779	7274322	Yes	0	Yes	0	Yes			0.11	0.14	-0.01
BioMob	CN_20887	20887	CN 20887	CAV 1689	CN 20887	exact	Avena sterilis	83444	P02		CN 20887	PI 412685		Turkey	5km S of Siverek	37.71666667, 39.31666667	SAMEA113974120	1636703	1565081	Yes	0	Yes	0	Yes			0.11	0.13	-0.01
BioMob	CN_20888	20888	CN 20888	CAV 1690	CN 20888	exact	Avena sterilis	83444	P02		CN 20888	PI 412686		Turkey	5km S of Siverek	37.71666667, 39.31666667	SAMEA113974121	7412535	7111844	Yes	0	Yes	0	Yes			0.11	0.14	-0.01
BioMob	CN_20889	20889	CN 20889	CAV 1691	CN 20889	exact	Avena sterilis	83444	P02		CN 20889	PI 412687		Turkey	16km SE of Siverek	37.63333333, 39.38333333	SAMEA113974122	5676530	5534228	Yes	0	Yes	0	Yes			0.11	0.14	-0.01
BioMob	CN_20890	20890	CN 20890	CAV 1692	CN 20890	exact	Avena sterilis	83444	P02		CN 20890	PI 412607		Turkey	6km N of Karakeci	37.38333333, 39.43333333	SAMEA113974123	5365588	5158043	Yes	0	Yes	0	Yes			0.11	0.14	-0.01
BioMob	CN_20891	20891	CN 20891	CAV 1693	CN 20891	exact	Avena sterilis	83444	P02		CN 20891	PI 412608		Turkey	5km S of Karakeci	37.41666667, 39.43333333	SAMEA113974124	2064589	1994663	Yes	0	Yes	0	Yes			0.11	0.14	-0.01
BioMob	CN_20892	20892	CN 20892	CAV 1694	CN 20892	exact	Avena sterilis	83444	P02		CN 20892			Turkey	Turkey	36.71931, 34.47388	SAMEA113974125	3043030	2925619	Yes	0	Yes	0	Yes			0.1	0.14	-0.02
BioMob	CN_20893	20893	CN 20893	CAV 1695	CN 20893	exact	Avena sterilis	83444	P02		CN 20893	PI 412609		Turkey	25km S of Karakeci	37.15000000, 39.48333333	SAMEA113974126	4472621	4347346	Yes	0	Yes	0	Yes			0.11	0.14	-0.02
BioMob	CN_20894	20894	CN 20894	CAV 1696	CN 20894	exact	Avena sterilis	83444	P02		CN 20894			Turkey	Turkey	36.24445, 29.98748	SAMEA113974127	4574177	4376132	Yes	0	Yes	0	Yes			0.11	0.13	-0.01
BioMob	CN_20895	20895	CN 20895	CAV 1697	CN 20895	exact	Avena sterilis	83444	P02		CN 20895	PI 412721		Turkey	5km S of Viransehir	37.20000000, 39.80000000	SAMEA113974128	3543223	3447375	Yes	0	Yes	0	Yes			0.11	0.13	-0.01
BioMob	CN_20896	20896	CN 20896	CAV 1698	CN 20896	exact	Avena sterilis	83444	P02		CN 20896			Turkey	Turkey	37.78302, 28.75536	SAMEA113974129	3328808	3224751	Yes	0	Yes	0	Yes			0.11	0.14	-0.01
BioMob	CN_20897	20897	CN 20897	CAV 1699	CN 20897	exact	Avena sterilis	83444	P02		CN 20897			Turkey	Turkey	37.20297, 40.26794	SAMEA113974130	7948826	7616164	Yes	0	Yes	0	Yes			0.11	0.13	-0.01
BioMob	CN_20899	20899	CN 20899	CAV 1701	CN 20899	exact	Avena sterilis	83444	P02		CN 20899	PI 412710		Turkey	50km E of Urfa	37.23333333, 39.26666667	SAMEA113974131	4139613	4015451	Yes	0	Yes	0	Yes			0.11	0.14	-0.01
BioMob	CN_20900	20900	CN 20900	CAV 1702	CN 20900	exact	Avena sterilis	83444	P02		CN 20900	PI 412711		Turkey	40km E of Urfa	37.16666667, 39.16666667	SAMEA113974132	2321045	2257006	Yes	0	Yes	0	Yes			0.11	0.13	-0.01
BioMob	CN_20901	20901	CN 20901	CAV 1703	CN 20901	exact	Avena sterilis	83444	P02		CN 20901	PI 412712		Turkey	10km S of Urfa	37.08333333, 38.86666667	SAMEA113974133	13532797	13083620	Yes	0	Yes	0	Yes			0.11	0.14	-0.01
BioMob	CN_20902	20902	CN 20902	CAV 1704	CN 20902	exact	Avena sterilis	83444	P02		CN 20902			Turkey	Urfa	37.73442, 40.45193	SAMEA113974134	13200916	12841280	Yes	0	Yes	0	Yes			0.01	0.06	0.02
BioMob	CN_20903	20903	CN 20903	CAV 1705	CN 20903	exact	Avena sterilis	83444	P02		CN 20903	PI 412713		Turkey	10km S of Urfa	37.08333333, 38.86666667	SAMEA113974135	12060248	11660295	Yes	0	Yes	0	Yes			0.11	0.14	-0.01
BioMob	CN_20904	20904	CN 20904	CAV 1706	CN 20904	exact	Avena sterilis	83444	P02		CN 20904			Turkey	Urfa	37.92497, 40.60955	SAMEA113974136	7992247	7696725	Yes	0	Yes	0	Yes			0.11	0.14	-0.01
BioMob	CN_20906	20906	CN 20906	CAV 1708	CN 20906	exact	Avena sterilis	83444	P02		CN 20906	PI 412572		Turkey	5km NW of Harran	36.88333333, 38.96666667	SAMEA113974137	7304796	6991999	Yes	0	Yes	0	Yes			0.11	0.13	-0.02
BioMob	CN_20908	20908	CN 20908	CAV 1710	CN 20908	exact	Avena sterilis	83444	P02		CN 20908	PI 412715		Turkey	35km W of Urfa	37.05000000, 38.48333333	SAMEA113974138	17673210	17119928	Yes	0	Yes	0	Yes			0.1	0.14	-0.02
BioMob	CN_20909	20909	CN 20909	CAV 1711	CN 20909	exact	Avena sterilis	83444	P03		CN 20909	PI 412716		Turkey	35 km west of Urfa	37.05000000, 38.48333333	SAMEA113974139	1690591	1644628	Yes	0	Yes	0	Yes			0.17	-0.03	0.02
BioMob	CN_20910	20910	CN 20910	CAV 1712	CN 20910	exact	Avena sterilis	83444	P03		CN 20910	PI 412717		Turkey	15km W of Urfa	37.11666667, 38.65000000	SAMEA113974140	1220300	1171777	Yes	0	Yes	0	Yes			0.15	0.02	0
BioMob	CN_20911	20911	CN 20911	CAV 1713	CN 20911	exact	Avena sterilis	83444	P03		CN 20911	PI 412718		Turkey	12km W of Urfa	37.13333333, 38.68333333	SAMEA113974141	472956	461154	Yes	0	Yes	10	Yes			0.15	0.02	0
BioMob	CN_20912	20912	CN 20912	CAV 1714	CN 20912	exact	Avena sterilis	83444	P02		CN 20912	PI 412719		Turkey	20km NE of Urfa	37.31666667, 38.81666667	SAMEA113974142	3048473	2944932	Yes	0	Yes	0	Yes			0.11	0.13	-0.01
BioMob	CN_20913	20913	CN 20913	CAV 1715	CN 20913	exact	Avena sterilis	83444	P05		CN 20913	PI 412720		Turkey	20km NE of Urfa	37.31666667, 38.81666667	SAMEA113974143	4011334	3885073	Yes	0	Yes	0	Yes			0.05	0	-0.03
BioMob	CN_20914	20914	CN 20914	CAV 1716	CN 20914	exact	Avena sterilis	83444	P02		CN 20914			Turkey	Turkey	38.05201, 40.04966	SAMEA113974144	6084807	5713028	Yes	0	Yes	0	Yes			0.11	0.13	-0.02
BioMob	CN_20916	20916	CN 20916	CAV 1718	CN 20916	exact	Avena sterilis	83444	P03		CN 20916	PI 412553		Turkey	6km E of Gaziantep	37.08333333, 37.43333333	SAMEA113974145	4446200	4227228	Yes	0	Yes	0	Yes			0.15	-0.01	0.01
BioMob	CN_20917	20917	CN 20917	CAV 1719	CN 20917	exact	Avena sterilis	83444	P03		CN 20917			Turkey	Gaziantep	38.24256, 39.80662	SAMEA113974146	6557784	6404216	Yes	0	Yes	0	Yes			0.17	-0.02	0.01
BioMob	CN_20918	20918	CN 20918	CAV 1720	CN 20918	exact	Avena sterilis	83444	P03		CN 20918	PI 412554		Turkey	18km N of Gaziantep	37.18333333, 37.28333333	SAMEA113974147	10223690	9948764	Yes	0	Yes	0	Yes			0.17	-0.03	0
BioMob	CN_20919	20919	CN 20919	CAV 1721	CN 20919	exact	Avena sterilis	83444	P03		CN 20919	PI 412555		Turkey	18km N of Gaziantep	37.18333333, 37.28333333	SAMEA113974148	3297854	3206908	Yes	0	Yes	0	Yes			0.17	-0.02	0.01
BioMob	CN_20920	20920	CN 20920	CAV 1722	CN 20920	exact	Avena sterilis	83444	P03		CN 20920	PI 412556		Turkey	18km N of Gaziantep	37.18333333, 37.28333333	SAMEA113974149	5129392	5018344	Yes	0	Yes	0	Yes			0.16	-0.03	0.01
BioMob	CN_20921	20921	CN 20921	CAV 1723	CN 20921	exact	Avena sterilis	83444	P03		CN 20921	PI 412557		Turkey	30km N of Gaziantep	37.26666667, 37.23333333	SAMEA113974150	3597238	3501475	Yes	0	Yes	0	Yes			0.14	0.02	0.01
BioMob	CN_20922	20922	CN 20922	CAV 1724	CN 20922	exact	Avena sterilis	83444	P03		CN 20922			Turkey	Gaziantep	37.60739, 40.61187	SAMEA113974151	2601075	2548311	Yes	0	Yes	0	Yes			0.15	0.02	0.01
BioMob	CN_20923	20923	CN 20923	CAV 1725	CN 20923	exact	Avena sterilis	83444	P03		CN 20923			Turkey	Gaziantep	37.92497, 40.8373	SAMEA113974152	1557219	1506156	Yes	0	Yes	0	Yes			0.12	0.03	-0.01
BioMob	CN_20924	20924	CN 20924	CAV 1726	CN 20924	exact	Avena sterilis	83444	P02		CN 20924			Turkey	Turkey	37.92497, 40.8373	SAMEA113974153	16955139	16637016	Yes	0	Yes	0	Yes			0.1	0.13	-0.01
BioMob	CN_20925	20925	CN 20925	CAV 1727	CN 20925	exact	Avena sterilis	83444	P02		CN 20925	PI 412466		Turkey	15km W of Araban	37.36666667, 37.56666667	SAMEA113974154	7025945	6848494	Yes	0	Yes	0	Yes			0.12	0.13	-0.01
BioMob	CN_20926	20926	CN 20926	CAV 1728	CN 20926	exact	Avena sterilis	83444	P02		CN 20926	PI 412467		Turkey	Araban	37.43333333, 37.68333333	SAMEA113974155	11712236	11430523	Yes	0	Yes	0	Yes			0.11	0.14	-0.01
BioMob	CN_20927	20927	CN 20927	CAV 1729	CN 20927	exact	Avena sterilis	83444	P03		CN 20927	PI 412468		Turkey	Araban	37.43333333, 37.68333333	SAMEA113974156	8185033	7987470	Yes	0	Yes	0	Yes			0.17	-0.03	0.02
BioMob	CN_20928	20928	CN 20928	CAV 1730	CN 20928	exact	Avena sterilis	83444	P02		CN 20928	PI 412469		Turkey	Araban	37.43333333, 37.68333333	SAMEA113974157	7154462	6958543	Yes	0	Yes	0	Yes			0.12	0.13	-0.01
BioMob	CN_20929	20929	CN 20929	CAV 1731	CN 20929	exact	Avena sterilis	83444	P03		CN 20929	PI 412470		Turkey	2km E of Araban	37.43333333, 37.70000000	SAMEA113974158	1932310	1873086	Yes	0	Yes	0	Yes			0.16	0	0.02
BioMob	CN_20930	20930	CN 20930	CAV 1732	CN 20930	exact	Avena sterilis	83444	P03		CN 20930	PI 412471		Turkey	2km E of Araban	37.43333333, 37.70000000	SAMEA113974159	10993141	10713611	Yes	0	Yes	0	Yes			0.16	0	0.02
BioMob	CN_20933	20933	CN 20933	CAV 1735	CN 20933	exact	Avena sterilis	83444	P03		CN 20933	PI 412472		Turkey	26km N of Araban	37.60000000, 37.60000000	SAMEA113974160	6194538	6018676	Yes	0	Yes	0	Yes			0.15	-0.03	0.01
BioMob	CN_20934	20934	CN 20934	CAV 1736	CN 20934	exact	Avena sterilis	83444	P05		CN 20934	PI 412473		Turkey	26km N of Araban	37.60000000, 37.60000000	SAMEA113974161	4133979	4021215	Yes	0	Yes	0	Yes			0.06	0	-0.04
BioMob	CN_20935	20935	CN 20935	CAV 1737	CN 20935	exact	Avena sterilis	83444	P03		CN 20935	PI 412423		Turkey	15km SE of Adiyaman	37.65000000, 38.28333333	SAMEA113974162	11215517	11023044	Yes	0	Yes	0	Yes			0.16	-0.02	0.01
BioMob	CN_20936	20936	CN 20936	CAV 1738	CN 20936	exact	Avena sterilis	83444	P03		CN 20936			Turkey	Adıyaman	37.92497, 40.21098	SAMEA113974163	190131	179000	Yes	89	Yes	79	No			0.14	-0.01	0
BioMob	CN_20937	20937	CN 20937	CAV 1739	CN 20937	exact	Avena sterilis	83444	P05		CN 20937	PI 412424		Turkey	15km SE of Adiyaman	37.65000000, 38.28333333	SAMEA113974164	5966330	5828228	Yes	0	Yes	0	Yes			0.06	0	-0.05
BioMob	CN_20938	20938	CN 20938	CAV 1740	CN 20938	exact	Avena sterilis	83444	P03		CN 20938	PI 412558		Turkey	40km N of Gaziantep	37.31666667, 37.18333333	SAMEA113974165	2333887	2266942	Yes	0	Yes	0	Yes			0.15	-0.02	0.01
BioMob	CN_20939	20939	CN 20939	CAV 1741	CN 20939	exact	Avena sterilis	83444	P02		CN 20939	PI 412559		Turkey	40km N of Gaziantep	37.31666667, 37.18333333	SAMEA113974166	3517368	3346250	Yes	0	Yes	0	Yes			0.12	0.14	-0.01
BioMob	CN_20940	20940	CN 20940	CAV 1742	CN 20940	exact	Avena sterilis	83444	P03		CN 20940	PI 412560		Turkey	40km N of Gaziantep	37.31666667, 37.18333333	SAMEA113974167	8377335	8184324	Yes	0	Yes	0	Yes			0.16	-0.02	0
BioMob	CN_20942	20942	CN 20942	CAV 1744	CN 20942	exact	Avena sterilis	83444	P03		CN 20942			Turkey	Turkey	38.17904, 39.88777	SAMEA113974168	9975312	9701599	Yes	0	Yes	0	Yes			0.16	-0.02	0.01
BioMob	CN_20944	20944	CN 20944	CAV 1746	CN 20944	exact	Avena sterilis	83444	P03		CN 20944			Turkey	Turkey	37.92497, 40.35674	SAMEA113974169	6013232	5815189	Yes	0	Yes	0	Yes			0.16	0	0.02
BioMob	CN_20945	20945	CN 20945	CAV 1747	CN 20945	exact	Avena sterilis	83444	P03		CN 20945			Turkey	Turkey	37.92497, 40.35674	SAMEA113974170	1601546	1555028	Yes	0	Yes	0	Yes			0.17	-0.01	0.01
BioMob	CN_20946	20946	CN 20946	CAV 1748	CN 20946	exact	Avena sterilis	83444	P05		CN 20946			Turkey	Turkey	37.92497, 40.35674	SAMEA113974171	2066489	1991526	Yes	0	Yes	0	Yes			0.05	-0.01	-0.04
BioMob	CN_20947	20947	CN 20947	CAV 1749	CN 20947	exact	Avena sterilis	83444	P05		CN 20947	PI 412646		Turkey	10km SW of Pazarcik	37.53333333, 36.86666667	SAMEA113974172	4278569	4184178	Yes	0	Yes	0	Yes			0.05	-0.01	-0.04
BioMob	CN_20948	20948	CN 20948	CAV 1750	CN 20948	exact	Avena sterilis	83444	P05		CN 20948	PI 412647		Turkey	10km SW of Pazarcik	37.53333333, 36.86666667	SAMEA113974173	4686744	4578314	Yes	0	Yes	0	Yes			0.05	-0.01	-0.04
BioMob	CN_20949	20949	CN 20949	CAV 1751	CN 20949	exact	Avena sterilis	83444	P05		CN 20949			Turkey	Turkey	37.81064, 40.06627	SAMEA113974174	1214017	1189141	Yes	0	Yes	0	Yes			0.06	-0.01	-0.05
BioMob	CN_20950	20950	CN 20950	CAV 1752	CN 20950	exact	Avena sterilis	83444	P05		CN 20950	PI 412565		Turkey	10km W of Golbasi	39.81666667, 32.71666667	SAMEA113974175	2454363	2402454	Yes	0	Yes	0	Yes			0.06	-0.01	-0.05
BioMob	CN_20951	20951	CN 20951	CAV 1753	CN 20951	exact	Avena sterilis	83444	P05		CN 20951			Turkey	Turkey	37.81064, 40.06627	SAMEA113974176	6804437	6633714	Yes	0	Yes	0	Yes			0.08	-0.02	-0.05
BioMob	CN_20952	20952	CN 20952	CAV 1754	CN 20952	exact	Avena sterilis	83444	P03		CN 20952	PI 412566		Turkey	20km SE of Golbasi	39.68333333, 32.86666667	SAMEA113974177	6547378	6366542	Yes	0	Yes	0	Yes			0.17	-0.03	0.01
BioMob	CN_20953	20953	CN 20953	CAV 1755	CN 20953	exact	Avena sterilis	83444	P05		CN 20953	PI 412567		Turkey	20km SE of Golbasi	39.68333333, 32.86666667	SAMEA113974178	3019360	2928153	Yes	0	Yes	0	Yes			0.06	0	-0.05
BioMob	CN_20954	20954	CN 20954	CAV 1756	CN 20954	exact	Avena sterilis	83444	P03		CN 20954	PI 412568		Turkey	20km SE of Golbasi	39.68333333, 32.86666667	SAMEA113974179	7202602	7048688	Yes	0	Yes	0	Yes			0.17	-0.03	0.01
BioMob	CN_20955	20955	CN 20955	CAV 1757	CN 20955	exact	Avena sterilis	83444	P03		CN 20955	PI 412569		Turkey	35km S of Golbasi	39.53333333, 32.86666667	SAMEA113974180	2884289	2803205	Yes	0	Yes	0	Yes			0.15	-0.03	0.01
BioMob	CN_20956	20956	CN 20956	CAV 1758	CN 20956	exact	Avena sterilis	83444	P03		CN 20956			Turkey	Turkey	37.97887, 40.21098	SAMEA113974181	2392983	2311028	Yes	0	Yes	0	Yes			0.17	-0.02	0.01
BioMob	CN_20957	20957	CN 20957	CAV 1759	CN 20957	exact	Avena sterilis	83444	P03		CN 20957	PI 412487		Turkey	10km W of Besni	37.68333333, 37.78333333	SAMEA113974182	4106216	3969205	Yes	0	Yes	0	Yes			0.16	-0.04	0.01
BioMob	CN_20958	20958	CAV 1760	CAV 1760	CAV 1760	exact	Avena sterilis	83444	P02		CN 20958	PI 412488		Turkey	10 km west of Besni	37.87108, 40.21098	SAMEA113974183	3880569	3755666	Yes	0	Yes	0	Yes			0.11	0.13	-0.01
BioMob	CN_20959	20959	CN 20959	CAV 1761	CN 20959	exact	Avena sterilis	83444	P03		CN 20959			Turkey	Adıyaman	37.92497, 40.21098	SAMEA113974184	10580617	10347633	Yes	0	Yes	0	Yes			0.17	-0.03	0.01
BioMob	CN_20960	20960	CN 20960	CAV 1762	CN 20960	exact	Avena sterilis	83444	P05		CN 20960	PI 412425		Turkey	10km S of Adiyaman	37.70000000, 38.28333333	SAMEA113974185	4719420	4586103	Yes	0	Yes	0	Yes			0.05	-0.02	-0.06
BioMob	CN_20963	20963	CN 20963	CAV 1765	CN 20963	exact	Avena sterilis	83444	P02		CN 20963			Turkey	Adıyaman	38.09565, 40.21098	SAMEA113974186	2201759	2131416	Yes	0	Yes	0	Yes			0.13	0.09	-0.02
BioMob	CN_20964	20964	CN 20964	CAV 1766	CN 20964	exact	Avena sterilis	83444	P02		CN 20964			Turkey	Turkey	38.09565, 40.21098	SAMEA113974187	3286069	3168689	Yes	0	Yes	0	Yes			0.11	0.13	-0.01
BioMob	CN_20965	20965	CN 20965	CAV 1767	CN 20965	exact	Avena sterilis	83444	P02		CN 20965			Turkey	Turkey	38.09565, 40.21098	SAMEA113974188	1938385	1896145	Yes	0	Yes	0	Yes			0.12	0.13	-0.01
BioMob	CN_20966	20966	CN 20966	CAV 1768	CN 20966	exact	Avena sterilis	83444	P03		CN 20966			Turkey	Turkey	38.09565, 40.21098	SAMEA113974189	3265591	3191853	Yes	0	Yes	0	Yes			0.16	-0.01	0.01
BioMob	CN_20969	20969	CN 20969	CAV 1771	CN 20969	exact	Avena sterilis	83444	P02		CN 20969	PI 412485		Turkey	44km W of Baykan	38.16666667, 41.43333333	SAMEA113974190	2287513	2231202	Yes	0	Yes	0	Yes			0.1	0.13	-0.01
BioMob	CN_20970	20970	CN 20970	CAV 1772	CN 20970	exact	Avena sterilis	83444	P02		CN 20970	PI 412486		Turkey	44km W of Baykan	38.16666667, 41.43333333	SAMEA113974191	4805511	4662489	Yes	0	Yes	0	Yes			0.1	0.13	-0.01
BioMob	CN_21738	21738	CN 21738	CAV 2550	CN 21738	exact	Avena sterilis	83444	P03		CN 21738			Greece	Crete	37.9455, 23.6583	SAMEA113974192	1585947	1526147	Yes	0	Yes	0	Yes			0.16	-0.02	0.01
BioMob	CN_21740	21740	CN 21740	CAV 2552	CN 21740	exact	Avena sterilis	83444	P03		CN 21740			Greece	Crete	37.7091, 26.8036	SAMEA113974193	4694566	4471054	Yes	0	Yes	0	Yes			0.16	-0.02	0.02
BioMob	CN_21741	21741	CN 21741	CAV 2553	CN 21741	exact	Avena sterilis	83444	P02		CN 21741			Greece	Crete	39.0742, 21.8243	SAMEA113974194	4290958	4127350	Yes	0	Yes	0	Yes			0.12	0.07	-0.02
BioMob	CN_21743	21743	CN 21743	CAV 2555	CN 21743	exact	Avena sterilis	83444	P02		CN 21743			Greece	Crete	35.3402, 25.1345	SAMEA113974195	7973273	7790777	Yes	0	Yes	0	Yes			0.12	0.08	0
BioMob	CN_21745	21745	CN 21745	CAV 2558	CN 21745	exact	Avena sterilis	83444	P03		CN 21745			Greece	Crete	35.0119, 25.7407	SAMEA113974196	2004851	1920549	Yes	0	Yes	0	Yes			0.16	-0.01	0.02
BioMob	CN_21746	21746	CN 21746	CAV 2559	CN 21746	exact	Avena sterilis	83444	P02		CN 21746			Greece	Crete	35.2985, 25.1596	SAMEA113974197	2876504	2778703	Yes	0	Yes	0	Yes			0.12	0.06	-0.01
BioMob	CN_21749	21749	CN 21749	CAV 2562	CN 21749	exact	Avena sterilis	83444	P03		CN 21749			Italy	Italy	40.9525, 17.2986	SAMEA113974198	2578611	2502767	Yes	0	Yes	0	Yes			0.17	-0.04	0.02
BioMob	CN_21750	21750	CN 21750	CAV 2563	CN 21750	exact	Avena sterilis	83444	P02		CN 21750			Italy	Italy	40.4644, 17.3651	SAMEA113974199	3304321	3181270	Yes	0	Yes	0	Yes			0.11	0.07	-0.01
BioMob	CN_21752	21752	CN 21752	CAV 2565	CN 21752	exact	Avena sterilis	83444	P03		CN 21752			Italy	Italy	41.1171, 16.8719	SAMEA113974200	709876	687760	Yes	0	Yes	3	Yes			0.14	0.01	0.01
BioMob	CN_21754	21754	CN 21754	CAV 2568	CN 21754	exact	Avena sterilis	83444	P03		CN 21754			Italy	Italy	41.9028, 12.4964	SAMEA113974201	3584766	3459502	Yes	0	Yes	0	Yes			0.16	-0.04	0.01
BioMob	CN_21756	21756	CN 21756	CAV 2570	CN 21756	exact	Avena sterilis	83444	P03		CN 21756			Italy	Italy	41.9028, 12.4964	SAMEA113974202	1405968	1356392	Yes	0	Yes	0	Yes			0.17	-0.04	0.01
BioMob	CN_21757	21757	CN 21757	CAV 2571	CN 21757	exact	Avena sterilis	83444	P03		CN 21757			Italy	Italy	41.9028, 12.4964	SAMEA113974203	2965308	2847567	Yes	0	Yes	0	Yes			0.16	-0.03	0.02
BioMob	CN_21759	21759	CN 21759	CAV 2573	CN 21759	exact	Avena sterilis	83444	P03		CN 21759			Italy	Italy	41.9028, 12.4964	SAMEA113974204	799311	766272	Yes	0	Yes	0	Yes			0.15	-0.02	0.01
BioMob	CN_21762	21762	CN 21762	CAV 2576	CN 21762	exact	Avena sterilis	83444	P02		CN 21762			Italy	Sicilia, 4k E Cinisi	38.16323, 13.16028	SAMEA113974205	2818648	2630474	Yes	0	Yes	0	Yes			0.12	0.06	-0.02
BioMob	CN_21763	21763	CN 21763	CAV 2577	CN 21763	exact	Avena sterilis	83444	P02		CN 21763			Italy	Sicilia, Bolognetta	37.96612, 13.45721	SAMEA113974206	7836896	7651487	Yes	0	Yes	0	Yes			0.12	0.06	-0.02
BioMob	CN_21764	21764	CN 21764	CAV 2578	CN 21764	exact	Avena sterilis	83444	P02		CN 21764			Italy	Sicilia, Misilmeri	38.02996, 13.45094	SAMEA113974207	1103072	1047267	Yes	0	Yes	0	Yes			0.12	0.05	-0.02
BioMob	CN_21766	21766	CN 21766	CAV 2580	CN 21766	exact	Avena sterilis	83444	P02		CN 21766			Italy	Sicilia, Trabia	38.00016, 13.64648	SAMEA113974208	3908217	3632886	Yes	0	Yes	0	Yes			0.12	0.06	-0.02
BioMob	CN_21767	21767	CN 21767	CAV 2583	CN 21767	exact	Avena sterilis	83444	P03		CN 21767			Italy	Sicilia, 10k E Agrigento	37.33849, 13.70647	SAMEA113974209	3885582	3710404	Yes	0	Yes	0	Yes			0.14	0	0
BioMob	CN_21768	21768	CN 21768	CAV 2584	CN 21768	exact	Avena sterilis	83444	P02		CN 21768			Italy	Sicilia, 1/2 way Palma-Licata	37.14877, 13.83777	SAMEA113974210	1531592	1485831	Yes	0	Yes	0	Yes			0.11	0.07	0
BioMob	CN_21769	21769	CN 21769	CAV 2585	CN 21769	exact	Avena sterilis	83444	P02		CN 21769			Italy	Sicilia, 10K W Gela	37.11698, 14.13843	SAMEA113974211	5455215	5356336	Yes	0	Yes	0	Yes			0.12	0.06	-0.01
BioMob	CN_21770	21770	CN 21770	CAV 2586	CN 21770	exact	Avena sterilis	83444	P02		CN 21770			Italy	Sicilia, 10K N Gela	37.19663, 14.2526	SAMEA113974212	5468511	5288898	Yes	0	Yes	0	Yes			0.12	0.07	-0.01
BioMob	CN_21771	21771	CN 21771	CAV 2587	CN 21771	exact	Avena sterilis	83444	P02		CN 21771			Italy	Sicilia, Prioto - not found, used Priolo	37.15513, 15.17854	SAMEA113974213	4416518	4210751	Yes	0	Yes	0	Yes			0.12	0.07	0
BioMob	CN_21772	21772	CN 21772	CAV 2588	CN 21772	exact	Avena sterilis	83444	P02		CN 21772			Italy	Sicilia, 27K E Gela - approx!	37.01432, 14.44594	SAMEA113974214	2281093	2169068	Yes	0	Yes	0	Yes			0.12	0.06	-0.02
BioMob	CN_21773	21773	CN 21773	CAV 2589	CN 21773	exact	Avena sterilis	83444	P04		CN 21773			Italy	Sicilia, 27K E Gela - approx!	37.01432, 14.44594	SAMEA113974215	1331422	1278667	Yes	0	Yes	0	Yes			0.17	-0.04	0.02
BioMob	CN_21774	21774	CN 21774	CAV 2590	CN 21774	exact	Avena sterilis	83444	P03		CN 21774			Italy	Sicilia, Francofonte	37.22701, 14.88225	SAMEA113974216	3807919	3659916	Yes	0	Yes	0	Yes			0.17	-0.04	0.02
BioMob	CN_21777	21777	CN 21777	CAV 2593	CN 21777	exact	Avena sterilis	83444	P03		CN 21777			Italy	Sicilia, Misterbianco	37.51903, 15.00685	SAMEA113974217	2693105	2598088	Yes	0	Yes	0	Yes			0.16	-0.02	0.02
BioMob	CN_21779	21779	CN 21779	CAV 2595	CN 21779	exact	Avena sterilis	83444	P03		CN 21779			Italy	Sicilia, Paterno	37.57331, 14.91487	SAMEA113974218	3338675	3187607	Yes	0	Yes	0	Yes			0.16	-0.02	0.02
BioMob	CN_21780	21780	CN 21780	CAV 2596	CN 21780	exact	Avena sterilis	83444	P03		CN 21780			Italy	Sicilia, Paterno, via 192?	37.57331, 14.91487	SAMEA113974219	2293589	2189695	Yes	0	Yes	0	Yes			0.17	-0.04	0.01
BioMob	CN_21781	21781	CN 21781	CAV 2598	CN 21781	exact	Avena sterilis	83444	P03		CN 21781			Italy	Sicilia, 10K SW Catania	37.3879, 14.87818	SAMEA113974220	804150	776499	Yes	0	Yes	0	Yes			0.16	-0.03	0.02
BioMob	CN_21782	21782	CN 21782	CAV 2599	CN 21782	exact	Avena sterilis	83444	P03		CN 21782			Italy	Sicilia, Letoianni	37.89188, 15.31386	SAMEA113974221	4304199	4197371	Yes	0	Yes	0	Yes			0.18	-0.04	0.02
BioMob	CN_21783	21783	CN 21783	CAV 2600	CN 21783	exact	Avena sterilis	83444	P03		CN 21783			Italy	Sardegna, 10k W Cagliari	39.30643, 8.919719	SAMEA113974222	2574309	2457983	Yes	0	Yes	0	Yes			0.17	-0.04	0.01
BioMob	CN_21785	21785	CN 21785	CAV 2602	CN 21785	exact	Avena sterilis	83444	P04		CN 21785			Italy	Sardegna, Monastir	39.39029, 9.039919	SAMEA113974223	6109382	5912454	Yes	0	Yes	0	Yes			0.18	-0.05	0.02
BioMob	CN_21789	21789	CN 21789	CAV 2607	CN 21789	exact	Avena sterilis	83444	P02		CN 21789			Italy	Sardegna, 9k W Castel of Sardo	40.92742, 8.853372	SAMEA113974224	17205580	16475270	Yes	0	Yes	0	Yes			0.11	0.05	-0.02
BioMob	CN_21790	21790	CN 21790	CAV 2608	CN 21790	exact	Avena sterilis	83444	P03		CN 21790			France	Corse	41.9189, 8.7381	SAMEA113974225	13168045	12763761	Yes	0	Yes	0	Yes			0.18	-0.04	0.02
BioMob	CN_21792	21792	CN 21792	CAV 2610	CN 21792	exact	Avena sterilis	83444	P04		CN 21792			France	Corse	42.6259, 9.4332	SAMEA113974226	1345992	1320140	Yes	0	Yes	0	Yes			0.14	-0.05	0.02
BioMob	CN_21793	21793	CN 21793	CAV 2613	CN 21793	exact	Avena sterilis	83444	P02		CN 21793			Libya	Libya	31.6603, 20.0156	SAMEA113974227	9787919	9545791	Yes	0	Yes	0	Yes			0.11	0.1	0
BioMob	CN_21796	21796	CN 21796	CAV 2616	CN 21796	exact	Avena sterilis	83444	P02		CN 21796			Libya	Libya	32.35, 20.3167	SAMEA113974228	23914194	23412252	Yes	0	Yes	0	Yes			0.11	0.1	-0.01
BioMob	CN_21797	21797	CN 21797	CAV 2617	CN 21797	exact	Avena sterilis	83444	P02		CN 21797			Libya	Libya	32.43, 20.44	SAMEA113974229	7831149	7636124	Yes	0	Yes	0	Yes			0.11	0.07	-0.02
BioMob	CN_21798	21798	CN 21798	CAV 2618	CN 21798	exact	Avena sterilis	83444	P02		CN 21798			Libya	Libya	32.43, 20.44	SAMEA113974230	10502385	10274870	Yes	0	Yes	0	Yes			0.12	0.08	-0.02
BioMob	CN_21801	21801	CN 21801	CAV 2621	CN 21801	exact	Avena sterilis	83444	P02		CN 21801			Libya	Libya	32.5, 20.7	SAMEA113974231	3798310	3688982	Yes	0	Yes	0	Yes			0.12	0.08	-0.01
BioMob	CN_21802	21802	CN 21802	CAV 2622	CN 21802	exact	Avena sterilis	83444	P02		CN 21802			Libya	Libya	26.1333, 18.5833	SAMEA113974232	7580398	7427078	Yes	0	Yes	0	Yes			0.12	0.1	0
BioMob	CN_21803	21803	CN 21803	CAV 2623	CN 21803	exact	Avena sterilis	83444	P03		CN 21803			Libya	Libya	32.8667, 22.2833	SAMEA113974233	25937981	25207665	Yes	0	Yes	0	Yes			0.15	0.02	0
BioMob	CN_21806	21806	CN 21806	CAV 2626	CN 21806	exact	Avena sterilis	83444	P03		CN 21806			Libya	Libya	32.8686, 22.27982	SAMEA113974234	10395450	10089916	Yes	0	Yes	0	Yes			0.15	0.03	0
BioMob	CN_21807	21807	CN 21807	CAV 2627	CN 21807	exact	Avena sterilis	83444	P02		CN 21807			Libya	Libya	32.69056, 21.9075	SAMEA113974235	10289845	10057588	Yes	0	Yes	0	Yes			0.11	0.09	0
BioMob	CN_21809	21809	CN 21809	CAV 2629	CN 21809	exact	Avena sterilis	83444	P02		CN 21809			Libya	Libya	32.4833, 21.1333	SAMEA113974236	4025118	3919568	Yes	0	Yes	0	Yes			0.11	0.1	0
BioMob	CN_21810	21810	CN 21810	CAV 2630	CN 21810	exact	Avena sterilis	83444	P02		CN 21810			Libya	Libya		SAMEA113974237	8352627	7999913	Yes	0	Yes	0	Yes			0.11	0.11	-0.01
BioMob	CN_21811	21811	CN 21811	CAV 2631	CN 21811	exact	Avena sterilis	83444	P02		CN 21811			Libya	Libya	32.18, 20.6	SAMEA113974238	6472744	6336824	Yes	0	Yes	0	Yes			0.12	0.1	-0.01
BioMob	CN_21812	21812	CN 21812	CAV 2632	CN 21812	exact	Avena sterilis	83444	P02		CN 21812			Libya	Libya	32.0333, 20.0667	SAMEA113974239	5487384	5321514	Yes	0	Yes	0	Yes			0.12	0.09	-0.01
BioMob	CN_21814	21814	CN 21814	CAV 2634	CN 21814	exact	Avena sterilis	83444	P02		CN 21814			Libya	Libya	32.41, 14.8	SAMEA113974240	11398935	11096711	Yes	0	Yes	0	Yes			0.12	0.06	-0.02
BioMob	CN_21815	21815	CN 21815	CAV 2635	CN 21815	exact	Avena sterilis	83444	P03		CN 21815			Libya	Libya	32.64797, 14.26664	SAMEA113974241	8145103	7896913	Yes	0	Yes	0	Yes			0.15	0.01	0
BioMob	CN_21816	21816	CN 21816	CAV 2636	CN 21816	exact	Avena sterilis	83444	P02		CN 21816			Libya	Libya	32.4333, 13.6333	SAMEA113974242	8751288	8517296	Yes	0	Yes	0	Yes			0.11	0.05	-0.01
BioMob	CN_21817	21817	CN 21817	CAV 2637	CN 21817	exact	Avena sterilis	83444	P02		CN 21817			Libya	Libya	31.8667, 13.2667	SAMEA113974243	3836771	3748353	Yes	0	Yes	0	Yes			0.11	0.05	-0.02
BioMob	CN_21820	21820	CN 21820	CAV 2640	CN 21820	exact	Avena sterilis	83444	P02		CN 21820			Libya	Libya	31.8667, 13.2667	SAMEA113974244	12615576	12327334	Yes	0	Yes	0	Yes			0.11	0.06	-0.02
BioMob	CN_21821	21821	CN 21821	CAV 2641	CN 21821	exact	Avena sterilis	83444	P03		CN 21821			Libya	Libya	32.7919, 12.4847	SAMEA113974245	5510629	5324970	Yes	0	Yes	0	Yes			0.18	-0.06	0.02
BioMob	CN_21822	21822	CN 21822	CAV 2642	CN 21822	exact	Avena sterilis	83444	P03		CN 21822			Tunisia	Tunisia		SAMEA113974246	6214825	6021243	Yes	0	Yes	0	Yes			0.18	-0.05	0.02
BioMob	CN_21823	21823	CN 21823	CAV 2643	CAV2643	stock accn	Avena sterilis	83444	P03		CN 21823			Tunisia	Tunisia		SAMEA113974247	4341991	4233459	Yes	0	Yes	0	Yes			0.18	-0.06	0.02
[truncated: 7,204 more rows]
