# Supplementary material for: Global genomic population structure of wild and cultivated oat reveals signatures of chromosome rearrangements
Source: Nat Commun. 2025 Oct 29;16:9486. doi: 10.1038/s41467-025-57895-3 (PMC12572283; doi:10.1038/s41467-025-57895-3)
Supplement: Supplementary file 5 — Supplementary Data 2 [file 41467_2025_57895_MOESM5_ESM.xlsx]

## Sheet: Sheet1
Cross-referenced SNP calls: Reference-based vs Haplotag, indexed to the Sang (V1) Genome
Haplotag Locus	chr	pos	ref	alt
avgbs_13242.1	chr1A	529623	A	C
avgbs_cluster_25686.1	chr1A	1923832	G	C
avgbs_cluster_36003.1	chr1A	1962923	A	C
avgbs_cluster_36003.2	chr1A	1962923	A	C
avgbs_cluster_36003.1	chr1A	1962926	A	G
avgbs_44487.1	chr1A	3713903	G	A
avgbs_62692.1	chr1A	4316833	A	G
avgbs_114040.1	chr1A	4578648	G	T
avgbs_113314.1	chr1A	4745799	G	A
avgbs2_180338.1	chr1A	4745799	G	A
avgbs_cluster_31573.1	chr1A	5085647	G	A
avgbs2_153067.1	chr1A	5085647	G	A
avgbs_34400.1	chr1A	6741208	A	C
avgbs2_58627.2	chr1A	6741208	A	C
avgbs_35281.1	chr1A	6770816	C	A
avgbs2_58627.1	chr1A	6770816	C	A
avgbs_cluster_16827.1	chr1A	7369742	C	T
avgbs_115256.1	chr1A	8309360	T	G
avgbs_cluster_34234.1	chr1A	8717264	C	G
avgbs_cluster_34234.1	chr1A	8717295	G	A
avgbs_18591.1	chr1A	8881623	T	G
avgbs_cluster_14868.1	chr1A	9709834	G	C
avgbs2_72280.1	chr1A	9709834	G	C
avgbs_cluster_14868.1	chr1A	9709841	C	T
avgbs2_72280.1	chr1A	9709841	C	T
avgbs_cluster_14868.1	chr1A	9709863	T	C
avgbs2_72280.1	chr1A	9709863	T	C
avgbs_cluster_13640.1	chr1A	9752515	T	C
avgbs_cluster_13640.1	chr1A	9752563	A	G
avgbs2_82705.1	chr1A	9785212	G	A
avgbs2_82705.1	chr1A	9785228	T	C
avgbs_109347.1	chr1A	11424038	G	A
avgbs2_19724.1	chr1A	12248507	C	T
avgbs_cluster_4590.1	chr1A	12249233	G	A
avgbs_cluster_4590.2	chr1A	12249233	G	A
avgbs_86872.1	chr1A	12402227	A	G
avgbs_20889.1	chr1A	13496310	G	A
avgbs2_188092.1	chr1A	14754067	C	T
avgbs_cluster_20914.1	chr1A	16202946	T	A
avgbs_91733.1	chr1A	16706098	C	G
avgbs2_176149.1	chr1A	17674545	C	T
avgbs_cluster_35926.1	chr1A	17674545	C	T
avgbs_cluster_35926.1	chr1A	17674573	G	A
avgbs2_176149.1	chr1A	17674573	G	A
avgbs_cluster_26745.1	chr1A	17721097	T	C
avgbs2_125665.1	chr1A	17721097	T	C
avgbs_cluster_26745.1	chr1A	17721105	G	C
avgbs2_125665.1	chr1A	17721105	G	C
avgbs_71267.1	chr1A	17725627	G	C
avgbs_cluster_22432.1	chr1A	18429451	T	C
avgbs2_105055.1	chr1A	18429451	T	C
avgbs_44273.1	chr1A	18527709	C	T
avgbs_328012.1	chr1A	20007558	A	G
avgbs_8773.1	chr1A	21119535	G	C
avgbs_cluster_39230.1	chr1A	22072631	T	G
avgbs_70334.1	chr1A	22266446	G	A
avgbs2_107550.1	chr1A	22266446	G	A
avgbs2_42252.2	chr1A	24484915	T	C
avgbs2_42252.1	chr1A	24484915	T	C
avgbs_cluster_67174.1	chr1A	26524123	A	C
avgbs_62978.1	chr1A	30143123	T	C
avgbs_350750.1	chr1A	30593489	G	A
avgbs_492165.1	chr1A	33912529	A	G
avgbs2_161449.1	chr1A	33912909	G	A
avgbs_cluster_32988.1	chr1A	33912909	G	A
avgbs_cluster_33343.1	chr1A	33915648	C	T
avgbs_cluster_18602.1	chr1A	34215622	A	G
avgbs_318789.1	chr1A	34607477	G	C
avgbs2_63835.1	chr1A	34607477	G	C
avgbs_63099.1	chr1A	36748356	G	A
avgbs_46714.1	chr1A	40579286	C	T
avgbs2_73894.1	chr1A	40579286	C	T
avgbs_41641.1	chr1A	41891254	C	T
avgbs_352040.1	chr1A	42440999	C	T
avgbs_31024.1	chr1A	42959396	T	C
avgbs_cluster_21620.1	chr1A	46461479	A	C
avgbs_110760.1	chr1A	48357207	G	A
avgbs2_177183.1	chr1A	48357207	G	A
avgbs_cluster_26358.1	chr1A	49248129	G	A
avgbs_cluster_26358.1	chr1A	49248152	C	A
avgbs_cluster_11615.1	chr1A	57167298	T	C
avgbs2_59815.1	chr1A	57167298	T	C
avgbs_cluster_11615.1	chr1A	57167301	T	A
avgbs2_59815.1	chr1A	57167301	T	A
avgbs_50551.1	chr1A	57839593	G	A
avgbs_349437.1	chr1A	61538213	G	A
avgbs2_41252.2	chr1A	61538213	G	A
avgbs_106408.1	chr1A	65685467	T	G
avgbs_cluster_25583.1	chr1A	67131205	C	A
avgbs_68743.1	chr1A	69542754	C	T
avgbs_cluster_23238.1	chr1A	69944449	C	T
avgbs_313266.1	chr1A	69947219	C	A
avgbs_43750.1	chr1A	69961927	A	G
avgbs_54388.1	chr1A	70071274	G	A
avgbs_353371.1	chr1A	72753156	A	C
avgbs_97625.1	chr1A	73145581	G	T
avgbs_109523.1	chr1A	73160906	A	C
avgbs2_49009.1	chr1A	73777488	G	A
avgbs_429913.1	chr1A	75118938	G	T
avgbs_cluster_5981.1	chr1A	76682415	G	A
avgbs_cluster_5981.1	chr1A	76682433	G	A
avgbs_310871.1	chr1A	77483117	G	A
avgbs_469610.1	chr1A	78905936	A	G
avgbs_358685.1	chr1A	92121110	A	G
avgbs_37708.1	chr1A	92823661	C	T
avgbs_cluster_1248.1	chr1A	94391948	A	C
avgbs_383078.1	chr1A	98037875	C	T
avgbs_347028.1	chr1A	98364737	G	A
avgbs_cluster_8644.1	chr1A	100823529	A	G
avgbs_cluster_8644.1	chr1A	100823536	C	G
avgbs_390347.1	chr1A	101591403	A	G
avgbs2_52970.1	chr1A	101591403	A	G
avgbs_1334.1	chr1A	101605839	C	T
avgbs_373030.1	chr1A	107019807	T	G
avgbs_67323.1	chr1A	107019906	C	T
avgbs_cluster_18080.1	chr1A	110384523	G	A
avgbs_cluster_18080.1	chr1A	110384538	T	G
avgbs_414137.1	chr1A	110755565	A	G
avgbs_cluster_12991.1	chr1A	116794698	C	T
avgbs_cluster_12991.1	chr1A	116794736	C	T
avgbs_200815.1	chr1A	130371638	C	T
avgbs_cluster_19461.1	chr1A	130792805	A	T
avgbs_366056.1	chr1A	130795453	C	T
avgbs_120611.1	chr1A	132265373	G	A
avgbs_cluster_38102.1	chr1A	134732951	C	T
avgbs2_186362.1	chr1A	134732951	C	T
avgbs2_186362.1	chr1A	134732956	G	C
avgbs_8975.1	chr1A	136509429	G	A
avgbs_cluster_13960.1	chr1A	136827819	T	C
avgbs2_68666.1	chr1A	136827819	T	C
avgbs_328626.1	chr1A	136927033	C	T
avgbs_44306.1	chr1A	137364584	A	G
avgbs_69828.1	chr1A	139760315	A	G
avgbs2_106752.1	chr1A	139760315	A	G
avgbs_8038.1	chr1A	140049629	A	G
avgbs_cluster_17976.1	chr1A	140316396	G	A
avgbs_cluster_17976.1	chr1A	140316422	G	A
avgbs_cluster_8121.1	chr1A	146740241	G	A
avgbs_cluster_39787.1	chr1A	148904853	G	A
avgbs2_18078.1	chr1A	150302168	G	C
avgbs_cluster_23611.1	chr1A	161731124	G	A
avgbs_cluster_23611.1	chr1A	161731149	C	T
avgbs2_3570.1	chr1A	166478323	G	A
avgbs2_3570.1	chr1A	166478337	C	A
avgbs_58846.1	chr1A	167816377	G	A
avgbs_93143.1	chr1A	171812106	C	T
avgbs2_146954.1	chr1A	171812106	C	T
avgbs2_146954.2	chr1A	171812106	C	T
avgbs_cluster_35093.1	chr1A	172377722	C	T
avgbs_cluster_35093.1	chr1A	172377724	G	T
avgbs2_79309.1	chr1A	175355103	G	C
avgbs2_79309.1	chr1A	175355114	T	C
avgbs_49779.1	chr1A	176896428	T	A
avgbs_cluster_29576.1	chr1A	182613251	T	C
avgbs2_140876.1	chr1A	182613251	T	C
avgbs_12127.1	chr1A	186265209	A	G
avgbs_cluster_11525.1	chr1A	187538279	T	C
avgbs_95853.1	chr1A	189953313	A	G
avgbs2_40741.1	chr1A	191651595	G	A
avgbs2_40741.1	chr1A	191651630	G	A
avgbs2_40741.1	chr1A	191651639	G	A
avgbs_319357.1	chr1A	193997674	G	T
avgbs_393184.1	chr1A	196871128	A	G
avgbs_49764.1	chr1A	199967231	C	T
avgbs_360438.1	chr1A	200191179	T	C
avgbs_68916.1	chr1A	201171813	G	T
avgbs_314553.1	chr1A	204683713	G	A
avgbs_327739.1	chr1A	205088635	G	A
avgbs_cluster_8615.1	chr1A	206621979	A	G
avgbs2_166883.1	chr1A	215437788	A	G
avgbs_cluster_34030.1	chr1A	215437788	A	G
avgbs_104111.1	chr1A	215606798	C	T
avgbs_15620.1	chr1A	216733148	G	A
avgbs_cluster_20239.1	chr1A	220611238	G	A
avgbs2_96182.1	chr1A	220611238	G	A
avgbs_126343.1	chr1A	221251656	C	G
avgbs_97517.1	chr1A	222797131	G	A
avgbs_cluster_55864.1	chr1A	227732214	G	A
avgbs_cluster_27261.1	chr1A	233636096	T	C
avgbs_cluster_15344.1	chr1A	235140852	C	T
avgbs2_74216.2	chr1A	235140852	C	T
avgbs_cluster_15344.1	chr1A	235140883	C	A
avgbs_cluster_16100.1	chr1A	235148804	G	A
avgbs_cluster_16100.1	chr1A	235148815	G	A
avgbs_64961.1	chr1A	235151255	A	G
avgbs_cluster_53807.1	chr1A	235773671	C	T
avgbs_205882.1	chr1A	235831136	G	A
avgbs_119079.1	chr1A	235849134	G	A
avgbs2_58573.1	chr1A	238583457	T	C
avgbs_126125.1	chr1A	238706141	C	G
avgbs_52587.1	chr1A	239189261	G	A
avgbs_213309.1	chr1A	239559638	T	C
avgbs_cluster_23533.1	chr1A	239646514	C	T
avgbs_82311.1	chr1A	239813438	G	A
avgbs_1233.1	chr1A	243785738	G	C
avgbs_cluster_24110.1	chr1A	244118445	G	A
avgbs_cluster_24110.1	chr1A	244118464	T	C
avgbs2_112492.1	chr1A	244118464	T	C
avgbs2_17557.2	chr1A	244775861	C	T
avgbs_cluster_3316.1	chr1A	244775861	C	T
avgbs_cluster_27421.1	chr1A	247061462	C	T
avgbs_cluster_6653.1	chr1A	248734822	A	G
avgbs_cluster_6653.2	chr1A	248734822	A	G
avgbs_cluster_69304.1	chr1A	248922543	G	T
avgbs_2023.1	chr1A	249112251	C	T
avgbs_12039.1	chr1A	249345273	G	A
avgbs_cluster_33510.1	chr1A	249350672	C	A
avgbs_cluster_33510.1	chr1A	249350696	G	A
avgbs_63122.1	chr1A	250884022	A	G
avgbs_52239.1	chr1A	251791451	A	T
avgbs_67126.1	chr1A	252887476	T	G
avgbs2_132087.1	chr1A	254180816	G	T
avgbs_cluster_48471.1	chr1A	254180816	G	T
avgbs2_175384.1	chr1A	255030447	C	T
avgbs_cluster_35754.1	chr1A	255030447	C	T
avgbs2_47791.2	chr1A	256336882	C	T
avgbs2_47791.2	chr1A	256336889	C	A
avgbs2_47791.2	chr1A	256336915	C	T
avgbs_105597.1	chr1A	258561133	T	C
avgbs2_168595.1	chr1A	259173130	C	T
avgbs_cluster_34360.1	chr1A	259173130	C	T
avgbs_cluster_34360.1	chr1A	259173140	T	C
avgbs2_168595.1	chr1A	259173140	T	C
avgbs_77682.1	chr1A	259250029	T	G
avgbs2_118844.1	chr1A	259250029	T	G
avgbs2_73350.1	chr1A	259830838	A	G
avgbs2_73350.1	chr1A	259830866	A	C
avgbs_9900.1	chr1A	260054465	G	A
avgbs2_14405.2	chr1A	260387683	T	A
avgbs2_70884.1	chr1A	260677083	C	A
avgbs2_70884.1	chr1A	260677084	C	T
avgbs2_70884.1	chr1A	260677093	A	C
avgbs2_119588.1	chr1A	262144359	C	G
avgbs2_119588.1	chr1A	262144371	C	T
avgbs_122741.1	chr1A	263599001	G	A
avgbs2_195843.1	chr1A	263599001	G	A
avgbs2_177958.1	chr1A	263773255	C	G
avgbs_cluster_36296.1	chr1A	263773255	C	G
avgbs_5835.1	chr1A	263829092	T	A
avgbs_cluster_11847.1	chr1A	263994954	G	A
avgbs_cluster_11847.1	chr1A	263994960	A	G
avgbs_cluster_10775.1	chr1A	263994983	A	G
avgbs_cluster_16462.1	chr1A	264223310	T	C
avgbs2_79439.1	chr1A	264223310	T	C
avgbs_cluster_16462.1	chr1A	264223314	T	C
avgbs2_79439.1	chr1A	264223314	T	C
avgbs_cluster_16462.1	chr1A	264223338	C	G
avgbs2_79439.1	chr1A	264223338	C	G
avgbs_6949.1	chr1A	264417506	G	A
avgbs_cluster_19261.1	chr1A	264735793	C	T
avgbs2_91627.1	chr1A	264735793	C	T
avgbs_cluster_19261.1	chr1A	264735811	A	C
avgbs2_91627.1	chr1A	264735811	A	C
avgbs_250103.1	chr1A	273744140	G	A
avgbs2_12965.1	chr1A	273744140	G	A
avgbs2_145016.1	chr1A	274084028	A	C
avgbs_cluster_48940.1	chr1A	274084028	A	C
avgbs_9582.1	chr1A	275273592	T	G
avgbs2_75045.1	chr1A	275407355	C	T
avgbs2_75045.1	chr1A	275407370	G	A
avgbs_98025.1	chr1A	275544040	G	A
avgbs_cluster_27565.1	chr1A	276007961	C	T
avgbs_cluster_25341.1	chr1A	276008064	T	C
avgbs_cluster_25341.1	chr1A	276008095	G	A
avgbs_45791.1	chr1A	278118683	C	T
avgbs_16035.1	chr1A	278847274	C	T
avgbs_90907.1	chr1A	279169779	A	G
avgbs_74978.1	chr1A	280530693	G	A
avgbs_313320.1	chr1A	280816997	G	T
avgbs_cluster_34498.1	chr1A	283733892	A	G
avgbs_cluster_23928.1	chr1A	286525746	T	C
avgbs2_111762.1	chr1A	286525746	T	C
avgbs2_61922.1	chr1A	286955414	A	T
avgbs_37554.1	chr1A	287310128	C	A
avgbs_6713.1	chr1A	287361925	C	T
avgbs_107763.1	chr1A	287541887	G	A
avgbs2_172474.1	chr1A	287541887	G	A
avgbs_215561.1	chr1A	289280782	T	C
avgbs_49076.1	chr1A	289531528	A	C
avgbs_34071.1	chr1A	290055902	G	A
avgbs2_56954.1	chr1A	290055902	G	A
avgbs_205250.1	chr1A	291280806	G	A
avgbs_104176.1	chr1A	291925901	T	C
avgbs_7770.1	chr1A	293774948	G	T
avgbs_50022.1	chr1A	294623409	C	T
avgbs_cluster_21939.1	chr1A	294693896	C	T
avgbs2_103095.1	chr1A	294693896	C	T
avgbs_91938.1	chr1A	294707548	C	T
avgbs_30948.1	chr1A	295075406	T	C
avgbs_cluster_9517.1	chr1A	295534600	G	T
avgbs2_51844.1	chr1A	297101402	T	A
avgbs_cluster_26936.1	chr1A	298394448	A	C
avgbs_cluster_20652.1	chr1A	298475909	A	G
avgbs_cluster_20652.1	chr1A	298475913	T	C
avgbs_cluster_32258.1	chr1A	300553585	G	T
avgbs_124274.1	chr1A	300557066	C	T
avgbs_cluster_33944.1	chr1A	300940765	G	A
avgbs2_166392.1	chr1A	300940765	G	A
avgbs2_166392.1	chr1A	300940767	G	C
avgbs_cluster_33944.1	chr1A	300940767	G	C
avgbs_218932.1	chr1A	301314096	A	C
avgbs2_81419.1	chr1A	301314096	A	C
avgbs_15364.1	chr1A	301819201	C	A
avgbs_76863.1	chr1A	301935673	A	G
avgbs2_117406.1	chr1A	301935673	A	G
avgbs_cluster_19808.1	chr1A	302249394	A	G
avgbs2_94059.1	chr1A	302249394	A	G
avgbs_cluster_19808.1	chr1A	302249422	G	A
avgbs2_94059.1	chr1A	302249422	G	A
avgbs_cluster_37093.1	chr1A	302606184	A	G
avgbs_90361.1	chr1A	303474796	T	G
avgbs_89724.1	chr1A	304151301	G	A
avgbs_100175.1	chr1A	304188060	C	G
avgbs_cluster_37856.1	chr1A	306503904	A	G
avgbs_cluster_37856.1	chr1A	306503918	C	T
avgbs_cluster_16388.1	chr1A	306503955	G	A
avgbs_cluster_16388.1	chr1A	306504003	A	G
avgbs_35860.1	chr1A	307056853	A	G
avgbs_34614.1	chr1A	307306916	A	C
avgbs_cluster_38747.1	chr1A	307313254	G	A
avgbs2_189836.1	chr1A	307313254	G	A
avgbs_cluster_6633.1	chr1A	307706243	T	C
avgbs_cluster_6633.1	chr1A	307706252	A	T
avgbs_70290.1	chr1A	308114408	T	G
avgbs_cluster_23475.1	chr1A	309550802	A	G
avgbs2_109814.1	chr1A	309550802	A	G
avgbs_74376.1	chr1A	310352288	A	G
avgbs2_113596.2	chr1A	310352288	A	G
avgbs_cluster_13348.1	chr1A	311066415	A	G
avgbs2_66167.1	chr1A	311066415	A	G
avgbs_cluster_13348.1	chr1A	311066425	A	G
avgbs2_66167.1	chr1A	311066425	A	G
avgbs2_142214.1	chr1A	311229270	T	C
avgbs2_184779.1	chr1A	311466250	T	C
avgbs_cluster_37788.1	chr1A	311466250	T	C
avgbs_cluster_37788.1	chr1A	311466282	C	T
avgbs_90679.1	chr1A	312107228	C	A
avgbs2_141391.1	chr1A	312107228	C	A
avgbs_cluster_16363.1	chr1A	312241743	T	C
avgbs_cluster_16363.1	chr1A	312241754	C	T
avgbs_cluster_16363.1	chr1A	312241756	A	G
avgbs2_121643.1	chr1A	313328288	A	G
avgbs_cluster_8107.1	chr1A	313845692	G	A
avgbs2_43893.1	chr1A	313845692	G	A
avgbs_cluster_8107.1	chr1A	313845720	C	T
avgbs2_43893.1	chr1A	313845720	C	T
avgbs_25356.1	chr1A	313847586	A	G
avgbs_cluster_19606.1	chr1A	313904206	G	A
avgbs_cluster_32983.1	chr1A	314563551	C	T
avgbs_cluster_14154.1	chr1A	314653340	A	G
avgbs_cluster_14154.1	chr1A	314653360	T	C
avgbs_cluster_31820.1	chr1A	314753432	G	C
avgbs_cluster_31820.1	chr1A	314753446	A	G
avgbs_cluster_32903.1	chr1A	314846383	C	A
avgbs_227159.1	chr1A	315593981	G	A
avgbs_287605.1	chr1A	315720080	C	G
avgbs_cluster_25813.1	chr1A	316804923	G	A
avgbs_cluster_2031.1	chr1A	317040227	G	A
avgbs_cluster_2031.1	chr1A	317040228	G	T
avgbs2_154636.1	chr1A	317118591	C	T
avgbs_cluster_49276.1	chr1A	317118591	C	T
avgbs_cluster_43379.1	chr1A	318414755	G	A
avgbs_cluster_1006.1	chr1A	318905039	T	A
avgbs_cluster_34825.1	chr1A	319479931	G	A
avgbs2_170866.1	chr1A	319479931	G	A
avgbs_cluster_42872.1	chr1A	319715300	G	C
avgbs_cluster_3844.1	chr1A	320660998	G	T
avgbs_cluster_27799.1	chr1A	320751585	G	A
avgbs_cluster_3946.1	chr1A	320793666	C	T
avgbs_cluster_3946.1	chr1A	320793675	G	A
avgbs_cluster_3946.1	chr1A	320793716	A	G
avgbs_cluster_37666.1	chr1A	321020169	C	T
avgbs_10262.1	chr1A	321066236	G	A
avgbs2_18497.1	chr1A	321066236	G	A
avgbs_cluster_9199.1	chr1A	321539793	G	A
avgbs_cluster_31236.1	chr1A	322454288	G	A
avgbs2_151524.1	chr1A	322454288	G	A
avgbs_cluster_37544.1	chr1A	322471982	G	A
avgbs_cluster_37544.1	chr1A	322471998	G	A
avgbs_310896.1	chr1A	322472967	G	A
avgbs_429957.1	chr1A	322473004	G	A
avgbs_cluster_53198.1	chr1A	322490068	C	G
avgbs_8880.1	chr1A	323055804	T	C
avgbs2_15533.1	chr1A	323055804	T	C
avgbs_101311.1	chr1A	323220610	A	G
avgbs2_171289.1	chr1A	323267389	C	A
avgbs_cluster_34931.1	chr1A	323267389	C	A
avgbs_cluster_67319.1	chr1A	323493207	G	C
avgbs_23128.1	chr1A	323516282	G	A
avgbs2_42056.1	chr1A	323516282	G	A
avgbs_cluster_36399.1	chr1A	323519146	G	C
avgbs_cluster_62973.1	chr1A	324244864	C	T
avgbs_109366.1	chr1A	325592238	G	A
avgbs_10485.1	chr1A	325888495	G	T
avgbs2_161616.1	chr1A	325944716	G	C
avgbs2_182017.1	chr1A	326000268	A	G
avgbs_cluster_37214.1	chr1A	326000268	A	G
avgbs_100666.1	chr1A	326079642	C	T
avgbs2_3759.1	chr1A	326664346	A	C
avgbs2_3759.1	chr1A	326664366	A	G
avgbs_39159.1	chr1A	326980392	T	C
avgbs_115244.1	chr1A	327590036	T	C
avgbs_107990.1	chr1A	328295737	A	T
avgbs_cluster_33472.1	chr1A	328377648	C	T
avgbs_cluster_33472.1	chr1A	328377661	C	T
avgbs2_198395.1	chr1A	328377721	C	T
avgbs_cluster_40847.1	chr1A	328377721	C	T
avgbs2_198395.1	chr1A	328377733	G	A
avgbs_cluster_40847.1	chr1A	328377733	G	A
avgbs_cluster_17929.1	chr1A	328874228	G	T
avgbs_cluster_17929.1	chr1A	328874230	G	T
avgbs_cluster_17929.1	chr1A	328874269	T	C
avgbs_cluster_1871.1	chr1A	329164961	C	T
avgbs2_9449.1	chr1A	329164961	C	T
avgbs_cluster_11438.1	chr1A	329165483	T	G
avgbs_cluster_11438.1	chr1A	329165495	T	C
avgbs2_75467.2	chr1A	329184418	C	A
avgbs_87191.1	chr1A	329190411	C	T
avgbs_78512.1	chr1A	329706650	G	C
avgbs2_119915.1	chr1A	329706650	G	C
avgbs_cluster_20104.1	chr1A	329764776	C	T
avgbs_6729.1	chr1A	330266528	T	A
avgbs2_134550.1	chr1A	330283318	C	A
avgbs_cluster_4172.1	chr1A	330421549	C	A
avgbs_cluster_24818.1	chr1A	330658567	C	G
avgbs_cluster_24818.1	chr1A	330658613	A	G
avgbs2_45861.1	chr1A	330972266	A	T
avgbs_cluster_8558.1	chr1A	330972266	A	T
avgbs_cluster_8558.1	chr1A	330972297	A	T
avgbs2_45861.1	chr1A	330972297	A	T
avgbs_11348.1	chr1A	331040271	A	G
avgbs_cluster_32004.1	chr1A	331257400	T	C
avgbs2_157702.1	chr1A	331257400	T	C
avgbs_cluster_32004.1	chr1A	331257413	G	A
avgbs2_157702.1	chr1A	331257413	G	A
avgbs_cluster_32004.1	chr1A	331257426	A	C
avgbs2_157702.1	chr1A	331257426	A	C
avgbs2_119209.1	chr1A	331443346	G	A
avgbs2_119209.1	chr1A	331443353	G	A
avgbs_43367.1	chr1A	331465353	G	C
avgbs_cluster_9136.1	chr1A	331574407	A	T
avgbs2_48407.1	chr1A	331574407	A	T
avgbs_cluster_9136.1	chr1A	331574415	G	A
avgbs2_48407.1	chr1A	331574415	G	A
avgbs_218503.1	chr1A	331740453	C	A
avgbs_cluster_10388.1	chr1A	332359856	A	G
avgbs2_109581.1	chr1A	332377223	T	G
avgbs2_109581.1	chr1A	332377228	T	C
avgbs2_47127.1	chr1A	332409378	T	C
avgbs2_47127.1	chr1A	332409390	T	C
avgbs2_114685.1	chr1A	332539689	G	C
avgbs2_114685.1	chr1A	332539707	A	G
avgbs2_114685.1	chr1A	332539709	G	A
avgbs_cluster_2770.1	chr1A	332613455	A	G
avgbs2_14302.1	chr1A	332613455	A	G
avgbs_cluster_2770.1	chr1A	332613463	C	T
avgbs2_14302.1	chr1A	332613463	C	T
avgbs2_41285.1	chr1A	332666104	C	T
avgbs_cluster_7476.1	chr1A	332666104	C	T
avgbs2_41285.1	chr1A	332666132	T	G
avgbs_cluster_7476.1	chr1A	332666132	T	G
avgbs_cluster_6173.1	chr1A	332781933	T	G
avgbs2_34501.1	chr1A	332781933	T	G
avgbs2_34501.1	chr1A	332781938	G	T
avgbs_cluster_6173.1	chr1A	332781938	G	T
avgbs_cluster_35250.1	chr1A	332918398	C	T
avgbs_cluster_35250.1	chr1A	332918414	C	G
avgbs_cluster_35505.1	chr1A	333396568	T	C
avgbs_cluster_35505.1	chr1A	333396588	T	C
avgbs_cluster_1310.1	chr1A	333563570	A	G
avgbs2_5861.1	chr1A	333563570	A	G
avgbs_cluster_1310.1	chr1A	333563594	A	G
avgbs2_5861.1	chr1A	333563594	A	G
avgbs_cluster_1310.1	chr1A	333563617	C	T
avgbs2_5861.1	chr1A	333563617	C	T
avgbs2_177275.1	chr1A	333910839	G	A
avgbs_cluster_36126.1	chr1A	333910839	G	A
avgbs_cluster_63795.1	chr1A	334047395	A	G
avgbs_37177.1	chr1A	334061239	G	C
avgbs_cluster_3048.1	chr1A	334064397	G	A
avgbs_112898.1	chr1A	334515191	C	G
avgbs_7471.1	chr1A	334779169	T	C
avgbs_28256.1	chr1A	334780767	A	G
avgbs_cluster_25855.1	chr1A	334997785	A	T
avgbs_cluster_25855.1	chr1A	334997793	T	C
avgbs_cluster_31654.1	chr1A	335144410	C	T
avgbs_cluster_31654.1	chr1A	335144442	A	G
avgbs_cluster_31654.1	chr1A	335144455	A	G
avgbs_cluster_11338.1	chr1A	335385346	C	T
avgbs2_58559.1	chr1A	335385346	C	T
avgbs_cluster_11338.1	chr1A	335385361	G	A
avgbs2_58559.1	chr1A	335385361	G	A
avgbs_222311.1	chr1A	335544200	A	C
avgbs_102808.1	chr1A	335544418	A	T
avgbs_cluster_43228.1	chr1A	335663494	A	G
avgbs_cluster_62858.1	chr1A	335737726	G	A
avgbs_107904.1	chr1A	335848742	C	G
avgbs2_172705.1	chr1A	335848742	C	G
avgbs_cluster_6435.1	chr1A	336093705	A	G
avgbs_cluster_6435.1	chr1A	336093739	C	T
avgbs_cluster_6283.1	chr1A	336104599	A	T
avgbs_cluster_6283.2	chr1A	336104624	T	G
avgbs_cluster_6283.1	chr1A	336104624	T	G
avgbs_cluster_31612.1	chr1A	337974468	G	T
avgbs2_151576.1	chr1A	337974468	G	T
avgbs_cluster_35825.1	chr1A	338592173	G	A
avgbs2_200696.1	chr1A	338702702	C	G
avgbs2_200696.1	chr1A	338702705	G	T
avgbs2_200696.1	chr1A	338702738	A	C
avgbs_cluster_39518.1	chr1A	339023967	C	T
avgbs2_193771.1	chr1A	339023967	C	T
avgbs_cluster_39518.1	chr1A	339024016	C	T
avgbs2_193771.1	chr1A	339024016	C	T
avgbs_49249.1	chr1A	339192557	T	G
avgbs_98763.1	chr1A	339373769	A	G
avgbs_cluster_16342.1	chr1A	339839712	C	G
avgbs_cluster_7523.2	chr1A	340484440	C	G
avgbs_cluster_7523.2	chr1A	340484449	G	A
avgbs_cluster_7523.1	chr1A	340484449	G	A
avgbs_91505.1	chr1A	340661129	C	T
avgbs_118634.1	chr1A	340831981	C	T
avgbs_10420.1	chr1A	341075533	C	G
avgbs2_18820.2	chr1A	341075533	C	G
avgbs_cluster_18482.1	chr1A	341966394	C	G
avgbs_cluster_18482.1	chr1A	341966420	G	A
avgbs_34862.1	chr1A	342613263	T	G
avgbs_424679.1	chr1A	342962424	G	T
avgbs2_176931.1	chr1A	343452394	C	G
avgbs_cluster_36073.1	chr1A	343452394	C	G
avgbs_cluster_36073.1	chr1A	343452395	A	C
avgbs2_176931.1	chr1A	343452395	A	C
avgbs2_160224.1	chr1A	343904774	C	G
avgbs_cluster_32737.1	chr1A	343904774	C	G
avgbs_25128.1	chr1A	344083432	T	A
avgbs_101357.1	chr1A	344420278	T	C
avgbs_cluster_40895.1	chr1A	344446896	G	C
avgbs2_199956.1	chr1A	344446896	G	C
avgbs_cluster_39132.1	chr1A	345172909	T	C
avgbs2_130832.2	chr1A	345234810	G	A
avgbs_cluster_27613.1	chr1A	345234828	G	A
avgbs2_130832.1	chr1A	345234828	G	A
avgbs_553288.1	chr1A	345382871	G	C
avgbs_cluster_72399.1	chr1A	345585680	C	T
avgbs_cluster_26126.1	chr1A	345691880	G	T
avgbs_cluster_26126.1	chr1A	345691883	A	G
avgbs2_82095.1	chr1A	345932739	G	T
avgbs2_3576.1	chr1A	345980032	A	G
avgbs2_3576.1	chr1A	345980072	T	C
avgbs_6404.1	chr1A	346123452	T	C
avgbs_44054.1	chr1A	346321350	G	A
avgbs_245659.1	chr1A	347005069	A	C
avgbs_30170.1	chr1A	347028343	C	T
avgbs2_170556.1	chr1A	347716302	G	A
avgbs2_170556.1	chr1A	347716306	G	T
avgbs_cluster_11840.1	chr1A	347974743	T	C
avgbs_cluster_11840.1	chr1A	347974757	G	A
avgbs_cluster_11840.1	chr1A	347974766	G	A
avgbs_cluster_36118.1	chr1A	347991604	T	G
avgbs2_177234.1	chr1A	347991604	T	G
avgbs2_17154.1	chr1A	348052057	G	A
avgbs2_183130.1	chr1A	348178889	C	T
avgbs2_183130.1	chr1A	348178922	G	A
avgbs_cluster_2907.1	chr1A	348237971	A	G
avgbs_cluster_23390.1	chr1A	348535873	G	T
avgbs_122437.1	chr1A	348554613	T	A
avgbs2_135750.1	chr1A	348888833	G	A
avgbs2_135750.1	chr1A	348888839	T	C
avgbs2_135750.1	chr1A	348888854	G	A
avgbs_cluster_14495.1	chr1A	348927379	T	C
avgbs2_70472.1	chr1A	348927379	T	C
avgbs_cluster_14495.1	chr1A	348927385	T	C
avgbs2_70472.1	chr1A	348927385	T	C
avgbs_94282.1	chr1A	349354852	C	T
avgbs_86754.1	chr1A	349578527	A	C
avgbs_cluster_29281.1	chr1A	349939267	G	A
avgbs2_6469.2	chr1A	350011029	T	A
avgbs2_6469.2	chr1A	350011035	G	A
avgbs2_6469.2	chr1A	350011057	T	C
avgbs_97739.1	chr1A	350815117	G	A
avgbs_cluster_9599.1	chr1A	350972908	G	T
avgbs2_50446.1	chr1A	350972908	G	T
avgbs_8066.1	chr1A	350990665	A	G
avgbs2_31703.1	chr1A	351125821	T	A
avgbs_cluster_17201.1	chr1A	352049723	G	A
avgbs_cluster_23420.1	chr1A	352371124	T	A
avgbs_cluster_23420.1	chr1A	352371128	A	C
avgbs_92870.1	chr1A	352474254	G	A
avgbs2_121640.1	chr1A	352479036	G	A
avgbs2_196948.1	chr1A	352876538	G	C
avgbs_cluster_12581.1	chr1A	353113537	G	A
avgbs_cluster_12581.1	chr1A	353113566	T	G
avgbs2_63563.1	chr1A	353113566	T	G
avgbs2_169905.2	chr1A	353113635	T	C
avgbs_310618.1	chr1A	353199253	T	A
avgbs_cluster_42976.1	chr1A	353328909	C	T
avgbs2_189727.1	chr1A	353328909	C	T
avgbs2_189727.1	chr1A	353328922	G	A
avgbs_cluster_42976.1	chr1A	353328922	G	A
avgbs_cluster_23208.1	chr1A	354526126	C	T
avgbs_309114.1	chr1A	354621917	G	A
avgbs2_17107.1	chr1A	354645446	G	T
avgbs_cluster_22281.1	chr1A	355745145	G	T
avgbs2_104381.1	chr1A	355745145	G	T
avgbs_cluster_4553.1	chr1A	355745901	C	T
avgbs_cluster_40610.1	chr1A	355771028	C	T
avgbs_cluster_40610.1	chr1A	355771058	C	T
avgbs_cluster_23198.1	chr1A	355969093	A	T
avgbs2_108568.2	chr1A	355969093	A	T
avgbs_90713.1	chr1A	356500552	C	T
avgbs2_165367.1	chr1A	356522913	T	C
avgbs_cluster_17051.1	chr1A	356523206	C	A
avgbs2_82111.1	chr1A	356523206	C	A
avgbs_216923.1	chr1A	356745637	A	G
avgbs2_22993.1	chr1A	356745637	A	G
avgbs_cluster_3964.1	chr1A	356784225	C	G
avgbs_10582.1	chr1A	357140162	T	C
avgbs_cluster_28604.1	chr1A	357304417	C	T
avgbs_cluster_7021.1	chr1A	357822536	T	C
avgbs2_37011.1	chr1A	357877059	G	A
avgbs_41480.1	chr1A	358002548	T	G
avgbs2_67144.2	chr1A	358002548	T	G
avgbs_cluster_32836.1	chr1A	358012642	A	T
avgbs_cluster_31941.1	chr1A	358178085	T	C
avgbs_cluster_31941.1	chr1A	358178100	C	T
avgbs_cluster_15275.1	chr1A	358216009	G	A
avgbs_51322.1	chr1A	358250520	A	G
avgbs2_195766.1	chr1A	358434968	C	T
avgbs2_195766.1	chr1A	358434971	A	C
avgbs2_195766.1	chr1A	358434981	T	C
avgbs_cluster_39804.1	chr1A	358434981	T	C
avgbs2_195766.2	chr1A	358434981	T	C
avgbs_cluster_20691.1	chr1A	358435927	A	T
avgbs_cluster_29502.1	chr1A	358560077	G	C
avgbs_cluster_29502.1	chr1A	358560081	C	G
avgbs_cluster_28606.1	chr1A	358923838	C	T
avgbs_cluster_28606.1	chr1A	358923848	T	G
avgbs2_18209.1	chr1A	358936867	G	A
avgbs2_18209.1	chr1A	358936901	T	G
avgbs2_18209.1	chr1A	358936906	G	C
avgbs_222530.1	chr1A	358992557	T	C
avgbs_cluster_42759.1	chr1A	359386411	G	A
avgbs_cluster_62347.1	chr1A	359958271	G	A
avgbs_cluster_38077.1	chr1A	359963660	T	C
avgbs_cluster_35206.1	chr1A	359998941	A	C
avgbs_cluster_35206.1	chr1A	359998950	A	G
avgbs_cluster_26911.1	chr1A	360234067	C	T
avgbs_357468.1	chr1A	360289113	C	T
avgbs_cluster_42930.1	chr1A	360730918	C	T
avgbs_cluster_42930.1	chr1A	360730935	C	T
avgbs2_32944.1	chr1A	360853800	G	T
avgbs2_129953.1	chr1A	360928807	C	T
avgbs_227622.1	chr1A	360928815	T	A
avgbs2_129953.1	chr1A	360928815	T	A
avgbs_407.1	chr1A	360950529	G	A
avgbs_cluster_15449.1	chr1A	361046382	C	G
avgbs_cluster_15449.2	chr1A	361046382	C	G
avgbs2_15877.1	chr1A	361127330	G	C
avgbs_cluster_32428.1	chr1A	362393056	A	G
avgbs_cluster_32428.1	chr1A	362393061	C	T
avgbs_cluster_32428.1	chr1A	362393076	C	T
avgbs2_180699.1	chr1A	362393108	T	C
avgbs_cluster_36957.1	chr1A	362393108	T	C
avgbs2_180699.1	chr1A	362393124	G	A
avgbs_cluster_36957.1	chr1A	362393124	G	A
avgbs2_180699.1	chr1A	362393151	C	T
avgbs_cluster_36957.1	chr1A	362393151	C	T
avgbs_435788.1	chr1A	362969595	C	T
avgbs_cluster_30279.1	chr1A	362981414	G	T
avgbs2_145781.1	chr1A	362981414	G	T
avgbs_cluster_30279.1	chr1A	362981427	T	A
avgbs2_145781.1	chr1A	362981427	T	A
avgbs_559782.1	chr1A	363277462	C	T
avgbs2_116986.2	chr1A	363289937	G	A
avgbs_6K_9578.1	chr1A	363608003	T	C
avgbs2_18869.2	chr1A	363608003	T	C
avgbs2_128004.2	chr1A	363625711	A	G
avgbs_26642.1	chr1A	363702396	G	C
avgbs2_82484.2	chr1A	363920880	C	T
avgbs_cluster_38890.1	chr1A	363990054	G	A
avgbs2_190714.2	chr1A	363990054	G	A
avgbs_cluster_38890.1	chr1A	363990061	C	T
avgbs2_190714.2	chr1A	363990061	C	T
avgbs_cluster_38890.1	chr1A	363990071	A	G
avgbs2_190714.2	chr1A	363990071	A	G
avgbs2_97630.2	chr1A	364160220	A	G
avgbs_11523.1	chr1A	364319210	T	G
avgbs2_142983.3	chr1A	364332158	G	T
avgbs_cluster_17430.1	chr1A	364332212	G	A
avgbs_cluster_17430.1	chr1A	364332215	C	T
avgbs_cluster_17430.1	chr1A	364332239	T	C
avgbs2_42557.1	chr1A	364360205	G	C
avgbs2_42557.1	chr1A	364360210	A	T
avgbs_77287.1	chr1A	365160416	A	G
avgbs_cluster_17953.1	chr1A	365306007	C	T
avgbs_cluster_22463.1	chr1A	365926665	A	G
avgbs2_105181.1	chr1A	365926665	A	G
avgbs_cluster_22463.1	chr1A	365926690	C	T
avgbs2_105181.1	chr1A	365926690	C	T
avgbs2_25853.1	chr1A	366780283	C	A
avgbs_cluster_4557.1	chr1A	366780283	C	A
avgbs_cluster_4557.1	chr1A	366780302	G	A
avgbs2_25853.1	chr1A	366780302	G	A
avgbs_cluster_21875.1	chr1A	366786747	G	A
avgbs_424892.1	chr1A	366804616	G	A
avgbs_cluster_444.1	chr1A	366861773	T	C
avgbs_cluster_22062.1	chr1A	367275620	C	T
avgbs_32895.1	chr1A	367655507	A	C
avgbs_87193.1	chr1A	367657816	A	G
avgbs_cluster_30227.1	chr1A	367753712	A	G
avgbs2_145480.1	chr1A	367753712	A	G
avgbs_90899.1	chr1A	367776202	G	T
avgbs_cluster_4059.1	chr1A	367776407	C	A
avgbs_31948.1	chr1A	367903357	A	G
avgbs2_68215.1	chr1A	368218013	A	C
avgbs2_68215.1	chr1A	368218026	C	T
avgbs_cluster_16744.1	chr1A	368639236	A	G
avgbs2_80892.1	chr1A	368639236	A	G
avgbs_cluster_16744.1	chr1A	368639251	A	C
avgbs2_80892.1	chr1A	368639251	A	C
avgbs_cluster_16744.1	chr1A	368639256	G	A
avgbs2_80892.1	chr1A	368639256	G	A
avgbs_68941.1	chr1A	368981618	C	T
avgbs_75265.1	chr1A	369247956	A	G
avgbs_82854.1	chr1A	369635282	T	C
avgbs_cluster_3884.1	chr1A	369658912	T	C
avgbs_cluster_1670.1	chr1A	369927537	C	A
avgbs_13795.1	chr1A	370274537	C	T
avgbs2_31507.1	chr1A	371404467	G	C
avgbs_cluster_25918.1	chr1A	371725990	T	C
avgbs_5598.1	chr1A	371802941	C	G
avgbs_245602.1	chr1A	372475635	A	G
avgbs_102520.1	chr1A	372973509	C	T
avgbs_8876.1	chr1A	373107406	G	C
avgbs_cluster_23573.1	chr1A	373336180	G	A
avgbs_cluster_23573.1	chr1A	373336202	G	T
avgbs2_111089.1	chr1A	373336202	G	T
avgbs_cluster_23573.1	chr1A	373336227	A	T
avgbs_cluster_8419.1	chr1A	373373139	A	T
avgbs_cluster_8419.1	chr1A	373373158	G	C
avgbs_424019.1	chr1A	373621380	A	C
avgbs2_8138.1	chr1A	373621380	A	C
avgbs_cluster_5396.1	chr1A	374037089	T	A
avgbs2_31104.1	chr1A	374037089	T	A
avgbs_cluster_5396.1	chr1A	374037103	C	G
avgbs2_31104.1	chr1A	374037103	C	G
avgbs_568931.1	chr1A	374841903	T	C
avgbs2_133467.1	chr1A	374912902	C	T
avgbs2_133467.1	chr1A	374912903	T	G
avgbs_342539.1	chr1A	374952388	T	C
avgbs_cluster_13998.1	chr1A	375143639	G	A
avgbs_cluster_13998.1	chr1A	375143659	C	T
avgbs_333141.1	chr1A	375244612	T	C
avgbs_cluster_32519.1	chr1A	375266274	A	G
avgbs2_159075.1	chr1A	375266274	A	G
avgbs_cluster_32519.1	chr1A	375266287	A	G
avgbs2_159075.1	chr1A	375266287	A	G
avgbs_cluster_1404.1	chr1A	375318431	A	G
avgbs2_6386.1	chr1A	375318431	A	G
avgbs_cluster_1404.1	chr1A	375318449	A	T
avgbs2_6386.1	chr1A	375318449	A	T
avgbs_cluster_44610.1	chr1A	375456061	C	T
avgbs2_126037.1	chr1A	375456061	C	T
avgbs_75157.1	chr1A	376039916	G	A
avgbs2_152035.1	chr1A	376069489	T	C
avgbs2_152035.1	chr1A	376069512	G	C
avgbs2_90643.2	chr1A	376278030	T	C
avgbs_cluster_2345.1	chr1A	376371697	A	G
avgbs2_11861.1	chr1A	376371697	A	G
avgbs2_125897.1	chr1A	376432218	G	C
avgbs2_160488.1	chr1A	376507837	C	T
avgbs_cluster_32784.1	chr1A	376507837	C	T
avgbs_cluster_32784.1	chr1A	376507884	C	T
avgbs2_160488.1	chr1A	376507884	C	T
avgbs_cluster_14608.1	chr1A	377497197	C	T
avgbs2_70962.1	chr1A	377497197	C	T
avgbs_cluster_14608.1	chr1A	377497209	C	T
avgbs2_70962.1	chr1A	377497209	C	T
avgbs2_164638.1	chr1A	378269286	A	G
avgbs2_164638.1	chr1A	378269293	A	T
avgbs2_164638.1	chr1A	378269299	C	T
avgbs2_164638.1	chr1A	378269320	T	A
avgbs_cluster_24626.1	chr1A	378313620	T	C
avgbs2_115148.2	chr1A	378313620	T	C
avgbs2_75104.2	chr1A	378437477	C	T
avgbs_87716.1	chr1A	378438924	C	G
avgbs2_24956.1	chr1A	378564397	T	C
avgbs_cluster_4436.1	chr1A	378564397	T	C
avgbs_cluster_35611.1	chr1A	378784291	A	G
avgbs_cluster_35611.1	chr1A	378784306	A	G
avgbs_cluster_51789.1	chr1A	379037060	A	C
avgbs_cluster_46235.1	chr1A	379196442	C	T
avgbs_cluster_38940.1	chr1A	379197889	C	T
avgbs_cluster_38940.1	chr1A	379197903	C	T
avgbs_cluster_38940.1	chr1A	379197906	C	G
avgbs_121321.1	chr1A	379198493	T	C
avgbs2_193716.1	chr1A	379198493	T	C
avgbs2_90803.2	chr1A	379390760	C	T
avgbs2_152993.2	chr1A	379499427	G	C
avgbs2_152993.2	chr1A	379499440	G	C
avgbs2_152993.2	chr1A	379499449	C	A
avgbs_51437.1	chr1A	379500542	C	G
avgbs_cluster_26507.1	chr1A	379557087	A	C
avgbs2_119219.1	chr1A	379759441	C	T
avgbs_cluster_5844.1	chr1A	379958882	G	A
avgbs2_159743.3	chr1A	380184872	A	G
avgbs2_159743.3	chr1A	380184885	A	G
avgbs_cluster_27724.1	chr1A	380782645	T	C
avgbs2_131573.1	chr1A	380782645	T	C
avgbs2_112489.1	chr1A	380950750	T	C
avgbs2_112489.1	chr1A	380950775	A	T
avgbs2_43198.1	chr1A	381492730	C	T
avgbs_cluster_66722.1	chr1A	381492730	C	T
avgbs2_43198.2	chr1A	381492745	A	T
avgbs2_43198.1	chr1A	381492745	A	T
avgbs_cluster_66722.1	chr1A	381492745	A	T
avgbs2_43198.2	chr1A	381492751	A	G
avgbs2_43198.1	chr1A	381492751	A	G
avgbs_cluster_66722.1	chr1A	381492751	A	G
avgbs_76085.1	chr1A	381682814	C	G
avgbs_cluster_40795.1	chr1A	381701585	G	C
avgbs2_14844.1	chr1A	382662636	C	T
avgbs2_14844.1	chr1A	382662653	T	C
avgbs_225097.1	chr1A	382681342	T	C
avgbs_4742.1	chr1A	385252181	T	G
avgbs2_7881.1	chr1A	385252181	T	G
avgbs2_109736.1	chr1A	385381882	C	G
avgbs_77327.1	chr1A	385757903	T	A
avgbs_cluster_1597.1	chr1A	385818781	C	G
avgbs_cluster_1597.2	chr1A	385818781	C	G
avgbs_92111.1	chr1A	386262303	C	G
avgbs2_144858.1	chr1A	386262303	C	G
avgbs_104260.1	chr1A	386589386	A	G
avgbs2_167756.1	chr1A	386589386	A	G
avgbs2_167756.1	chr1A	386589398	T	C
avgbs2_167756.1	chr1A	386589400	A	T
avgbs_cluster_27476.1	chr1A	386846907	C	G
avgbs2_130052.1	chr1A	386846907	C	G
avgbs_113143.1	chr1A	386846990	C	T
avgbs_cluster_29707.2	chr1A	387100119	G	A
avgbs2_141714.2	chr1A	387100119	G	A
avgbs_cluster_29707.2	chr1A	387100132	T	A
avgbs2_141714.2	chr1A	387100132	T	A
avgbs_56040.1	chr1A	387292327	A	G
avgbs_cluster_186.1	chr1A	387772594	G	A
avgbs2_71424.1	chr1A	388531839	G	A
avgbs_cluster_43301.1	chr1A	389245606	T	C
avgbs_318155.1	chr1A	389509906	C	T
avgbs2_149364.1	chr1A	389510231	T	G
avgbs2_149364.1	chr1A	389510254	C	T
avgbs2_149364.2	chr1A	389510254	C	T
avgbs2_149364.1	chr1A	389510257	C	G
avgbs_cluster_18704.1	chr1A	389517121	T	G
avgbs2_89072.1	chr1A	389517121	T	G
avgbs_223315.1	chr1A	389994979	A	C
avgbs_cluster_32409.1	chr1A	389995158	A	G
avgbs_579625.1	chr1A	389995231	G	C
avgbs_cluster_64746.1	chr1A	390783032	C	G
avgbs2_115691.1	chr1A	391304101	A	G
avgbs2_115691.1	chr1A	391304102	C	T
avgbs2_115691.1	chr1A	391304111	A	G
avgbs2_42764.1	chr1A	391792137	T	A
avgbs_cluster_7643.1	chr1A	392200756	T	C
avgbs_cluster_32186.1	chr1A	392220365	T	C
avgbs_cluster_32186.1	chr1A	392220368	A	G
avgbs_30434.1	chr1A	392232809	G	A
avgbs_cluster_23712.1	chr1A	392270607	G	T
avgbs2_74924.1	chr1A	392270607	G	T
avgbs_cluster_23712.1	chr1A	392270637	G	A
avgbs2_74924.1	chr1A	392270637	G	A
avgbs_cluster_23712.1	chr1A	392270661	A	T
avgbs2_74924.1	chr1A	392270661	A	T
avgbs2_50863.1	chr1A	392559332	G	C
avgbs2_50863.1	chr1A	392559336	G	C
avgbs2_50863.1	chr1A	392559369	C	A
avgbs_66781.1	chr1A	392735016	A	G
avgbs_cluster_40181.1	chr1A	392957776	T	C
avgbs2_197005.1	chr1A	392957776	T	C
avgbs_cluster_40181.1	chr1A	392957802	T	C
avgbs2_197005.1	chr1A	392957802	T	C
avgbs_cluster_40841.1	chr1A	393059268	G	T
avgbs_cluster_35417.1	chr1A	393064061	C	T
avgbs2_28145.1	chr1A	393090784	A	T
avgbs2_28145.1	chr1A	393090826	T	C
avgbs2_36992.2	chr1A	393094820	C	A
avgbs2_36992.2	chr1A	393094827	C	T
avgbs2_36992.2	chr1A	393094852	C	T
avgbs_cluster_24622.1	chr1A	393094875	C	T
avgbs2_36992.1	chr1A	393094875	C	T
avgbs2_189741.1	chr1A	393245398	G	T
avgbs2_183480.1	chr1A	393246859	A	G
avgbs2_164343.1	chr1A	394163320	C	T
avgbs2_164343.1	chr1A	394163338	T	A
avgbs_cluster_33569.1	chr1A	394163358	T	A
avgbs2_164343.1	chr1A	394163358	T	A
avgbs_cluster_42625.1	chr1A	395025546	C	A
avgbs_cluster_25070.1	chr1A	395188306	G	A
avgbs2_119165.1	chr1A	395235045	A	T
avgbs2_119165.1	chr1A	395235063	C	T
avgbs2_119165.1	chr1A	395235081	C	A
avgbs_cluster_31897.1	chr1A	395405570	A	G
avgbs_cluster_31897.1	chr1A	395405584	C	G
avgbs_86364.1	chr1A	395405660	A	G
avgbs_cluster_6413.1	chr1A	395406048	G	A
avgbs2_35891.1	chr1A	395406048	G	A
avgbs_50755.1	chr1A	395411878	T	G
avgbs_124496.1	chr1A	395493545	G	T
avgbs2_174522.1	chr1A	395501069	C	T
avgbs2_66455.1	chr1A	396226349	G	A
avgbs2_66455.1	chr1A	396226376	T	C
avgbs_cluster_26825.1	chr1A	396433833	T	G
avgbs_cluster_26825.1	chr1A	396433864	C	G
avgbs2_126124.1	chr1A	396433864	C	G
avgbs2_44717.1	chr1A	396852216	T	C
avgbs2_44717.1	chr1A	396852244	G	T
avgbs_cluster_11397.1	chr1A	396906565	T	C
avgbs_cluster_19083.1	chr1A	397199034	G	A
avgbs2_90960.1	chr1A	397199034	G	A
avgbs_cluster_19083.1	chr1A	397199037	G	A
avgbs2_90960.1	chr1A	397199037	G	A
avgbs_70065.1	chr1A	397623427	G	A
avgbs2_38546.1	chr1A	397639039	G	A
avgbs2_38546.1	chr1A	397639058	C	T
avgbs_cluster_63441.1	chr1A	397719388	A	T
avgbs_98917.1	chr1A	398513124	A	G
avgbs_111873.1	chr1A	400856346	G	A
avgbs2_5439.1	chr1A	400925271	T	C
avgbs_cluster_24644.1	chr1A	401567593	C	G
avgbs2_40507.1	chr1A	402139979	G	T
avgbs_cluster_7276.1	chr1A	402139979	G	T
avgbs_cluster_7276.3	chr1A	402139979	G	T
avgbs2_40507.3	chr1A	402139979	G	T
avgbs2_40507.3	chr1A	402140022	G	T
avgbs_cluster_7276.3	chr1A	402140022	G	T
avgbs_cluster_4056.1	chr1A	402215661	T	A
avgbs_cluster_4056.1	chr1A	402215676	T	C
avgbs_cluster_12764.1	chr1A	402549132	A	G
avgbs_22668.1	chr1A	402591224	G	A
avgbs2_34871.1	chr1A	402881271	G	C
avgbs2_34871.1	chr1A	402881298	G	C
avgbs_cluster_56138.1	chr1A	402883697	T	G
avgbs_cluster_4725.1	chr1A	403240797	C	T
avgbs_cluster_4725.1	chr1A	403240808	T	C
avgbs_78213.1	chr1A	403540610	C	T
avgbs2_119660.1	chr1A	403540610	C	T
avgbs_cluster_28360.1	chr1A	404094288	G	A
avgbs2_134898.1	chr1A	404094288	G	A
avgbs_cluster_28360.1	chr1A	404094293	C	T
avgbs2_134898.1	chr1A	404094293	C	T
avgbs_cluster_16087.1	chr1A	404213912	A	G
avgbs_cluster_16087.1	chr1A	404213950	G	C
avgbs_cluster_19088.1	chr1A	404213988	A	G
avgbs2_50380.1	chr1A	404213988	A	G
avgbs_cluster_28052.1	chr1A	404257586	C	T
avgbs_cluster_28052.1	chr1A	404257604	G	A
avgbs_12005.1	chr1A	404287495	C	G
avgbs2_22405.1	chr1A	404287495	C	G
avgbs2_22405.1	chr1A	404287511	C	A
avgbs2_22405.1	chr1A	404287515	T	C
avgbs_cluster_24339.1	chr1A	404812585	G	C
avgbs_cluster_29916.2	chr1A	405450426	G	A
avgbs_cluster_29916.1	chr1A	405450426	G	A
avgbs2_143290.1	chr1A	405450426	G	A
avgbs_cluster_29916.2	chr1A	405450479	G	A
avgbs_117177.1	chr1A	405832350	T	A
avgbs_cluster_14555.1	chr1A	406139204	G	A
avgbs_3656.1	chr1A	406191066	C	T
avgbs2_179082.1	chr1A	406459375	T	C
avgbs2_50411.1	chr1A	406572439	T	C
avgbs_312406.1	chr1A	406572444	T	A
avgbs2_50411.1	chr1A	406572444	T	A
avgbs2_50411.1	chr1A	406572458	G	A
avgbs2_50411.1	chr1A	406572461	A	G
avgbs_cluster_31468.1	chr1A	406572650	G	A
avgbs2_152493.1	chr1A	406572650	G	A
avgbs_cluster_11313.1	chr1A	406849607	C	T
avgbs2_58457.1	chr1A	406849607	C	T
avgbs_cluster_53720.1	chr1A	407173367	T	C
avgbs_97976.1	chr1A	408322101	G	T
avgbs2_157052.1	chr1A	408322101	G	T
avgbs2_157052.1	chr1A	408322127	A	G
avgbs_7389.1	chr1A	408432259	C	G
avgbs2_12588.2	chr1A	408432259	C	G
avgbs2_12588.1	chr1A	408432259	C	G
avgbs_61264.1	chr1A	408814180	G	A
avgbs_cluster_36036.1	chr1A	408814196	C	T
avgbs_546711.1	chr1A	408960252	A	G
avgbs2_82291.1	chr1A	409104136	G	C
avgbs2_53658.1	chr1A	410360915	G	A
avgbs2_53658.1	chr1A	410360930	T	C
avgbs_cluster_33204.1	chr1A	410908133	C	A
avgbs2_162525.1	chr1A	410908133	C	A
avgbs_cluster_20966.1	chr1A	412092741	G	A
avgbs_cluster_20966.1	chr1A	412092795	G	C
avgbs_cluster_26147.1	chr1A	412106257	G	T
avgbs_49929.1	chr1A	412211445	G	T
avgbs2_78535.1	chr1A	412211445	G	T
avgbs_cluster_1893.1	chr1A	412673986	C	A
avgbs2_9551.1	chr1A	412673986	C	A
avgbs_cluster_49323.1	chr1A	412891703	A	C
avgbs_cluster_33074.1	chr1A	413149784	C	A
avgbs_cluster_43295.1	chr1A	413685103	T	C
avgbs2_193478.1	chr1A	413685103	T	C
avgbs2_193478.1	chr1A	413685116	G	A
avgbs2_193478.1	chr1A	413685122	G	A
avgbs2_193478.1	chr1A	413685148	C	T
avgbs2_125194.1	chr1A	413796923	A	C
avgbs_cluster_53584.1	chr1A	413796980	G	A
avgbs_275414.1	chr1A	414376452	A	C
avgbs2_176670.1	chr1A	414376452	A	C
avgbs2_176670.1	chr1A	414376457	C	T
avgbs_cluster_34954.1	chr1A	414400891	G	C
avgbs_491704.1	chr1A	414691029	T	G
avgbs2_115576.1	chr1A	414710101	G	C
avgbs_224595.1	chr1A	414783607	A	C
avgbs2_186707.1	chr1A	415021122	C	T
avgbs_cluster_38174.1	chr1A	415021122	C	T
avgbs_cluster_5427.1	chr1A	415598819	T	C
avgbs_3069.1	chr1A	415898901	A	G
avgbs_cluster_14178.1	chr1A	415974026	G	A
avgbs_cluster_14178.1	chr1A	415974029	C	T
avgbs2_77079.1	chr1A	416394859	C	T
avgbs2_31309.1	chr1A	416515543	C	T
avgbs_cluster_5437.1	chr1A	416515543	C	T
avgbs_cluster_26291.1	chr1A	416515609	G	T
avgbs2_123553.1	chr1A	416515609	G	T
avgbs_cluster_35737.1	chr1A	416595213	G	A
avgbs2_175301.1	chr1A	416595213	G	A
avgbs_cluster_35737.1	chr1A	416595238	C	T
avgbs2_175301.1	chr1A	416595238	C	T
avgbs_424398.1	chr1A	416626563	A	G
avgbs_cluster_33194.1	chr1A	416637948	A	G
avgbs2_162470.1	chr1A	416637948	A	G
avgbs_cluster_6360.1	chr1A	416774363	A	T
avgbs_99274.1	chr1A	417059374	G	A
avgbs_cluster_23508.1	chr1A	419320397	G	A
avgbs_424775.1	chr1A	419562332	G	A
avgbs_110528.1	chr1A	420180271	C	T
avgbs_3091.1	chr1A	420223788	G	T
avgbs_87220.1	chr1A	420420155	A	G
avgbs_cluster_34612.1	chr1A	420600012	T	C
avgbs_46563.1	chr1A	420905888	C	A
avgbs_cluster_32616.1	chr1A	421078004	G	A
avgbs_9122.1	chr1A	421083059	G	A
avgbs_32993.1	chr1A	421715899	G	T
avgbs_223661.1	chr1A	422161784	T	C
avgbs_79202.1	chr1A	422277823	C	G
avgbs_cluster_22150.1	chr1A	422409393	T	C
avgbs_cluster_4522.1	chr1A	422570932	C	T
avgbs_67601.1	chr1A	422704006	T	C
avgbs2_42837.1	chr1A	422704006	T	C
avgbs_cluster_40546.1	chr1A	423547175	A	C
avgbs_120890.1	chr1A	424126252	A	G
avgbs_cluster_37183.1	chr1A	424665072	T	G
avgbs_cluster_20575.1	chr1A	424708516	C	T
avgbs2_97538.1	chr1A	424708516	C	T
avgbs2_97538.1	chr1A	424708518	C	A
avgbs_cluster_20575.1	chr1A	424708529	A	C
avgbs2_97538.1	chr1A	424708529	A	C
avgbs_cluster_28639.1	chr1A	425186628	A	C
avgbs2_136662.1	chr1A	425186628	A	C
avgbs_cluster_28639.1	chr1A	425186631	C	T
avgbs2_136662.1	chr1A	425186631	C	T
avgbs_683413.1	chr1A	425186722	G	T
avgbs_cluster_39255.1	chr1A	425189377	T	A
avgbs_cluster_39255.1	chr1A	425189413	C	A
avgbs_cluster_12638.1	chr1A	425386813	C	G
avgbs2_63818.1	chr1A	425386813	C	G
avgbs_cluster_12638.1	chr1A	425386826	A	G
avgbs2_63818.1	chr1A	425386826	A	G
avgbs_cluster_39008.1	chr1A	427531320	A	G
avgbs_cluster_39008.1	chr1A	427531324	T	C
avgbs_cluster_39008.1	chr1A	427531325	T	C
avgbs_205059.1	chr1A	427671130	T	C
avgbs_cluster_24226.1	chr1A	427671294	A	C
avgbs_113325.1	chr1A	427861550	T	C
avgbs_cluster_11017.1	chr1A	427902540	G	A
avgbs_cluster_11017.1	chr1A	427902590	C	T
avgbs_126033.1	chr1A	428392917	A	G
avgbs_cluster_51446.1	chr1A	428464418	G	A
avgbs_14124.1	chr1A	428675925	T	C
avgbs_224796.1	chr1A	428889912	C	T
avgbs_cluster_14022.1	chr1A	429354879	C	T
avgbs2_179035.2	chr1A	429354879	C	T
avgbs_cluster_14022.1	chr1A	429354923	A	C
avgbs_83136.1	chr1A	429986003	C	T
avgbs_5325.1	chr1A	430363860	C	T
avgbs_cluster_17321.1	chr1A	430451092	G	A
avgbs2_181160.1	chr1A	430451125	A	G
avgbs_cluster_37060.1	chr1A	430451125	A	G
avgbs2_33371.1	chr1A	431927257	C	T
avgbs_cluster_41253.1	chr1A	431927258	G	A
avgbs2_33371.1	chr1A	431927258	G	A
avgbs2_33371.1	chr1A	431927277	A	G
avgbs2_33371.1	chr1A	431927292	G	C
avgbs_cluster_11357.1	chr1A	432181614	A	G
avgbs_cluster_11817.1	chr1A	432790641	A	G
avgbs_63552.1	chr1A	433259207	A	G
avgbs_6K_103591.1	chr1A	433591634	T	C
avgbs_225151.1	chr1A	433611041	G	A
avgbs_11168.1	chr1A	433683955	C	A
avgbs_109685.1	chr1A	433686047	C	T
avgbs_460.1	chr1A	433705222	C	T
avgbs_52809.1	chr1A	433707947	A	G
avgbs_7843.1	chr1A	434677307	T	G
avgbs_cluster_37199.1	chr1A	435210180	G	A
avgbs_94850.1	chr1A	435233479	C	T
avgbs_218612.1	chr1A	436076182	C	T
avgbs_cluster_39025.1	chr1A	436280673	T	C
avgbs_cluster_39025.1	chr1A	436280687	T	C
avgbs_23338.1	chr1A	437557464	A	T
avgbs_cluster_29381.1	chr1A	437718457	T	C
avgbs_115194.1	chr1A	437835734	T	C
avgbs_cluster_28071.1	chr1A	437990237	T	C
avgbs_21827.1	chr1A	438621092	T	C
avgbs2_40421.2	chr1A	438621092	T	C
avgbs2_40421.1	chr1A	438621092	T	C
avgbs_cluster_13780.1	chr1A	438681765	C	A
avgbs_cluster_13780.1	chr1A	438681773	A	G
avgbs_cluster_56450.1	chr1A	438855527	C	A
avgbs_124292.1	chr1A	439040509	T	C
avgbs_87222.1	chr1A	439111960	G	A
avgbs_118369.1	chr1A	439716524	A	C
avgbs_cluster_14874.1	chr1A	439736368	A	G
avgbs2_72322.1	chr1A	439736368	A	G
avgbs_cluster_2215.1	chr1A	439738940	T	C
avgbs2_10782.1	chr1A	439738940	T	C
avgbs_115046.1	chr1A	439738978	C	T
avgbs2_183300.1	chr1A	439738978	C	T
avgbs_254626.1	chr1A	439864837	G	A
avgbs_cluster_34584.1	chr1A	440001858	G	A
avgbs_cluster_34584.1	chr1A	440001865	C	T
avgbs_cluster_15390.1	chr1A	440793723	C	T
avgbs_cluster_15390.1	chr1A	440793728	C	T
avgbs_cluster_42529.1	chr1A	440944628	C	T
avgbs_20597.1	chr1A	441153132	G	C
avgbs2_91887.1	chr1A	441305882	T	C
avgbs2_91887.1	chr1A	441305899	T	C
avgbs2_91887.1	chr1A	441305901	A	T
avgbs_cluster_29716.1	chr1A	441330942	C	G
avgbs2_63604.1	chr1A	441355616	G	A
avgbs_26366.1	chr1A	441651093	T	C
avgbs_cluster_39765.1	chr1A	441740315	C	T
avgbs2_195030.2	chr1A	441740315	C	T
avgbs_cluster_39765.2	chr1A	441740315	C	T
avgbs2_195030.1	chr1A	441740315	C	T
avgbs2_195030.1	chr1A	441740318	A	T
avgbs2_195030.2	chr1A	441740318	A	T
avgbs_cluster_39765.2	chr1A	441740318	A	T
avgbs_cluster_39765.1	chr1A	441740318	A	T
avgbs_92647.1	chr1A	441864597	T	C
avgbs_cluster_11109.1	chr1A	442073973	G	A
avgbs_cluster_11109.1	chr1A	442073974	G	T
avgbs_cluster_7765.1	chr1A	442077275	G	T
avgbs2_90173.1	chr1A	442319994	G	A
avgbs_74306.1	chr1A	443022043	G	A
avgbs_cluster_29863.1	chr1A	443060396	G	A
avgbs2_142827.1	chr1A	443060396	G	A
avgbs_cluster_16062.1	chr1A	443060449	C	T
avgbs_cluster_33580.1	chr1A	443185900	T	A
avgbs2_164064.1	chr1A	443185991	C	T
avgbs_86844.1	chr1A	443415949	G	A
avgbs2_93541.1	chr1A	443453527	C	G
avgbs_cluster_4461.1	chr1A	443453803	G	A
avgbs_cluster_4461.1	chr1A	443453825	A	T
avgbs_6K_69480.1	chr1A	443922039	T	C
avgbs_22561.1	chr1A	443922327	A	G
avgbs_cluster_19567.1	chr1A	443925205	C	G
avgbs_cluster_40041.1	chr1A	444039975	T	C
avgbs_cluster_5744.1	chr1A	444948498	G	A
avgbs_cluster_5744.1	chr1A	444948507	C	T
avgbs_452071.1	chr1A	445039597	A	G
avgbs_93601.1	chr1A	447717890	A	G
avgbs_10388.1	chr1A	448975379	G	A
avgbs_cluster_31991.1	chr1A	449794943	G	T
avgbs_cluster_31991.1	chr1A	449794954	C	A
avgbs_105878.1	chr1A	449796611	G	A
avgbs_cluster_34389.1	chr1A	449796645	C	A
avgbs_cluster_34389.1	chr1A	449796690	A	G
avgbs_4632.1	chr1A	450274634	G	A
avgbs_314873.1	chr1A	450678834	G	A
avgbs_107433.1	chr1A	450828772	A	G
avgbs_81718.1	chr1A	451048896	G	A
avgbs_83807.1	chr1A	451333747	C	A
avgbs_217434.1	chr1A	451527221	T	C
avgbs_cluster_18344.1	chr1A	451586879	C	T
avgbs2_87237.1	chr1A	451586879	C	T
avgbs_cluster_18344.1	chr1A	451586904	G	A
avgbs2_87237.1	chr1A	451586904	G	A
avgbs2_87237.1	chr1A	451586913	G	A
avgbs_427977.1	chr1A	451586931	C	T
avgbs_cluster_19783.1	chr1A	452138239	C	A
avgbs2_175874.1	chr1A	452175277	A	G
avgbs2_175874.1	chr1A	452175278	A	T
avgbs2_175874.1	chr1A	452175288	A	G
avgbs2_175874.1	chr1A	452175290	T	C
avgbs2_173953.1	chr1A	453106624	A	G
avgbs_cluster_35478.1	chr1A	453106640	G	T
avgbs2_173953.1	chr1A	453106640	G	T
avgbs2_173953.1	chr1A	453106641	C	T
avgbs_cluster_35478.1	chr1A	453106654	A	G
avgbs2_173953.1	chr1A	453106654	A	G
avgbs_cluster_21121.1	chr1A	453458831	T	A
avgbs_21414.1	chr1A	453458880	C	G
avgbs_cluster_21464.1	chr1A	453547159	G	C
avgbs_212875.1	chr1A	453551765	G	A
avgbs_105919.1	chr1A	453552613	A	C
avgbs_cluster_30198.1	chr1A	454101378	G	T
avgbs_29912.1	chr1A	454565445	A	C
avgbs_217202.1	chr1A	454565507	G	A
avgbs_389881.1	chr1A	454625998	C	T
avgbs_cluster_32455.1	chr1A	454643757	C	T
avgbs_cluster_32455.1	chr1A	454643786	C	T
avgbs_cluster_5366.1	chr1A	454700643	C	T
avgbs_cluster_5366.1	chr1A	454700684	C	T
avgbs_54439.1	chr1A	454994793	G	A
avgbs_cluster_27864.1	chr1A	455128208	T	C
avgbs_cluster_27864.1	chr1A	455128213	C	T
avgbs_cluster_436.1	chr1A	455139745	T	A
avgbs2_1350.1	chr1A	455139745	T	A
avgbs_70970.1	chr1A	455210451	G	C
avgbs_92060.1	chr1A	455324971	T	C
avgbs_cluster_28431.1	chr1A	455325021	C	A
avgbs_cluster_28431.2	chr1A	455325021	C	A
avgbs_cluster_28431.2	chr1A	455325025	G	A
avgbs_119046.1	chr1A	455330701	G	A
avgbs2_31806.1	chr1A	455330755	A	G
avgbs_cluster_5535.1	chr1A	455330755	A	G
avgbs_cluster_5477.1	chr1A	455523324	C	A
avgbs2_31495.1	chr1A	455523324	C	A
avgbs_cluster_5477.1	chr1A	455523326	C	T
avgbs2_31495.1	chr1A	455523326	C	T
avgbs_cluster_32337.1	chr1A	455828665	C	T
avgbs_288440.1	chr1A	455860520	C	T
avgbs_cluster_26797.1	chr1A	455900673	A	G
avgbs_cluster_26797.1	chr1A	455900704	C	T
avgbs_105768.1	chr1A	456036882	T	C
avgbs_79580.1	chr1A	456114189	T	C
avgbs2_119524.1	chr1A	456119928	T	C
avgbs2_119524.1	chr1A	456119944	T	C
avgbs_cluster_11475.1	chr1A	456364006	T	C
avgbs_cluster_30012.1	chr1A	456711253	G	A
avgbs2_137102.1	chr1A	456711253	G	A
avgbs_121687.1	chr1A	456975795	G	T
avgbs_71500.1	chr1A	457275309	A	G
avgbs_100334.1	chr1A	457276971	A	T
avgbs_cluster_862.1	chr1A	457284466	G	A
avgbs_cluster_862.1	chr1A	457284469	C	T
avgbs_cluster_862.1	chr1A	457284515	T	C
avgbs_13284.1	chr1A	457361866	G	A
avgbs_115131.1	chr1A	457456396	C	G
avgbs2_183473.1	chr1A	457456396	C	G
avgbs_99951.1	chr1A	457990767	T	C
avgbs_43689.1	chr1A	458388775	G	A
avgbs_cluster_14648.1	chr1A	458880514	G	T
avgbs2_71178.1	chr1A	458880514	G	T
avgbs_cluster_14648.1	chr1A	458880542	G	A
avgbs_cluster_14648.1	chr1A	458880549	A	G
avgbs2_71178.1	chr1A	458880549	A	G
avgbs_cluster_14648.1	chr1A	458880560	C	A
avgbs_cluster_25959.1	chr1A	460647717	C	A
avgbs2_121481.1	chr1A	460647717	C	A
avgbs_725.1	chr1A	461946394	G	A
avgbs_21060.1	chr1A	461973627	A	C
avgbs_cluster_13836.1	chr1A	461983117	G	C
avgbs_cluster_13836.1	chr1A	461983125	C	A
avgbs_122517.1	chr1A	463830900	C	A
avgbs_cluster_1596.1	chr1A	464372286	G	A
avgbs2_7354.1	chr1A	464372286	G	A
avgbs_115614.1	chr1A	464807736	C	T
avgbs_124397.1	chr1A	464936167	T	C
avgbs_123327.1	chr1A	465212074	A	C
avgbs_13228.1	chr1A	465380211	C	T
avgbs2_171430.1	chr1A	465698452	C	T
avgbs_cluster_34959.1	chr1A	465698452	C	T
avgbs_34559.1	chr1A	465788123	C	A
avgbs_cluster_48087.1	chr1A	465854652	G	C
avgbs_50889.1	chr1A	466338465	T	G
avgbs_6K_65753.1	chr1A	466538548	T	C
avgbs_102299.1	chr1A	466575886	T	C
avgbs_cluster_25155.1	chr1A	466874223	C	T
avgbs2_117703.1	chr1A	466874223	C	T
avgbs_cluster_19309.1	chr1A	466887328	G	A
avgbs_cluster_19309.1	chr1A	466887337	G	A
avgbs_cluster_3222.1	chr1A	466899649	T	C
avgbs_cluster_3222.1	chr1A	466899663	G	A
avgbs_71287.1	chr1A	467227685	C	T
avgbs_30083.1	chr1A	467273784	C	T
avgbs_cluster_29212.1	chr1A	467794458	T	A
avgbs_20621.1	chr1A	468181148	T	C
avgbs_cluster_1075.1	chr1A	468269344	T	G
avgbs2_4578.1	chr1A	468269344	T	G
avgbs_cluster_19812.1	chr1A	468443684	C	T
avgbs_cluster_19812.1	chr1A	468443705	G	A
avgbs_cluster_28254.1	chr1A	468652230	T	C
avgbs_cluster_43879.1	chr1A	469113298	C	T
avgbs_cluster_1342.1	chr1A	469113675	A	T
avgbs_4932.1	chr1A	469371597	T	C
avgbs_47896.1	chr1A	469520014	G	A
avgbs2_75392.2	chr1A	469520014	G	A
avgbs_90977.1	chr1A	469806725	C	T
avgbs_219724.1	chr1A	469928930	A	G
avgbs_311896.1	chr1A	470056376	C	T
avgbs_cluster_24293.1	chr1A	470554589	C	T
avgbs2_113618.1	chr1A	470554589	C	T
avgbs_57829.1	chr1A	471629768	G	A
avgbs_216617.1	chr1A	471630478	C	T
avgbs_cluster_6718.1	chr1A	471847213	T	C
avgbs_cluster_6718.1	chr1A	471847230	G	T
avgbs_cluster_11504.1	chr1A	472011469	A	G
avgbs_cluster_11504.1	chr1A	472011472	A	G
avgbs_cluster_11504.1	chr1A	472011489	G	C
avgbs2_173132.1	chr1A	472385318	G	A
avgbs2_173132.1	chr1A	472385324	C	T
avgbs2_173132.1	chr1A	472385327	T	C
avgbs2_173132.1	chr1A	472385336	T	C
avgbs_1018.1	chr1A	472620485	C	T
avgbs_cluster_41489.1	chr1A	472806471	T	C
avgbs_cluster_8142.1	chr1A	473022098	G	T
avgbs_cluster_3461.1	chr1A	473147610	G	A
avgbs_19471.1	chr1A	473279668	G	T
avgbs_cluster_9323.1	chr1A	474178786	G	A
avgbs_cluster_9323.1	chr1A	474178794	G	A
avgbs_201346.1	chr1A	474338035	T	C
avgbs_82761.1	chr1A	474338103	C	T
avgbs2_35153.1	chr1A	474562313	G	A
avgbs_cluster_6292.1	chr1A	474562313	G	A
avgbs_cluster_27266.1	chr1A	474588777	G	A
avgbs2_128760.1	chr1A	474588777	G	A
avgbs_cluster_27266.1	chr1A	474588808	A	G
avgbs_124028.1	chr1A	474769264	G	A
avgbs_374916.1	chr1A	475427556	C	T
avgbs_cluster_37263.1	chr1A	475427588	C	T
avgbs_18994.1	chr1A	475525972	C	T
avgbs_cluster_19552.1	chr1A	477243534	G	A
avgbs_55244.1	chr1A	477271878	G	A
avgbs_213732.1	chr1A	477924221	T	C
avgbs_cluster_36396.1	chr1A	477924330	G	T
avgbs_25459.1	chr1A	478177491	T	C
avgbs_cluster_19243.1	chr1A	478453642	T	C
avgbs2_91533.1	chr1A	478453642	T	C
avgbs_cluster_19243.1	chr1A	478453673	G	A
avgbs2_91533.1	chr1A	478453673	G	A
avgbs_cluster_5367.1	chr1A	479055606	C	A
avgbs_106557.1	chr1A	479224274	A	G
avgbs_55611.1	chr1A	480266355	T	C
avgbs_46626.1	chr1A	480602180	C	T
avgbs_cluster_6730.1	chr1A	480841386	A	T
avgbs2_42580.1	chr1A	481103421	G	T
avgbs_cluster_7792.1	chr1A	481103421	G	T
avgbs_cluster_1336.1	chr1A	481180405	C	A
avgbs_cluster_39925.1	chr1A	481185062	A	C
avgbs_cluster_39925.1	chr1A	481185107	G	T
avgbs_13658.1	chr1A	481192319	A	G
avgbs_203776.1	chr1A	481327343	G	A
avgbs2_120382.1	chr1A	481329948	A	G
avgbs2_120382.1	chr1A	481329951	A	C
avgbs_5724.1	chr1A	481333606	A	G
avgbs_cluster_32184.1	chr1A	481361852	C	T
avgbs2_152331.1	chr1A	481361852	C	T
avgbs_597551.1	chr1A	481417026	T	C
avgbs_13529.1	chr1A	481522169	G	A
avgbs_104801.1	chr1A	481547566	G	T
avgbs_cluster_22647.1	chr1A	481742989	A	C
avgbs2_105902.1	chr1A	481742989	A	C
avgbs_77014.1	chr1A	481881181	G	C
avgbs_cluster_33848.1	chr1A	482097025	G	A
avgbs_cluster_33848.1	chr1A	482097026	G	A
avgbs_cluster_23453.1	chr1A	482435294	C	T
avgbs_cluster_23453.1	chr1A	482435332	A	G
avgbs2_25742.1	chr1A	482599299	A	G
avgbs2_25742.1	chr1A	482599325	C	T
avgbs_35455.1	chr1A	483327548	G	A
avgbs2_60082.1	chr1A	483327548	G	A
avgbs_cluster_26239.1	chr1A	483662079	G	A
avgbs2_123334.1	chr1A	483662079	G	A
avgbs_cluster_20585.1	chr1A	483673589	G	A
avgbs2_97586.1	chr1A	483673589	G	A
avgbs_cluster_20585.1	chr1A	483673604	G	T
avgbs_cluster_20585.1	chr1A	483673616	C	T
avgbs2_97586.1	chr1A	483673616	C	T
avgbs_cluster_23216.1	chr1A	483867188	G	C
avgbs_52527.1	chr1A	484087339	C	T
avgbs_8659.1	chr1A	484150313	A	G
avgbs_cluster_40814.1	chr1A	484159970	C	A
avgbs_cluster_30389.1	chr1A	484527652	G	A
avgbs_70347.1	chr1A	485137241	G	A
avgbs_cluster_37248.1	chr1A	485143257	G	A
avgbs_cluster_37248.1	chr1A	485143299	C	T
avgbs_cluster_42491.1	chr1A	485143419	C	T
avgbs_cluster_42716.1	chr1A	485144747	T	C
avgbs_105778.1	chr1A	485180271	G	C
avgbs_387790.1	chr1A	485945613	T	G
avgbs_cluster_67336.1	chr1A	486001764	G	A
avgbs2_74378.1	chr1A	486001764	G	A
avgbs_26340.1	chr1A	486201170	A	G
avgbs_50219.1	chr1A	486203451	C	G
avgbs_cluster_20926.1	chr1A	486470579	T	C
avgbs2_98996.1	chr1A	486470579	T	C
avgbs_cluster_20926.1	chr1A	486470580	G	A
avgbs2_98996.1	chr1A	486470580	G	A
avgbs_203899.1	chr1A	486568288	C	T
avgbs2_86995.1	chr1A	486568288	C	T
avgbs_51729.1	chr1A	486603613	A	T
avgbs_6399.1	chr1A	486623924	G	A
avgbs_18134.1	chr1A	486721252	G	A
avgbs_125929.1	chr1A	486723604	A	G
avgbs_cluster_14291.1	chr1A	486849501	C	T
avgbs2_69785.1	chr1A	486849501	C	T
avgbs_cluster_14291.1	chr1A	486849503	C	T
avgbs2_69785.1	chr1A	486849503	C	T
avgbs_330029.1	chr1A	486940516	C	A
avgbs_82636.1	chr1A	486955618	C	T
avgbs_3928.1	chr1A	487354410	T	C
avgbs_79452.1	chr1A	487526460	A	G
avgbs_cluster_27780.1	chr1A	488274254	G	A
avgbs_cluster_27780.1	chr1A	488274261	T	A
avgbs_cluster_27780.1	chr1A	488274275	A	C
avgbs_cluster_1707.1	chr1A	488334340	G	A
avgbs_cluster_21785.1	chr1A	488464666	C	T
avgbs_cluster_22591.1	chr1A	488728163	G	A
avgbs2_105644.1	chr1A	488728163	G	A
avgbs2_189614.1	chr1A	489042899	G	C
avgbs_cluster_32740.1	chr1A	489274939	A	T
avgbs_cluster_32740.1	chr1A	489274947	G	T
avgbs_11845.1	chr1A	489399174	G	A
avgbs_cluster_22994.1	chr1A	489467699	C	A
avgbs_cluster_22994.1	chr1A	489467725	C	T
avgbs_cluster_22994.1	chr1A	489467734	C	T
avgbs2_29581.1	chr1A	489505391	C	T
avgbs2_29581.1	chr1A	489505404	G	T
avgbs_cluster_36313.1	chr1A	489512456	G	C
avgbs2_178040.1	chr1A	489512456	G	C
avgbs_cluster_24711.1	chr1A	489594181	G	A
avgbs_cluster_15924.1	chr1A	489614363	A	G
avgbs2_77020.1	chr1A	489614363	A	G
avgbs_cluster_15924.1	chr1A	489614405	G	A
avgbs2_77020.1	chr1A	489614405	G	A
avgbs_cluster_40516.1	chr1A	490103881	T	C
avgbs_cluster_40516.1	chr1A	490103882	G	A
avgbs_97457.1	chr1A	490136188	A	G
avgbs_108575.1	chr1A	490180512	T	G
avgbs_52431.1	chr1A	490187200	A	G
avgbs_cluster_4799.1	chr1A	490302556	G	A
avgbs_cluster_40578.1	chr1A	490303107	A	T
avgbs_cluster_2682.1	chr1A	490304470	C	T
avgbs_cluster_2682.1	chr1A	490304518	G	A
avgbs_470296.1	chr1A	490360078	G	A
avgbs2_66402.1	chr1A	490360078	G	A
avgbs2_66402.2	chr1A	490360098	G	T
avgbs_cluster_71422.1	chr1A	490441654	C	T
avgbs_79775.1	chr1A	490485881	G	A
avgbs_75039.1	chr1A	490885792	C	T
avgbs2_121640.1	chr1A	491162948	G	A
avgbs_cluster_1252.1	chr1A	491381139	A	G
avgbs_cluster_1252.1	chr1A	491381191	T	C
avgbs2_5555.1	chr1A	491381191	T	C
avgbs_309099.1	chr1A	492210406	C	T
avgbs_14297.1	chr1A	492478222	C	T
avgbs_52690.1	chr1A	492508926	G	T
avgbs_6K_70801.1	chr1A	492512665	C	T
avgbs2_196753.1	chr1A	492567689	C	T
avgbs_cluster_40127.1	chr1A	492567689	C	T
avgbs_cluster_40127.1	chr1A	492567702	C	A
avgbs2_196753.1	chr1A	492567702	C	A
avgbs2_169760.1	chr1A	492903594	A	G
avgbs2_169760.1	chr1A	492903626	G	A
avgbs_cluster_27059.1	chr1A	493361165	A	G
avgbs2_127616.1	chr1A	493361165	A	G
avgbs_cluster_27059.1	chr1A	493361193	G	A
avgbs2_127616.1	chr1A	493361193	G	A
avgbs_cluster_27059.1	chr1A	493361195	C	G
avgbs2_127616.1	chr1A	493361195	C	G
avgbs2_124072.1	chr1A	493458426	C	T
avgbs2_124072.1	chr1A	493458431	G	A
avgbs_109081.1	chr1A	494240692	A	T
avgbs2_174728.1	chr1A	494240692	A	T
avgbs_cluster_26321.1	chr1A	494522149	A	C
avgbs_cluster_29862.1	chr1A	494522247	T	C
avgbs2_41822.1	chr1A	494678474	G	A
avgbs_cluster_7617.1	chr1A	494678474	G	A
avgbs2_41822.1	chr1A	494678497	A	G
avgbs_cluster_7617.1	chr1A	494678497	A	G
avgbs_cluster_7086.1	chr1A	494797981	G	A
avgbs_cluster_7086.1	chr1A	494798010	C	T
avgbs_98687.1	chr1A	495025405	T	C
avgbs_cluster_23183.1	chr1A	495041627	C	T
avgbs2_108568.1	chr1A	495041627	C	T
avgbs_cluster_23183.1	chr1A	495041637	C	T
avgbs2_108568.1	chr1A	495041637	C	T
avgbs2_133811.1	chr1A	495042405	T	C
avgbs_117661.1	chr1A	495042436	C	T
avgbs_cluster_27569.1	chr1A	495356783	G	T
avgbs2_130595.1	chr1A	495356783	G	T
avgbs_cluster_27569.1	chr1A	495356800	G	C
avgbs2_130595.1	chr1A	495356800	G	C
avgbs_cluster_43088.1	chr1A	495549830	C	G
avgbs2_57846.1	chr1A	495549830	C	G
avgbs_97116.1	chr1A	495723697	A	G
avgbs_cluster_30029.1	chr1A	495748686	G	A
avgbs2_144128.1	chr1A	495748686	G	A
avgbs_cluster_30029.1	chr1A	495748701	C	A
avgbs_101335.1	chr1A	495767101	C	T
avgbs2_162747.1	chr1A	495767124	C	T
avgbs_cluster_58236.1	chr1A	496093482	C	A
avgbs_97055.1	chr1A	496096850	C	A
avgbs_cluster_7270.1	chr1A	496116181	C	T
avgbs2_40492.1	chr1A	496116181	C	T
avgbs_320288.1	chr1A	496638836	C	A
avgbs_cluster_23324.1	chr1A	496668651	G	A
avgbs_cluster_23324.1	chr1A	496668665	T	G
avgbs_17994.1	chr1A	496788367	T	C
avgbs_cluster_12387.1	chr1A	496942360	G	T
avgbs2_62908.1	chr1A	496942360	G	T
avgbs_cluster_12387.1	chr1A	496942361	A	T
avgbs2_62908.1	chr1A	496942361	A	T
avgbs_59114.1	chr1A	497099495	A	C
avgbs_111914.1	chr1A	497178986	G	T
avgbs_cluster_42974.1	chr1A	497290959	G	C
avgbs_cluster_60561.1	chr1A	497486868	C	T
avgbs_cluster_6450.1	chr1A	497694665	G	A
avgbs_cluster_6450.1	chr1A	497694692	A	G
avgbs_cluster_23875.1	chr1A	498120698	C	A
avgbs_cluster_23875.1	chr1A	498120699	C	A
avgbs_cluster_23898.2	chr1A	498121841	C	A
avgbs_cluster_23898.1	chr1A	498121841	C	A
avgbs_cluster_23898.2	chr1A	498121875	T	G
avgbs_cluster_23898.1	chr1A	498121875	T	G
avgbs_cluster_7316.1	chr1A	498174476	A	G
avgbs2_104112.1	chr1A	498829418	T	C
avgbs2_104112.1	chr1A	498829437	G	A
avgbs_cluster_8560.1	chr1A	499007372	C	T
avgbs_216943.1	chr1A	499059297	G	A
avgbs2_23971.1	chr1A	499220851	C	T
avgbs_cluster_4310.1	chr1A	499220851	C	T
avgbs2_105015.1	chr1A	499229451	G	A
avgbs2_9323.1	chr1A	499380523	G	A
avgbs2_9323.1	chr1A	499380537	C	T
avgbs2_9323.1	chr1A	499380559	T	A
avgbs_602114.1	chr1A	499594150	G	A
avgbs_cluster_22013.1	chr1A	499639340	C	A
avgbs_cluster_22013.1	chr1A	499639351	A	G
avgbs_cluster_43024.1	chr1A	499640523	C	T
avgbs2_30341.1	chr1A	499974537	T	C
avgbs_cluster_40646.1	chr1A	499995227	C	T
avgbs_cluster_42395.1	chr1A	500166400	G	A
avgbs_406121.1	chr1A	500446532	C	T
avgbs2_135311.1	chr1A	500536984	T	C
avgbs2_135311.1	chr1A	500537013	C	T
avgbs_35727.1	chr1A	500647689	G	T
avgbs_312013.1	chr1A	500765905	T	C
avgbs_32454.1	chr1A	500769836	A	C
avgbs_cluster_38671.1	chr1A	500822592	G	C
avgbs_cluster_37660.1	chr1A	500867843	T	C
avgbs_cluster_37660.1	chr1A	500867849	T	C
avgbs_cluster_37660.1	chr1A	500867880	A	G
avgbs_23848.1	chr1A	501269042	G	A
avgbs_cluster_16196.1	chr1A	501471591	A	C
avgbs_cluster_16196.1	chr1A	501471607	T	C
avgbs_17617.1	chr1A	501658376	C	T
avgbs2_33531.1	chr1A	501658376	C	T
avgbs_cluster_39645.1	chr1A	501745976	A	C
avgbs_cluster_39645.1	chr1A	501745988	C	T
avgbs_107955.1	chr1A	502300067	G	A
avgbs_cluster_15581.1	chr1A	502801617	C	G
avgbs_21420.1	chr1A	502815475	C	T
avgbs_cluster_2680.1	chr1A	502875329	T	G
avgbs_cluster_2680.1	chr1A	502875340	A	G
avgbs_cluster_33178.1	chr1A	502877874	C	T
avgbs2_162381.1	chr1A	502877874	C	T
avgbs_cluster_31868.1	chr1A	502909309	C	G
avgbs_cluster_15454.1	chr1A	502959487	T	C
avgbs_cluster_32377.1	chr1A	502995160	G	T
avgbs_cluster_32377.1	chr1A	502995172	A	G
avgbs_21666.1	chr1A	503222628	C	T
avgbs2_117366.1	chr1A	503238750	T	C
avgbs2_117366.1	chr1A	503238786	G	A
avgbs_cluster_23290.1	chr1A	503366538	C	T
avgbs_cluster_23290.1	chr1A	503366539	T	C
avgbs_cluster_30206.1	chr1A	503640660	C	T
avgbs_cluster_30206.1	chr1A	503640662	C	T
avgbs_cluster_16254.1	chr1A	504092370	G	A
avgbs_cluster_15200.1	chr1A	504263374	A	T
avgbs_cluster_15200.1	chr1A	504263382	C	A
avgbs_cluster_24831.1	chr1A	504412723	A	G
avgbs_93689.1	chr1A	504434454	A	C
avgbs_cluster_1955.1	chr1A	504452140	T	A
avgbs_cluster_8737.1	chr1A	504454236	G	A
avgbs_cluster_8737.1	chr1A	504454241	A	C
avgbs_326814.1	chr1A	504459472	A	G
avgbs_cluster_19878.1	chr1A	504460180	C	A
avgbs_49858.1	chr1A	504506837	A	G
avgbs_34447.1	chr1A	504720682	C	T
avgbs2_197142.1	chr1A	505204458	C	T
avgbs_cluster_40210.1	chr1A	505204458	C	T
avgbs_cluster_40210.1	chr1A	505204481	G	A
avgbs2_197142.1	chr1A	505204481	G	A
avgbs_cluster_6248.1	chr1A	505677202	A	G
avgbs_cluster_38070.1	chr1A	505877555	C	T
avgbs_cluster_12206.1	chr1A	505907410	C	T
avgbs2_62201.1	chr1A	505907410	C	T
avgbs_cluster_12206.1	chr1A	505907425	G	T
avgbs2_62201.1	chr1A	505907425	G	T
avgbs_cluster_12206.1	chr1A	505907429	A	G
avgbs2_62201.1	chr1A	505907429	A	G
avgbs_cluster_12446.1	chr1A	505909062	C	G
avgbs_cluster_24806.1	chr1A	505988596	C	A
avgbs2_116029.1	chr1A	505988596	C	A
avgbs_cluster_24806.1	chr1A	505988603	A	G
avgbs_cluster_30757.1	chr1A	506045366	C	T
avgbs2_142983.2	chr1A	506073629	G	A
avgbs_cluster_55479.1	chr1A	506105587	C	T
avgbs_cluster_3275.1	chr1A	506191616	G	A
avgbs_cluster_3275.1	chr1A	506191617	A	T
avgbs_cluster_39122.1	chr1A	506191722	T	G
avgbs_cluster_3006.1	chr1A	506421248	G	C
avgbs_91630.1	chr1A	506644903	T	C
avgbs_110641.1	chr1A	506711768	T	A
avgbs2_63234.1	chr1A	506711768	T	A
avgbs_110641.1	chr1A	506711818	T	C
avgbs2_63234.1	chr1A	506711818	T	C
avgbs_cluster_18006.1	chr1A	507040394	C	T
avgbs_cluster_18006.1	chr1A	507040405	A	G
avgbs2_99092.1	chr1A	507139544	C	T
avgbs_33061.1	chr1A	507287675	T	C
avgbs_10731.1	chr1A	507300766	C	T
avgbs_cluster_25820.1	chr1A	507709459	C	T
avgbs_cluster_25820.1	chr1A	507709466	A	G
avgbs_cluster_25820.1	chr1A	507709499	C	T
avgbs2_146798.1	chr1A	507709499	C	T
avgbs_cluster_25820.1	chr1A	507709502	C	T
avgbs_224789.1	chr1A	507717705	A	G
avgbs_cluster_38414.1	chr1A	507764327	C	T
avgbs_cluster_38414.1	chr1A	507764331	A	G
avgbs_9699.1	chr1A	508015800	G	C
avgbs_24684.1	chr1A	508015987	G	C
avgbs_cluster_25763.1	chr1A	508025801	G	C
avgbs_cluster_41206.1	chr1A	508301633	C	T
avgbs_cluster_153.1	chr1A	508322659	C	T
avgbs_113929.1	chr1A	508323426	C	T
avgbs2_3331.1	chr1A	508324857	G	A
avgbs_cluster_51956.1	chr1A	508324857	G	A
avgbs_cluster_51956.1	chr1A	508324876	G	T
avgbs2_3331.1	chr1A	508324876	G	T
avgbs2_3755.1	chr1A	508410566	C	T
avgbs_cluster_43015.1	chr1A	508410566	C	T
avgbs2_3755.1	chr1A	508410577	G	C
avgbs_cluster_8450.1	chr1A	508429193	G	A
avgbs_61787.1	chr1A	508432105	G	A
avgbs2_96023.2	chr1A	508439411	C	T
avgbs2_138041.1	chr1A	508541947	C	T
avgbs2_138041.1	chr1A	508541952	T	G
avgbs2_138041.1	chr1A	508541976	A	G
avgbs_cluster_21145.1	chr1A	508576520	G	A
avgbs_cluster_21145.1	chr1A	508576540	A	G
avgbs_82883.1	chr1A	508767235	A	C
avgbs_cluster_23827.1	chr1A	508769334	T	A
avgbs_cluster_23827.1	chr1A	508769342	G	A
avgbs_cluster_43944.1	chr1A	508781418	T	C
avgbs_105292.1	chr1A	508917675	A	C
avgbs_84488.1	chr1A	509304670	T	C
avgbs2_130912.1	chr1A	509304670	T	C
avgbs_cluster_1591.1	chr1A	509317606	A	C
avgbs_cluster_1591.1	chr1A	509317639	G	C
avgbs_cluster_26388.1	chr1A	509330114	C	G
avgbs_6K_52130.1	chr1A	509330130	C	A
avgbs_5304.1	chr1A	509403376	C	T
avgbs_123241.1	chr1A	509405596	G	C
avgbs2_196676.1	chr1A	509405596	G	C
avgbs_cluster_14246.1	chr1A	509545246	T	C
avgbs_cluster_14246.1	chr1A	509545295	G	A
avgbs_119474.1	chr1A	509589882	C	A
avgbs_6K_75415.1	chr1A	510074224	G	A
avgbs_11908.1	chr1A	510113177	C	A
avgbs_221891.1	chr1A	510120244	T	C
avgbs_18492.1	chr1A	510121850	C	T
avgbs2_1656.1	chr1A	510284192	G	A
avgbs_cluster_488.1	chr1A	510284192	G	A
avgbs2_1656.1	chr1A	510284207	G	T
avgbs_cluster_488.1	chr1A	510284207	G	T
avgbs_cluster_33475.1	chr1A	510430597	G	A
avgbs_cluster_7668.1	chr1A	510452059	A	G
avgbs_cluster_7668.1	chr1A	510452065	T	C
avgbs_cluster_7668.1	chr1A	510452075	G	A
avgbs_56618.1	chr1A	510544191	T	C
avgbs_cluster_10244.1	chr1A	510697470	G	A
avgbs_25291.1	chr1A	510729823	G	A
avgbs_49680.1	chr1A	510935978	C	T
avgbs_80587.1	chr1A	511045645	C	T
avgbs_339.1	chr1A	511085124	G	C
avgbs_82029.1	chr1A	511092403	T	C
avgbs_65379.1	chr1A	511270767	A	G
avgbs2_190683.1	chr1A	511510579	G	A
avgbs_cluster_38881.1	chr1A	511510579	G	A
avgbs_102525.1	chr1A	511766396	C	A
avgbs2_30005.1	chr1A	512262523	C	A
avgbs_cluster_43050.1	chr1A	512262523	C	A
avgbs_cluster_1820.1	chr1A	512693681	G	C
avgbs_cluster_11295.1	chr1A	512725608	T	C
avgbs2_58353.1	chr1A	512725608	T	C
avgbs_cluster_11295.1	chr1A	512725635	C	T
avgbs2_58353.1	chr1A	512725635	C	T
avgbs_cluster_26134.1	chr1A	512982862	C	T
avgbs_cluster_28973.1	chr1A	513158641	T	C
avgbs_cluster_28973.1	chr1A	513158680	G	A
avgbs_224924.1	chr1A	513174838	G	A
avgbs_224464.1	chr1A	513533571	G	A
avgbs_315881.1	chr1A	513636975	C	A
avgbs_cluster_36682.1	chr1A	513769956	G	C
avgbs_cluster_36682.1	chr1A	513769973	A	C
avgbs_101665.1	chr1A	514197026	T	C
avgbs_111782.1	chr1A	514352258	T	G
avgbs_117095.1	chr1A	514593900	G	T
avgbs_98356.1	chr1A	514600828	A	G
avgbs_5781.1	chr1A	514606756	C	A
avgbs_2231.1	chr1A	514610963	T	C
avgbs_124046.1	chr1A	514612689	G	A
avgbs_125892.1	chr1A	514654708	T	G
avgbs2_200016.1	chr1A	514654708	T	G
avgbs_19754.1	chr1A	514732186	T	C
avgbs2_62314.2	chr1A	514759048	C	T
avgbs_110406.1	chr1A	514759168	T	C
avgbs_103930.1	chr1A	514770633	G	A
avgbs2_167125.1	chr1A	514770633	G	A
avgbs2_167125.1	chr1A	514770650	G	T
avgbs2_167125.1	chr1A	514770671	G	A
avgbs2_159224.1	chr1A	514803956	A	T
avgbs2_159224.1	chr1A	514803959	A	G
avgbs_cluster_32541.1	chr1A	514803968	C	T
avgbs2_159224.1	chr1A	514803968	C	T
avgbs2_159224.1	chr1A	514803991	A	G
avgbs2_159224.1	chr1A	514803993	C	T
avgbs2_175184.2	chr1A	514804111	T	C
avgbs_cluster_35711.2	chr1A	514804111	T	C
avgbs_cluster_35711.2	chr1A	514804120	G	A
avgbs2_175184.2	chr1A	514804120	G	A
avgbs_216842.1	chr1A	514869762	T	G
avgbs2_19712.1	chr1A	514869762	T	G
avgbs_74420.1	chr1A	514870338	G	T
avgbs_108818.1	chr1A	514955226	C	G
avgbs_cluster_91.1	chr1A	514962546	C	A
avgbs_cluster_37766.1	chr1A	515059506	C	G
avgbs_43051.1	chr1A	515188318	C	T
avgbs_cluster_36346.1	chr1A	515444675	T	C
avgbs2_178091.1	chr1A	515444675	T	C
avgbs2_178091.1	chr1A	515444720	T	G
avgbs_cluster_36346.1	chr1A	515444720	T	G
avgbs2_178091.1	chr1A	515444722	C	T
avgbs_cluster_36346.1	chr1A	515444722	C	T
avgbs_cluster_11441.1	chr1A	515493640	T	C
avgbs_92509.1	chr1A	515558725	C	G
avgbs_204693.1	chr1A	515657515	C	G
avgbs_cluster_30030.1	chr1A	515978786	T	C
avgbs_cluster_30030.1	chr1A	515978796	C	G
avgbs_cluster_29628.1	chr1A	515994121	G	T
avgbs_cluster_7326.1	chr1A	515994198	T	C
avgbs_23574.1	chr1A	516407109	A	G
avgbs_46579.1	chr1A	516540324	C	T
avgbs2_73754.1	chr1A	516540324	C	T
avgbs2_73754.1	chr1A	516540332	C	T
avgbs2_73754.1	chr1A	516540356	G	A
avgbs_29974.1	chr1A	516769176	G	A
avgbs_cluster_38064.1	chr1A	516821356	G	A
avgbs_cluster_38064.1	chr1A	516821364	G	T
avgbs_17103.1	chr1A	517238062	T	C
avgbs_cluster_5272.1	chr1A	517473183	C	T
avgbs_cluster_5272.1	chr1A	517473209	G	A
avgbs_cluster_4313.1	chr1A	517514699	A	G
avgbs_240838.1	chr1A	517628074	C	T
avgbs2_90322.1	chr1A	517628074	C	T
avgbs_cluster_34668.1	chr1A	517699761	G	C
avgbs_cluster_1847.1	chr1A	517700295	T	C
avgbs_cluster_1847.1	chr1A	517700306	T	G
avgbs_29620.1	chr1A	517714022	A	C
avgbs_213249.1	chr1A	517835899	A	C
avgbs_214012.1	chr1A	517855016	C	G
avgbs_106814.1	chr1A	517939880	C	G
avgbs_38970.1	chr1A	518022133	T	C
avgbs_cluster_828.1	chr1A	518073195	G	A
avgbs_cluster_828.1	chr1A	518073212	G	T
avgbs_cluster_51479.1	chr1A	518193340	C	T
avgbs2_48402.1	chr1A	518193340	C	T
avgbs_cluster_51479.1	chr1A	518193382	C	T
avgbs2_48402.1	chr1A	518193382	C	T
avgbs_6942.1	chr1A	518568543	G	A
avgbs_cluster_4212.1	chr1A	518678563	A	C
avgbs_102668.1	chr1A	518686324	C	T
avgbs2_77129.1	chr1A	518819059	G	A
avgbs_48864.1	chr1A	518819071	G	C
avgbs2_77129.1	chr1A	518819071	G	C
avgbs2_77129.1	chr1A	518819076	C	G
avgbs_cluster_39952.1	chr1A	518946599	T	C
avgbs_10697.1	chr1A	519310906	T	C
avgbs2_19365.1	chr1A	519310906	T	C
avgbs2_74628.1	chr1A	519340924	A	G
avgbs2_9248.1	chr1A	519372908	C	T
avgbs_cluster_55947.1	chr1A	519372908	C	T
avgbs_35714.1	chr1A	519374245	T	C
avgbs_109795.1	chr1A	519381880	G	A
avgbs_cluster_38995.1	chr1A	519679815	G	T
avgbs_cluster_38995.1	chr1A	519679848	A	G
avgbs_21257.1	chr1A	519714480	C	T
avgbs2_43743.1	chr1A	519995657	A	G
avgbs_cluster_8202.1	chr1A	519995657	A	G
avgbs_83913.1	chr1A	520026189	C	T
avgbs_15825.1	chr1A	520029095	G	T
avgbs_cluster_38804.1	chr1A	520133804	G	A
avgbs_cluster_38804.1	chr1A	520133805	C	T
avgbs_cluster_38804.1	chr1A	520133812	G	A
avgbs_cluster_36614.1	chr1A	520145898	A	T
avgbs_cluster_25641.1	chr1A	520194883	T	C
avgbs_75885.1	chr1A	520197276	T	C
avgbs_cluster_3455.1	chr1A	520197348	A	G
avgbs_cluster_2508.1	chr1A	520224100	C	T
avgbs_cluster_2508.1	chr1A	520224103	G	C
avgbs_124468.1	chr1A	520237933	C	T
avgbs_229732.1	chr1A	520350137	T	C
avgbs2_179588.2	chr1A	520350208	G	C
avgbs_cluster_36725.1	chr1A	520350208	G	C
avgbs_20642.1	chr1A	520378133	G	A
avgbs2_115148.1	chr1A	520521476	T	C
avgbs2_28228.1	chr1A	520523613	C	G
avgbs2_28228.1	chr1A	520523614	C	A
avgbs2_28228.1	chr1A	520523633	G	A
avgbs_11973.1	chr1A	520596612	T	C
avgbs_cluster_41129.1	chr1A	520598547	T	C
avgbs_217338.1	chr1A	520652268	C	T
avgbs_102771.1	chr1A	520727783	T	C
avgbs_73063.1	chr1A	520843946	A	C
avgbs_cluster_28690.1	chr1A	520867000	C	T
avgbs_cluster_20486.1	chr1A	521034561	T	G
avgbs2_97218.1	chr1A	521034561	T	G
avgbs_cluster_10890.1	chr1A	521138453	A	G
avgbs2_56427.1	chr1A	521138453	A	G
avgbs2_56427.1	chr1A	521138467	G	A
avgbs_cluster_10890.1	chr1A	521138491	A	G
avgbs2_56427.1	chr1A	521138491	A	G
avgbs_97898.1	chr1A	521237092	A	G
avgbs_cluster_36540.1	chr1A	521327575	A	G
avgbs_cluster_36540.1	chr1A	521327587	A	C
avgbs_cluster_39327.1	chr1A	521378778	T	C
avgbs2_143666.1	chr1A	521395577	T	A
avgbs2_143666.1	chr1A	521395582	G	A
avgbs2_174661.1	chr1A	521683668	A	G
avgbs_cluster_35594.1	chr1A	521683668	A	G
avgbs2_174661.1	chr1A	521683676	T	C
avgbs_cluster_35594.1	chr1A	521683676	T	C
avgbs_cluster_8519.1	chr1A	521683714	G	T
avgbs2_45689.1	chr1A	521683714	G	T
avgbs_cluster_8519.1	chr1A	521683750	G	C
avgbs2_45689.1	chr1A	521683750	G	C
avgbs_cluster_1008.1	chr1A	521689079	T	C
avgbs_45603.1	chr1A	521706200	T	G
avgbs2_194643.1	chr1A	521708196	G	A
avgbs2_194643.1	chr1A	521708237	A	G
avgbs2_194643.1	chr1A	521708242	T	C
avgbs_69446.1	chr1A	521710007	G	A
avgbs2_106120.1	chr1A	521710007	G	A
avgbs_215705.1	chr1A	521733314	T	G
avgbs_cluster_28089.1	chr1A	521733858	A	G
avgbs_cluster_36468.1	chr1A	521748041	T	G
avgbs_cluster_23204.1	chr1A	521750572	G	A
avgbs2_108667.1	chr1A	521750572	G	A
avgbs_cluster_23204.1	chr1A	521750589	C	T
avgbs2_108667.1	chr1A	521750589	C	T
avgbs_cluster_31710.1	chr1A	522313480	G	A
avgbs2_24807.2	chr1A	522313480	G	A
avgbs_cluster_31710.1	chr1A	522313490	C	T
avgbs2_24807.2	chr1A	522313490	C	T
avgbs_cluster_29053.1	chr1A	522358918	G	T
avgbs_cluster_29053.1	chr1A	522358922	C	T
avgbs_53849.1	chr1A	522408278	T	C
avgbs2_164508.1	chr1A	523924849	A	G
avgbs2_164508.1	chr1A	523924872	G	C
avgbs_cluster_33598.1	chr1A	523924872	G	C
avgbs_102489.1	chr1A	523930436	C	G
avgbs2_164504.1	chr1A	523930436	C	G
avgbs_80785.1	chr1A	523930462	G	A
avgbs_cluster_21625.1	chr1A	524079278	T	A
avgbs_cluster_21625.1	chr1A	524079284	A	G
avgbs2_176414.1	chr1A	524201368	C	T
avgbs2_176414.1	chr1A	524201384	C	T
avgbs2_176414.1	chr1A	524201387	T	C
avgbs_cluster_11577.1	chr1A	524208895	G	A
avgbs_cluster_11577.1	chr1A	524208919	G	A
avgbs_cluster_19091.1	chr1A	524277705	C	T
avgbs_cluster_37889.1	chr1A	524281815	T	C
avgbs_cluster_37889.1	chr1A	524281856	G	A
avgbs_cluster_37889.1	chr1A	524281866	G	T
avgbs_cluster_36326.1	chr1A	524424937	T	A
avgbs_cluster_36326.1	chr1A	524424982	T	C
avgbs_cluster_39521.1	chr1A	524692013	A	G
avgbs2_44065.1	chr1A	524772678	T	C
avgbs_cluster_43654.1	chr1A	524772678	T	C
avgbs_cluster_28077.1	chr1A	524887716	T	G
avgbs2_133427.1	chr1A	524887716	T	G
avgbs_cluster_10931.1	chr1A	524897662	C	T
avgbs_cluster_10931.1	chr1A	524897675	G	A
avgbs_35571.1	chr1A	525015366	G	A
avgbs_cluster_19092.1	chr1A	525062479	T	C
avgbs_cluster_19092.1	chr1A	525062491	C	T
avgbs_cluster_24693.1	chr1A	525068731	G	A
avgbs_225890.1	chr1A	525116011	T	C
avgbs2_3074.1	chr1A	525116011	T	C
avgbs2_166096.1	chr1A	525140908	G	T
avgbs_cluster_33888.1	chr1A	525140908	G	T
avgbs_205608.1	chr1A	525294781	G	C
avgbs_10368.1	chr1A	525298558	C	T
avgbs_51409.1	chr1A	525300587	G	A
avgbs2_80912.1	chr1A	525300587	G	A
avgbs_cluster_22806.1	chr1A	525335174	C	T
avgbs2_106622.1	chr1A	525335174	C	T
avgbs_10150.1	chr1A	525638367	G	A
avgbs_cluster_25876.1	chr1A	525646509	A	G
avgbs_cluster_37156.1	chr1A	525799349	T	C
avgbs_cluster_37156.1	chr1A	525799388	C	T
avgbs2_105499.1	chr1C	265567	G	A
avgbs_cluster_14186.1	chr1C	1439174	C	T
avgbs_219632.1	chr1C	1779499	C	T
avgbs_4561.1	chr1C	2210321	T	C
avgbs_cluster_6338.1	chr1C	2248476	G	C
avgbs2_93834.1	chr1C	2250228	A	G
avgbs2_93834.1	chr1C	2250244	C	T
avgbs_224921.1	chr1C	2271936	C	A
avgbs_cluster_7828.1	chr1C	2623470	A	G
avgbs_cluster_7828.1	chr1C	2623483	G	A
avgbs_cluster_3100.1	chr1C	2746720	G	A
avgbs_cluster_3614.1	chr1C	2861689	G	A
avgbs_cluster_3614.1	chr1C	2861693	T	C
avgbs_cluster_15381.1	chr1C	3229340	T	C
avgbs_201268.1	chr1C	3392829	G	A
avgbs_cluster_27338.1	chr1C	3720881	G	T
avgbs2_129282.1	chr1C	3720881	G	T
avgbs_cluster_27338.1	chr1C	3720912	A	G
avgbs2_129282.1	chr1C	3720912	A	G
avgbs_cluster_34792.1	chr1C	3729440	G	A
avgbs_205119.1	chr1C	3844529	G	A
avgbs_cluster_5466.1	chr1C	3937393	A	G
avgbs_cluster_5466.1	chr1C	3937411	G	C
avgbs2_34611.1	chr1C	3940206	G	C
avgbs_cluster_6206.1	chr1C	3940206	G	C
avgbs2_34611.1	chr1C	3940214	G	A
avgbs_cluster_6206.1	chr1C	3940214	G	A
avgbs2_34611.1	chr1C	3940231	A	G
avgbs_cluster_6206.1	chr1C	3940231	A	G
avgbs_cluster_11812.1	chr1C	3950412	G	A
avgbs2_60745.2	chr1C	3950412	G	A
avgbs_21047.1	chr1C	3953448	G	A
avgbs2_125107.2	chr1C	4076971	G	C
avgbs_51408.1	chr1C	4992984	A	C
avgbs_cluster_1590.1	chr1C	5007972	G	C
avgbs_cluster_42722.1	chr1C	5077283	G	T
avgbs2_109576.1	chr1C	5077283	G	T
avgbs_cluster_7005.1	chr1C	5109951	A	G
avgbs_cluster_7005.1	chr1C	5109987	C	T
avgbs_cluster_18332.1	chr1C	5196176	A	T
avgbs_cluster_67390.1	chr1C	5586526	C	T
avgbs_23234.1	chr1C	5611415	C	G
avgbs_cluster_33880.1	chr1C	5728001	G	A
avgbs2_166045.1	chr1C	5728001	G	A
avgbs_cluster_33880.1	chr1C	5728046	A	G
avgbs2_166045.1	chr1C	5728046	A	G
avgbs_124669.1	chr1C	6012249	G	C
avgbs2_188122.1	chr1C	6110373	C	A
avgbs_123178.1	chr1C	6328812	C	T
avgbs2_23290.1	chr1C	6384363	A	G
avgbs2_77297.1	chr1C	6518653	C	A
avgbs2_77297.2	chr1C	6518665	G	A
avgbs2_77297.2	chr1C	6518669	C	T
avgbs2_77297.2	chr1C	6518675	C	T
avgbs2_77297.1	chr1C	6518677	G	A
avgbs2_77297.2	chr1C	6518690	C	T
avgbs_cluster_40545.1	chr1C	6667995	A	C
avgbs_cluster_40545.1	chr1C	6667999	A	C
avgbs2_41787.1	chr1C	6743570	C	T
avgbs_cluster_7613.1	chr1C	6743570	C	T
avgbs2_41787.1	chr1C	6743600	C	G
avgbs_cluster_7613.1	chr1C	6743600	C	G
avgbs_cluster_20789.2	chr1C	6743623	G	C
avgbs_cluster_20789.1	chr1C	6743623	G	C
avgbs_cluster_40278.1	chr1C	7139556	C	T
avgbs_cluster_40278.1	chr1C	7139595	C	A
avgbs_116123.1	chr1C	7139606	A	G
avgbs2_90044.1	chr1C	7354147	G	A
avgbs2_90044.1	chr1C	7354182	G	T
avgbs2_90044.1	chr1C	7354205	A	G
avgbs_cluster_3916.1	chr1C	7427272	C	T
avgbs_cluster_3916.1	chr1C	7427275	C	T
avgbs_cluster_6572.1	chr1C	7610061	G	C
avgbs2_36768.2	chr1C	7610061	G	C
avgbs_cluster_6572.1	chr1C	7610099	G	T
avgbs2_36768.2	chr1C	7610099	G	T
avgbs2_36768.2	chr1C	7610102	A	C
avgbs2_36768.2	chr1C	7610110	T	A
avgbs_cluster_44148.1	chr1C	8127563	C	T
avgbs_424546.1	chr1C	8161586	C	G
avgbs_38331.1	chr1C	8161697	A	G
avgbs_cluster_41356.1	chr1C	8366573	C	T
avgbs_cluster_53827.1	chr1C	8521781	A	G
[truncated: 29,582 more rows]
