# Supplementary material for: Global genomic population structure of wild and cultivated oat reveals signatures of chromosome rearrangements
Source: Nat Commun. 2025 Oct 29;16:9486. doi: 10.1038/s41467-025-57895-3 (PMC12572283; doi:10.1038/s41467-025-57895-3)
Supplement: Supplementary file 6 — Supplementary Data 3 [file 41467_2025_57895_MOESM6_ESM.xlsx]

## Sheet: Taxa Duplicates Data
Note: there are three parts to these data: (1) Potential Duplicates, (2) All Distances, (3) Distances by type
See headings in yellow.
Identification of potential duplicates based on a common name or acession number								Genetic distances between potential duplicates based on proportion of identical SNP states for non-missing SNPs (=count) between each pair													Distances among duplicates, seperated by type for making the figure
GBSID	DupeID	NDupes	DupeBest	Common				The field "DupeBest" identifies the GBSID of the taxon with the most complete data.
A378	1	3	A378	CN 106505				DupeID	Dist	NDupes	NPairs	Pair	GID1	GID2	DupeBest	Common	Count				Deliberate duplicates from PGRC Genebank								Coincidental duplicates among different experiments
A379	1	3	A378	CN 106505				149	0.0119095	2	1	1	C19	P1772	P1772	03P26A-BV3A	12469				DupID	NDupes	NPairs	BestGID	TaxaName	AvDist	AvCount		DupID	NDupes	NPairs	BestGID	TaxaName	AvDist	AvCount
A380	1	3	A378	CN 106505				150	0.0921427	2	1	1	M851	M59	M851	20130010	10207				62	4	6	A60	CN 24926	0.00221194	11860.8		552	2	1	G177	NERO	0.00064234	7784
A381	2	3	A383	CN 106509				151	0.00716695	2	1	1	C30	P100	P100	95Ab13050	9488				123	3	3	A368	CN 54079	0.00229304	12720		702	2	1	T1622	Triple Crown	0.00099147	5043
A382	2	3	A383	CN 106509				152	0.00689479	2	1	1	P130	C32	P130	97Ab7767	9790				63	4	6	A61	CN 24930	0.00233605	11529.8		790	2	1	G26	Zalalovoi tf.	0.00117662	8074
A383	2	3	A383	CN 106509				153	0.0119754	2	1	1	C34	P112	P112	98Ab7265	9770				95	4	6	A494	CN 53006	0.00233628	12162.5		721	2	1	G32	UJSZEGEDI	0.00119215	7130
A120	3	4	A121	CN 106555				154	0.0039066	2	1	1	T696	MH1	T696	Aberglen	11007				58	3	3	A68	CN 24842	0.00237373	11157.7		209	2	1	MH175	Cacko	0.00120305	9559
A121	3	4	A121	CN 106555				155	0.00801813	2	1	1	C42	C43	C42	AC Antoine	11474				143	4	6	A551	CN 79332	0.00240703	11996.7		690	2	1	G38	Szegedi	0.00120927	7856
A122	3	4	A121	CN 106555				156	0.242417	3	3	3	P1775	T589	P1775	AC Assiniboia	8704				59	2	1	A69	CN 24884	0.00248798	11857		342	2	1	MH296	Harmony	0.0012747	9414
A403	3	4	A121	CN 106555				156	0.235222	3	3	2	MH7	T589	P1775	AC Assiniboia	6141				75	3	3	A351	CN 28728	0.00261481	12101.3		785	2	1	MH295	Yukon	0.001287	9324
A129	7	4	A131	CN 1954				156	0.00789258	3	3	1	MH7	P1775	P1775	AC Assiniboia	9756				60	4	6	A72	CN 24885	0.00264228	11921.7		294	2	1	C318	Flämingsnova	0.00135267	9241
A130	7	4	A131	CN 1954				157	0.0109182	3	3	3	P1225	MH132	P1225	AC Morgan	10945				8	4	6	A42	CN 19783	0.00286085	11845.7		182	2	1	MH426	Ayr Commander	0.00139373	10045
A131	7	4	A131	CN 1954				157	0.00998868	3	3	1	T959	P1225	P1225	AC Morgan	12364				100	4	6	A499	CN 53087	0.00289557	12652.2		615	2	1	G31	Pusztafoldvari tf.	0.00139583	6806
A409	7	4	A131	CN 1954				157	0.00856181	3	3	2	T959	MH132	P1225	AC Morgan	10395				19	4	6	A17	CN 20982	0.00298056	12068.7		211	2	1	MH19	Canyon	0.00151123	9264
A40	8	4	A42	CN 19783				158	0.00260078	2	1	1	C603	T1432	C603	AC Pinnacle	9997				55	4	6	A44	CN 24167	0.00316803	12157		252	2	1	G95	Cory	0.00157318	9217
A41	8	4	A42	CN 19783				159	0.0840894	2	1	1	T1544	MH149	MH149	AC Rigodon	10911				106	4	6	A506	CN 53420	0.0031862	12557		350	3	3	MH110	Husky	0.00160219	9261.67
A410	8	4	A42	CN 19783				160	0.0023074	2	1	1	T1548	C614	C614	AC Ronald	7801				70	4	6	A474	CN 25974	0.00320017	10411.7		618	3	3	C609	Ranch	0.0016028	8346.33
A42	8	4	A42	CN 19783				161	0.00457497	2	1	1	MH160	T553	T553	AC Stewart	6776				119	2	1	A520	CN 53777	0.00321199	12609		327	3	3	C352	GUNHILD	0.0016765	7606.67
A267	9	4	A269	CN 19991				162	0.0885977	3	3	3	P190	T14	P190	Ajay	12094				43	4	6	A447	CN 22244	0.00322507	11726.8		194	2	1	MH386	BIALY MAZUR	0.00171415	8459
A268	9	4	A269	CN 19991				162	0.0822505	3	3	1	C45	P190	P190	Ajay	12006				109	4	6	A509	CN 53495	0.0033246	11852.8		683	2	1	C951	Sun II-1	0.00178761	10349
A269	9	4	A269	CN 19991				162	0.0234846	3	3	2	C45	T14	P190	Ajay	11284				45	4	6	A450	CN 22330	0.00345344	12091.7		200	2	1	G62	Bogaty	0.00178832	7549
A411	9	4	A269	CN 19991				163	0.00233902	2	1	1	T698	MH2	T698	Alf	10902				61	4	6	A47	CN 24919	0.00361223	12219.7		231	2	1	C290	Cherokee	0.00194871	7954
A276	10	5	CN_20234	CN 20234				164	0.00643698	2	1	1	C46	T16	T16	Allen	8156				140	4	6	A549	CN 65923	0.0036513	12343		705	2	1	C964	TX02U-7047	0.00201025	9949
A277	10	5	CN_20234	CN 20234				165	0.105292	2	1	1	MH507	G45	MH507	Alsovadaszi D tf.	9070				11	4	6	A260	CN 20235	0.00395474	11014.7		229	3	3	MH539	Chantilly	0.00212818	7838
A278	10	5	CN_20234	CN 20234				166	0.06466	2	1	1	MH502	G44	G44	Anarcsi tf.	7957				126	4	6	A218	CN 54919	0.00400743	12434.5		619	2	1	MH509	Ravazdi tf.	0.00215995	8565
A412	10	5	CN_20234	CN 20234				167	0.00863753	3	3	2	C47	P1330	P1330	Andrew	9725				128	2	1	A530	CN 55170	0.00404302	12367		686	3	3	C953	SW INGEBORG	0.00218526	5935.33
CN_20234	10	5	CN_20234	CN 20234				167	0.00759396	3	3	3	T12	P1330	P1330	Andrew	10403				27	4	6	A246	CN 21955	0.00409866	11705.8		548	2	1	C533	ND072258	0.0021955	9565
A258	11	4	A260	CN 20235				167	0.00569589	3	3	1	C47	T12	P1330	Andrew	8076				90	3	3	A387	CN 5222	0.00414473	1851.33		438	2	1	T904	Lipoplus	0.00219573	9564
A259	11	4	A260	CN 20235				168	0.216155	2	1	1	FM468	FM472	FM472	Angelica	10319				133	2	1	A611	CN 63538	0.0041499	11928		316	2	1	MH433	Glasnevin Ardri	0.00220317	8397
A260	11	4	A260	CN 20235				169	0.0992097	2	1	1	MH5	T649	T649	Aragon	10629				84	3	3	A357	CN 45394	0.00421766	12208.3		392	3	3	C423	Jay	0.00222256	9600.67
A413	11	4	A260	CN 20235				170	0.00502513	2	1	1	C48	T18	T18	ARDENTE	11741				74	3	3	A350	CN 28720	0.0042479	12160.7		691	2	1	MH438	Szeremlei tf.	0.00227125	7705
A414	12	2	CN_20239	CN 20239				171	0.293498	3	3	1	FM473	T636	T636	Astra	9920				98	4	6	A497	CN 53046	0.0042785	12618.7		196	3	3	C270	Biri	0.00229718	9171.33
CN_20239	12	2	CN_20239	CN 20239				171	0.289754	3	3	2	FM473	FM469	T636	Astra	8930				47	3	3	A343	CN 22582	0.00438465	12233.3		788	2	1	FM354	Z-24	0.00229772	6093
A279	13	5	A279	CN 20242				171	0.00469072	3	3	3	T636	FM469	T636	Astra	9700				101	4	6	A500	CN 53094	0.00447924	12688.5		282	2	1	MH483	FILONG	0.00230514	9327
A280	13	5	A279	CN 20242				172	0.00568267	2	1	1	T650	MH8	T650	Atego	6687				134	4	6	A123	CN 63856	0.00453286	12601.2		160	2	1	C614	AC Ronald	0.0023074	7801
A281	13	5	A279	CN 20242				173	0.0104604	2	1	1	MH195	T651	T651	AUTEUIL	11902				21	4	6	A230	CN 21305	0.00460296	11594.8		163	2	1	T698	Alf	0.00233902	10902
A415	13	5	A279	CN 20242				174	0.083776	2	1	1	TW_0555	FM438	TW_0555	AVE 136/59	4518				114	4	6	A206	CN 53576	0.00463224	12737		710	2	1	C969	TX02U-7682	0.00236442	6767
CN_20242	13	5	A279	CN 20242				175	0.00487578	2	1	1	FM439	TW_0855	TW_0855	AVE 287/59	4307				142	4	6	A243	CN 79331	0.00464617	12278.3		249	2	1	TL.S496	Conway	0.00242293	9699
A270	14	5	CN_20280	CN 20280				176	0.267986	2	1	1	FM255	TW_0619	TW_0619	AVE 361/59	8187				89	3	3	A384	CN 5221	0.00471445	1912.33		646	3	3	T1577	Sang	0.00244366	6999.67
A271	14	5	CN_20280	CN 20280				177	0.102558	2	1	1	TW_0662	FM256	FM256	AVE 362/59	8444				44	5	10	A253	CN 22319	0.00488119	12239.7		776	2	1	C1014	X9439-1	0.00247776	8879
A272	14	5	CN_20280	CN 20280				178	0.384514	2	1	1	TW_0773	FM427	TW_0773	AVE 567/62	4546				49	4	6	A453	CN 23036	0.00490596	11290.7		427	2	1	C434	Lang	0.0025308	10471
A416	14	5	CN_20280	CN 20280				179	0.223095	3	3	1	T672	MH213	T672	Aveia	11587				77	4	6	A138	CN 2897	0.00495099	12127.7		321	2	1	MH527	Grajcar	0.00255015	8823
CN_20280	14	5	CN_20280	CN 20280				179	0.215935	3	3	3	MH213	MH445	T672	Aveia	8880				9	4	6	A269	CN 19991	0.00498312	11371.2		203	2	1	MH18	Boxer	0.0025518	9797
A261	15	5	CN_20349	CN 20349				179	0.0107973	3	3	2	T672	MH445	T672	Aveia	9030				79	3	3	A333	CN 3162	0.00516776	12250.3		278	2	1	MH40	Expo	0.00257019	10116
A262	15	5	CN_20349	CN 20349				180	0.0570383	5	10	10	MH441	T23	T23	AVENY	9704				16	4	6	A418	CN 20625	0.0053527	11716		158	2	1	C603	AC Pinnacle	0.00260078	9997
A263	15	5	CN_20349	CN 20349				180	0.0558986	5	10	8	MH10	MH441	T23	AVENY	9070				83	3	3	A336	CN 4281	0.00537384	12238.3		224	2	1	C601	CDC Pacer	0.00263663	10430
A417	15	5	CN_20349	CN 20349				180	0.0554339	5	10	6	C50	MH441	T23	AVENY	8677				108	4	6	A508	CN 53424	0.00549731	12798		253	2	1	C304	Craig	0.00266197	11082
CN_20349	15	5	CN_20349	CN 20349				180	0.0529793	5	10	3	G80	MH441	T23	AVENY	8324				88	4	6	A146	CN 5220	0.0058788	12244.5		325	2	1	MH416	Grignonnaise	0.00267867	8773
A264	16	4	A418	CN 20625				180	0.00420946	5	10	7	C50	T23	T23	AVENY	11878				57	4	6	A235	CN 24549	0.00609665	11983.7		433	2	1	C439	LAO-882-036	0.00271353	7739
A265	16	4	A418	CN 20625				180	0.00381512	5	10	9	MH10	T23	T23	AVENY	11402				23	3	3	A339	CN 21886	0.0061103	12434.7		688	2	1	C955	SW VAASA	0.00271377	9765
A266	16	4	A418	CN 20625				180	0.00317636	5	10	4	G80	T23	T23	AVENY	9917				86	4	6	A485	CN 4547	0.00623659	11586.8		542	2	1	C528	ND061813	0.00276341	8504
A418	16	4	A418	CN 20625				180	0.00180485	5	10	1	G80	C50	T23	AVENY	8865				138	4	6	A220	CN 65254	0.0084891	12636.8		689	4	6	T556	Sylva	0.0027743	9582.33
A16	19	4	A17	CN 20982				180	0.00178761	5	10	5	C50	MH10	T23	AVENY	10349				65	4	6	A239	CN 25416	0.00853615	11804		307	2	1	MH532	Gailette	0.002836	8110
A17	19	4	A17	CN 20982				180	0.00108873	5	10	2	G80	MH10	T23	AVENY	9185				92	4	6	A490	CN 52987	0.0101969	11904.3		602	2	1	A655	PI 560776	0.00286533	1396
A18	19	4	A17	CN 20982				181	0.185237	3	3	3	MH11	T702	T702	Avesta	9693				2	3	3	A383	CN 106509	0.0113951	12620.7		319	2	1	C350	GN04399	0.00286581	11864
A419	19	4	A17	CN 20982				181	0.179989	3	3	2	G104	T702	T702	Avesta	7331				22	2	1	CN_21861	CN 21861	0.0116608	1415		550	2	1	T668	Neklan	0.0028756	11302
A273	20	4	A275	CN 21269				181	0.00167898	3	3	1	G104	MH11	T702	Avesta	8934				1	3	3	A378	CN 106505	0.0121726	12755.7		275	2	1	T725	Evita	0.00291729	8741
A274	20	4	A275	CN 21269				182	0.00139373	2	1	1	MH426	G50	MH426	Ayr Commander	10045				46	4	6	A256	CN 22577	0.0156564	11906.7		189	2	1	TW_0653	Beiar	0.00293504	7666
A275	20	4	A275	CN 21269				183	0.177925	2	1	1	M837	M42	M42	B191	10496				12	2	1	CN_20239	CN 20239	0.0197934	8614		436	3	3	C441	Lena	0.00296169	6141.33
A420	20	4	A275	CN 21269				184	0.14381	2	1	1	M848	M45	M45	B231	3748				91	4	6	A489	CN 5224	0.0208651	12241.5		535	2	1	C521	ND060464	0.00297016	7407
A228	21	4	A230	CN 21305				185	0.245578	3	3	2	TL.S439	C52	T24	Balado	10685				107	4	6	A507	CN 53421	0.0299507	12645.2		248	2	1	MH387	Condor	0.0029754	7562
A229	21	4	A230	CN 21305				185	0.242468	3	3	3	T24	C52	T24	Balado	10389				13	5	10	A279	CN 20242	0.0304588	9789.1		374	2	1	C406	IL06-1161	0.00298483	6198
A230	21	4	A230	CN 21305				185	0.0069366	3	3	1	TL.S439	T24	T24	Balado	12398				53	5	10	CN_23417	CN 23417	0.0426988	11217.6		538	2	1	C524	ND060652	0.00300225	7994
A421	21	4	A230	CN 21305				186	0.0630734	2	1	1	Aus_234	Aus_534	Aus_234	Bannister	9592				54	4	6	CN_23600	CN 23600	0.0483636	12174.3		432	2	1	T878	LAO-1136-014	0.00304822	10826
A570	22	2	CN_21861	CN 21861				187	0.00418235	4	6	5	T28	MH194	T28	Barra	11955				10	5	10	CN_20234	CN 20234	0.0539687	10167		306	2	1	MH538	Furman	0.00306217	8654
CN_21861	22	2	CN_21861	CN 21861				187	0.00364359	4	6	6	TL.S461	MH194	T28	Barra	12076				15	5	10	CN_20349	CN 20349	0.0548534	9858.1		531	2	1	C517	ND060223	0.00306966	8470
A339	23	3	A339	CN 21886				187	0.003298	4	6	4	T28	TL.S461	T28	Barra	12735				14	5	10	CN_20280	CN 20280	0.0587186	9951		370	2	1	C402	IL05-8515	0.00307471	7643
A340	23	3	A339	CN 21886				187	0.00292398	4	6	3	G190	MH194	T28	Barra	9747				112	4	6	A199	CN 53549	0.0617822	12280.5		701	2	1	T1621	Triactor	0.00308226	10382
A341	23	3	A339	CN 21886				187	0.0026026	4	6	1	G190	T28	T28	Barra	9990				147	4	6	A223	CN 88739	0.062905	12259.3		187	4	6	T28	Barra	0.00309623	11103.8
A246	27	4	A246	CN 21955				187	0.00192688	4	6	2	G190	TL.S461	T28	Barra	10120				69	4	6	A119	CN 25942	0.0636675	11137.5		749	2	1	C985	Woodburn	0.00310149	7577
A247	27	4	A246	CN 21955				188	0.360131	5	10	4	A180	TL.S464	A501	Beardless Probsteier	12408				135	4	6	A543	CN 64264	0.0643317	12499		727	2	1	T1764	VAO-51	0.00312439	10242
A248	27	4	A246	CN 21955				188	0.359807	5	10	2	A180	A182	A501	Beardless Probsteier	12333				125	5	10	A240	CN 54561	0.0697734	12329.7		393	2	1	C424	Jerry	0.00318372	6439
A425	27	4	A246	CN 21955				188	0.35802	5	10	7	A181	TL.S464	A501	Beardless Probsteier	12375				99	4	6	A498	CN 53074	0.070416	12707.5		605	2	1	T1532	POL	0.00327487	9008
A249	43	4	A447	CN 22244				188	0.357892	5	10	5	A181	A182	A501	Beardless Probsteier	12297				7	4	6	A131	CN 1954	0.0755043	12309.8		310	2	1	MH491	Gelb Begrannter	0.00327582	4579
A250	43	4	A447	CN 22244				188	0.357132	5	10	10	A501	TL.S464	A501	Beardless Probsteier	12634				117	4	6	A394	CN 53634	0.0761484	12054.7		334	2	1	C359	HA05AB35-16	0.00331974	8585
A251	43	4	A447	CN 22244				188	0.356579	5	10	8	A182	A501	A501	Beardless Probsteier	12547				3	4	6	A121	CN 106555	0.0792191	12324		352	2	1	C385	IL02-10836	0.00334432	10316
A447	43	4	A447	CN 22244				188	0.0650254	5	10	9	A182	TL.S464	A501	Beardless Probsteier	12795				78	3	3	A356	CN 29661	0.0810422	12514.7		309	2	1	C347	Gehl	0.00335532	8643
A252	44	5	A253	CN 22319				188	0.0116065	5	10	3	A180	A501	A501	Beardless Probsteier	12493				113	4	6	A514	CN 53574	0.081157	12743.5		532	2	1	T984	ND060235	0.00338528	7828
A253	44	5	A253	CN 22319				188	0.00970241	5	10	1	A180	A181	A501	Beardless Probsteier	12265				116	2	1	A604	CN 53617	0.08848	11658		452	3	3	C472	Melys	0.00338755	11245
A254	44	5	A253	CN 22319				188	0.00538196	5	10	6	A181	A501	A501	Beardless Probsteier	12449				115	3	3	A363	CN 53590	0.091326	12585.3		264	2	1	C309	Drummond	0.00339222	7812
A448	44	5	A253	CN 22319				189	0.00293504	2	1	1	G152	TW_0653	TW_0653	Beiar	7666				71	2	1	A595	CN 26226	0.0916233	11138		558	2	1	C540	OA1130-1	0.00339551	11044
A449	44	5	A253	CN 22319				190	0.0846288	3	3	1	T29	MH14	C53	Belinda	9199				105	4	6	A186	CN 53331	0.0968901	12732.7		455	2	1	C473	MF9522-523	0.0034145	11129
A231	45	4	A450	CN 22330				190	0.084307	3	3	3	MH14	C53	C53	Belinda	9928				124	3	3	A369	CN 54258	0.103495	12747		637	2	1	C626	SA070781	0.00342055	8332
A232	45	4	A450	CN 22330				190	0.00254347	3	3	2	T29	C53	C53	Belinda	10812				94	4	6	A158	CN 52998	0.104519	12426.7		356	2	1	C389	IL03-2658	0.00345759	9255
A233	45	4	A450	CN 22330				191	0.00755708	2	1	1	T706	P579	T706	Belle	12571				141	3	3	A377	CN 73607	0.104787	12286.7		365	2	1	C397	IL05-1778	0.00345984	9538
A450	45	4	A450	CN 22330				192	0.228022	2	1	1	Aus_535	Aus_497	Aus_535	Bettong	9521				129	2	1	A535	CN 57141	0.116419	11858		547	2	1	C532	ND071694	0.00346138	7367
A255	46	4	A256	CN 22577				193	0.00474236	2	1	1	MH15	T30	T30	Bia	10965				103	4	6	A502	CN 53173	0.116985	12490.3		254	2	1	FM456	Crema	0.00346445	9381
A256	46	4	A256	CN 22577				194	0.00171415	2	1	1	G59	MH386	MH386	BIALY MAZUR	8459				148	4	6	A227	CN 90176	0.120624	12470		762	2	1	C998	X9258-5	0.00347705	6471
A257	46	4	A256	CN 22577				195	0.0303378	2	1	1	Aus_536	Aus_363	Aus_536	Bilby	10037				85	4	6	A110	CN 4541	0.126632	11774.8		782	2	1	C1019	X9507-1	0.00350385	8562
A452	46	4	A256	CN 22577				196	0.00304288	3	3	2	C270	T31	C270	Biri	10845				121	4	6	A522	CN 53911	0.145044	12463.2		516	2	1	C503	ND020290_PO808	0.00354657	7472
A342	47	3	A343	CN 22582				196	0.00201842	3	3	3	G155	T31	C270	Biri	7927				72	5	10	A476	CN 2806	0.149784	11549.4		501	2	1	P1764	MNBT1020-1	0.00356295	13051
A343	47	3	A343	CN 22582				196	0.00183024	3	3	1	C270	G155	C270	Biri	8742				48	2	1	A575	CN 22633	0.151675	567		367	2	1	C399	IL05-3806	0.00359778	10979
A344	47	3	A343	CN 22582				197	0.00588773	3	3	2	MH204	T653	MH204	Black	8747				104	3	3	A362	CN 53256	0.155864	12751.3		781	2	1	C1018	X9503-1	0.00360041	9860
A575	48	2	A575	CN 22633				197	0.00586974	3	3	1	MH204	G86	MH204	Black	8859				136	3	3	A618	CN 64377	0.171265	12515		549	2	1	C534	ND080724	0.00362091	9528
A576	48	2	A575	CN 22633				197	0.00190616	3	3	3	G86	T653	MH204	Black	6820				20	4	6	A275	CN 21269	0.184418	6787.33		232	2	1	MH534	Chimene	0.00363185	11289
A114	49	4	A453	CN 23036				198	0.11315	3	3	2	MH17	FM545	TL.S488	Black Mesdag	9156				118	4	6	A209	CN 53770	0.200875	12443.5		523	2	1	C510	ND051037	0.00365173	6983
A115	49	4	A453	CN 23036				198	0.112863	3	3	1	MH17	TL.S488	TL.S488	Black Mesdag	11350				96	4	6	A495	CN 53022	0.202645	12198.2		431	2	1	C437	LAO-1135-015	0.00370277	11883
A116	49	4	A453	CN 23036				198	0.00498304	3	3	3	TL.S488	FM545	TL.S488	Black Mesdag	9432				80	4	6	A151	CN 40449	0.235705	12159.3		779	2	1	C1016	X9492-1	0.00371136	10643
A453	49	4	A453	CN 23036				199	0.0125156	2	1	1	T627	MH505	T627	Blanche du Vieux Moulin	10427				97	4	6	A165	CN 53030	0.252042	12485.2		450	2	1	MH203	Matra	0.00371839	8068
A282	53	5	CN_23417	CN 23417				200	0.00178832	2	1	1	MH425	G62	G62	Bogaty	7549				93	2	1	A492	CN 52992	0.305706	12005		230	2	1	T131	Chernigovskij 27B	0.00375084	11864
A283	53	5	CN_23417	CN 23417				201	0.0134811	3	3	3	T710	MH520	MH520	Borowiak	5007				120	4	6	A521	CN 53811	0.324458	11963		685	4	6	C952	SW Betania	0.00375884	7797
A284	53	5	CN_23417	CN 23417				201	0.0128405	3	3	1	G67	T710	MH520	Borowiak	4478												340	2	1	C365	HA05AB53-40	0.00376634	7036
A458	53	5	CN_23417	CN 23417				201	0.00212721	3	3	2	G67	MH520	MH520	Borowiak	9402												554	2	1	T1012	Nice	0.00377052	10476
CN_23417	53	5	CN_23417	CN 23417				202	0.0278675	3	3	1	TL.S441	MH208	TL.S441	Bountiful	11770												528	2	1	C514	ND051467	0.0037834	8458
A345	54	4	CN_23600	CN 23600				202	0.0256626	3	3	2	TL.S441	T60	TL.S441	Bountiful	11281												598	2	1	T754	Petra	0.00378709	9638
A346	54	4	CN_23600	CN 23600				202	0.00578199	3	3	3	MH208	T60	TL.S441	Bountiful	10550												277	2	1	T726	Expander	0.00380557	11562
A347	54	4	CN_23600	CN 23600				203	0.0025518	2	1	1	T654	MH18	MH18	Boxer	9797												534	2	1	C520	ND060449	0.00380733	5647
CN_23600	54	4	CN_23600	CN 23600				204	0.126991	2	1	1	T62	P676	P676	Brooks	11741												540	2	1	C526	ND061590	0.00381874	5892
A43	55	4	A44	CN 24167				205	0.00980694	2	1	1	Aus_417	Aus_537	Aus_417	Brusher	9738												404	3	3	T667	Kwant	0.00383358	9549.33
A44	55	4	A44	CN 24167				206	0.00983034	2	1	1	T65	TL.S463	TL.S463	Buffalo	10020												364	2	1	C396	IL05-1705	0.00384339	9757
A45	55	4	A44	CN 24167				207	0.218856	4	6	6	G16	C282	T66	Bullion	8862												358	2	1	C391	IL04-2727	0.00384846	10004
A459	55	4	A44	CN 24167				207	0.212392	4	6	3	T66	C282	T66	Bullion	11201												444	2	1	C469	Maida	0.00387906	8765
A234	57	4	A235	CN 24549				207	0.212248	4	6	5	TL.S508	C282	T66	Bullion	11390												236	2	1	C293	CIRCLE	0.00388983	11183
A235	57	4	A235	CN 24549				207	0.169291	4	6	4	TL.S508	G16	T66	Bullion	9906												339	2	1	C364	HA05AB42-20	0.00389366	7448
A236	57	4	A235	CN 24549				207	0.168612	4	6	2	T66	G16	T66	Bullion	9596												154	2	1	T696	Aberglen	0.0039066	11007
A461	57	4	A235	CN 24549				207	0.00650407	4	6	1	T66	TL.S508	T66	Bullion	12300												584	2	1	C565	Olram	0.00390664	9983
A462	58	3	A68	CN 24842				208	0.208869	2	1	1	C283	T69	C283	Bw4903	8953												355	2	1	T501	IL02-8658	0.00398836	10656
A67	58	3	A68	CN 24842				209	0.00120305	2	1	1	G77	MH175	MH175	Cacko	9559												543	2	1	T1001	ND061868	0.00402174	9200
A68	58	3	A68	CN 24842				210	0.00426985	2	1	1	T71	C284	C284	Cantal	8197												556	2	1	TW_0688	NOVOJATKOVO	0.004179	5743
A463	59	2	A69	CN 24884				211	0.00151123	2	1	1	MH19	G181	MH19	Canyon	9264												770	2	1	T1999	X9396-1	0.00420132	11782
A69	59	2	A69	CN 24884				212	0.0112966	2	1	1	MH209	T630	T630	Capa	7967												623	2	1	C611	Ringsaker	0.00422084	10306
A464	60	4	A72	CN 24885				213	0.00684028	2	1	1	T712	MH20	T712	Caracas	12134												351	2	1	T497	IL00-654	0.00422833	473
A70	60	4	A72	CN 24885				214	0.0128733	2	1	1	P678	T72	P678	Carolee	10448												428	2	1	C435	LAO-1099-011A	0.00425723	8926
A71	60	4	A72	CN 24885				215	0.0114856	2	1	1	Aus_538	Aus_157	Aus_157	Carrolup	9969												541	2	1	T999	ND061614	0.00425852	7984
A72	60	4	A72	CN 24885				216	0.0110721	2	1	1	CN_20679	NAM_CAV1481	CN_20679	CAV 1481	9122												210	2	1	C284	Cantal	0.00426985	8197
A46	61	4	A47	CN 24919				217	0.186495	2	1	1	CN_20825	NAM_CAV1627	CN_20825	CAV 1627	4850												669	3	3	T555	Sherwood	0.00427606	10835
A465	61	4	A47	CN 24919				218	0.0242923	2	1	1	CN_20958	NAM_CAV1760	CN_20958	CAV 1760	9962												582	2	1	T1253	Odal	0.00428301	12141
A47	61	4	A47	CN 24919				219	0.0051293	2	1	1	TW_0714	FM663	FM663	CAV 2143	4679												572	2	1	C554	OA1248-1	0.00435249	8386
A48	61	4	A47	CN 24919				220	0.0124468	2	1	1	P75	C285	P75	Cayuse	10806												273	2	1	MH35	Erwin	0.00436796	11447
A466	62	4	A60	CN 24926				221	0.0136762	2	1	1	P1228	T156	P1228	CDC Dancer	8555												335	2	1	C360	HA05AB36-33	0.00436893	9270
A58	62	4	A60	CN 24926				222	0.0192027	2	1	1	T73	C286	C286	CDC Minstrel	10285												332	2	1	T419	HA05AB29-17	0.0043735	9146
A59	62	4	A60	CN 24926				223	0.0130957	5	10	7	T567	T74	T74	CDC Orrin	11416												378	2	1	C410	IL2250-15	0.00451076	7205
A60	62	4	A60	CN 24926				223	0.012107	5	10	1	P1230	T567	T74	CDC Orrin	11481												722	2	1	T1756	UPFA20	0.00452207	12052
A467	63	4	A61	CN 24930				223	0.0112142	5	10	10	C287	T74	T74	CDC Orrin	11102												390	2	1	T546	IN09201	0.00454477	6601
A61	63	4	A61	CN 24930				223	0.0101475	5	10	4	P1230	T74	T74	CDC Orrin	12614												197	3	3	MH204	Black	0.00455454	8142
A62	63	4	A61	CN 24930				223	0.00962907	5	10	9	MH140	T74	T74	CDC Orrin	11943												759	2	1	T1984	X9200-4	0.00456398	11284
A63	63	4	A61	CN 24930				223	0.00882696	5	10	3	P1230	C287	T74	CDC Orrin	11159												161	2	1	T553	AC Stewart	0.00457497	6776
A237	65	4	A239	CN 25416				223	0.00876975	5	10	2	P1230	MH140	T74	CDC Orrin	12087												430	2	1	C436	LAO-1134-022	0.00461278	11815
A238	65	4	A239	CN 25416				223	0.00866203	5	10	6	T567	C287	T74	CDC Orrin	10217												703	3	3	P852	TROPHY	0.00468378	9843.33
A239	65	4	A239	CN 25416				223	0.00603957	5	10	8	MH140	C287	T74	CDC Orrin	10514												261	4	6	C308	Dominik	0.00470317	8961.33
A469	65	4	A239	CN 25416				223	0.00540665	5	10	5	T567	MH140	T74	CDC Orrin	10820												193	2	1	T30	Bia	0.00474236	10965
A117	69	4	A119	CN 25942				224	0.00263663	2	1	1	C601	T1329	C601	CDC Pacer	10430												317	2	1	MH68	Glasnevin Triumph	0.00476731	8810
A118	69	4	A119	CN 25942				225	0.00547469	2	1	1	C639	T1586	C639	CDC Sol-Fi	7763												368	2	1	C400	IL05-3928	0.00478738	10653
A119	69	4	A119	CN 25942				226	0.0181868	3	3	1	T582	T75	T75	CDC Weaver	12674												636	2	1	C625	SA070712	0.00480176	11350
A473	69	4	A119	CN 25942				226	0.0181209	3	3	3	T75	C288	T75	CDC Weaver	11782												521	2	1	C508	ND050506	0.00480262	9474
A288	70	4	A474	CN 25974				226	0.00448392	3	3	2	T582	C288	T75	CDC Weaver	11597												276	3	3	T372	Excel	0.00480409	9458.67
A289	70	4	A474	CN 25974				227	0.013674	2	1	1	P607	T77	P607	Centennial	9178												589	2	1	T1314	OT3028	0.004814	11425
A290	70	4	A474	CN 25974				228	0.106424	2	1	1	FM681	T655	T655	Chambord	11036												256	2	1	P581	Dane	0.00484087	9709
A474	70	4	A474	CN 25974				229	0.00270195	3	3	2	T656	MH539	MH539	Chantilly	7217												267	2	1	T720	Ebene	0.00484727	10934
A594	71	2	A595	CN 26226				229	0.00184794	3	3	1	T656	G1	MH539	Chantilly	7576												330	2	1	C355	HA05AB21-7	0.0048495	5980
A595	71	2	A595	CN 26226				229	0.00183465	3	3	3	G1	MH539	MH539	Chantilly	8721												732	8	28	A482	Victoria	0.00485761	11404.5
A132	72	5	A476	CN 2806				230	0.00375084	2	1	1	C289	T131	T131	Chernigovskij 27B	11864												234	2	1	C291	CIav 6209	0.00486979	9446
A133	72	5	A476	CN 2806				231	0.00194871	2	1	1	T132	C290	C290	Cherokee	7954												175	2	1	TW_0855	AVE 287/59	0.00487578	4307
A134	72	5	A476	CN 2806				232	0.00363185	2	1	1	MH534	FM707	MH534	Chimene	11289												486	2	1	P1327	MN09103	0.00489705	12967
A475	72	5	A476	CN 2806				233	0.00587699	2	1	1	T135	P1409	P1409	CI 1712-5	10975												445	2	1	TL.S473	Maldwyn	0.00493035	6389
A476	72	5	A476	CN 2806				234	0.00486979	2	1	1	T138	C291	C291	CIav 6209	9446												259	2	1	G69	Deresz	0.00495751	7766
A348	74	3	A350	CN 28720				235	0.016339	3	3	3	MH23	C292	MH23	Cilla	10986												679	2	1	MH159	Starter	0.00496002	9879
A349	74	3	A350	CN 28720				235	0.0160336	3	3	2	T139	C292	MH23	Cilla	10478												170	2	1	T18	ARDENTE	0.00502513	11741
A350	74	3	A350	CN 28720				235	0.00296539	3	3	1	T139	MH23	MH23	Cilla	11297												405	2	1	MH124	KWS Contender	0.00505732	10381
A351	75	3	A351	CN 28728				236	0.00388983	2	1	1	T140	C293	C293	CIRCLE	11183												771	2	1	T2000	X9396-4	0.00506642	11744
A352	75	3	A351	CN 28728				237	0.00753681	2	1	1	T141	C294	T141	Classic	8558												652	2	1	P1319	SD111779	0.00508936	12870
A353	75	3	A351	CN 28728				238	0.203552	3	3	2	P1321	T142	P1321	CLINTFORD	10528												219	2	1	FM663	CAV 2143	0.0051293	4679
A138	77	4	A138	CN 2897				238	0.183002	3	3	1	P1321	C295	P1321	CLINTFORD	9060												545	2	1	C530	ND071063	0.00516845	10448
A139	77	4	A138	CN 2897				238	0.150309	3	3	3	C295	T142	P1321	CLINTFORD	7774												297	2	1	T660	Flämingstip	0.00517026	11218
A140	77	4	A138	CN 2897				239	0.168804	3	3	1	MH24	T144	T144	Clintland 60	12085												529	2	1	T981	ND060111	0.00518956	9153
A480	77	4	A138	CN 2897				239	0.167991	3	3	2	MH24	C296	T144	Clintland 60	7801												285	2	1	P687	FL0115-J2	0.00521701	11405
A354	78	3	A356	CN 29661				239	0.158788	3	3	3	T144	C296	T144	Clintland 60	8039												791	2	1	MH196	Zuch	0.00521886	8910
A355	78	3	A356	CN 29661				240	0.203874	4	6	3	P1250	T145	P1250	Clintland 64	11436												750	3	3	C986	X8787-1	0.00523137	8339.33
A356	78	3	A356	CN 29661				240	0.203341	4	6	2	P1250	C297	P1250	Clintland 64	8889												290	2	1	T383	FL03167BSB-147	0.00528342	11167
A333	79	3	A333	CN 3162				240	0.2	4	6	1	P1250	T714	P1250	Clintland 64	12210												763	2	1	C999	X9270-4	0.00529723	10194
A334	79	3	A333	CN 3162				240	0.0579194	4	6	4	T714	C297	P1250	Clintland 64	8555												651	2	1	P1813	SD111753	0.0053505	12896
A335	79	3	A333	CN 3162				240	0.0552184	4	6	5	T714	T145	P1250	Clintland 64	10875												536	2	1	C522	ND060487	0.00537819	8739
A150	80	4	A151	CN 40449				240	0.00647988	4	6	6	C297	T145	P1250	Clintland 64	8102												746	2	1	P1253	WIX10088-6	0.00545357	13019
A151	80	4	A151	CN 40449				241	0.026293	2	1	1	C299	T146	T146	Clinton	11562												225	2	1	C639	CDC Sol-Fi	0.00547469	7763
A152	80	4	A151	CN 40449				242	0.00548387	2	1	1	T147	C298	C298	Clinton 59	6200												242	2	1	C298	Clinton 59	0.00548387	6200
A481	80	4	A151	CN 40449				1	0.0160044	3	3	1	A378	A379	A378	CN 106505	12809												733	3	3	P591	Vista	0.00549442	10380.3
A336	83	3	A336	CN 4281				1	0.0159053	3	3	2	A378	A380	A378	CN 106505	12763												411	3	3	P716	LA03046SBS7-B-S1	0.00550063	11619
A337	83	3	A336	CN 4281				1	0.00460811	3	3	3	A379	A380	A378	CN 106505	12695												451	3	3	P189	Maverick	0.00552043	8997.33
A338	83	3	A336	CN 4281				2	0.0129211	3	3	1	A381	A382	A383	CN 106509	12615												641	2	1	C630	SA070972	0.00554859	11174
A357	84	3	A357	CN 45394				2	0.0122974	3	3	3	A382	A383	A383	CN 106509	12645												680	2	1	G68	Stoper	0.00556821	7902
A358	84	3	A357	CN 45394				2	0.00896683	3	3	2	A381	A383	A383	CN 106509	12602												775	2	1	C1013	X9435-1	0.00563607	8694
A359	84	3	A357	CN 45394				3	0.120488	4	6	6	A122	A403	A121	CN 106555	12051												172	2	1	T650	Atego	0.00568267	6687
A108	85	4	A110	CN 4541				3	0.113927	4	6	4	A121	A122	A121	CN 106555	12666												671	2	1	P844	Simpson	0.00568828	12306
A109	85	4	A110	CN 4541				3	0.112702	4	6	2	A120	A122	A121	CN 106555	12604												506	2	1	Aus_159	Mulgara	0.00572371	10308
A110	85	4	A110	CN 4541				3	0.0625831	4	6	5	A121	A403	A121	CN 106555	12032												304	3	3	T399	Freja	0.00580152	10123.3
A484	85	4	A110	CN 4541				3	0.0624843	4	6	3	A120	A403	A121	CN 106555	11971												607	2	1	T1533	Porter	0.00583333	7200
A111	86	4	A485	CN 4547				3	0.00312995	4	6	1	A120	A121	A121	CN 106555	12620												593	3	3	C574	OT380	0.00583741	9434.33
A112	86	4	A485	CN 4547				7	0.113437	4	6	5	A130	A409	A131	CN 1954	11945												233	2	1	P1409	CI 1712-5	0.00587699	10975
A113	86	4	A485	CN 4547				7	0.109683	4	6	4	A130	A131	A131	CN 1954	12723												772	2	1	T2001	X9410-1	0.00589598	9498
A485	86	4	A485	CN 4547				7	0.106583	4	6	1	A129	A130	A131	CN 1954	12699												585	2	1	MH211	Orlik	0.00591862	8110
A144	88	4	A146	CN 5220				7	0.0560822	4	6	6	A131	A409	A131	CN 1954	11920												539	2	1	T997	ND061097	0.00597936	10369
A145	88	4	A146	CN 5220				7	0.0504371	4	6	3	A129	A409	A131	CN 1954	11896												344	2	1	T437	Hazel	0.00599733	11255
A146	88	4	A146	CN 5220				7	0.0168034	4	6	2	A129	A131	A131	CN 1954	12676												284	3	3	P686	FL0047-J9	0.00602558	11451.7
A488	88	4	A146	CN 5220				8	0.00326685	4	6	4	A41	A410	A42	CN 19783	11632												537	2	1	T993	ND060570	0.00604211	8027
A384	89	3	A384	CN 5221				8	0.00314384	4	6	2	A40	A410	A42	CN 19783	11610												270	2	1	T722	Edo	0.00610256	12208
A385	89	3	A384	CN 5221				8	0.00299018	4	6	6	A410	A42	A42	CN 19783	11705												519	2	1	T970	ND050017	0.00615155	8697
A386	89	3	A384	CN 5221				8	0.00268995	4	6	5	A41	A42	A42	CN 19783	12082												337	2	1	T426	HA05AB38-39	0.00616566	8596
A387	90	3	A387	CN 5222				8	0.00258959	4	6	1	A40	A41	A42	CN 19783	11971												314	2	1	C349	Gere	0.00623461	6496
A388	90	3	A387	CN 5222				8	0.00248468	4	6	3	A40	A42	A42	CN 19783	12074												566	2	1	C548	OA1207-1	0.0062396	8414
A389	90	3	A387	CN 5222				9	0.0053679	4	6	2	A267	A269	A269	CN 19991	11457												429	2	1	P1783	LAO-1104-028C1	0.00626177	12217
A147	91	4	A489	CN 5224				9	0.00524183	4	6	6	A269	A411	A269	CN 19991	11351												557	2	1	T1015	Nudist	0.0062781	6451
A148	91	4	A489	CN 5224				9	0.00518387	4	6	3	A267	A411	A269	CN 19991	11285												359	2	1	C392	IL04-3664	0.00630372	10470
A149	91	4	A489	CN 5224				9	0.00484378	4	6	4	A268	A269	A269	CN 19991	11458												372	3	3	C404	IL05-9931	0.006379	10804.7
A489	91	4	A489	CN 5224				9	0.00469234	4	6	5	A268	A411	A269	CN 19991	11295												632	2	1	C621	SA070469	0.00639771	6643
A37	92	4	A490	CN 52987				9	0.00456902	4	6	1	A267	A268	A269	CN 19991	11381												773	2	1	T2002	X9410-2	0.00642409	9729
A38	92	4	A490	CN 52987				10	0.0906468	5	10	9	A278	CN_20234	CN_20234	CN 20234	8318												164	2	1	T16	Allen	0.00643698	8156
A39	92	4	A490	CN 52987				10	0.089935	5	10	4	A276	CN_20234	CN_20234	CN 20234	8306												682	2	1	C950	Summit	0.00649495	9007
A490	92	4	A490	CN 52987				10	0.0893604	5	10	7	A277	CN_20234	CN_20234	CN 20234	8365												606	3	3	T756	Pony	0.00652214	9564
A491	93	2	A492	CN 52992				10	0.0826679	5	10	8	A278	A412	CN_20234	CN 20234	11020												524	2	1	T975	ND051069	0.00655507	8543
A492	93	2	A492	CN 52992				10	0.081535	5	10	6	A277	A412	CN_20234	CN 20234	11075												579	2	1	T1239	OA1266-1	0.00671141	11622
A156	94	4	A158	CN 52998				10	0.0815326	5	10	3	A276	A412	CN_20234	CN 20234	11014												565	2	1	C547	OA1202-1	0.00671175	9759
A157	94	4	A158	CN 52998				10	0.0151133	5	10	10	A412	CN_20234	CN_20234	CN 20234	8337												738	2	1	Aus_562	Wintaroo	0.00672298	11602
A158	94	4	A158	CN 52998				10	0.00330901	5	10	5	A277	A278	CN_20234	CN 20234	11786												331	2	1	T418	HA05AB22-9	0.0067235	8329
A493	94	4	A158	CN 52998				10	0.00280636	5	10	1	A276	A277	CN_20234	CN 20234	11759												784	2	1	Aus_564	Yallara	0.00680859	10428
A159	95	4	A494	CN 53006				10	0.00278015	5	10	2	A276	A278	CN_20234	CN 20234	11690												624	2	1	C612	Robust	0.00681387	11594
A160	95	4	A494	CN 53006				11	0.00446586	4	6	2	A258	A260	A260	CN 20235	11308												213	2	1	T712	Caracas	0.00684028	12134
A161	95	4	A494	CN 53006				11	0.00424628	4	6	6	A260	A413	A260	CN 20235	10833												152	2	1	P130	97Ab7767	0.00689479	9790
A494	95	4	A494	CN 53006				11	0.00399109	4	6	3	A258	A413	A260	CN 20235	10774												288	2	1	C315	FL03129-Ab7	0.00698888	10159
A162	96	4	A495	CN 53022				11	0.00379769	4	6	1	A258	A259	A260	CN 20235	11191												313	2	1	P1614	Gerard 229	0.00707158	12727
A163	96	4	A495	CN 53022				11	0.00373234	4	6	4	A259	A260	A260	CN 20235	11253												287	3	3	P688	FL03001BSB-S7	0.00708375	11419.7
A164	96	4	A495	CN 53022				11	0.0034952	4	6	5	A259	A413	A260	CN 20235	10729												560	2	1	C542	OA1176-1	0.00709001	11354
A495	96	4	A495	CN 53022				12	0.0197934	2	1	1	A414	CN_20239	CN_20239	CN 20239	8614												774	3	3	T2003	X9414-1	0.0070981	11831.7
A165	97	4	A165	CN 53030				13	0.0629486	5	10	4	A279	CN_20242	A279	CN 20242	7244												408	2	1	P711	LA02035-I-J1	0.00710558	12455
A166	97	4	A165	CN 53030				13	0.0575717	5	10	2	A279	A281	A279	CN 20242	11794												512	2	1	P786	NC12-3578	0.00712217	12777
A167	97	4	A165	CN 53030				13	0.0573842	5	10	3	A279	A415	A279	CN 20242	11423												676	3	3	P484	Spurs	0.00715021	12111.3
A496	97	4	A165	CN 53030				13	0.0573728	5	10	1	A279	A280	A279	CN 20242	11678												151	2	1	P100	95Ab13050	0.00716695	9488
A168	98	4	A497	CN 53046				13	0.0188838	5	10	7	A280	CN_20242	A279	CN 20242	7149												245	2	1	T151	Coker 716	0.00722722	11346
A169	98	4	A497	CN 53046				13	0.018585	5	10	9	A281	CN_20242	A279	CN 20242	7237												361	3	3	P2231	IL04-7077	0.0072344	10035.3
A170	98	4	A497	CN 53046				13	0.0182777	5	10	10	A415	CN_20242	A279	CN 20242	6921												295	2	1	T659	Flämingsprofi	0.0072515	11308
A497	98	4	A497	CN 53046				13	0.00534599	5	10	5	A280	A281	A279	CN 20242	11691												320	2	1	P1411	GOPHER	0.00727371	12992
A171	99	4	A498	CN 53074				13	0.00411415	5	10	8	A281	A415	A279	CN 20242	11424												167	3	3	P1330	Andrew	0.00730913	9401.33
A172	99	4	A498	CN 53074				13	0.00410415	5	10	6	A280	A415	A279	CN 20242	11330												498	2	1	P1394	MN11140	0.00731782	12982
A173	99	4	A498	CN 53074				14	0.142316	5	10	9	A272	CN_20280	CN_20280	CN 20280	7529												301	2	1	Aus_398	Forester	0.00732795	9416
A498	99	4	A498	CN 53074				14	0.141944	5	10	7	A271	CN_20280	CN_20280	CN 20280	7510												630	2	1	T1555	SA061148	0.00734146	9603
A174	100	4	A499	CN 53087				14	0.141787	5	10	4	A270	CN_20280	CN_20280	CN 20280	7543												412	2	1	P717	LA03060SBSBSB-S1	0.00738559	11712
A175	100	4	A499	CN 53087				14	0.140715	5	10	10	A416	CN_20280	CN_20280	CN 20280	7302												769	2	1	T1997	X9392-1	0.00747833	10497
A176	100	4	A499	CN 53087				14	0.00354701	5	10	5	A271	A272	CN_20280	CN 20280	11700												668	2	1	P1318	SHELBY427	0.00751487	12442
A499	100	4	A499	CN 53087				14	0.0034518	5	10	1	A270	A271	CN_20280	CN 20280	11733												237	2	1	T141	Classic	0.00753681	8558
A177	101	4	A500	CN 53094				14	0.00340166	5	10	6	A271	A416	CN_20280	CN 20280	11465												191	2	1	T706	Belle	0.00755708	12571
A178	101	4	A500	CN 53094				14	0.00339751	5	10	8	A272	A416	CN_20280	CN 20280	11479												286	2	1	C313	FL0238BSB-22	0.00756348	9255
A179	101	4	A500	CN 53094				14	0.00339101	5	10	3	A270	A416	CN_20280	CN 20280	11501												522	2	1	T973	ND050578	0.00758909	9092
A500	101	4	A500	CN 53094				14	0.00323459	5	10	2	A270	A272	CN_20280	CN 20280	11748												518	3	3	P2221	ND040492	0.00760176	11314.7
A183	103	4	A502	CN 53173				15	0.131146	5	10	7	A262	CN_20349	CN_20349	CN 20349	7606												778	3	3	P664	X9487-1	0.00761758	7858.33
A184	103	4	A502	CN 53173				15	0.130872	5	10	4	A261	CN_20349	CN_20349	CN 20349	7664												407	2	1	P710	LA02012-S-B-139-S2-B-S2-B-S2	0.00765836	11556
A185	103	4	A502	CN 53173				15	0.130684	5	10	10	A417	CN_20349	CN_20349	CN 20349	7499												684	2	1	P846	Sure Grain	0.00771061	12191
A502	103	4	A502	CN 53173				15	0.130094	5	10	9	A263	CN_20349	CN_20349	CN 20349	7656												376	2	1	T523	IL06-3751	0.00772424	10357
A360	104	3	A362	CN 53256				15	0.00511587	5	10	1	A261	A262	CN_20349	CN 20349	11435												155	2	1	C42	AC Antoine	0.00801813	11474
A361	104	3	A362	CN 53256				15	0.00503445	5	10	3	A261	A417	CN_20349	CN 20349	11322												419	2	1	P729	LA06058SBS-32-S1	0.00808507	11379
A362	104	3	A362	CN 53256				15	0.00458395	5	10	2	A261	A263	CN_20349	CN 20349	11453												761	2	1	T1987	X9253-1	0.0081189	11270
A186	105	4	A186	CN 53331				15	0.00380699	5	10	8	A263	A417	CN_20349	CN 20349	11295												371	2	1	C403	IL05-9330	0.00819392	5858
A187	105	4	A186	CN 53331				15	0.00364185	5	10	6	A262	A417	CN_20349	CN 20349	11258												369	2	1	C401	IL05-6223	0.00825234	5453
A188	105	4	A186	CN 53331				15	0.00355481	5	10	5	A262	A263	CN_20349	CN 20349	11393												597	2	1	MH198	Pal	0.00828221	9780
A504	105	4	A186	CN 53331				16	0.00622038	4	6	6	A266	A418	A418	CN 20625	11816												563	2	1	T1216	OA1189-4	0.00829394	11635
A189	106	4	A506	CN 53420				16	0.00590147	4	6	4	A265	A266	A418	CN 20625	11692												373	2	1	C405	IL05-9948	0.00830268	9515
A190	106	4	A506	CN 53420				16	0.00582632	4	6	2	A264	A266	A418	CN 20625	11757												660	2	1	P444	SD141167	0.00850114	12763
A191	106	4	A506	CN 53420				16	0.00523672	4	6	3	A264	A418	A418	CN 20625	11744												336	2	1	T425	HA05AB38-22	0.00852307	8389
A506	106	4	A506	CN 53420				16	0.00476109	4	6	5	A265	A418	A418	CN 20625	11657												629	2	1	T1554	SA060830	0.00855939	11391
A192	107	4	A507	CN 53421				16	0.00417025	4	6	1	A264	A265	A418	CN 20625	11630												347	2	1	P106	HLA05AB1-34	0.0086119	9812
A193	107	4	A507	CN 53421				19	0.00345583	4	6	3	A16	A419	A17	CN 20982	11864												751	2	1	C987	X8791-1	0.00862895	9387
A194	107	4	A507	CN 53421				19	0.00342981	4	6	6	A18	A419	A17	CN 20982	11954												590	2	1	C570	OT3036	0.00867812	11408
A507	107	4	A507	CN 53421				19	0.00333028	4	6	5	A17	A419	A17	CN 20982	12011												777	2	1	P663	X9449-1	0.00869636	12304
A195	108	4	A508	CN 53424				19	0.00274951	4	6	1	A16	A17	A17	CN 20982	12184												349	3	3	T441	HORIZON 270	0.00879742	11499.3
A196	108	4	A508	CN 53424				19	0.00248594	4	6	4	A17	A18	A17	CN 20982	12269												734	2	1	Aus_160	Wandering	0.00886969	10767
A197	108	4	A508	CN 53424				19	0.00243199	4	6	2	A16	A18	A17	CN 20982	12130												483	2	1	P1362	MN08266	0.00890465	6345
A508	108	4	A508	CN 53424				20	0.367589	4	6	5	A274	A420	A275	CN 21269	1771												424	2	1	P768	LA08089SBSBS-52-S1	0.00897036	12820
A397	109	4	A509	CN 53495				20	0.366102	4	6	3	A273	A420	A275	CN 21269	1770												752	2	1	C988	X8826-1	0.00899712	8336
A398	109	4	A509	CN 53495				20	0.361678	4	6	6	A275	A420	A275	CN 21269	1764												311	3	3	T404	GEM	0.0090329	11593
A399	109	4	A509	CN 53495				20	0.00444238	4	6	1	A273	A274	A275	CN 21269	11818												578	2	1	C559	OA1263-2	0.00910747	10431
A509	109	4	A509	CN 53495				20	0.00344241	4	6	2	A273	A275	A275	CN 21269	11765												592	2	1	C572	OT3045	0.00916641	9873
A198	112	4	A199	CN 53549				20	0.00325279	4	6	4	A274	A275	A275	CN 21269	11836												562	2	1	C544	OA1180-5	0.00930991	9506
A199	112	4	A199	CN 53549				21	0.00520833	4	6	2	A228	A230	A230	CN 21305	11904												223	5	10	T74	CDC Orrin	0.00938983	11335.3
A200	112	4	A199	CN 53549				21	0.00485068	4	6	1	A228	A229	A230	CN 21305	11854												525	2	1	T976	ND051236	0.00940018	7819
A513	112	4	A199	CN 53549				21	0.00481561	4	6	4	A229	A230	A230	CN 21305	12148												766	2	1	C1002	X9290-2	0.00943985	6409
A201	113	4	A514	CN 53574				21	0.00430537	4	6	5	A229	A421	A230	CN 21305	11265												435	3	3	T901	Leggett	0.00944372	12207
A202	113	4	A514	CN 53574				21	0.00424103	4	6	6	A230	A421	A230	CN 21305	11318												201	3	3	MH520	Borowiak	0.00948296	6295.67
A203	113	4	A514	CN 53574				21	0.00419675	4	6	3	A228	A421	A230	CN 21305	11080												260	2	1	P685	DeSoto	0.00954948	10943
A514	113	4	A514	CN 53574				22	0.0116608	2	1	1	A570	CN_21861	CN_21861	CN 21861	1415												448	3	3	T595	Mascani	0.00956897	10202
A204	114	4	A206	CN 53576				23	0.00688551	3	3	1	A339	A340	A339	CN 21886	12490												757	2	1	T1981	X9192-5	0.00961451	11025
A205	114	4	A206	CN 53576				23	0.00592742	3	3	3	A340	A341	A339	CN 21886	12400												379	2	1	T530	IL2294-8	0.00963508	10742
A206	114	4	A206	CN 53576				23	0.00551796	3	3	2	A339	A341	A339	CN 21886	12414												384	2	1	T539	IL75-5743	0.00970025	11443
A515	114	4	A206	CN 53576				27	0.00475881	4	6	1	A246	A247	A246	CN 21955	12293												580	2	1	T1240	OA1268-3	0.00972043	11625
A363	115	3	A363	CN 53590				27	0.00453122	4	6	5	A247	A425	A246	CN 21955	12138												487	2	1	P1323	MN09105	0.00975177	12972
A364	115	3	A363	CN 53590				27	0.00422147	4	6	4	A247	A248	A246	CN 21955	11252												205	2	1	Aus_417	Brusher	0.00980694	9738
A365	115	3	A363	CN 53590				27	0.00407307	4	6	3	A246	A425	A246	CN 21955	12153												796	2	1	M67	ZY001768	0.00980952	10500
A603	116	2	A604	CN 53617				27	0.0036866	4	6	2	A246	A248	A246	CN 21955	11257												644	2	1	C633	SA071760	0.00981929	10846
A604	116	2	A604	CN 53617				27	0.00332077	4	6	6	A248	A425	A246	CN 21955	11142												157	3	3	P1225	AC Morgan	0.00982291	11234.7
A394	117	4	A394	CN 53634				43	0.00429965	4	6	5	A250	A447	A447	CN 22244	12094												206	2	1	TL.S463	Buffalo	0.00983034	10020
A395	117	4	A394	CN 53634				43	0.00394918	4	6	4	A250	A251	A447	CN 22244	11648												403	2	1	C427	Kolbu	0.00987916	11337
A396	117	4	A394	CN 53634				43	0.00334201	4	6	1	A249	A250	A447	CN 22244	11520												488	2	1	P1370	MN09223	0.00995312	13011
A516	117	4	A394	CN 53634				43	0.00297769	4	6	6	A251	A447	A447	CN 22244	11922												328	2	1	T415	HA05AB16-31	0.00997319	9325
A207	118	4	A209	CN 53770				43	0.00258212	4	6	3	A249	A447	A447	CN 22244	11812												474	2	1	C490	MN08234	0.0100519	10794
A208	118	4	A209	CN 53770				43	0.00219974	4	6	2	A249	A251	A447	CN 22244	11365												717	2	1	T1661	TX07CS-2140	0.0100856	11105
A209	118	4	A209	CN 53770				44	0.00648817	5	10	2	A252	A254	A253	CN 22319	12176												520	3	3	C507	ND050490	0.0101334	10197.7
A518	118	4	A209	CN 53770				44	0.0063671	5	10	5	A253	A254	A253	CN 22319	12329												353	3	3	T499	IL02-5630	0.0101397	11529.3
A519	119	2	A520	CN 53777				44	0.00552102	5	10	1	A252	A253	A253	CN 22319	12226												729	3	3	T580	Veli	0.0102238	8438.67
A520	119	2	A520	CN 53777				44	0.00550302	5	10	8	A254	A448	A253	CN 22319	12266												289	2	1	T381	FL03146BSB-S1-B-S1	0.0102768	12212
A210	120	4	A521	CN 53811				44	0.00506205	5	10	9	A254	A449	A253	CN 22319	12248												296	2	1	T730	Flämingsstern	0.0103421	10201
A211	120	4	A521	CN 53811				44	0.00442658	5	10	6	A253	A448	A253	CN 22319	12312												700	2	1	T1620	Tippecanoe	0.0104087	7878
A212	120	4	A521	CN 53811				44	0.00436035	5	10	3	A252	A448	A253	CN 22319	12155												621	2	1	MH415	Reima	0.0104269	6090
A521	120	4	A521	CN 53811				44	0.00415638	5	10	4	A252	A449	A253	CN 22319	12150												173	2	1	T651	AUTEUIL	0.0104604	11902
A213	121	4	A522	CN 53911				44	0.00386399	5	10	7	A253	A449	A253	CN 22319	12293												449	2	1	C470	Matilda	0.0104859	10681
A214	121	4	A522	CN 53911				44	0.00306322	5	10	10	A448	A449	A253	CN 22319	12242												530	3	3	P2215	ND060182	0.0105816	10259.7
A215	121	4	A522	CN 53911				45	0.00386437	4	6	6	A233	A450	A450	CN 22330	12033												639	2	1	C628	SA070860	0.0106549	10230
A522	121	4	A522	CN 53911				45	0.00369479	4	6	2	A231	A233	A450	CN 22330	12044												527	3	3	P2223	ND051312	0.0106575	10129.3
A366	123	3	A368	CN 54079				45	0.00361991	4	6	3	A231	A450	A450	CN 22330	12155												658	2	1	P2458	SD140987	0.0107423	12893
A367	123	3	A368	CN 54079				45	0.0033391	4	6	5	A232	A450	A450	CN 22330	12129												417	2	1	P723	LA04018SBSB-181	0.0108071	12538
A368	123	3	A368	CN 54079				45	0.00323974	4	6	4	A232	A233	A450	CN 22330	12038												500	2	1	P1401	MN11231	0.0109461	12927
A369	124	3	A369	CN 54258				45	0.00296272	4	6	1	A231	A232	A450	CN 22330	12151												216	2	1	CN_20679	CAV 1481	0.0110721	9122
A370	124	3	A369	CN 54258				46	0.0187823	4	6	3	A255	A452	A256	CN 22577	11793												400	2	1	T738	KATRI	0.0111437	9198
A371	124	3	A369	CN 54258				46	0.0181202	4	6	5	A256	A452	A256	CN 22577	11810												661	2	1	P455	SD141192	0.0111698	12489
A240	125	5	A240	CN 54561				46	0.016911	4	6	2	A255	A257	A256	CN 22577	12004												258	2	1	T159	Derby	0.0112047	11156
A241	125	5	A240	CN 54561				46	0.0164482	4	6	4	A256	A257	A256	CN 22577	11977												212	2	1	T630	Capa	0.0112966	7967
A242	125	5	A240	CN 54561				46	0.0129098	4	6	1	A255	A256	A256	CN 22577	12200												268	2	1	Aus_322	Echidna	0.0113896	8736
A525	125	5	A240	CN 54561				46	0.010767	4	6	6	A257	A452	A256	CN 22577	11656												783	3	3	T2019	X9509-3	0.0114439	12084.7
A526	125	5	A240	CN 54561				47	0.00510163	3	3	1	A342	A343	A343	CN 22582	12349												678	2	1	MH486	STARLETTE DE MOYENCOURT	0.0114739	7626
A216	126	4	A218	CN 54919				47	0.00457242	3	3	2	A342	A344	A343	CN 22582	12138												215	2	1	Aus_157	Carrolup	0.0114856	9969
A217	126	4	A218	CN 54919				47	0.0034799	3	3	3	A343	A344	A343	CN 22582	12213												559	2	1	T1211	OA1174-3	0.0115961	11340
A218	126	4	A218	CN 54919				48	0.151675	2	1	1	A575	A576	A575	CN 22633	567												564	2	1	T1218	OA1197-1	0.0116814	11300
A527	126	4	A218	CN 54919				49	0.0056569	4	6	2	A114	A116	A453	CN 23036	11402												235	3	3	MH23	Cilla	0.0117793	10920.3
A530	128	2	A530	CN 55170				49	0.00498105	4	6	6	A116	A453	A453	CN 23036	11343												631	2	1	C619	SA070089	0.0118507	10126
A531	128	2	A530	CN 55170				49	0.00486574	4	6	4	A115	A116	A453	CN 23036	11098												588	2	1	P1802	OT2083	0.0119048	12894
A535	129	2	A535	CN 57141				49	0.00482945	4	6	3	A114	A453	A453	CN 23036	11492												149	2	1	P1772	03P26A-BV3A	0.0119095	12469
A536	129	2	A535	CN 57141				49	0.00476487	4	6	1	A114	A115	A453	CN 23036	11228												153	2	1	P112	98Ab7265	0.0119754	9770
A611	133	2	A611	CN 63538				49	0.00433772	4	6	5	A115	A453	A453	CN 23036	11181												571	2	1	C553	OA1242-5	0.0120707	11267
A612	133	2	A611	CN 63538				53	0.101179	5	10	10	A458	CN_23417	CN_23417	CN 23417	10941												413	2	1	C430	LA03063SBSBSB-S4	0.0120801	11341
A123	134	4	A123	CN 63856				53	0.0995187	5	10	4	A282	CN_23417	CN_23417	CN 23417	11219												753	2	1	T1977	X8903-2	0.0121093	11933
A124	134	4	A123	CN 63856				53	0.0976423	5	10	9	A284	CN_23417	CN_23417	CN 23417	10943												493	2	1	P1380	MN10130	0.0121904	12920
A125	134	4	A123	CN 63856				53	0.096901	5	10	7	A283	CN_23417	CN_23417	CN 23417	10939												420	2	1	P730	LA06059SBS-84-S1	0.0122187	12399
A540	134	4	A123	CN 63856				53	0.00644206	5	10	3	A282	A458	CN_23417	CN 23417	11487												755	3	3	C991	X9082-1	0.0122523	6827.33
A126	135	4	A543	CN 64264				53	0.00562802	5	10	6	A283	A458	CN_23417	CN 23417	11194												745	2	1	P1254	WIX10055-8	0.0122666	12962
A127	135	4	A543	CN 64264				53	0.00558634	5	10	8	A284	A458	CN_23417	CN 23417	11188												517	2	1	P2224	ND040196	0.0123249	11562
A128	135	4	A543	CN 64264				53	0.00510694	5	10	1	A282	A283	CN_23417	CN 23417	11455												674	2	1	T670	Skrzat	0.0123582	11814
A543	135	4	A543	CN 64264				53	0.0049773	5	10	2	A282	A284	CN_23417	CN 23417	11452												612	3	3	P111	Provena	0.0123776	11952
A617	136	3	A618	CN 64377				53	0.00400599	5	10	5	A283	A284	CN_23417	CN 23417	11358												220	2	1	P75	Cayuse	0.0124468	10806
A618	136	3	A618	CN 64377				54	0.0943083	4	6	6	A347	CN_23600	CN_23600	CN 23600	12035												383	2	1	C413	IL75-5665	0.0124586	11478
A619	136	3	A618	CN 64377				54	0.0928946	4	6	5	A346	CN_23600	CN_23600	CN 23600	12202												747	2	1	P1255	WIX10097-2	0.0124885	13012
A219	138	4	A220	CN 65254				54	0.0928864	4	6	3	A345	CN_23600	CN_23600	CN 23600	12230												426	2	1	P777	LA99016	0.0125148	11826
A220	138	4	A220	CN 65254				54	0.00370614	4	6	2	A345	A347	CN_23600	CN 23600	12142												199	2	1	T627	Blanche du Vieux Moulin	0.0125156	10427
A221	138	4	A220	CN 65254				54	0.00334103	4	6	4	A346	A347	CN_23600	CN 23600	12122												743	2	1	P1259	WIX10045-12	0.0125462	12992
A545	138	4	A220	CN 65254				54	0.00304507	4	6	1	A345	A346	CN_23600	CN 23600	12315												338	2	1	T427	HA05AB41-38	0.0125712	8949
A103	140	4	A549	CN 65923				55	0.00376833	4	6	2	A43	A45	A44	CN 24167	12207												333	2	1	T422	HA05AB34-48	0.0126403	10245
A104	140	4	A549	CN 65923				55	0.00373599	4	6	3	A43	A459	A44	CN 24167	12045												634	2	1	T1564	SA070631	0.0127627	11753
A105	140	4	A549	CN 65923				55	0.00317631	4	6	6	A45	A459	A44	CN 24167	12121												663	2	1	P2462	SD141233	0.0128507	12723
A549	140	4	A549	CN 65923				55	0.00283042	4	6	1	A43	A44	A44	CN 24167	12189												470	2	1	C486	MN08212	0.0128524	11243
A375	141	3	A377	CN 73607				55	0.00280783	4	6	5	A44	A459	A44	CN 24167	12109												719	2	1	T1743	Tyler	0.012855	7818
A376	141	3	A377	CN 73607				55	0.00268927	4	6	4	A44	A45	A44	CN 24167	12271												214	2	1	P678	Carolee	0.0128733	10448
A377	141	3	A377	CN 73607				57	0.00794184	4	6	5	A235	A461	A235	CN 24549	11899												600	2	1	TW_0645	PI 158212	0.0129978	8463
A243	142	4	A243	CN 79331				57	0.00763579	4	6	4	A235	A236	A235	CN 24549	12114												544	2	1	P2219	ND070388	0.0132125	12299
A244	142	4	A243	CN 79331				57	0.00760816	4	6	1	A234	A235	A235	CN 24549	12158												793	2	1	M10	ZY000616	0.0132229	10928
A245	142	4	A243	CN 79331				57	0.00467999	4	6	3	A234	A461	A235	CN 24549	11859												768	2	1	C1004	X9386-1	0.0132346	11145
A550	142	4	A243	CN 79331				57	0.00440268	4	6	6	A236	A461	A235	CN 24549	11811												329	2	1	T416	HA05AB20-1	0.0134494	9480
A400	143	4	A551	CN 79332				57	0.00431142	4	6	2	A234	A236	A235	CN 24549	12061												737	2	1	T767	Winston	0.0135486	8857
A401	143	4	A551	CN 79332				58	0.00258306	3	3	3	A67	A68	A68	CN 24842	11227												226	3	3	T75	CDC Weaver	0.0135972	12017.7
A402	143	4	A551	CN 79332				58	0.00250671	3	3	2	A462	A68	A68	CN 24842	11170												227	2	1	P607	Centennial	0.013674	9178
A551	143	4	A551	CN 79332				58	0.00203142	3	3	1	A462	A67	A68	CN 24842	11076												221	2	1	P1228	CDC Dancer	0.0136762	8555
A222	147	4	A223	CN 88739				59	0.00248798	2	1	1	A463	A69	A69	CN 24884	11857												302	2	1	P701	Forkedeer	0.0138643	1695
A223	147	4	A223	CN 88739				60	0.00277125	4	6	4	A70	A71	A72	CN 24885	11908												513	2	1	P1612	NC12-3753	0.0140425	12569
A224	147	4	A223	CN 88739				60	0.00274146	4	6	2	A464	A71	A72	CN 24885	11855												491	2	1	P1376	MN09256	0.0140894	12882
A556	147	4	A223	CN 88739				60	0.0026393	4	6	3	A464	A72	A72	CN 24885	11935												244	2	1	T150	Coker 242	0.0140974	11456
A225	148	4	A227	CN 90176				60	0.00263554	4	6	6	A71	A72	A72	CN 24885	11952												568	2	1	T1225	OA1228-1	0.0143767	11929
A226	148	4	A227	CN 90176				60	0.00262631	4	6	5	A70	A72	A72	CN 24885	11994												712	2	1	T1648	TX05CS-556	0.0144915	11386
A227	148	4	A227	CN 90176				60	0.00243985	4	6	1	A464	A70	A72	CN 24885	11886												583	5	10	P481	Ogle	0.014832	11830.8
A557	148	4	A227	CN 90176				61	0.00449447	4	6	1	A46	A465	A47	CN 24919	12126												496	2	1	P1314	MN11115	0.014881	12936
C19	149	2	P1772	03P26A-BV3A				61	0.00448486	4	6	4	A465	A47	A47	CN 24919	12152												716	3	3	T1657	TX07CS-1948	0.0149616	12768
P1772	149	2	P1772	03P26A-BV3A				61	0.00391688	4	6	5	A465	A48	A47	CN 24919	12127												756	3	3	T1980	X9150-1	0.0149818	11686.3
M59	150	2	M851	20130010				61	0.00316816	4	6	2	A46	A47	A47	CN 24919	12310												492	2	1	P1326	MN10121	0.0149846	12980
M851	150	2	M851	20130010				61	0.00284206	4	6	6	A47	A48	A47	CN 24919	12315												626	2	1	T594	Roope	0.0150496	10997
C30	151	2	P100	95Ab13050				61	0.00276693	4	6	3	A46	A48	A47	CN 24919	12288												767	2	1	C1003	X9384-2	0.0152368	9418
P100	151	2	P100	95Ab13050				62	0.00254655	4	6	3	A466	A60	A60	CN 24926	11977												416	3	3	P722	LA04014SBSB-39	0.0152951	9404.33
C32	152	2	P130	97Ab7767				62	0.00251046	4	6	1	A466	A58	A60	CN 24926	11950												482	3	3	P1361	MN08260	0.0153161	12047.3
P130	152	2	P130	97Ab7767				62	0.00221277	4	6	2	A466	A59	A60	CN 24926	11750												499	2	1	P1396	MN11211	0.0154238	12967
C34	153	2	P112	98Ab7265				62	0.00208316	4	6	6	A59	A60	A60	CN 24926	11761												409	2	1	P713	LA0210SBSBSBSB-S1	0.0154342	11630
P112	153	2	P112	98Ab7265				62	0.00200184	4	6	5	A58	A60	A60	CN 24926	11989												322	2	1	T408	Grane	0.0154406	7286
MH1	154	2	T696	Aberglen				62	0.00191685	4	6	4	A58	A59	A60	CN 24926	11738												650	2	1	P1306	SD111736	0.0154731	12861
T696	154	2	T696	Aberglen				63	0.00273562	4	6	6	A62	A63	A61	CN 24930	11332												754	2	1	C990	X8995-4	0.0155079	9737
C42	155	2	C42	AC Antoine				63	0.00248042	4	6	5	A61	A63	A61	CN 24930	11490												389	2	1	T545	IL98-10145	0.0155407	10939
C43	155	2	C42	AC Antoine				63	0.00229417	4	6	2	A467	A62	A61	CN 24930	11551												633	2	1	C622	SA070592	0.0155757	9502
MH7	156	3	P1775	AC Assiniboia				63	0.00218782	4	6	4	A61	A62	A61	CN 24930	11884												643	2	1	C632	SA071616	0.0157261	7726
P1775	156	3	P1775	AC ASSINIBOIA				63	0.00217521	4	6	1	A467	A61	A61	CN 24930	11723												744	2	1	P1267	WIX10045-9	0.0157359	12964
T589	156	3	P1775	AC Assiniboia				63	0.00214305	4	6	3	A467	A63	A61	CN 24930	11199												363	3	3	P494	IL05-10069	0.0158147	11209
MH132	157	3	P1225	AC Morgan				65	0.0133733	4	6	4	A238	A239	A239	CN 25416	12338												611	3	3	MH224	Profi/Profi x((LP 8947 x APR 166) x Profi)	0.0158202	11681
P1225	157	3	P1225	AC Morgan				65	0.0133448	4	6	1	A237	A238	A239	CN 25416	12177												533	3	3	P2209	ND060342	0.0158288	7981.67
T959	157	3	P1225	AC Morgan				65	0.0122133	4	6	5	A238	A469	A239	CN 25416	11381												511	2	1	P1610	NC12-3447	0.0160188	12579
C603	158	2	C603	AC Pinnacle				65	0.00519938	4	6	2	A237	A239	A239	CN 25416	12213												481	2	1	C497	MN08254	0.0162816	10257
T1432	158	2	C603	AC Pinnacle				65	0.0037235	4	6	6	A239	A469	A239	CN 25416	11414												693	3	3	C957	TAM O-397	0.0162878	9908.33
MH149	159	2	MH149	AC Rigodon				65	0.00336253	4	6	3	A237	A469	A239	CN 25416	11301												764	2	1	C1000	X9285-1	0.0163106	9503
T1544	159	2	MH149	AC Rigodon				69	0.122581	4	6	1	A117	A118	A119	CN 25942	11058												459	2	1	C476	MN06239	0.0163588	10178
C614	160	2	C614	AC Ronald				69	0.122509	4	6	2	A117	A119	A119	CN 25942	11089												251	2	1	P482	Corral	0.0164212	12088
T1548	160	2	C614	AC Ronald				69	0.122046	4	6	3	A117	A473	A119	CN 25942	10918												375	2	1	C407	IL06-3258	0.016447	8573
MH160	161	2	T553	AC Stewart				69	0.00603205	4	6	4	A118	A119	A119	CN 25942	11356												728	2	1	T1761	VAO-58	0.0164731	9986
T553	161	2	T553	AC Stewart				69	0.00499599	4	6	6	A119	A473	A119	CN 25942	11209												490	2	1	P1375	MN09255	0.0169976	12943
C45	162	3	P190	Ajay				69	0.003841	4	6	5	A118	A473	A119	CN 25942	11195												357	2	1	C390	IL03-7936	0.0171936	9742
P190	162	3	P190	Ajay				70	0.00357108	4	6	5	A289	A474	A474	CN 25974	10361												575	2	1	T1233	OA1251-1	0.0174682	11707
T14	162	3	P190	Ajay				70	0.00352377	4	6	3	A288	A474	A474	CN 25974	10642												489	2	1	P1272	MN09230	0.0175682	12978
MH2	163	2	T698	Alf				70	0.0033918	4	6	1	A288	A289	A474	CN 25974	10319												638	2	1	C627	SA070845	0.0177812	11051
T698	163	2	T698	Alf				70	0.00304907	4	6	6	A290	A474	A474	CN 25974	10495												469	3	3	P1358	MN08211	0.0179113	11104.7
C46	164	2	T16	Allen				70	0.00284314	4	6	4	A289	A290	A474	CN 25974	10200												706	2	1	C965	TX02U-7097	0.0179155	7033
T16	164	2	T16	Allen				70	0.00282216	4	6	2	A288	A290	A474	CN 25974	10453												627	2	1	MH397	RYHTI	0.0179674	9072
G45	165	2	MH507	Alsovadaszi D tf.				71	0.0916233	2	1	1	A594	A595	A595	CN 26226	11138												594	2	1	C575	OT399	0.0180025	10443
MH507	165	2	MH507	Alsovadaszi D tf.				72	0.35296	5	10	3	A132	A475	A476	CN 2806	10980												463	2	1	C479	MN08130	0.0180151	9270
G44	166	2	G44	Anarcsi tf.				72	0.351718	5	10	10	A475	A476	A476	CN 2806	11377												410	2	1	P715	LA03040SBSBSB-83	0.0180986	12349
MH502	166	2	G44	Anarcsi tf.				72	0.349562	5	10	6	A133	A475	A476	CN 2806	11081												659	2	1	P2459	SD141133	0.018186	12922
C47	167	3	P1330	Andrew				72	0.348127	5	10	8	A134	A475	A476	CN 2806	11131												299	2	1	P698	FLORIDA 501	0.018495	11003
P1330	167	3	P1330	ANDREW				72	0.0200224	5	10	1	A132	A133	A476	CN 2806	11587												274	2	1	Aus_397	Eurabbie	0.0187095	9888
T12	167	3	P1330	ANDREW				72	0.0193861	5	10	5	A133	A134	A476	CN 2806	11761												385	3	3	P15	IL86-1156	0.0188378	11347.7
FM468	168	2	FM472	Angelica				72	0.0176329	5	10	2	A132	A134	A476	CN 2806	11626												292	2	1	T387	FL04178-FLID-B-S-2	0.019128	12730
FM472	168	2	FM472	Angelica				72	0.0142964	5	10	7	A133	A476	A476	CN 2806	11996												222	2	1	C286	CDC Minstrel	0.0192027	10285
MH5	169	2	T649	Aragon				72	0.0124221	5	10	4	A132	A476	A476	CN 2806	11874												595	3	3	P1410	Otana	0.0192322	9640.33
T649	169	2	T649	Aragon				72	0.0117126	5	10	9	A134	A476	A476	CN 2806	12081												461	2	1	C477	MN08124	0.0197068	8322
C48	170	2	T18	ARDENTE				74	0.00556368	3	3	3	A349	A350	A350	CN 28720	12312												202	3	3	TL.S441	Bountiful	0.0197707	11200.3
T18	170	2	T18	ARDENTE				74	0.00497206	3	3	2	A348	A350	A350	CN 28720	12168												609	2	1	Aus_361	Potoroo	0.0199237	10741
FM469	171	3	T636	Astra				74	0.00220797	3	3	1	A348	A349	A350	CN 28720	12002												736	2	1	Aus_161	Williams	0.0200584	10619
FM473	171	3	T636	Astra				75	0.00316378	3	3	2	A351	A353	A351	CN 28728	12169												443	2	1	T906	Madison	0.0201335	12889
T636	171	3	T636	Astra				75	0.00242519	3	3	1	A351	A352	A351	CN 28728	12164												760	3	3	C996	X9221-8	0.0201841	11721.7
MH8	172	2	T650	Atego				75	0.00225545	3	3	3	A352	A353	A351	CN 28728	11971												718	2	1	T1662	TX07CS-2201	0.0203806	11457
T650	172	2	T650	Atego				77	0.00637523	4	6	1	A138	A139	A138	CN 2897	12078												709	2	1	T1642	TX02U-7605	0.0206753	10544
MH195	173	2	T651	AUTEUIL				77	0.00610863	4	6	5	A139	A480	A138	CN 2897	12114												526	2	1	P2220	ND051306	0.0209116	9851
T651	173	2	T651	Auteuil				77	0.00567946	4	6	4	A139	A140	A138	CN 2897	12061												422	2	1	P1516	LA08016SBSBS-44-S1	0.0209515	4582
FM438	174	2	TW_0555	AVE 136/59				77	0.00417964	4	6	3	A138	A480	A138	CN 2897	12202												398	3	3	T790	Kapp	0.0210243	6127.33
TW_0555	174	2	TW_0555	AVE 136/59				77	0.00374486	4	6	6	A140	A480	A138	CN 2897	12150												472	2	1	T942	MN08225	0.0212766	10622
FM439	175	2	TW_0855	AVE 287/59				77	0.00361812	4	6	2	A138	A140	A138	CN 2897	12161												780	3	3	C1017	X9500-6	0.0214949	11470.3
TW_0855	175	2	TW_0855	AVE 287/59				78	0.111347	3	3	3	A355	A356	A356	CN 29661	12470												653	2	1	P2379	SD140036	0.0215827	12649
FM255	176	2	TW_0619	AVE 361/59				78	0.105698	3	3	2	A354	A356	A356	CN 29661	12479												380	2	1	P1878	IL2858	0.0216232	12001
TW_0619	176	2	TW_0619	AVE 361/59				78	0.0260818	3	3	1	A354	A355	A356	CN 29661	12595												642	2	1	C631	SA071405	0.021626	10566
FM256	177	2	FM256	AVE 362/59				79	0.00625864	3	3	2	A333	A335	A333	CN 3162	12303												711	2	1	T1647	TX05CS-542	0.0217543	9998
TW_0662	177	2	FM256	AVE 362/59				79	0.0054419	3	3	1	A333	A334	A333	CN 3162	12220												576	3	3	T1234	OA1253-1	0.0221311	12169
FM427	178	2	TW_0773	AVE 567/62				79	0.00380275	3	3	3	A334	A335	A333	CN 3162	12228												345	2	1	P1247	Hidalgo	0.0223416	4655
TW_0773	178	2	TW_0773	AVE 567/62				80	0.296745	4	6	3	A150	A481	A151	CN 40449	12413												573	3	3	P1295	OA1250-1	0.022563	10531
MH213	179	3	T672	Aveia				80	0.283596	4	6	5	A151	A481	A151	CN 40449	12509												510	2	1	P782	NC09-4503N	0.0229116	4561
MH445	179	3	T672	Aveia				80	0.261305	4	6	6	A152	A481	A151	CN 40449	11787												795	2	1	M816	ZY001720	0.0232762	10848
T672	179	3	T672	Aveia				80	0.228101	4	6	2	A150	A152	A151	CN 40449	11793												180	5	10	T23	AVENY	0.0237232	9737.1
C50	180	5	T23	AVENY				80	0.201819	4	6	4	A151	A152	A151	CN 40449	11872												218	2	1	CN_20958	CAV 1760	0.0242923	9962
G80	180	5	T23	AVENY				80	0.142664	4	6	1	A150	A151	A151	CN 40449	12582												765	2	1	C1001	X9287-2	0.0243916	8712
MH10	180	5	T23	Aveny				83	0.00620868	3	3	2	A336	A338	A336	CN 4281	12402												515	2	1	P1608	NC12-3963	0.0245215	12540
MH441	180	5	T23	Aveny				83	0.00518732	3	3	3	A337	A338	A336	CN 4281	12145												475	2	1	T945	MN08238	0.0247176	11065
T23	180	5	T23	Aveny				83	0.00472551	3	3	1	A336	A337	A336	CN 4281	12168												648	2	1	P1316	SD110304	0.0247536	12786
G104	181	3	T702	Avesta				84	0.00466945	3	3	2	A357	A359	A357	CN 45394	12207												649	2	1	P1307	SD110466	0.0251762	12909
MH11	181	3	T702	Avesta				84	0.00414499	3	3	1	A357	A358	A357	CN 45394	12304												567	2	1	T1224	OA1226-4	0.0255026	10744
T702	181	3	T702	Avesta				84	0.00383853	3	3	3	A358	A359	A357	CN 45394	12114												596	2	1	P839	Ozark	0.0258614	11929
G50	182	2	MH426	Ayr Commander				85	0.214793	4	6	6	A110	A484	A110	CN 4541	12107												241	2	1	T146	Clinton	0.026293	11562
MH426	182	2	MH426	Ayr Commander				85	0.192688	4	6	3	A108	A484	A110	CN 4541	11638												346	3	3	T438	HiFi	0.0267403	11338.7
M42	183	2	M42	B191				85	0.191773	4	6	5	A109	A484	A110	CN 4541	11644												714	2	1	T1651	TX07CS-1268	0.0267923	10936
M837	183	2	M42	B191				85	0.0768545	4	6	2	A108	A110	A110	CN 4541	11769												677	2	1	P1615	SS76-50	0.0269644	12739
M45	184	2	M45	B231				85	0.0768153	4	6	4	A109	A110	A110	CN 4541	11775												514	2	1	P791	NC12-3922	0.0271553	12539
M848	184	2	M45	B231				85	0.00687095	4	6	1	A108	A109	A110	CN 4541	11716												577	2	1	P1798	OA1256-1	0.0271689	11815
C52	185	3	T24	Balado				86	0.00765328	4	6	5	A112	A485	A485	CN 4547	11629												551	2	1	T669	Nelson	0.0271992	10515
T24	185	3	T24	Balado				86	0.0075849	4	6	3	A111	A485	A485	CN 4547	11602												457	2	1	C474	MN06108	0.0276176	9885
TL.S439	185	3	T24	Balado				86	0.00748119	4	6	6	A113	A485	A485	CN 4547	11696												724	3	3	A374	Urozajny	0.0278372	12155.3
Aus_234	186	2	Aus_234	Bannister				86	0.00509227	4	6	1	A111	A112	A485	CN 4547	11488												480	2	1	C496	MN08253	0.0283935	10918
Aus_534	186	2	Aus_234	Bannister				86	0.00480978	4	6	2	A111	A113	A485	CN 4547	11539												298	3	3	T393	Florida 500	0.028828	11807.7
G190	187	4	T28	Barra				86	0.00479813	4	6	4	A112	A113	A485	CN 4547	11567												581	2	1	T1241	OA1272-1	0.0289178	12207
MH194	187	4	T28	Barra				88	0.00732319	4	6	6	A146	A488	A146	CN 5220	12358												657	2	1	P2457	SD140619	0.0289963	12743
T28	187	4	T28	Barra				88	0.00694388	4	6	3	A144	A488	A146	CN 5220	12313												570	2	1	T1228	OA1234-1	0.0299225	11229
TL.S461	187	4	T28	Barra				88	0.00637868	4	6	2	A144	A146	A146	CN 5220	12385												195	2	1	Aus_536	Bilby	0.0303378	10037
A180	188	5	A501	Beardless Probsteier				88	0.00557621	4	6	5	A145	A488	A146	CN 5220	12105												655	2	1	P2381	SD140466	0.0305536	12879
A181	188	5	A501	Beardless Probsteier				88	0.00463989	4	6	4	A145	A146	A146	CN 5220	12177												610	7	21	MH228	Profi/Profi x((A,p, x A,lo,)x AS 93 x Gra,) x Profi)	0.0306844	10899.7
A182	188	5	A501	Beardless Probsteier				88	0.00441092	4	6	1	A144	A145	A146	CN 5220	12129												758	2	1	C994	X9195-2	0.0316533	6508
A501	188	5	A501	Beardless Probsteier				89	0.00582936	3	3	3	A385	A386	A384	CN 5221	1887												473	2	1	C489	MN08230	0.0318245	9411
TL.S464	188	5	A501	Beardless Probsteier				89	0.00443401	3	3	1	A384	A385	A384	CN 5221	1917												505	2	1	P2214	MORTON	0.0325819	12599
G152	189	2	TW_0653	Beiar				89	0.00387998	3	3	2	A384	A386	A384	CN 5221	1933												434	2	1	P779	Lee	0.034072	10830
TW_0653	189	2	TW_0653	BEIAR				90	0.00490731	3	3	3	A388	A389	A387	CN 5222	1834												466	2	1	C482	MN08139	0.0357424	11429
C53	190	3	C53	Belinda				90	0.00483871	3	3	1	A387	A388	A387	CN 5222	1860												628	2	1	C616	SA060605	0.0362467	10732
MH14	190	3	C53	Belinda				90	0.00268817	3	3	2	A387	A389	A387	CN 5222	1860												441	2	1	MH454	LPSH 02-239	0.0375577	9958
T29	190	3	C53	Belinda				91	0.0354723	4	6	5	A148	A489	A489	CN 5224	12249												454	2	1	FM451	Methuallith	0.0380195	9745
P579	191	2	T706	Belle				91	0.0337558	4	6	3	A147	A489	A489	CN 5224	12309												509	2	1	P1619	NC09-4274N	0.0382186	12664
T706	191	2	T706	Belle				91	0.033507	4	6	6	A149	A489	A489	CN 5224	12281												654	2	1	P2380	SD140408	0.0386018	12888
Aus_497	192	2	Aus_535	Bettong				91	0.00803674	4	6	1	A147	A148	A489	CN 5224	12194												662	2	1	P467	SD141213	0.0389964	12296
Aus_535	192	2	Aus_535	Bettong				91	0.00775671	4	6	4	A148	A149	A489	CN 5224	12183												305	2	1	T401	Fulgrain	0.0403318	12236
MH15	193	2	T30	Bia				91	0.00666231	4	6	2	A147	A149	A489	CN 5224	12233												497	2	1	P1315	MN11139	0.04114	12895
T30	193	2	T30	Bia				92	0.0137549	4	6	4	A38	A39	A490	CN 52987	11814												697	2	1	Aus_401	Tammar	0.0432143	8400
G59	194	2	MH386	BIALY MAZUR				92	0.0126995	4	6	6	A39	A490	A490	CN 52987	11969												789	2	1	FM355	Z-43	0.044277	5906
MH386	194	2	MH386	Bialy mazur				92	0.0101777	4	6	3	A37	A490	A490	CN 52987	11987												255	3	3	T155	Dal	0.0472315	12457.3
Aus_363	195	2	Aus_536	Bilby				92	0.00925691	4	6	1	A37	A38	A490	CN 52987	11829												485	2	1	C500	MN08270	0.047627	8997
Aus_536	195	2	Aus_536	Bilby				92	0.00915626	4	6	2	A37	A39	A490	CN 52987	11686												608	2	1	TL.S504	Potato	0.0477887	8841
C270	196	3	C270	Biri				92	0.00613623	4	6	5	A38	A490	A490	CN 52987	12141												471	2	1	C487	MN08217	0.0483729	11401
G155	196	3	C270	BIRI				93	0.305706	2	1	1	A491	A492	A492	CN 52992	12005												341	3	3	MH72	Hamel	0.0488784	11159.3
T31	196	3	C270	Biri				94	0.203769	4	6	3	A156	A493	A158	CN 52998	12124												464	2	1	C480	MN08132	0.0495245	11146
G86	197	3	MH204	BLACK				94	0.201831	4	6	5	A157	A493	A158	CN 52998	12176												635	2	1	C624	SA070655	0.0497113	7966
MH204	197	3	MH204	Black				94	0.200808	4	6	6	A158	A493	A158	CN 52998	12258												402	2	1	Aus_547	Kojonup	0.0509557	9783
T653	197	3	MH204	Black				94	0.00879684	4	6	2	A156	A158	A158	CN 52998	12675												382	2	1	P487	IL3555	0.0521425	12322
FM545	198	3	TL.S488	Black Mesdag				94	0.00856939	4	6	1	A156	A157	A158	CN 52998	12603												303	4	6	C321	Freddy	0.0533923	9423
MH17	198	3	TL.S488	Black Mesdag				94	0.00334014	4	6	4	A157	A158	A158	CN 52998	12724												406	5	10	MH190	KWSContenderx(BC1Neklanx(A.s.488x(SaiaxCW57)	0.0545648	10201.2
TL.S488	198	3	TL.S488	Black Mesdag				95	0.0025993	4	6	5	A160	A494	A494	CN 53006	12311												395	2	1	P1324	Kame	0.0562283	12965
MH505	199	2	T627	Blanche du vieux moulin				95	0.00249543	4	6	4	A160	A161	A494	CN 53006	12022												190	3	3	C53	Belinda	0.0571597	9979.67
T627	199	2	T627	Blanche du Vieux Moulin				95	0.00242002	4	6	6	A161	A494	A494	CN 53006	12190												440	2	1	MH212	Longchamp	0.0580135	8024
G62	200	2	G62	Bogaty				95	0.00226692	4	6	1	A159	A160	A494	CN 53006	12131												324	2	1	MH473	Grenader	0.0600813	8605
MH425	200	2	G62	Bogaty				95	0.00216252	4	6	2	A159	A161	A494	CN 53006	12023												794	2	1	M801	ZY000686	0.0620198	10021
G67	201	3	MH520	Borowiak				95	0.00207351	4	6	3	A159	A494	A494	CN 53006	12298												265	2	1	Aus_360	Dunnart	0.0625121	10294
MH520	201	3	MH520	Borowiak				96	0.303394	4	6	4	A163	A164	A495	CN 53022	11874												386	3	3	C416	IL86-4189	0.0627916	10702
T710	201	3	MH520	Borowiak				96	0.302743	4	6	1	A162	A163	A495	CN 53022	12357												186	2	1	Aus_234	Bannister	0.0630734	9592
MH208	202	3	TL.S441	Bountiful				96	0.30138	4	6	6	A164	A495	A495	CN 53022	11960												713	2	1	T1649	TX07CS-1039	0.0633337	10421
T60	202	3	TL.S441	Bountiful				96	0.301293	4	6	3	A162	A495	A495	CN 53022	12453												391	3	3	T559	Ivory	0.0633901	11214.3
TL.S441	202	3	TL.S441	Bountiful				96	0.00453415	4	6	5	A163	A495	A495	CN 53022	12461												495	2	1	P1388	MN10253	0.0640563	13012
MH18	203	2	MH18	Boxer				96	0.002524	4	6	2	A162	A164	A495	CN 53022	12084												723	2	1	G27	Urai tf.	0.0641677	7083
T654	203	2	MH18	Boxer				97	0.326795	4	6	2	A165	A167	A165	CN 53030	12618												656	2	1	P331	SD140491	0.0642968	11618
P676	204	2	P676	Brooks				97	0.301488	4	6	1	A165	A166	A165	CN 53030	12503												166	2	1	G44	Anarcsi tf.	0.06466	7957
T62	204	2	P676	Brooks				97	0.272948	4	6	5	A166	A496	A165	CN 53030	12332												162	3	3	P190	Ajay	0.0647776	11794.7
Aus_417	205	2	Aus_417	Brusher				97	0.265377	4	6	6	A167	A496	A165	CN 53030	12454												613	2	1	T633	Puhti	0.0665069	9390
Aus_537	205	2	Aus_417	Brusher				97	0.20436	4	6	4	A166	A167	A165	CN 53030	12522												399	2	1	FM373	Kassandra	0.0665486	5928
T65	206	2	TL.S463	Buffalo				97	0.141283	4	6	3	A165	A496	A165	CN 53030	12482												269	2	1	MH467	Ecsi tf.	0.0677601	9054
TL.S463	206	2	TL.S463	Buffalo				98	0.00472813	4	6	6	A170	A497	A497	CN 53046	12690												740	2	1	FM280	WIR 2166	0.0683246	5891
C282	207	4	T66	Bullion				98	0.00462743	4	6	3	A168	A497	A497	CN 53046	12642												381	3	3	P486	IL2901	0.0686213	10078
G16	207	4	T66	Bullion				98	0.00434609	4	6	2	A168	A170	A497	CN 53046	12540												453	2	1	G28	Mersevati tf.	0.0695571	8015
T66	207	4	T66	Bullion				98	0.0041713	4	6	4	A169	A170	A497	CN 53046	12586												508	2	1	G29	Nagyredei tf.	0.0699495	7727
TL.S508	207	4	T66	Bullion				98	0.00413418	4	6	5	A169	A497	A497	CN 53046	12699												687	4	6	T560	SW Kerstin	0.0704229	11520.2
C283	208	2	C283	Bw4903				98	0.00366388	4	6	1	A168	A169	A497	CN 53046	12555												502	2	1	G36	Mocsai tf.	0.0706417	7807
T69	208	2	C283	Bw4903				99	0.105159	4	6	6	A173	A498	A498	CN 53074	12657												283	6	15	T374	Firth	0.0712033	10421.7
G77	209	2	MH175	Cacko				99	0.105075	4	6	5	A172	A498	A498	CN 53074	12748												468	3	3	P1357	MN08160	0.0734989	10797.3
MH175	209	2	MH175	Cacko				99	0.101836	4	6	2	A171	A173	A498	CN 53074	12638												625	2	1	P842	Rodgers	0.0760014	11684
C284	210	2	C284	Cantal				99	0.101437	4	6	1	A171	A172	A498	CN 53074	12732												198	3	3	TL.S488	Black Mesdag	0.0769988	9979.33
T71	210	2	C284	Cantal				99	0.0059616	4	6	3	A171	A498	A498	CN 53074	12916												401	2	1	G40	Kecskemeti tf.	0.0774667	7500
G181	211	2	MH19	Canyon				99	0.00302692	4	6	4	A172	A173	A498	CN 53074	12554												742	2	1	FM516	WIR 4784	0.0775579	8845
MH19	211	2	MH19	Canyon				100	0.00443103	4	6	5	A175	A499	A499	CN 53087	12751												263	2	1	MH487	Dregelypalanki tf.	0.0781759	7368
MH209	212	2	T630	Capa				100	0.00419937	4	6	6	A176	A499	A499	CN 53087	12740												645	3	3	TL.S528	Sandy	0.0788	8930.67
T630	212	2	T630	Capa				100	0.00404811	4	6	3	A174	A499	A499	CN 53087	12722												604	2	1	MH470	Pocspetri tf.	0.0790674	5919
MH20	213	2	T712	Caracas				100	0.00163113	4	6	1	A174	A175	A499	CN 53087	12568												586	3	3	P838	Osage	0.0824529	9788
T712	213	2	T712	Caracas				100	0.001631	4	6	4	A175	A176	A499	CN 53087	12569												425	3	3	P774	LA604	0.0832386	10737
P678	214	2	P678	Carolee				100	0.00143278	4	6	2	A174	A176	A499	CN 53087	12563												503	2	1	G42	Monostorpalyi tf.	0.0835903	7782
T72	214	2	P678	Carolee				101	0.0056926	4	6	5	A178	A500	A500	CN 53094	12648												437	5	10	T903	Lennon	0.0836743	9618.7
Aus_157	215	2	Aus_157	Carrolup				101	0.00495638	4	6	1	A177	A178	A500	CN 53094	12610												174	2	1	TW_0555	AVE 136/59	0.083776	4518
Aus_538	215	2	Aus_157	Carrolup				101	0.00493089	4	6	3	A177	A500	A500	CN 53094	12878												159	2	1	MH149	AC Rigodon	0.0840894	10911
CN_20679	216	2	CN_20679	CAV 1481				101	0.00403968	4	6	4	A178	A179	A500	CN 53094	12501												418	2	1	T861	LA04018SBSB-86	0.0847874	12608
NAM_CAV1481	216	2	CN_20679	CAV 1481				101	0.00399718	4	6	6	A179	A500	A500	CN 53094	12759												293	3	3	P693	FL99084-J2	0.0885169	8310.67
CN_20825	217	2	CN_20825	CAV 1627				101	0.00325874	4	6	2	A177	A179	A500	CN 53094	12735												397	2	1	T665	Kanton	0.090246	12682
NAM_CAV1627	217	2	CN_20825	CAV 1627				103	0.180161	4	6	1	A183	A184	A502	CN 53173	12264												507	7	21	TW_0544	Mutica	0.0920017	6915.38
CN_20958	218	2	CN_20958	CAV 1760				103	0.175873	4	6	4	A184	A185	A502	CN 53173	12347												150	2	1	M851	20130010	0.0921427	10207
NAM_CAV1760	218	2	CN_20958	CAV 1760				103	0.169341	4	6	5	A184	A502	A502	CN 53173	12463												291	2	1	P690	FL03184-FLID-B-S1	0.0924643	11983
FM663	219	2	FM663	CAV 2143				103	0.0854273	4	6	6	A185	A502	A502	CN 53173	12695												362	2	1	T508	IL05-10015	0.0940751	8844
TW_0714	219	2	FM663	CAV 2143				103	0.0850186	4	6	3	A183	A502	A502	CN 53173	12609												348	3	3	P706	HORIZON 201	0.0958422	8845.67
C285	220	2	P75	Cayuse				103	0.00608883	4	6	2	A183	A185	A502	CN 53173	12564												442	3	3	C444	Lutz	0.0962783	7754
P75	220	2	P75	Cayuse				104	0.231456	3	3	3	A361	A362	A362	CN 53256	12659												479	4	6	P1360	MN08252	0.0964675	11684.3
P1228	221	2	P1228	CDC Dancer				104	0.231455	3	3	1	A360	A361	A362	CN 53256	12672												569	2	1	C551	OA1232-2	0.0989192	9715
T156	221	2	P1228	CDC Dancer				104	0.00468158	3	3	2	A360	A362	A362	CN 53256	12923												169	2	1	T649	Aragon	0.0992097	10629
C286	222	2	C286	CDC Minstrel				105	0.18929	4	6	3	A186	A504	A186	CN 53331	12811												484	2	1	C499	MN08268	0.100437	9842
T73	222	2	C286	CDC Minstrel				105	0.189229	4	6	1	A186	A187	A186	CN 53331	12757												271	2	1	TW_0576	Enbaku	0.100735	7619
C287	223	5	T74	CDC Orrin				105	0.189052	4	6	2	A186	A188	A186	CN 53331	12806												675	2	1	FM532	Solida	0.100909	8364
MH140	223	5	T74	CDC Orrin				105	0.00477732	4	6	5	A187	A504	A186	CN 53331	12664												272	2	1	MH52	Erbgraf	0.102495	10703
P1230	223	5	T74	CDC Orrin				105	0.00450486	4	6	4	A187	A188	A186	CN 53331	12653												177	2	1	FM256	AVE 362/59	0.102558	8444
T567	223	5	T74	CDC Orrin				105	0.00448642	4	6	6	A188	A504	A186	CN 53331	12705												165	2	1	MH507	Alsovadaszi D tf.	0.105292	9070
T74	223	5	T74	CDC Orrin				106	0.00427283	4	6	3	A189	A506	A506	CN 53420	12755												561	2	1	T1213	OA1180-4	0.105565	10098
C601	224	2	C601	CDC Pacer				106	0.00353736	4	6	2	A189	A191	A506	CN 53420	12580												228	2	1	T655	Chambord	0.106424	11036
T1329	224	2	C601	CDC Pacer				106	0.00322945	4	6	1	A189	A190	A506	CN 53420	12386												494	2	1	P1383	MN10209	0.106906	12988
C639	225	2	C639	CDC Sol-Fi				106	0.00313898	4	6	6	A191	A506	A506	CN 53420	12743												315	2	1	MH67	GK PI llango	0.107373	9453
T1586	225	2	C639	CDC Sol-Fi				106	0.00291627	4	6	5	A190	A506	A506	CN 53420	12516												257	3	3	P684	Delair	0.109731	10719.3
C288	226	3	T75	CDC Weaver				106	0.00202233	4	6	4	A190	A191	A506	CN 53420	12362												546	2	1	C531	ND071521	0.110886	9361
T582	226	3	T75	CDC Weaver				107	0.0564736	4	6	6	A194	A507	A507	CN 53421	12829												394	2	1	T578	Jordan	0.110909	9084
T75	226	3	T75	CDC Weaver				107	0.0564242	4	6	5	A193	A507	A507	CN 53421	12663												415	3	3	T857	LA04004SBSB-121	0.111884	11982.7
P607	227	2	P607	Centennial				107	0.0556123	4	6	3	A192	A507	A507	CN 53421	12731												343	3	3	T436	HARRISON	0.111997	11656
T77	227	2	P607	Centennial				107	0.00409803	4	6	4	A193	A194	A507	CN 53421	12567												555	2	1	G157	NIDAR II	0.11256	7707
FM681	228	2	T655	Chambord				107	0.00364674	4	6	2	A192	A194	A507	CN 53421	12614												354	3	3	C387	IL02-8011	0.112693	7701
T655	228	2	T655	Chambord				107	0.00344911	4	6	1	A192	A193	A507	CN 53421	12467												439	3	3	MH511	Local	0.113428	7789
G1	229	3	MH539	CHANTILLY				108	0.00745634	4	6	5	A196	A508	A508	CN 53424	12942												447	3	3	T912	Marion (Canada)	0.113626	10468
MH539	229	3	MH539	Chantilly				108	0.0067291	4	6	1	A195	A196	A508	CN 53424	12706												388	3	3	P489	IL86-6404	0.11705	9231.33
T656	229	3	MH539	Chantilly				108	0.00608329	4	6	3	A195	A508	A508	CN 53424	12822												308	2	1	T774	Garry	0.118283	11240
C289	230	2	T131	Chernigovskij 27B				108	0.00497337	4	6	4	A196	A197	A508	CN 53424	12768												715	2	1	T1652	TX07CS-1402	0.118465	10961
T131	230	2	T131	Chernigovskij 27B				108	0.00426324	4	6	6	A197	A508	A508	CN 53424	12901												640	2	1	C629	SA070906	0.11999	10480
C290	231	2	C290	Cherokee				108	0.00347854	4	6	2	A195	A197	A508	CN 53424	12649												240	4	6	P1250	Clintland 64	0.121139	10011.2
T132	231	2	C290	Cherokee				109	0.00430143	4	6	3	A397	A509	A509	CN 53495	12089												707	2	1	T1631	TX02U-7104	0.121195	8969
FM707	232	2	MH534	Chimene				109	0.0039983	4	6	6	A399	A509	A509	CN 53495	11755												181	3	3	T702	Avesta	0.122302	8652.67
MH534	232	2	MH534	Chimene				109	0.00369944	4	6	5	A398	A509	A509	CN 53495	12164												366	3	3	P2230	IL05-3337	0.125841	10887
P1409	233	2	P1409	CI 1712-5				109	0.00289993	4	6	2	A397	A399	A509	CN 53495	11552												204	2	1	P676	Brooks	0.126991	11741
T135	233	2	P1409	CI 1712-5				109	0.00263885	4	6	1	A397	A398	A509	CN 53495	11937												387	3	3	MH112	IL86-5698	0.12842	5138
C291	234	2	C291	CIav 6209				109	0.00240964	4	6	4	A398	A399	A509	CN 53495	11620												477	3	3	P1359	MN08243	0.129141	11381
T138	234	2	C291	CIav 6209				112	0.090811	4	6	1	A198	A199	A199	CN 53549	12515												460	3	3	P1354	MN07210	0.130969	11177.7
C292	235	3	MH23	CILLA				112	0.0903948	4	6	5	A199	A513	A199	CN 53549	12108												246	2	1	P673	COKER 833	0.132959	9973
MH23	235	3	MH23	Cilla				112	0.0899817	4	6	6	A200	A513	A199	CN 53549	12008												360	3	3	C393	IL04-4410	0.133782	5676.67
T139	235	3	MH23	Cilla				112	0.0896857	4	6	2	A198	A200	A199	CN 53549	12410												396	4	6	Aus_400	Kangaroo	0.135711	9360
C293	236	2	C293	CIRCLE				112	0.00493342	4	6	4	A199	A200	A199	CN 53549	12466												462	2	1	C478	MN08129	0.136036	7634
T140	236	2	C293	CIRCLE				112	0.00488666	4	6	3	A198	A513	A199	CN 53549	12176												681	2	1	TL.S494	Stormont Arrow	0.137554	8593
C294	237	2	T141	Classic				113	0.144639	4	6	4	A202	A203	A514	CN 53574	12749												725	2	1	C980	URS 22	0.138714	10327
T141	237	2	T141	Classic				113	0.141474	4	6	5	A202	A514	A514	CN 53574	12755												786	2	1	FM357	Z-1	0.139038	6153
C295	238	3	P1321	Clintford				113	0.141102	4	6	1	A201	A202	A514	CN 53574	12654												792	3	3	T2039	Zuton	0.142144	9988.67
P1321	238	3	P1321	CLINTFORD				113	0.0264502	4	6	3	A201	A514	A514	CN 53574	12722												312	2	1	P1611	Gerard 224	0.143092	12747
T142	238	3	P1321	Clintford				113	0.0212782	4	6	6	A203	A514	A514	CN 53574	12830												184	2	1	M45	B231	0.14381	3748
C296	239	3	T144	Clintland 60				113	0.0119991	4	6	2	A201	A203	A514	CN 53574	12751												247	2	1	C301	Colberson	0.145105	9755
MH24	239	3	T144	Clintland 60				114	0.00547718	4	6	3	A204	A515	A206	CN 53576	12689												587	2	1	MH501	OSMO	0.146141	8201
T144	239	3	T144	Clintland 60				114	0.00534087	4	6	1	A204	A205	A206	CN 53576	12732												281	2	1	P2087	F6 129/132	0.146354	12890
C297	240	4	P1250	Clintland 64				114	0.00481105	4	6	2	A204	A206	A206	CN 53576	12887												647	3	3	T781	Santa Fe	0.146841	10926
P1250	240	4	P1250	Clintland 64				114	0.00428946	4	6	5	A205	A515	A206	CN 53576	12589												667	2	1	C636	Shadow	0.14725	11202
T145	240	4	P1250	Clintland 64				114	0.00400345	4	6	6	A206	A515	A206	CN 53576	12739												673	2	1	T763	Skakun	0.147286	11936
T714	240	4	P1250	Clintland 64				114	0.00387142	4	6	4	A205	A206	A206	CN 53576	12786												179	3	3	T672	Aveia	0.149942	9832.33
C299	241	2	T146	Clinton				115	0.134894	3	3	1	A363	A364	A363	CN 53590	12558												748	2	1	Aus_563	Wombat	0.154473	11468
T146	241	2	T146	Clinton				115	0.133634	3	3	3	A364	A365	A363	CN 53590	12538												446	2	1	P648	Marathon	0.155394	11902
C298	242	2	C298	Clinton 59				115	0.00545024	3	3	2	A363	A365	A363	CN 53590	12660												731	3	3	T694	VICTOR	0.156641	9318.67
T147	242	2	C298	Clinton 59				116	0.08848	2	1	1	A603	A604	A604	CN 53617	11658												504	2	1	Aus_550	Mortlock	0.159922	8179
C300	243	3	P679	Coker 227				117	0.112598	4	6	3	A394	A516	A394	CN 53634	11803												156	3	3	P1775	AC Assiniboia	0.161844	8200.33
P679	243	3	P679	COKER 227				117	0.112581	4	6	4	A395	A396	A394	CN 53634	12249												739	2	1	P915	Winter Fulghum	0.163277	11211
T148	243	3	P679	Coker 227				117	0.112498	4	6	2	A394	A396	A394	CN 53634	12338												458	2	1	C475	MN06125	0.163329	11783
P681	244	2	T150	Coker 242				117	0.112431	4	6	5	A395	A516	A394	CN 53634	11745												207	4	6	T66	Bullion	0.16465	10542.5
T150	244	2	T150	Coker 242				117	0.00345416	4	6	6	A396	A516	A394	CN 53634	11725												185	3	3	T24	Balado	0.164994	11157.3
P682	245	2	T151	Coker 716				117	0.00332852	4	6	1	A394	A395	A394	CN 53634	12468												239	3	3	T144	Clintland 60	0.165195	9308.33
T151	245	2	T151	Coker 716				118	0.329121	4	6	6	A209	A518	A209	CN 53770	12304												243	3	3	P679	Coker 227	0.168685	11639
P673	246	2	P673	COKER 833				118	0.32887	4	6	4	A208	A209	A209	CN 53770	12397												692	3	3	TL.S447	TAM FINLAY	0.169432	9182.33
T591	246	2	P673	Coker 833				118	0.197543	4	6	3	A207	A518	A209	CN 53770	12453												280	2	1	P2095	F5 IL//M/142	0.169546	12964
C301	247	2	C301	Colberson				118	0.197041	4	6	1	A207	A208	A209	CN 53770	12538												666	2	1	C635	Sesqui	0.173273	10899
T152	247	2	C301	Colberson				118	0.149619	4	6	2	A207	A209	A209	CN 53770	12211												664	3	3	T1580	SECRETARIAT LA495	0.17355	11396.3
FM685	248	2	MH387	Condor				118	0.00305691	4	6	5	A208	A518	A209	CN 53770	12758												616	2	1	T1538	Putnam 61	0.175913	8814
MH387	248	2	MH387	Condor				119	0.00321199	2	1	1	A519	A520	A520	CN 53777	12609												183	2	1	M42	B191	0.177925	10496
G179	249	2	TL.S496	Conway				120	0.439208	4	6	5	A211	A521	A521	CN 53811	11564												238	3	3	P1321	CLINTFORD	0.178954	9120.67
TL.S496	249	2	TL.S496	Conway				120	0.438767	4	6	4	A211	A212	A521	CN 53811	11399												735	2	1	TL.S530	Wexford Tawny	0.182368	9596
P683	250	2	T154	Corondo				120	0.388227	4	6	3	A210	A521	A521	CN 53811	12418												591	2	1	C571	OT3037	0.184116	10602
T154	250	2	T154	Corondo				120	0.386572	4	6	2	A210	A212	A521	CN 53811	12228												423	2	1	P1605	LA08084SBSBS-15	0.184443	12779
C303	251	2	P482	Corral				120	0.287824	4	6	1	A210	A211	A521	CN 53811	11818												614	3	3	C606	Pusa Hybrid G	0.184978	11213.3
P482	251	2	P482	Corral				120	0.00615335	4	6	6	A212	A521	A521	CN 53811	12351												217	2	1	CN_20825	CAV 1627	0.186495	4850
FM686	252	2	G95	Cory				121	0.180485	4	6	6	A215	A522	A522	CN 53911	12616												672	2	1	T762	SISKO	0.188634	9696
G95	252	2	G95	CORY				121	0.179357	4	6	4	A214	A215	A522	CN 53911	12319												726	2	1	T549	VAO-48	0.190377	10319
C304	253	2	C304	Craig				121	0.170043	4	6	1	A213	A214	A522	CN 53911	12291												326	2	1	MH71	Grin Noir	0.19039	8803
NAM_CIav5332	253	2	C304	Craig				121	0.16986	4	6	3	A213	A522	A522	CN 53911	12578												478	2	1	C494	MN08251	0.191223	11029
FM456	254	2	FM456	Crema				121	0.165216	4	6	2	A213	A215	A522	CN 53911	12523												476	2	1	C492	MN08242	0.191482	11176
FM466	254	2	FM456	Crema				121	0.00530035	4	6	5	A214	A522	A522	CN 53911	12452												601	2	1	TW_0575	PI 158231	0.192698	6889
C305	255	3	T155	Dal				123	0.00243922	3	3	2	A366	A368	A368	CN 54079	12709												421	2	1	P1604	LA06063SBSB-S1	0.193513	12640
P661	255	3	T155	Dal				123	0.00224021	3	3	3	A367	A368	A368	CN 54079	12722												574	2	1	T1232	OA1250-2	0.194494	11715
T155	255	3	T155	Dal				123	0.0021997	3	3	1	A366	A367	A368	CN 54079	12729												171	3	3	T636	Astra	0.195981	9516.67
P581	256	2	P581	Dane				124	0.125352	3	3	2	A369	A371	A369	CN 54258	12788												698	3	3	TL.S522	Tardis	0.197743	8857.67
T157	256	2	P581	Dane				124	0.118507	3	3	3	A370	A371	A369	CN 54258	12725												695	2	1	T1615	TAM O-406	0.203989	12660
C306	257	3	P684	Delair				124	0.0666248	3	3	1	A369	A370	A369	CN 54258	12728												279	2	1	P2069	F5 182-4	0.205057	12872
P684	257	3	P684	Delair				125	0.15421	5	10	10	A525	A526	A240	CN 54561	12256												553	2	1	C535	Nes	0.20517	10696
T158	257	3	P684	Delair				125	0.14992	5	10	3	A240	A525	A240	CN 54561	12460												208	2	1	C283	Bw4903	0.208869	8953
C307	258	2	T159	Derby				125	0.1491	5	10	6	A241	A525	A240	CN 54561	12049												456	2	1	Aus_196	Mitika	0.209749	10298
T159	258	2	T159	Derby				125	0.149086	5	10	8	A242	A525	A240	CN 54561	12248												741	2	1	FM514	WIR 4783	0.215022	8541
G69	259	2	G69	Deresz				125	0.0261926	5	10	9	A242	A526	A240	CN 54561	12389												168	2	1	FM472	Angelica	0.216155	10319
MH525	259	2	G69	Deresz				125	0.0224237	5	10	2	A240	A242	A240	CN 54561	12576												266	2	1	Aus_158	Durack	0.216976	10197
P685	260	2	P685	DeSoto				125	0.0223071	5	10	5	A241	A242	A240	CN 54561	12171												620	9	36	T1542	Red Algerian	0.218814	7365.72
T160	260	2	P685	DeSoto				125	0.010917	5	10	4	A240	A526	A240	CN 54561	12595												414	2	1	P718	LA03066SBS-L1	0.218856	11784
C308	261	4	C308	Dominik				125	0.0104261	5	10	7	A241	A526	A240	CN 54561	12181												188	5	10	A501	Beardless Probsteier	0.224128	12459.6
MH27	261	4	C308	Dominik				125	0.00315228	5	10	1	A240	A241	A240	CN 54561	12372												720	3	3	TL.S471	Tyrone Tawny	0.224481	8771.67
T161	261	4	C308	Dominik				126	0.0043785	4	6	1	A216	A217	A218	CN 54919	12333												704	2	1	Aus_558	Tungoo	0.224518	10331
T657	261	4	C308	Dominik				126	0.00428571	4	6	4	A217	A218	A218	CN 54919	12600												377	2	1	C409	IL06-5456	0.225669	9720
MH197	262	2	T718	Doris				126	0.0041422	4	6	5	A217	A527	A218	CN 54919	12433												696	2	1	T1616	TAM O-606	0.227102	12010
T718	262	2	T718	Doris				126	0.00381618	4	6	2	A216	A218	A218	CN 54919	12447												192	2	1	Aus_535	Bettong	0.228022	9521
G43	263	2	MH487	Dregelypalanki tf.				126	0.00375082	4	6	3	A216	A527	A218	CN 54919	12264												694	2	1	T1614	TAM O-405	0.22834	4940
MH487	263	2	MH487	Dregelypalanki tf.				126	0.00367119	4	6	6	A218	A527	A218	CN 54919	12530												465	2	1	C481	MN08137	0.229997	9961
C309	264	2	C309	Drummond				128	0.00404302	2	1	1	A530	A531	A530	CN 55170	12367												603	2	1	P840	Pioneer	0.2433	11268
T162	264	2	C309	Drummond				129	0.116419	2	1	1	A535	A536	A535	CN 57141	11858												699	3	3	P851	Tift	0.250469	8809.33
Aus_360	265	2	Aus_360	Dunnart				133	0.0041499	2	1	1	A611	A612	A611	CN 63538	11928												622	2	1	T634	Riel	0.250989	9606
Aus_539	265	2	Aus_360	Dunnart				134	0.00549188	4	6	4	A124	A125	A123	CN 63856	12564												708	2	1	T1640	TX02U-7479	0.251242	10667
Aus_158	266	2	Aus_158	Durack				134	0.00525006	4	6	1	A123	A124	A123	CN 63856	12857												250	2	1	T154	Corondo	0.254274	12166
Aus_540	266	2	Aus_158	Durack				134	0.0049312	4	6	2	A123	A125	A123	CN 63856	12573												467	2	1	C483	MN08155	0.266664	11672
MH29	267	2	T720	Ebene				134	0.00412175	4	6	5	A124	A540	A123	CN 63856	12616												617	2	1	T1540	Racoon	0.266833	10812
T720	267	2	T720	Ebene				134	0.00376274	4	6	6	A125	A540	A123	CN 63856	12358												176	2	1	TW_0619	AVE 361/59	0.267986	8187
Aus_322	268	2	Aus_322	Echidna				134	0.00363953	4	6	3	A123	A540	A123	CN 63856	12639												318	2	1	Aus_544	Glider	0.269141	9874
Aus_541	268	2	Aus_322	Echidna				135	0.0819705	4	6	4	A127	A128	A543	CN 64264	12535												300	3	3	P700	Floriland	0.277139	10760
G39	269	2	MH467	Ecsi tf.				135	0.0803858	4	6	6	A128	A543	A543	CN 64264	12440												599	2	1	TW_0652	PI 119474	0.282875	8882
MH467	269	2	MH467	Ecsi tf.				135	0.0800602	4	6	2	A126	A128	A543	CN 64264	12628												730	2	1	T785	Verde	0.286508	8724
MH210	270	2	T722	Edo				135	0.0698381	4	6	5	A127	A543	A543	CN 64264	12350												787	2	1	FM346	Z-202	0.308983	5455
T722	270	2	T722	Edo				135	0.0399616	4	6	3	A126	A543	A543	CN 64264	12487												665	2	1	A547	Seger	0.33031	11686
TW_0576	271	2	TW_0576	Enbaku				135	0.0337741	4	6	1	A126	A127	A543	CN 64264	12554												323	3	3	T565	Gray	0.353218	7307.33
TW_0864	271	2	TW_0576	Enbaku				136	0.223447	3	3	3	A618	A619	A618	CN 64377	12607												178	2	1	TW_0773	AVE 567/62	0.384514	4546
MH51	272	2	MH52	Erbgraf				136	0.19194	3	3	1	A617	A618	A618	CN 64377	12444												670	2	1	TW_0602	SIHA	0.386569	9411
MH52	272	2	MH52	Erbgraf				136	0.0984072	3	3	2	A617	A619	A618	CN 64377	12494												262	2	1	T718	Doris	0.39271	10425
MH247	273	2	MH35	ERWIN				138	0.010754	4	6	6	A221	A545	A220	CN 65254	12414
MH35	273	2	MH35	Erwin				138	0.0100838	4	6	4	A220	A221	A220	CN 65254	12892
Aus_397	274	2	Aus_397	Eurabbie				138	0.00976781	4	6	5	A220	A545	A220	CN 65254	12490
Aus_542	274	2	Aus_397	Eurabbie				138	0.0073961	4	6	2	A219	A221	A220	CN 65254	12777
MH207	275	2	T725	Evita				138	0.00702406	4	6	3	A219	A545	A220	CN 65254	12386
T725	275	2	T725	Evita				138	0.00590888	4	6	1	A219	A220	A220	CN 65254	12862
C310	276	3	T372	Excel				140	0.00413424	4	6	2	A103	A105	A549	CN 65923	12336
MH53	276	3	T372	Excel				140	0.00406009	4	6	4	A104	A105	A549	CN 65923	12315
T372	276	3	T372	Excel				140	0.00387689	4	6	6	A105	A549	A549	CN 65923	12639
MH39	277	2	T726	Expander				140	0.00348086	4	6	1	A103	A104	A549	CN 65923	12066
T726	277	2	T726	Expander				140	0.00331903	4	6	5	A104	A549	A549	CN 65923	12353
MH40	278	2	MH40	Expo				140	0.00303668	4	6	3	A103	A549	A549	CN 65923	12349
T727	278	2	MH40	Expo				141	0.155311	3	3	2	A375	A377	A377	CN 73607	12314
P2069	279	2	P2069	F5 182-4				141	0.155064	3	3	3	A376	A377	A377	CN 73607	12382
P2086	279	2	P2069	F5 182-4				141	0.00398718	3	3	1	A375	A376	A377	CN 73607	12164
P2080	280	2	P2095	F5 IL//M/142				142	0.00640039	4	6	2	A243	A245	A243	CN 79331	12343
P2095	280	2	P2095	F5 IL//M/142				142	0.00497148	4	6	4	A244	A245	A243	CN 79331	12270
P2087	281	2	P2087	F6 129/132				142	0.00463189	4	6	1	A243	A244	A243	CN 79331	12306
P2107	281	2	P2087	F6 129/132				142	0.00457479	4	6	6	A245	A550	A243	CN 79331	12241
G66	282	2	MH483	FILONG				142	0.0045166	4	6	3	A243	A550	A243	CN 79331	12288
MH483	282	2	MH483	Filong				142	0.00278187	4	6	5	A244	A550	A243	CN 79331	12222
C311	283	6	T374	Firth				143	0.00290033	4	6	6	A402	A551	A551	CN 79332	12240
G180	283	6	T374	Firth				143	0.00259046	4	6	2	A400	A402	A551	CN 79332	11967
MH55	283	6	T374	Firth				143	0.00244226	4	6	3	A400	A551	A551	CN 79332	12079
NAM_Firth	283	6	T374	Firth				143	0.00230821	4	6	4	A401	A402	A551	CN 79332	11914
T374	283	6	T374	Firth				143	0.00228633	4	6	5	A401	A551	A551	CN 79332	12028
TL.S423	283	6	T374	FIRTH				143	0.00191457	4	6	1	A400	A401	A551	CN 79332	11752
C312	284	3	P686	FL0047-J9				147	0.0944154	4	6	2	A222	A224	A223	CN 88739	12445
P686	284	3	P686	FL0047-J9				147	0.0937884	4	6	3	A222	A556	A223	CN 88739	12219
T375	284	3	P686	FL0047-J9				147	0.088264	4	6	4	A223	A224	A223	CN 88739	12287
P687	285	2	P687	FL0115-J2				147	0.088167	4	6	5	A223	A556	A223	CN 88739	12051
T376	285	2	P687	FL0115-J2				147	0.010464	4	6	1	A222	A223	A223	CN 88739	12328
C313	286	2	C313	FL0238BSB-22				147	0.0023311	4	6	6	A224	A556	A223	CN 88739	12226
T377	286	2	C313	FL0238BSB-22				148	0.236926	4	6	3	A225	A557	A227	CN 90176	12257
C314	287	3	P688	FL03001BSB-S7				148	0.236815	4	6	2	A225	A227	A227	CN 90176	12495
P688	287	3	P688	FL03001BSB-S7				148	0.236389	4	6	1	A225	A226	A227	CN 90176	12416
T378	287	3	P688	FL03001BSB-S7				148	0.00532041	4	6	4	A226	A227	A227	CN 90176	12687
C315	288	2	C315	FL03129-Ab7				148	0.00449727	4	6	5	A226	A557	A227	CN 90176	12452
T380	288	2	C315	FL03129-Ab7				148	0.00379605	4	6	6	A227	A557	A227	CN 90176	12513
P689	289	2	T381	FL03146BSB-S1-B-S1				243	0.234148	3	3	2	C300	P679	P679	Coker 227	11623
T381	289	2	T381	FL03146BSB-S1-B-S1				243	0.227441	3	3	1	C300	T148	P679	Coker 227	11071
C316	290	2	T383	FL03167BSB-147				243	0.0444654	3	3	3	T148	P679	P679	Coker 227	12223
T383	290	2	T383	FL03167BSB-147				244	0.0140974	2	1	1	P681	T150	T150	Coker 242	11456
P690	291	2	P690	FL03184-FLID-B-S1				245	0.00722722	2	1	1	T151	P682	T151	Coker 716	11346
T385	291	2	P690	FL03184-FLID-B-S1				246	0.132959	2	1	1	P673	T591	P673	COKER 833	9973
P692	292	2	T387	FL04178-FLID-B-S-2				247	0.145105	2	1	1	C301	T152	C301	Colberson	9755
T387	292	2	T387	FL04178-FLID-B-S-2				248	0.0029754	2	1	1	FM685	MH387	MH387	Condor	7562
C317	293	3	P693	FL99084-J2				249	0.00242293	2	1	1	G179	TL.S496	TL.S496	Conway	9699
P693	293	3	P693	FL99084-J2				250	0.254274	2	1	1	P683	T154	T154	Corondo	12166
T388	293	3	P693	FL99084-J2				251	0.0164212	2	1	1	P482	C303	P482	Corral	12088
C318	294	2	C318	Flämingsnova				252	0.00157318	2	1	1	FM686	G95	G95	Cory	9217
T391	294	2	C318	Flämingsnova				253	0.00266197	2	1	1	NAM_CIav5332	C304	C304	Craig	11082
MH58	295	2	T659	Flämingsprofi				254	0.00346445	2	1	1	FM456	FM466	FM456	Crema	9381
T659	295	2	T659	Flämingsprofi				255	0.0641236	3	3	3	T155	P661	T155	Dal	12819
MH59	296	2	T730	Flämingsstern				255	0.056132	3	3	1	C305	T155	T155	Dal	12239
T730	296	2	T730	Flämingsstern				255	0.021439	3	3	2	C305	P661	T155	Dal	12314
MH202	297	2	T660	Flämingstip				256	0.00484087	2	1	1	P581	T157	P581	Dane	9709
T660	297	2	T660	Flämingstip				257	0.158598	3	3	1	T158	P684	P684	Delair	10927
C319	298	3	T393	Florida 500				257	0.152752	3	3	2	T158	C306	P684	Delair	9882
P697	298	3	T393	Florida 500				257	0.017843	3	3	3	P684	C306	P684	Delair	11349
T393	298	3	T393	Florida 500				258	0.0112047	2	1	1	T159	C307	T159	Derby	11156
P698	299	2	P698	FLORIDA 501				259	0.00495751	2	1	1	G69	MH525	G69	Deresz	7766
T394	299	2	P698	Florida 501				260	0.00954948	2	1	1	T160	P685	P685	DeSoto	10943
C320	300	3	P700	Floriland				261	0.00724229	4	6	2	T657	C308	C308	Dominik	10632
P700	300	3	P700	Floriland				261	0.00697211	4	6	3	T657	T161	C308	Dominik	7028
T395	300	3	P700	Floriland				261	0.00691134	4	6	1	T657	MH27	C308	Dominik	10490
Aus_398	301	2	Aus_398	Forester				261	0.00246129	4	6	4	MH27	C308	C308	Dominik	11173
Aus_543	301	2	Aus_398	Forester				261	0.00241741	4	6	6	C308	T161	C308	Dominik	7446
P701	302	2	P701	Forkedeer				261	0.0022146	4	6	5	MH27	T161	C308	Dominik	6999
T397	302	2	P701	Forkedeer				262	0.39271	2	1	1	MH197	T718	T718	Doris	10425
C321	303	4	C321	Freddy				263	0.0781759	2	1	1	G43	MH487	MH487	Dregelypalanki tf.	7368
G124	303	4	C321	Freddy				264	0.00339222	2	1	1	T162	C309	C309	Drummond	7812
MH63	303	4	C321	Freddy				265	0.0625121	2	1	1	Aus_360	Aus_539	Aus_360	Dunnart	10294
T398	303	4	C321	Freddy				266	0.216976	2	1	1	Aus_158	Aus_540	Aus_158	Durack	10197
G166	304	3	T399	FREJA				267	0.00484727	2	1	1	T720	MH29	T720	Ebene	10934
MH64	304	3	T399	Freja				268	0.0113896	2	1	1	Aus_541	Aus_322	Aus_322	Echidna	8736
T399	304	3	T399	Freja				269	0.0677601	2	1	1	G39	MH467	MH467	Ecsi tf.	9054
P702	305	2	T401	Fulgrain				270	0.00610256	2	1	1	T722	MH210	T722	Edo	12208
T401	305	2	T401	Fulgrain				271	0.100735	2	1	1	TW_0864	TW_0576	TW_0576	Enbaku	7619
G76	306	2	MH538	Furman				272	0.102495	2	1	1	MH52	MH51	MH52	Erbgraf	10703
MH538	306	2	MH538	Furman				273	0.00436796	2	1	1	MH35	MH247	MH35	Erwin	11447
G8	307	2	MH532	Gailette				274	0.0187095	2	1	1	Aus_397	Aus_542	Aus_397	Eurabbie	9888
MH532	307	2	MH532	Gailette				275	0.00291729	2	1	1	T725	MH207	T725	Evita	8741
C346	308	2	T774	Garry				276	0.00587822	3	3	1	T372	MH53	T372	Excel	11398
T774	308	2	T774	Garry				276	0.00555372	3	3	2	T372	C310	T372	Excel	9093
C347	309	2	C347	Gehl				276	0.00298034	3	3	3	MH53	C310	T372	Excel	7885
T403	309	2	C347	Gehl				277	0.00380557	2	1	1	MH39	T726	T726	Expander	11562
MH491	310	2	MH491	Gelb Begrannter				278	0.00257019	2	1	1	T727	MH40	MH40	Expo	10116
TW_0725	310	2	MH491	GELB BEGRANNTER				279	0.205057	2	1	1	P2086	P2069	P2069	F5 182-4	12872
C348	311	3	T404	Gem				280	0.169546	2	1	1	P2095	P2080	P2095	F5 IL//M/142	12964
P586	311	3	T404	GEM				281	0.146354	2	1	1	P2107	P2087	P2087	F6 129/132	12890
T404	311	3	T404	Gem				282	0.00230514	2	1	1	G66	MH483	MH483	FILONG	9327
P1611	312	2	P1611	Gerard 224				283	0.210499	6	15	15	C311	MH55	T374	Firth	9468
P703	312	2	P1611	Gerard 224				283	0.209019	6	15	8	T374	C311	T374	Firth	10999
P1614	313	2	P1614	Gerard 229				283	0.207863	6	15	13	TL.S423	C311	T374	Firth	11421
P704	313	2	P1614	Gerard 229				283	0.207307	6	15	4	NAM_Firth	C311	T374	Firth	11372
C349	314	2	C349	Gere				283	0.206057	6	15	11	G180	C311	T374	Firth	8073
T405	314	2	C349	Gere				283	0.00408263	6	15	7	T374	TL.S423	T374	Firth	12247
MH67	315	2	MH67	GK PI llango				283	0.00402332	6	15	1	NAM_Firth	T374	T374	Firth	12179
T732	315	2	MH67	GK PI llango				283	0.0032215	6	15	3	NAM_Firth	TL.S423	T374	Firth	12727
G51	316	2	MH433	Glasnevin Ardri				283	0.00311617	6	15	9	T374	MH55	T374	Firth	10269
MH433	316	2	MH433	Glasnevin Ardri				283	0.00266018	6	15	6	T374	G180	T374	Firth	8834
G52	317	2	MH68	GLASNEVIN TRIUMPH				283	0.002491	6	15	14	TL.S423	MH55	T374	Firth	10839
MH68	317	2	MH68	Glasnevin Triumph				283	0.00228374	6	15	5	NAM_Firth	MH55	T374	Firth	10728
Aus_399	318	2	Aus_544	Glider				283	0.00213584	6	15	10	G180	TL.S423	T374	Firth	9364
Aus_544	318	2	Aus_544	Glider				283	0.00194384	6	15	2	NAM_Firth	G180	T374	Firth	9260
C350	319	2	C350	GN04399				283	0.00134566	6	15	12	G180	MH55	T374	Firth	8546
T406	319	2	C350	GN04399				284	0.00735838	3	3	2	P686	T375	P686	FL0047-J9	12163
P1291	320	2	P1411	GOPHER				284	0.0055344	3	3	1	P686	C312	P686	FL0047-J9	11293
P1411	320	2	P1411	GOPHER				284	0.00518396	3	3	3	C312	T375	P686	FL0047-J9	10899
G70	321	2	MH527	Grajcar				285	0.00521701	2	1	1	P687	T376	P687	FL0115-J2	11405
MH527	321	2	MH527	Grajcar				286	0.00756348	2	1	1	T377	C313	C313	FL0238BSB-22	9255
C351	322	2	T408	Grane				287	0.00919569	3	3	2	T378	P688	P688	FL03001BSB-S7	11799
T408	322	2	T408	Grane				287	0.00672607	3	3	3	C314	P688	P688	FL03001BSB-S7	11671
FM247	323	3	T565	Gray				287	0.0053295	3	3	1	T378	C314	P688	FL03001BSB-S7	10789
FM520	323	3	T565	Gray				288	0.00698888	2	1	1	T380	C315	C315	FL03129-Ab7	10159
T565	323	3	T565	Gray				289	0.0102768	2	1	1	P689	T381	T381	FL03146BSB-S1-B-S1	12212
MH473	324	2	MH473	Grenader				290	0.00528342	2	1	1	T383	C316	T383	FL03167BSB-147	11167
T409	324	2	MH473	Grenader				291	0.0924643	2	1	1	T385	P690	P690	FL03184-FLID-B-S1	11983
G2	325	2	MH416	Grignonnaise				292	0.019128	2	1	1	T387	P692	T387	FL04178-FLID-B-S-2	12730
MH416	325	2	MH416	Grignonnaise				293	0.130796	3	3	2	T388	P693	P693	FL99084-J2	6858
MH432	326	2	MH71	Grin noir				293	0.130711	3	3	3	C317	P693	P693	FL99084-J2	11644
MH71	326	2	MH71	Grin Noir				293	0.00404355	3	3	1	T388	C317	P693	FL99084-J2	6430
C352	327	3	C352	GUNHILD				294	0.00135267	2	1	1	T391	C318	C318	Flämingsnova	9241
G83	327	3	C352	Gunhild				295	0.0072515	2	1	1	MH58	T659	T659	Flämingsprofi	11308
T411	327	3	C352	GUNHILD				296	0.0103421	2	1	1	T730	MH59	T730	Flämingsstern	10201
C353	328	2	T415	HA05AB16-31				297	0.00517026	2	1	1	T660	MH202	T660	Flämingstip	11218
T415	328	2	T415	HA05AB16-31				298	0.0382376	3	3	2	P697	C319	T393	Florida 500	11337
C354	329	2	T416	HA05AB20-1				298	0.0352592	3	3	3	T393	C319	T393	Florida 500	11458
T416	329	2	T416	HA05AB20-1				298	0.012987	3	3	1	P697	T393	T393	Florida 500	12628
C355	330	2	C355	HA05AB21-7				299	0.018495	2	1	1	P698	T394	P698	FLORIDA 501	11003
T417	330	2	C355	HA05AB21-7				300	0.346194	3	3	2	T395	P700	P700	Floriland	10640
C356	331	2	T418	HA05AB22-9				300	0.326707	3	3	1	T395	C320	P700	Floriland	9859
T418	331	2	T418	HA05AB22-9				300	0.158518	3	3	3	C320	P700	P700	Floriland	11781
C357	332	2	T419	HA05AB29-17				301	0.00732795	2	1	1	Aus_398	Aus_543	Aus_398	Forester	9416
T419	332	2	T419	HA05AB29-17				302	0.0138643	2	1	1	T397	P701	P701	Forkedeer	1695
C358	333	2	T422	HA05AB34-48				303	0.0925357	4	6	4	MH63	G124	C321	Freddy	9110
T422	333	2	T422	HA05AB34-48				303	0.0915085	4	6	6	G124	T398	C321	Freddy	7431
C359	334	2	C359	HA05AB35-16				303	0.0899164	4	6	2	C321	G124	C321	Freddy	8608
T423	334	2	C359	HA05AB35-16				303	0.0216146	4	6	5	MH63	T398	C321	Freddy	9947
C360	335	2	C360	HA05AB36-33				303	0.0213968	4	6	1	C321	MH63	C321	Freddy	11240
T424	335	2	C360	HA05AB36-33				303	0.00338169	4	6	3	C321	T398	C321	Freddy	10202
C361	336	2	T425	HA05AB38-22				304	0.00854205	3	3	1	MH64	T399	T399	Freja	12058
T425	336	2	T425	HA05AB38-22				304	0.00513642	3	3	2	MH64	G166	T399	Freja	9053
C362	337	2	T426	HA05AB38-39				304	0.0037261	3	3	3	T399	G166	T399	Freja	9259
T426	337	2	T426	HA05AB38-39				305	0.0403318	2	1	1	P702	T401	T401	Fulgrain	12236
C363	338	2	T427	HA05AB41-38				306	0.00306217	2	1	1	G76	MH538	MH538	Furman	8654
T427	338	2	T427	HA05AB41-38				307	0.002836	2	1	1	G8	MH532	MH532	Gailette	8110
C364	339	2	C364	HA05AB42-20				308	0.118283	2	1	1	C346	T774	T774	Garry	11240
T428	339	2	C364	HA05AB42-20				309	0.00335532	2	1	1	T403	C347	C347	Gehl	8643
C365	340	2	C365	HA05AB53-40				310	0.00327582	2	1	1	MH491	TW_0725	MH491	Gelb Begrannter	4579
T429	340	2	C365	HA05AB53-40				311	0.0122794	3	3	2	P586	T404	T404	GEM	12012
FM691	341	3	MH72	Hamel				311	0.00769718	3	3	3	C348	T404	T404	GEM	11043
MH72	341	3	MH72	Hamel				311	0.00712214	3	3	1	P586	C348	T404	GEM	11724
T661	341	3	MH72	Hamel				312	0.143092	2	1	1	P1611	P703	P1611	Gerard 224	12747
G184	342	2	MH296	Harmony				313	0.00707158	2	1	1	P704	P1614	P1614	Gerard 229	12727
MH296	342	2	MH296	Harmony				314	0.00623461	2	1	1	T405	C349	C349	Gere	6496
C369	343	3	T436	HARRISON				315	0.107373	2	1	1	MH67	T732	MH67	GK PI llango	9453
P705	343	3	T436	HARRISON				316	0.00220317	2	1	1	MH433	G51	MH433	Glasnevin Ardri	8397
T436	343	3	T436	HARRISON				317	0.00476731	2	1	1	MH68	G52	MH68	Glasnevin Triumph	8810
C370	344	2	T437	Hazel				318	0.269141	2	1	1	Aus_544	Aus_399	Aus_544	Glider	9874
T437	344	2	T437	Hazel				319	0.00286581	2	1	1	C350	T406	C350	GN04399	11864
P1232	345	2	P1247	Hidalgo				320	0.00727371	2	1	1	P1291	P1411	P1411	GOPHER	12992
P1247	345	2	P1247	Hidalgo				321	0.00255015	2	1	1	MH527	G70	MH527	Grajcar	8823
C371	346	3	T438	HiFi				322	0.0154406	2	1	1	C351	T408	T408	Grane	7286
C372	346	3	T438	HiFi				323	0.4612	3	3	1	T565	FM247	T565	Gray	7049
T438	346	3	T438	HiFi				323	0.409564	3	3	3	FM247	FM520	T565	Gray	7591
P106	347	2	P106	HLA05AB1-34				323	0.18889	3	3	2	T565	FM520	T565	Gray	7282
T439	347	2	P106	HLA05AB1-34				324	0.0600813	2	1	1	T409	MH473	MH473	Grenader	8605
C373	348	3	P706	HORIZON 201				325	0.00267867	2	1	1	G2	MH416	MH416	Grignonnaise	8773
P706	348	3	P706	HORIZON 201				326	0.19039	2	1	1	MH71	MH432	MH71	Grin Noir	8803
T440	348	3	P706	HORIZON 201				327	0.00200706	3	3	1	T411	C352	C352	GUNHILD	8221
C374	349	3	T441	Horizon 270				327	0.00154823	3	3	2	T411	G83	C352	GUNHILD	6459
P708	349	3	T441	HORIZON 270				327	0.0014742	3	3	3	C352	G83	C352	GUNHILD	8140
T441	349	3	T441	HORIZON 270				328	0.00997319	2	1	1	C353	T415	T415	HA05AB16-31	9325
G186	350	3	MH110	Husky				329	0.0134494	2	1	1	C354	T416	T416	HA05AB20-1	9480
MH110	350	3	MH110	Husky				330	0.0048495	2	1	1	T417	C355	C355	HA05AB21-7	5980
MH201	350	3	MH110	Husky				331	0.0067235	2	1	1	T418	C356	T418	HA05AB22-9	8329
C383	351	2	T497	IL00-654				332	0.0043735	2	1	1	C357	T419	T419	HA05AB29-17	9146
T497	351	2	T497	IL00-654				333	0.0126403	2	1	1	T422	C358	T422	HA05AB34-48	10245
C385	352	2	C385	IL02-10836				334	0.00331974	2	1	1	C359	T423	C359	HA05AB35-16	8585
T498	352	2	C385	IL02-10836				335	0.00436893	2	1	1	C360	T424	C360	HA05AB36-33	9270
C386	353	3	T499	IL02-5630				336	0.00852307	2	1	1	T425	C361	T425	HA05AB38-22	8389
P2232	353	3	T499	IL02-5630				337	0.00616566	2	1	1	C362	T426	T426	HA05AB38-39	8596
T499	353	3	T499	IL02-5630				338	0.0125712	2	1	1	C363	T427	T427	HA05AB41-38	8949
C387	354	3	C387	IL02-8011				339	0.00389366	2	1	1	C364	T428	C364	HA05AB42-20	7448
P490	354	3	C387	IL02-8011				340	0.00376634	2	1	1	T429	C365	C365	HA05AB53-40	7036
T500	354	3	C387	IL02-8011				341	0.0710064	3	3	1	T661	MH72	MH72	Hamel	12013
C388	355	2	T501	IL02-8658				341	0.0703966	3	3	3	MH72	FM691	MH72	Hamel	11144
T501	355	2	T501	IL02-8658				341	0.00523205	3	3	2	T661	FM691	MH72	Hamel	10321
C389	356	2	C389	IL03-2658				342	0.0012747	2	1	1	G184	MH296	MH296	Harmony	9414
T502	356	2	C389	IL03-2658				343	0.166624	3	3	1	C369	P705	T436	HARRISON	11607
C390	357	2	C390	IL03-7936				343	0.165403	3	3	3	P705	T436	T436	HARRISON	12137
T503	357	2	C390	IL03-7936				343	0.00396472	3	3	2	C369	T436	T436	HARRISON	11224
C391	358	2	C391	IL04-2727				344	0.00599733	2	1	1	T437	C370	T437	Hazel	11255
T504	358	2	C391	IL04-2727				345	0.0223416	2	1	1	P1247	P1232	P1247	Hidalgo	4655
C392	359	2	C392	IL04-3664				346	0.0360801	3	3	1	C372	C371	T438	HiFi	10934
T505	359	2	C392	IL04-3664				346	0.0354272	3	3	3	C371	T438	T438	HiFi	11319
C393	360	3	C393	IL04-4410				346	0.00871376	3	3	2	C372	T438	T438	HiFi	11763
P492	360	3	C393	IL04-4410				347	0.0086119	2	1	1	T439	P106	P106	HLA05AB1-34	9812
T506	360	3	C393	IL04-4410				348	0.142293	3	3	1	T440	P706	P706	HORIZON 201	7850
C394	361	3	P2231	IL04-7077				348	0.139058	3	3	3	P706	C373	P706	HORIZON 201	11319
P2231	361	3	P2231	IL04-7077				348	0.00617535	3	3	2	T440	C373	P706	HORIZON 201	7368
T507	361	3	P2231	IL04-7077				349	0.0118393	3	3	1	T441	P708	T441	HORIZON 270	12543
P493	362	2	T508	IL05-10015				349	0.0100254	3	3	3	P708	C374	T441	HORIZON 270	11022
T508	362	2	T508	IL05-10015				349	0.00452758	3	3	2	T441	C374	T441	HORIZON 270	10933
C395	363	3	P494	IL05-10069				350	0.00191016	3	3	3	MH201	G186	MH110	Husky	8638
P494	363	3	P494	IL05-10069				350	0.00180923	3	3	1	MH110	MH201	MH110	Husky	9949
T509	363	3	P494	IL05-10069				350	0.00108719	3	3	2	MH110	G186	MH110	Husky	9198
C396	364	2	C396	IL05-1705				351	0.00422833	2	1	1	T497	C383	T497	IL00-654	473
T511	364	2	C396	IL05-1705				352	0.00334432	2	1	1	T498	C385	C385	IL02-10836	10316
C397	365	2	C397	IL05-1778				353	0.0131059	3	3	1	T499	P2232	T499	IL02-5630	12895
T512	365	2	C397	IL05-1778				353	0.0121357	3	3	3	P2232	C386	T499	IL02-5630	10877
C398	366	3	P2230	IL05-3337				353	0.00517751	3	3	2	T499	C386	T499	IL02-5630	10816
P2230	366	3	P2230	IL05-3337				354	0.167406	3	3	1	P490	T500	C387	IL02-8011	6762
T513	366	3	P2230	IL05-3337				354	0.164433	3	3	2	P490	C387	C387	IL02-8011	8730
C399	367	2	C399	IL05-3806				354	0.00624097	3	3	3	T500	C387	C387	IL02-8011	7611
T514	367	2	C399	IL05-3806				355	0.00398836	2	1	1	T501	C388	T501	IL02-8658	10656
C400	368	2	C400	IL05-3928				356	0.00345759	2	1	1	C389	T502	C389	IL03-2658	9255
T515	368	2	C400	IL05-3928				357	0.0171936	2	1	1	C390	T503	C390	IL03-7936	9742
C401	369	2	C401	IL05-6223				358	0.00384846	2	1	1	C391	T504	C391	IL04-2727	10004
T516	369	2	C401	IL05-6223				359	0.00630372	2	1	1	T505	C392	C392	IL04-3664	10470
C402	370	2	C402	IL05-8515				360	0.202304	3	3	2	P492	T506	C393	IL04-4410	3255
T517	370	2	C402	IL05-8515				360	0.195725	3	3	1	P492	C393	C393	IL04-4410	10760
C403	371	2	C403	IL05-9330				360	0.00331675	3	3	3	C393	T506	C393	IL04-4410	3015
T518	371	2	C403	IL05-9330				361	0.00943396	3	3	1	C394	P2231	P2231	IL04-7077	10918
C404	372	3	C404	IL05-9931				361	0.00905218	3	3	3	P2231	T507	P2231	IL04-7077	10329
P1273	372	3	C404	IL05-9931				361	0.00321707	3	3	2	C394	T507	P2231	IL04-7077	8859
T519	372	3	C404	IL05-9931				362	0.0940751	2	1	1	T508	P493	T508	IL05-10015	8844
C405	373	2	C405	IL05-9948				363	0.0215248	3	3	3	T509	P494	P494	IL05-10069	12474
T520	373	2	C405	IL05-9948				363	0.0210296	3	3	2	C395	P494	P494	IL05-10069	10723
C406	374	2	C406	IL06-1161				363	0.00488974	3	3	1	C395	T509	P494	IL05-10069	10430
T521	374	2	C406	IL06-1161				364	0.00384339	2	1	1	T511	C396	C396	IL05-1705	9757
C407	375	2	C407	IL06-3258				365	0.00345984	2	1	1	C397	T512	C397	IL05-1778	9538
T522	375	2	C407	IL06-3258				366	0.186958	3	3	1	C398	P2230	P2230	IL05-3337	10497
C408	376	2	T523	IL06-3751				366	0.185206	3	3	2	C398	T513	P2230	IL05-3337	9943
T523	376	2	T523	IL06-3751				366	0.00535963	3	3	3	P2230	T513	P2230	IL05-3337	12221
C409	377	2	C409	IL06-5456				367	0.00359778	2	1	1	C399	T514	C399	IL05-3806	10979
T524	377	2	C409	IL06-5456				368	0.00478738	2	1	1	T515	C400	C400	IL05-3928	10653
C410	378	2	C410	IL2250-15				369	0.00825234	2	1	1	C401	T516	C401	IL05-6223	5453
T525	378	2	C410	IL2250-15				370	0.00307471	2	1	1	T517	C402	C402	IL05-8515	7643
C411	379	2	T530	IL2294-8				371	0.00819392	2	1	1	C403	T518	C403	IL05-9330	5858
T530	379	2	T530	IL2294-8				372	0.00731034	3	3	2	P1273	T519	C404	IL05-9931	10875
P1878	380	2	P1878	IL2858				372	0.00712446	3	3	1	P1273	C404	C404	IL05-9931	11650
T535	380	2	P1878	IL2858				372	0.00470219	3	3	3	C404	T519	C404	IL05-9931	9889
C412	381	3	P486	IL2901				373	0.00830268	2	1	1	C405	T520	C405	IL05-9948	9515
P486	381	3	P486	IL2901				374	0.00298483	2	1	1	T521	C406	C406	IL06-1161	6198
T536	381	3	P486	IL2901				375	0.016447	2	1	1	C407	T522	C407	IL06-3258	8573
P487	382	2	P487	IL3555				376	0.00772424	2	1	1	T523	C408	T523	IL06-3751	10357
T537	382	2	P487	IL3555				377	0.225669	2	1	1	T524	C409	C409	IL06-5456	9720
C413	383	2	C413	IL75-5665				378	0.00451076	2	1	1	T525	C410	C410	IL2250-15	7205
T538	383	2	C413	IL75-5665				379	0.00963508	2	1	1	T530	C411	T530	IL2294-8	10742
C414	384	2	T539	IL75-5743				380	0.0216232	2	1	1	P1878	T535	P1878	IL2858	12001
T539	384	2	T539	IL75-5743				381	0.0973406	3	3	3	T536	P486	P486	IL2901	9739
C415	385	3	P15	IL86-1156				381	0.0969713	3	3	2	C412	P486	P486	IL2901	11622
P15	385	3	P15	IL86-1156				381	0.0115519	3	3	1	C412	T536	P486	IL2901	8873
T540	385	3	P15	IL86-1156				382	0.0521425	2	1	1	T537	P487	P487	IL3555	12322
C416	386	3	C416	IL86-4189				383	0.0124586	2	1	1	C413	T538	C413	IL75-5665	11478
MH111	386	3	C416	IL86-4189				384	0.00970025	2	1	1	C414	T539	T539	IL75-5743	11443
T541	386	3	C416	IL86-4189				385	0.0264541	3	3	2	C415	P15	P15	IL86-1156	11227
MH112	387	3	MH112	IL86-5698				385	0.0232219	3	3	3	T540	P15	P15	IL86-1156	11993
P488	387	3	MH112	IL86-5698				385	0.00683729	3	3	1	C415	T540	P15	IL86-1156	10823
T542	387	3	MH112	IL86-5698				386	0.0906681	3	3	2	MH111	T541	C416	IL86-4189	10941
C417	388	3	P489	IL86-6404				386	0.0858623	3	3	1	MH111	C416	C416	IL86-4189	10907
P489	388	3	P489	IL86-6404				386	0.0118444	3	3	3	C416	T541	C416	IL86-4189	10258
T544	388	3	P489	IL86-6404				387	0.175066	3	3	3	P488	T542	MH112	IL86-5698	3016
C420	389	2	T545	IL98-10145				387	0.170461	3	3	1	MH112	P488	MH112	IL86-5698	3778
T545	389	2	T545	IL98-10145				387	0.0397332	3	3	2	MH112	T542	MH112	IL86-5698	8620
C421	390	2	T546	IN09201				388	0.175602	3	3	2	P489	T544	P489	IL86-6404	8767
T546	390	2	T546	IN09201				388	0.170939	3	3	1	P489	C417	P489	IL86-6404	11118
MH113	391	3	T559	Ivory				388	0.00461007	3	3	3	C417	T544	P489	IL86-6404	7809
T559	391	3	T559	Ivory				389	0.0155407	2	1	1	C420	T545	T545	IL98-10145	10939
T664	391	3	T559	Ivory				390	0.00454477	2	1	1	T546	C421	T546	IN09201	6601
C423	392	3	C423	Jay				391	0.0883639	3	3	2	T664	MH113	T559	Ivory	10751
MH116	392	3	C423	Jay				391	0.0872839	3	3	1	T664	T559	T559	Ivory	12150
T786	392	3	C423	Jay				391	0.0145224	3	3	3	T559	MH113	T559	Ivory	10742
C424	393	2	C424	Jerry				392	0.00269927	3	3	2	C423	T786	C423	Jay	9447
T787	393	2	C424	Jerry				392	0.00202448	3	3	1	C423	MH116	C423	Jay	10867
T578	394	2	T578	Jordan				392	0.00194392	3	3	3	MH116	T786	C423	Jay	8488
T689	394	2	T578	Jordan				393	0.00318372	2	1	1	C424	T787	C424	Jerry	6439
P1324	395	2	P1324	KAME				394	0.110909	2	1	1	T578	T689	T578	Jordan	9084
P587	395	2	P1324	Kame				395	0.0562283	2	1	1	P587	P1324	P1324	Kame	12965
Aus_400	396	4	Aus_400	Kangaroo				396	0.25602	4	6	6	Aus_400	T788	Aus_400	Kangaroo	9220
Aus_546	396	4	Aus_400	Kangaroo				396	0.255879	4	6	2	C425	Aus_400	Aus_400	Kangaroo	11142
C425	396	4	Aus_400	Kangaroo				396	0.252627	4	6	4	Aus_546	Aus_400	Aus_400	Kangaroo	9708
T788	396	4	Aus_400	Kangaroo				396	0.0238521	4	6	1	C425	Aus_546	Aus_400	Kangaroo	9496
MH118	397	2	T665	Kanton				396	0.0230955	4	6	5	Aus_546	T788	Aus_400	Kangaroo	7469
T665	397	2	T665	Kanton				396	0.00279452	4	6	3	C425	T788	Aus_400	Kangaroo	9125
C426	398	3	T790	Kapp				397	0.090246	2	1	1	T665	MH118	T665	Kanton	12682
G147	398	3	T790	KAPP				398	0.0278734	3	3	3	G147	C426	T790	Kapp	4646
T790	398	3	T790	Kapp				398	0.0194984	3	3	1	T790	G147	T790	Kapp	6539
FM373	399	2	FM373	Kassandra				398	0.015701	3	3	2	T790	C426	T790	Kapp	7197
FM441	399	2	FM373	Kassandra				399	0.0665486	2	1	1	FM373	FM441	FM373	Kassandra	5928
G129	400	2	T738	KATRI				400	0.0111437	2	1	1	G129	T738	T738	KATRI	9198
T738	400	2	T738	Katri				401	0.0774667	2	1	1	G40	MH469	G40	Kecskemeti tf.	7500
G40	401	2	G40	Kecskemeti tf.				402	0.0509557	2	1	1	Aus_547	Aus_323	Aus_547	Kojonup	9783
MH469	401	2	G40	Kecskemeti tf.				403	0.00987916	2	1	1	C427	T844	C427	Kolbu	11337
Aus_323	402	2	Aus_547	Kojonup				404	0.00493372	3	3	1	T667	MH533	T667	Kwant	10033
Aus_547	402	2	Aus_547	Kojonup				404	0.00337053	3	3	3	MH533	G72	T667	Kwant	8604
C427	403	2	C427	Kolbu				404	0.00319648	3	3	2	T667	G72	T667	Kwant	10011
T844	403	2	C427	Kolbu				405	0.00505732	2	1	1	MH188	MH124	MH124	KWS Contender	10381
G72	404	3	T667	Kwant				406	0.074398	5	10	1	MH189	MH190	MH190	KWSContenderx(BC1Neklanx(A.s.488x(SaiaxCW57)	9261
MH533	404	3	T667	Kwant				406	0.0599934	5	10	4	MH189	MH193	MH190	KWSContenderx(BC1Neklanx(A.s.488x(SaiaxCW57)	9151
T667	404	3	T667	Kwant				406	0.0592137	5	10	6	MH190	MH192	MH190	KWSContenderx(BC1Neklanx(A.s.488x(SaiaxCW57)	10479
MH124	405	2	MH124	KWS Contender				406	0.0588563	5	10	5	MH190	MH191	MH190	KWSContenderx(BC1Neklanx(A.s.488x(SaiaxCW57)	11681
MH188	405	2	MH124	KWS Contender				406	0.0550807	5	10	9	MH191	MH193	MH190	KWSContenderx(BC1Neklanx(A.s.488x(SaiaxCW57)	11465
MH189	406	5	MH190	KWSContenderx(BC1Neklanx(A.s.488x(SaiaxCW57)				406	0.0540776	5	10	10	MH192	MH193	MH190	KWSContenderx(BC1Neklanx(A.s.488x(SaiaxCW57)	10337
MH190	406	5	MH190	KWSContenderx(BC1Neklanx(A.s.488x(SaiaxCW57)				406	0.0483977	5	10	7	MH190	MH193	MH190	KWSContenderx(BC1Neklanx(A.s.488x(SaiaxCW57)	12170
MH191	406	5	MH190	KWSContenderx(BC1Neklanx(A.s.488x(SaiaxCW57)				406	0.0476948	5	10	8	MH191	MH192	MH190	KWSContenderx(BC1Neklanx(A.s.488x(SaiaxCW57)	10064
MH192	406	5	MH190	KWSContenderx(BC1Neklanx(A.s.488x(SaiaxCW57)				406	0.0451678	5	10	3	MH189	MH192	MH190	KWSContenderx(BC1Neklanx(A.s.488x(SaiaxCW57)	8402
MH193	406	5	MH190	KWSContenderx(BC1Neklanx(A.s.488x(SaiaxCW57)				406	0.0427683	5	10	2	MH189	MH191	MH190	KWSContenderx(BC1Neklanx(A.s.488x(SaiaxCW57)	9002
C428	407	2	P710	LA02012-S-B-139-S2-B-S2-B-S2				407	0.00765836	2	1	1	P710	C428	P710	LA02012-S-B-139-S2-B-S2-B-S2	11556
P710	407	2	P710	LA02012-S-B-139-S2-B-S2-B-S2				408	0.00710558	2	1	1	T846	P711	P711	LA02035-I-J1	12455
P711	408	2	P711	LA02035-I-J1				409	0.0154342	2	1	1	T847	P713	P713	LA0210SBSBSBSB-S1	11630
T846	408	2	P711	LA02035-I-J1				410	0.0180986	2	1	1	T851	P715	P715	LA03040SBSBSB-83	12349
P713	409	2	P713	LA0210SBSBSBSB-S1				411	0.00650446	3	3	3	T852	P716	P716	LA03046SBS7-B-S1	12453
T847	409	2	P713	LA0210SBSBSBSB-S1				411	0.00504514	3	3	2	C429	P716	P716	LA03046SBS7-B-S1	11298
P715	410	2	P715	LA03040SBSBSB-83				411	0.00495228	3	3	1	C429	T852	P716	LA03046SBS7-B-S1	11106
T851	410	2	P715	LA03040SBSBSB-83				412	0.00738559	2	1	1	P717	T853	P717	LA03060SBSBSB-S1	11712
C429	411	3	P716	LA03046SBS7-B-S1				413	0.0120801	2	1	1	C430	T855	C430	LA03063SBSBSB-S4	11341
P716	411	3	P716	LA03046SBS7-B-S1				414	0.218856	2	1	1	P718	T856	P718	LA03066SBS-L1	11784
T852	411	3	P716	LA03046SBS7-B-S1				415	0.163452	3	3	2	T857	C431	T857	LA04004SBSB-121	11560
P717	412	2	P717	LA03060SBSBSB-S1				415	0.162848	3	3	3	P719	C431	T857	LA04004SBSB-121	11609
T853	412	2	P717	LA03060SBSBSB-S1				415	0.00935128	3	3	1	T857	P719	T857	LA04004SBSB-121	12779
C430	413	2	C430	LA03063SBSBSB-S4				416	0.0189218	3	3	1	P722	T859	P722	LA04014SBSB-39	8403
T855	413	2	C430	LA03063SBSBSB-S4				416	0.0187145	3	3	2	P722	C432	P722	LA04014SBSB-39	11809
P718	414	2	P718	LA03066SBS-L1				416	0.00824897	3	3	3	T859	C432	P722	LA04014SBSB-39	8001
T856	414	2	P718	LA03066SBS-L1				417	0.0108071	2	1	1	P723	T860	P723	LA04018SBSB-181	12538
C431	415	3	T857	LA04004SBSB-121				418	0.0847874	2	1	1	P724	T861	T861	LA04018SBSB-86	12608
P719	415	3	T857	LA04004SBSB-121				419	0.00808507	2	1	1	P729	T863	P729	LA06058SBS-32-S1	11379
T857	415	3	T857	LA04004SBSB-121				420	0.0122187	2	1	1	P730	T864	P730	LA06059SBS-84-S1	12399
C432	416	3	P722	LA04014SBSB-39				421	0.193513	2	1	1	P1604	P734	P1604	LA06063SBSB-S1	12640
P722	416	3	P722	LA04014SBSB-39				422	0.0209515	2	1	1	P1516	P752	P1516	LA08016SBSBS-44-S1	4582
T859	416	3	P722	LA04014SBSB-39				423	0.184443	2	1	1	P1605	P762	P1605	LA08084SBSBS-15	12779
P723	417	2	P723	LA04018SBSB-181				424	0.00897036	2	1	1	P1606	P768	P768	LA08089SBSBS-52-S1	12820
T860	417	2	P723	LA04018SBSB-181				425	0.0849802	3	3	3	C433	P774	P774	LA604	10879
P724	418	2	T861	LA04018SBSB-86				425	0.0847153	3	3	2	T865	P774	P774	LA604	11397
T861	418	2	T861	LA04018SBSB-86				425	0.0800201	3	3	1	T865	C433	P774	LA604	9935
P729	419	2	P729	LA06058SBS-32-S1				426	0.0125148	2	1	1	T867	P777	P777	LA99016	11826
T863	419	2	P729	LA06058SBS-32-S1				427	0.0025308	2	1	1	C434	T870	C434	Lang	10471
P730	420	2	P730	LA06059SBS-84-S1				428	0.00425723	2	1	1	T871	C435	C435	LAO-1099-011A	8926
T864	420	2	P730	LA06059SBS-84-S1				429	0.00626177	2	1	1	P1783	T873	P1783	LAO-1104-028C1	12217
P1604	421	2	P1604	LA06063SBSB-S1				430	0.00461278	2	1	1	T874	C436	C436	LAO-1134-022	11815
P734	421	2	P1604	LA06063SBSB-S1				431	0.00370277	2	1	1	T876	C437	C437	LAO-1135-015	11883
P1516	422	2	P1516	LA08016SBSBS-44-S1				432	0.00304822	2	1	1	T878	C438	T878	LAO-1136-014	10826
P752	422	2	P1516	LA08016SBSBS-44-S1				433	0.00271353	2	1	1	T897	C439	C439	LAO-882-036	7739
P1605	423	2	P1605	LA08084SBSBS-15				434	0.034072	2	1	1	P779	T900	P779	Lee	10830
P762	423	2	P1605	LA08084SBSBS-15				435	0.012419	3	3	3	T901	P1226	T901	Leggett	12964
P1606	424	2	P768	LA08089SBSBS-52-S1				435	0.0101036	3	3	2	C440	P1226	T901	Leggett	11778
P768	424	2	P768	LA08089SBSBS-52-S1				435	0.00580857	3	3	1	C440	T901	T901	Leggett	11879
C433	425	3	P774	LA604				436	0.00329515	3	3	3	C441	G149	C441	Lena	6373
P774	425	3	P774	LA604				436	0.00302222	3	3	2	T902	G149	C441	Lena	5625
T865	425	3	P774	LA604				436	0.00256769	3	3	1	T902	C441	C441	Lena	6426
P777	426	2	P777	LA99016				437	0.192724	5	10	4	C442	G22	T903	Lennon	7669
T867	426	2	P777	LA99016				437	0.190206	5	10	2	C442	T903	T903	Lennon	11364
C434	427	2	C434	Lang				437	0.189818	5	10	3	C442	MH177	T903	Lennon	9006
T870	427	2	C434	Lang				437	0.188007	5	10	1	C442	TL.S437	T903	Lennon	11824
C435	428	2	C435	LAO-1099-011A				437	0.0193309	5	10	7	TL.S437	G22	T903	Lennon	8639
T871	428	2	C435	LAO-1099-011A				437	0.016732	5	10	10	MH177	G22	T903	Lennon	7650
P1783	429	2	P1783	LAO-1104-028C1				437	0.0143576	5	10	9	T903	G22	T903	Lennon	8149
T873	429	2	P1783	LAO-1104-028C1				437	0.0102926	5	10	5	TL.S437	T903	T903	Lennon	12339
C436	430	2	C436	LAO-1134-022				437	0.00908093	5	10	6	TL.S437	MH177	T903	Lennon	10021
T874	430	2	C436	LAO-1134-022				437	0.00619358	5	10	8	T903	MH177	T903	Lennon	9526
C437	431	2	C437	LAO-1135-015				438	0.00219573	2	1	1	G81	T904	T904	Lipoplus	9564
T876	431	2	C437	LAO-1135-015				439	0.129164	3	3	2	MH443	MH511	MH511	Local	8075
C438	432	2	T878	LAO-1136-014				439	0.106393	3	3	3	MH453	MH511	MH511	Local	7806
T878	432	2	T878	LAO-1136-014				439	0.104729	3	3	1	MH443	MH453	MH511	Local	7486
C439	433	2	C439	LAO-882-036				440	0.0580135	2	1	1	MH212	T743	MH212	Longchamp	8024
T897	433	2	C439	LAO-882-036				441	0.0375577	2	1	1	MH127	MH454	MH454	LPSH 02-239	9958
P779	434	2	P779	Lee				442	0.145554	3	3	2	MH128	C444	C444	Lutz	8739
T900	434	2	P779	Lee				442	0.142239	3	3	1	MH128	T905	C444	Lutz	6359
C440	435	3	T901	Leggett				442	0.00104116	3	3	3	T905	C444	C444	Lutz	8164
P1226	435	3	T901	Leggett				443	0.0201335	2	1	1	P780	T906	T906	Madison	12889
T901	435	3	T901	Leggett				444	0.00387906	2	1	1	T907	C469	C469	Maida	8765
C441	436	3	C441	Lena				445	0.00493035	2	1	1	T908	TL.S473	TL.S473	Maldwyn	6389
G149	436	3	C441	LENA				446	0.155394	2	1	1	T684	P648	P648	Marathon	11902
T902	436	3	C441	Lena				447	0.169738	3	3	1	Aus_548	NAM_PI536549	T912	Marion (Canada)	10528
C442	437	5	T903	Lennon				447	0.168289	3	3	3	NAM_PI536549	T912	T912	Marion (Canada)	11403
G22	437	5	T903	Lennon				447	0.00285021	3	3	2	Aus_548	T912	T912	Marion (Canada)	9473
MH177	437	5	T903	Lennon				448	0.0135673	3	3	3	TL.S449	T595	T595	Mascani	12051
T903	437	5	T903	Lennon				448	0.01236	3	3	2	G187	T595	T595	Mascani	9021
TL.S437	437	5	T903	Lennon				448	0.00277953	3	3	1	G187	TL.S449	T595	Mascani	9534
G81	438	2	T904	Lipoplus				449	0.0104859	2	1	1	C470	T913	C470	Matilda	10681
T904	438	2	T904	LIPOPLUS				450	0.00371839	2	1	1	T747	MH203	MH203	Matra	8068
MH443	439	3	MH511	Local				451	0.00612398	3	3	2	P189	C471	P189	Maverick	12002
MH453	439	3	MH511	Local				451	0.00607525	3	3	1	P189	T914	P189	Maverick	7654
MH511	439	3	MH511	Local				451	0.00436205	3	3	3	T914	C471	P189	Maverick	7336
MH212	440	2	MH212	Longchamp				452	0.00434383	3	3	2	C472	TL.S485	C472	Melys	11971
T743	440	2	MH212	Longchamp				452	0.00382514	3	3	3	T915	TL.S485	C472	Melys	10980
MH127	441	2	MH454	LPSH 02-239				452	0.00199369	3	3	1	C472	T915	C472	Melys	10784
MH454	441	2	MH454	LPSH 02-239				453	0.0695571	2	1	1	G28	MH396	G28	Mersevati tf.	8015
C444	442	3	C444	Lutz				454	0.0380195	2	1	1	FM443	FM451	FM451	Methuallith	9745
MH128	442	3	C444	Lutz				455	0.0034145	2	1	1	C473	T916	C473	MF9522-523	11129
T905	442	3	C444	Lutz				456	0.209749	2	1	1	Aus_196	Aus_549	Aus_196	Mitika	10298
P780	443	2	T906	Madison				457	0.0276176	2	1	1	T918	C474	C474	MN06108	9885
T906	443	2	T906	Madison				458	0.163329	2	1	1	C475	T920	C475	MN06125	11783
C469	444	2	C469	Maida				459	0.0163588	2	1	1	C476	T921	C476	MN06239	10178
T907	444	2	C469	Maida				460	0.182017	3	3	1	T923	P1354	P1354	MN07210	10271
T908	445	2	TL.S473	Maldwyn				460	0.17187	3	3	2	T923	P1298	P1354	MN07210	10281
TL.S473	445	2	TL.S473	Maldwyn				460	0.0390186	3	3	3	P1354	P1298	P1354	MN07210	12981
P648	446	2	P648	Marathon				461	0.0197068	2	1	1	T926	C477	C477	MN08124	8322
T684	446	2	P648	Marathon				462	0.136036	2	1	1	C478	T927	C478	MN08129	7634
Aus_548	447	3	T912	Marion (Canada)				463	0.0180151	2	1	1	C479	T928	C479	MN08130	9270
NAM_PI536549	447	3	T912	Marion (Canada)				464	0.0495245	2	1	1	C480	T930	C480	MN08132	11146
T912	447	3	T912	Marion (Canada)				465	0.229997	2	1	1	C481	T932	C481	MN08137	9961
G187	448	3	T595	Mascani				466	0.0357424	2	1	1	C482	T933	C482	MN08139	11429
T595	448	3	T595	Mascani				467	0.266664	2	1	1	C483	T936	C483	MN08155	11672
TL.S449	448	3	T595	Mascani				468	0.10834	3	3	3	P1357	C484	P1357	MN08160	12230
C470	449	2	C470	Matilda				468	0.106432	3	3	1	T937	P1357	P1357	MN08160	10293
T913	449	2	C470	Matilda				468	0.005725	3	3	2	T937	C484	P1357	MN08160	9869
MH203	450	2	MH203	Matra				469	0.0240096	3	3	3	P1358	C485	P1358	MN08211	11662
T747	450	2	MH203	Matra				469	0.016657	3	3	2	T938	C485	P1358	MN08211	10326
C471	451	3	P189	Maverick				469	0.0130673	3	3	1	T938	P1358	P1358	MN08211	11326
P189	451	3	P189	Maverick				470	0.0128524	2	1	1	T939	C486	C486	MN08212	11243
T914	451	3	P189	Maverick				471	0.0483729	2	1	1	C487	T940	C487	MN08217	11401
C472	452	3	C472	Melys				472	0.0212766	2	1	1	T942	C488	T942	MN08225	10622
T915	452	3	C472	Melys				473	0.0318245	2	1	1	T943	C489	C489	MN08230	9411
TL.S485	452	3	C472	Melys				474	0.0100519	2	1	1	T944	C490	C490	MN08234	10794
G28	453	2	G28	Mersevati tf.				475	0.0247176	2	1	1	C491	T945	T945	MN08238	11065
MH396	453	2	G28	Mersevati tf.				476	0.191482	2	1	1	T946	C492	C492	MN08242	11176
FM443	454	2	FM451	Methuallith				477	0.177692	3	3	1	C493	T947	P1359	MN08243	10718
FM451	454	2	FM451	Methuallith				477	0.172639	3	3	2	C493	P1359	P1359	MN08243	11805
C473	455	2	C473	MF9522-523				477	0.0370912	3	3	3	T947	P1359	P1359	MN08243	11620
T916	455	2	C473	MF9522-523				478	0.191223	2	1	1	C494	T948	C494	MN08251	11029
Aus_196	456	2	Aus_196	Mitika				479	0.176348	4	6	2	T949	C495	P1360	MN08252	10519
Aus_549	456	2	Aus_196	Mitika				479	0.174583	4	6	6	C495	P1360	P1360	MN08252	11811
C474	457	2	C474	MN06108				479	0.165568	4	6	4	P1299	C495	P1360	MN08252	11832
T918	457	2	C474	MN06108				479	0.028357	4	6	1	T949	P1299	P1360	MN08252	11461
C475	458	2	C475	MN06125				479	0.0244707	4	6	5	P1299	P1360	P1360	MN08252	13036
T920	458	2	C475	MN06125				479	0.00947847	4	6	3	T949	P1360	P1360	MN08252	11447
C476	459	2	C476	MN06239				480	0.0283935	2	1	1	C496	T950	C496	MN08253	10918
T921	459	2	C476	MN06239				481	0.0162816	2	1	1	C497	T951	C497	MN08254	10257
P1298	460	3	P1354	MN07210				482	0.0205996	3	3	2	P1361	C498	P1361	MN08260	12209
P1354	460	3	P1354	MN07210				482	0.0195433	3	3	1	P1361	T952	P1361	MN08260	12306
T923	460	3	P1354	MN07210				482	0.00580545	3	3	3	T952	C498	P1361	MN08260	11627
C477	461	2	C477	MN08124				483	0.00890465	2	1	1	P1362	T954	P1362	MN08266	6345
T926	461	2	C477	MN08124				484	0.100437	2	1	1	T955	C499	C499	MN08268	9842
C478	462	2	C478	MN08129				485	0.047627	2	1	1	C500	T956	C500	MN08270	8997
T927	462	2	C478	MN08129				486	0.00489705	2	1	1	P1327	P1363	P1327	MN09103	12967
C479	463	2	C479	MN08130				487	0.00975177	2	1	1	P1323	P1364	P1323	MN09105	12972
T928	463	2	C479	MN08130				488	0.00995312	2	1	1	P1296	P1370	P1370	MN09223	13011
C480	464	2	C480	MN08132				489	0.0175682	2	1	1	P1272	P1371	P1272	MN09230	12978
T930	464	2	C480	MN08132				490	0.0169976	2	1	1	P1375	P1277	P1375	MN09255	12943
C481	465	2	C481	MN08137				491	0.0140894	2	1	1	P1281	P1376	P1376	MN09256	12882
T932	465	2	C481	MN08137				492	0.0149846	2	1	1	P1326	P1377	P1326	MN10121	12980
C482	466	2	C482	MN08139				493	0.0121904	2	1	1	P1380	P1313	P1380	MN10130	12920
T933	466	2	C482	MN08139				494	0.106906	2	1	1	P1383	P1283	P1383	MN10209	12988
C483	467	2	C483	MN08155				495	0.0640563	2	1	1	P1388	P1280	P1388	MN10253	13012
T936	467	2	C483	MN08155				496	0.014881	2	1	1	P1392	P1314	P1314	MN11115	12936
C484	468	3	P1357	MN08160				497	0.04114	2	1	1	P1315	P1393	P1315	MN11139	12895
P1357	468	3	P1357	MN08160				498	0.00731782	2	1	1	P1394	P1261	P1394	MN11140	12982
T937	468	3	P1357	MN08160				499	0.0154238	2	1	1	P1396	P1266	P1396	MN11211	12967
C485	469	3	P1358	MN08211				500	0.0109461	2	1	1	P1336	P1401	P1401	MN11231	12927
P1358	469	3	P1358	MN08211				501	0.00356295	2	1	1	P1764	P1825	P1764	MNBT1020-1	13051
T938	469	3	P1358	MN08211				502	0.0706417	2	1	1	MH436	G36	G36	Mocsai tf.	7807
C486	470	2	C486	MN08212				503	0.0835903	2	1	1	G42	MH476	G42	Monostorpalyi tf.	7782
T939	470	2	C486	MN08212				504	0.159922	2	1	1	Aus_550	T960	Aus_550	Mortlock	8179
C487	471	2	C487	MN08217				505	0.0325819	2	1	1	P2214	T961	P2214	MORTON	12599
T940	471	2	C487	MN08217				506	0.00572371	2	1	1	Aus_551	Aus_159	Aus_159	Mulgara	10308
C488	472	2	T942	MN08225				507	0.124983	7	21	12	FM326	TW_0544	TW_0544	Mutica	7213
T942	472	2	T942	MN08225				507	0.122713	7	21	18	TW_0544	TW_0737	TW_0544	Mutica	7762
C489	473	2	C489	MN08230				507	0.121397	7	21	17	TW_0544	TW_0679	TW_0544	Mutica	10548
T943	473	2	C489	MN08230				507	0.119683	7	21	3	FM301	TW_0544	TW_0544	Mutica	7077
C490	474	2	C490	MN08234				507	0.113789	7	21	8	TW_0613	TW_0544	TW_0544	Mutica	8340
T944	474	2	C490	MN08234				507	0.111199	7	21	16	TW_0544	TW_0722	TW_0544	Mutica	7554
C491	475	2	T945	MN08238				507	0.1061	7	21	7	TW_0613	FM326	TW_0544	Mutica	6164
T945	475	2	T945	MN08238				507	0.105854	7	21	10	TW_0613	TW_0679	TW_0544	Mutica	8148
C492	476	2	C492	MN08242				507	0.0989318	7	21	9	TW_0613	TW_0722	TW_0544	Mutica	6272
T946	476	2	C492	MN08242				507	0.0925258	7	21	15	FM326	TW_0737	TW_0544	Mutica	5820
C493	477	3	P1359	MN08243				507	0.091533	7	21	11	TW_0613	TW_0737	TW_0544	Mutica	6484
P1359	477	3	P1359	MN08243				507	0.0903507	7	21	2	FM301	FM326	TW_0544	Mutica	5617
T947	477	3	P1359	MN08243				507	0.089964	7	21	1	FM301	TW_0613	TW_0544	Mutica	6108
C494	478	2	C494	MN08251				507	0.0837256	7	21	5	FM301	TW_0679	TW_0544	Mutica	7011
T948	478	2	C494	MN08251				507	0.0830802	7	21	21	TW_0679	TW_0737	TW_0544	Mutica	7571
C495	479	4	P1360	MN08252				507	0.0801845	7	21	13	FM326	TW_0722	TW_0544	Mutica	5637
P1299	479	4	P1360	MN08252				507	0.0772617	7	21	19	TW_0722	TW_0679	TW_0544	Mutica	7384
P1360	479	4	P1360	MN08252				507	0.074891	7	21	20	TW_0722	TW_0737	TW_0544	Mutica	5962
T949	479	4	P1360	MN08252				507	0.0717999	7	21	4	FM301	TW_0722	TW_0544	Mutica	5578
C496	480	2	C496	MN08253				507	0.0664443	7	21	14	FM326	TW_0679	TW_0544	Mutica	7194
T950	480	2	C496	MN08253				507	0.00562381	7	21	6	FM301	TW_0737	TW_0544	Mutica	5779
C497	481	2	C497	MN08254				508	0.0699495	2	1	1	G29	MH398	G29	Nagyredei tf.	7727
T951	481	2	C497	MN08254				509	0.0382186	2	1	1	P781	P1619	P1619	NC09-4274N	12664
C498	482	3	P1361	MN08260				510	0.0229116	2	1	1	P782	P1616	P782	NC09-4503N	4561
P1361	482	3	P1361	MN08260				511	0.0160188	2	1	1	P1610	P785	P1610	NC12-3447	12579
T952	482	3	P1361	MN08260				512	0.00712217	2	1	1	P786	P1613	P786	NC12-3578	12777
P1362	483	2	P1362	MN08266				513	0.0140425	2	1	1	P788	P1612	P1612	NC12-3753	12569
T954	483	2	P1362	MN08266				514	0.0271553	2	1	1	P791	P1609	P791	NC12-3922	12539
C499	484	2	C499	MN08268				515	0.0245215	2	1	1	P793	P1608	P1608	NC12-3963	12540
T955	484	2	C499	MN08268				516	0.00354657	2	1	1	T966	C503	C503	ND020290_PO808	7472
C500	485	2	C500	MN08270				517	0.0123249	2	1	1	P2224	T968	P2224	ND040196	11562
T956	485	2	C500	MN08270				518	0.00913169	3	3	3	P2221	T969	P2221	ND040492	12484
P1327	486	2	P1327	MN09103				518	0.00781681	3	3	1	C505	P2221	P2221	ND040492	10874
P1363	486	2	P1327	MN09103				518	0.00585679	3	3	2	C505	T969	P2221	ND040492	10586
P1323	487	2	P1323	MN09105				519	0.00615155	2	1	1	T970	C506	T970	ND050017	8697
P1364	487	2	P1323	MN09105				520	0.0140796	3	3	1	T971	P2216	C507	ND050490	11506
P1296	488	2	P1370	MN09223				520	0.00970142	3	3	3	P2216	C507	C507	ND050490	9947
P1370	488	2	P1370	MN09223				520	0.00661926	3	3	2	T971	C507	C507	ND050490	9140
P1272	489	2	P1272	MN09230				521	0.00480262	2	1	1	T972	C508	C508	ND050506	9474
P1371	489	2	P1272	MN09230				522	0.00758909	2	1	1	C509	T973	T973	ND050578	9092
P1277	490	2	P1375	MN09255				523	0.00365173	2	1	1	T974	C510	C510	ND051037	6983
P1375	490	2	P1375	MN09255				524	0.00655507	2	1	1	T975	C511	T975	ND051069	8543
P1281	491	2	P1376	MN09256				525	0.00940018	2	1	1	T976	C512	T976	ND051236	7819
P1376	491	2	P1376	MN09256				526	0.0209116	2	1	1	T977	P2220	P2220	ND051306	9851
P1326	492	2	P1326	MN10121				527	0.0141853	3	3	1	P2223	T978	P2223	ND051312	11667
P1377	492	2	P1326	MN10121				527	0.0136733	3	3	2	P2223	C513	P2223	ND051312	9727
P1313	493	2	P1380	MN10130				527	0.00411385	3	3	3	T978	C513	P2223	ND051312	8994
P1380	493	2	P1380	MN10130				528	0.0037834	2	1	1	C514	T979	C514	ND051467	8458
P1283	494	2	P1383	MN10209				529	0.00518956	2	1	1	C515	T981	T981	ND060111	9153
P1383	494	2	P1383	MN10209				530	0.0137483	3	3	3	P2215	C516	P2215	ND060182	9783
P1280	495	2	P1388	MN10253				530	0.0136824	3	3	1	T982	P2215	P2215	ND060182	11840
P1388	495	2	P1388	MN10253				530	0.00431411	3	3	2	T982	C516	P2215	ND060182	9156
P1314	496	2	P1314	MN11115				531	0.00306966	2	1	1	C517	T983	C517	ND060223	8470
P1392	496	2	P1314	MN11115				532	0.00338528	2	1	1	T984	C518	T984	ND060235	7828
P1315	497	2	P1315	MN11139				533	0.0222382	3	3	1	C519	P2209	P2209	ND060342	9061
P1393	497	2	P1315	MN11139				533	0.0204706	3	3	3	P2209	T986	P2209	ND060342	8500
P1261	498	2	P1394	MN11140				533	0.00477757	3	3	2	C519	T986	P2209	ND060342	6384
P1394	498	2	P1394	MN11140				534	0.00380733	2	1	1	T989	C520	C520	ND060449	5647
P1266	499	2	P1396	MN11211				535	0.00297016	2	1	1	T990	C521	C521	ND060464	7407
P1396	499	2	P1396	MN11211				536	0.00537819	2	1	1	C522	T991	C522	ND060487	8739
P1336	500	2	P1401	MN11231				537	0.00604211	2	1	1	C523	T993	T993	ND060570	8027
P1401	500	2	P1401	MN11231				538	0.00300225	2	1	1	C524	T994	C524	ND060652	7994
P1764	501	2	P1764	MNBT1020-1				539	0.00597936	2	1	1	C525	T997	T997	ND061097	10369
P1825	501	2	P1764	MNBT1020-1				540	0.00381874	2	1	1	T998	C526	C526	ND061590	5892
G36	502	2	G36	Mocsai tf.				541	0.00425852	2	1	1	C527	T999	T999	ND061614	7984
MH436	502	2	G36	Mocsai tf.				542	0.00276341	2	1	1	T1000	C528	C528	ND061813	8504
G42	503	2	G42	Monostorpalyi tf.				543	0.00402174	2	1	1	C529	T1001	T1001	ND061868	9200
MH476	503	2	G42	Monostorpalyi tf.				544	0.0132125	2	1	1	T1003	P2219	P2219	ND070388	12299
Aus_550	504	2	Aus_550	Mortlock				545	0.00516845	2	1	1	T1005	C530	C530	ND071063	10448
T960	504	2	Aus_550	Mortlock				546	0.110886	2	1	1	C531	T1006	C531	ND071521	9361
P2214	505	2	P2214	MORTON				547	0.00346138	2	1	1	C532	T1007	C532	ND071694	7367
T961	505	2	P2214	Morton				548	0.0021955	2	1	1	C533	T1008	C533	ND072258	9565
Aus_159	506	2	Aus_159	Mulgara				549	0.00362091	2	1	1	T1009	C534	C534	ND080724	9528
Aus_551	506	2	Aus_159	Mulgara				550	0.0028756	2	1	1	MH134	T668	T668	Neklan	11302
FM301	507	7	TW_0544	Mutica				551	0.0271992	2	1	1	MH135	T669	T669	Nelson	10515
FM326	507	7	TW_0544	Mutica				552	0.00064234	2	1	1	G177	MH136	G177	NERO	7784
TW_0544	507	7	TW_0544	Mutica				553	0.20517	2	1	1	C535	T1011	C535	Nes	10696
TW_0613	507	7	TW_0544	Mutica				554	0.00377052	2	1	1	T1012	C538	T1012	Nice	10476
TW_0679	507	7	TW_0544	Mutica				555	0.11256	2	1	1	G157	G57	G157	NIDAR II	7707
TW_0722	507	7	TW_0544	Mutica				556	0.004179	2	1	1	TW_0688	T1014	TW_0688	NOVOJATKOVO	5743
TW_0737	507	7	TW_0544	Mutica				557	0.0062781	2	1	1	T1015	C539	T1015	Nudist	6451
G29	508	2	G29	Nagyredei tf.				558	0.00339551	2	1	1	T1210	C540	C540	OA1130-1	11044
MH398	508	2	G29	Nagyredei tf.				559	0.0115961	2	1	1	T1211	C541	T1211	OA1174-3	11340
P1619	509	2	P1619	NC09-4274N				560	0.00709001	2	1	1	T1212	C542	C542	OA1176-1	11354
P781	509	2	P1619	NC09-4274N				561	0.105565	2	1	1	T1213	C543	T1213	OA1180-4	10098
P1616	510	2	P782	NC09-4503N				562	0.00930991	2	1	1	T1214	C544	C544	OA1180-5	9506
P782	510	2	P782	NC09-4503N				563	0.00829394	2	1	1	T1216	C545	T1216	OA1189-4	11635
P1610	511	2	P1610	NC12-3447				564	0.0116814	2	1	1	T1218	C546	T1218	OA1197-1	11300
P785	511	2	P1610	NC12-3447				565	0.00671175	2	1	1	T1219	C547	C547	OA1202-1	9759
P1613	512	2	P786	NC12-3578				566	0.0062396	2	1	1	C548	T1221	C548	OA1207-1	8414
P786	512	2	P786	NC12-3578				567	0.0255026	2	1	1	C549	T1224	T1224	OA1226-4	10744
P1612	513	2	P1612	NC12-3753				568	0.0143767	2	1	1	C550	T1225	T1225	OA1228-1	11929
P788	513	2	P1612	NC12-3753				569	0.0989192	2	1	1	T1226	C551	C551	OA1232-2	9715
P1609	514	2	P791	NC12-3922				570	0.0299225	2	1	1	T1228	C552	T1228	OA1234-1	11229
P791	514	2	P791	NC12-3922				571	0.0120707	2	1	1	C553	T1229	C553	OA1242-5	11267
P1608	515	2	P1608	NC12-3963				572	0.00435249	2	1	1	C554	T1230	C554	OA1248-1	8386
P793	515	2	P1608	NC12-3963				573	0.0234886	3	3	2	P1295	T1231	P1295	OA1250-1	10090
C503	516	2	C503	ND020290_PO808				573	0.0231843	3	3	1	P1295	C555	P1295	OA1250-1	12034
T966	516	2	C503	ND020290_PO808				573	0.0210159	3	3	3	C555	T1231	P1295	OA1250-1	9469
P2224	517	2	P2224	ND040196				574	0.194494	2	1	1	T1232	C556	T1232	OA1250-2	11715
T968	517	2	P2224	ND040196				575	0.0174682	2	1	1	C557	T1233	T1233	OA1251-1	11707
C505	518	3	P2221	ND040492				576	0.027294	3	3	1	T1234	P1797	T1234	OA1253-1	12805
P2221	518	3	P2221	ND040492				576	0.0266327	3	3	2	T1234	C558	T1234	OA1253-1	11790
T969	518	3	P2221	ND040492				576	0.0124664	3	3	3	P1797	C558	T1234	OA1253-1	11912
C506	519	2	T970	ND050017				577	0.0271689	2	1	1	P1798	T1235	P1798	OA1256-1	11815
T970	519	2	T970	ND050017				578	0.00910747	2	1	1	T1238	C559	C559	OA1263-2	10431
C507	520	3	C507	ND050490				579	0.00671141	2	1	1	T1239	C560	T1239	OA1266-1	11622
P2216	520	3	C507	ND050490				580	0.00972043	2	1	1	C561	T1240	T1240	OA1268-3	11625
T971	520	3	C507	ND050490				581	0.0289178	2	1	1	C562	T1241	T1241	OA1272-1	12207
C508	521	2	C508	ND050506				582	0.00428301	2	1	1	C563	T1253	T1253	Odal	12141
T972	521	2	C508	ND050506				583	0.0280021	5	10	10	P649	P481	P481	Ogle	12999
C509	522	2	T973	ND050578				583	0.0279852	5	10	4	C564	P481	P481	Ogle	11649
T973	522	2	T973	ND050578				583	0.0271374	5	10	7	P78	P481	P481	Ogle	12492
C510	523	2	C510	ND051037				583	0.0266712	5	10	9	T1254	P481	P481	Ogle	11848
T974	523	2	C510	ND051037				583	0.00825877	5	10	3	C564	P649	P481	Ogle	11624
C511	524	2	T975	ND051069				583	0.00723066	5	10	6	P78	P649	P481	Ogle	12447
T975	524	2	T975	ND051069				583	0.00672248	5	10	8	T1254	P649	P481	Ogle	11826
C512	525	2	T976	ND051236				583	0.00630607	5	10	1	C564	P78	P481	Ogle	11259
T976	525	2	T976	ND051236				583	0.0051596	5	10	5	P78	T1254	P481	Ogle	11435
P2220	526	2	P2220	ND051306				583	0.00484668	5	10	2	C564	T1254	P481	Ogle	10729
T977	526	2	P2220	ND051306				584	0.00390664	2	1	1	C565	T1255	C565	Olram	9983
C513	527	3	P2223	ND051312				585	0.00591862	2	1	1	MH211	T749	MH211	Orlik	8110
P2223	527	3	P2223	ND051312				586	0.121594	3	3	1	T1256	P838	P838	Osage	9910
T978	527	3	P2223	ND051312				586	0.121205	3	3	2	T1256	C568	P838	Osage	8597
C514	528	2	C514	ND051467				586	0.00455927	3	3	3	P838	C568	P838	Osage	10857
T979	528	2	C514	ND051467				587	0.146141	2	1	1	G142	MH501	MH501	OSMO	8201
C515	529	2	T981	ND060111				588	0.0119048	2	1	1	P1802	P2234	P1802	OT2083	12894
T981	529	2	T981	ND060111				589	0.004814	2	1	1	T1314	C569	T1314	OT3028	11425
C516	530	3	P2215	ND060182				590	0.00867812	2	1	1	C570	T1315	C570	OT3036	11408
P2215	530	3	P2215	ND060182				591	0.184116	2	1	1	C571	T1316	C571	OT3037	10602
T982	530	3	P2215	ND060182				592	0.00916641	2	1	1	C572	T1319	C572	OT3045	9873
C517	531	2	C517	ND060223				593	0.00777445	3	3	2	MH141	C574	C574	OT380	10676
T983	531	2	C517	ND060223				593	0.00731593	3	3	1	MH141	T1323	C574	OT380	8543
C518	532	2	T984	ND060235				593	0.00242184	3	3	3	T1323	C574	C574	OT380	9084
T984	532	2	T984	ND060235				594	0.0180025	2	1	1	T1324	C575	C575	OT399	10443
C519	533	3	P2209	ND060342				595	0.0285315	3	3	2	T1327	P1410	P1410	Otana	8955
P2209	533	3	P2209	ND060342				595	0.0279639	3	3	3	C576	P1410	P1410	Otana	11640
T986	533	3	P2209	ND060342				595	0.00120106	3	3	1	T1327	C576	P1410	Otana	8326
C520	534	2	C520	ND060449				596	0.0258614	2	1	1	P839	T1328	P839	Ozark	11929
T989	534	2	C520	ND060449				597	0.00828221	2	1	1	MH198	T753	MH198	Pal	9780
C521	535	2	C521	ND060464				598	0.00378709	2	1	1	MH144	T754	T754	Petra	9638
T990	535	2	C521	ND060464				599	0.282875	2	1	1	FM555	TW_0652	TW_0652	PI 119474	8882
C522	536	2	C522	ND060487				600	0.0129978	2	1	1	FM281	TW_0645	TW_0645	PI 158212	8463
T991	536	2	C522	ND060487				601	0.192698	2	1	1	TW_0575	FM300	TW_0575	PI 158231	6889
C523	537	2	T993	ND060570				602	0.00286533	2	1	1	A654	A655	A655	PI 560776	1396
T993	537	2	T993	ND060570				603	0.2433	2	1	1	T1433	P840	P840	Pioneer	11268
C524	538	2	C524	ND060652				604	0.0790674	2	1	1	MH470	G41	MH470	Pocspetri tf.	5919
T994	538	2	C524	ND060652				605	0.00327487	2	1	1	G159	T1532	T1532	POL	9008
C525	539	2	T997	ND061097				606	0.00815713	3	3	2	MH199	T756	T756	Pony	10972
T997	539	2	T997	ND061097				606	0.00681085	3	3	3	MH401	T756	T756	Pony	8369
C526	540	2	C526	ND061590				606	0.00459844	3	3	1	MH199	MH401	T756	Pony	9351
T998	540	2	C526	ND061590				607	0.00583333	2	1	1	C604	T1533	T1533	Porter	7200
C527	541	2	T999	ND061614				608	0.0477887	2	1	1	TL.S504	G100	TL.S504	Potato	8841
T999	541	2	T999	ND061614				609	0.0199237	2	1	1	Aus_361	Aus_553	Aus_361	Potoroo	10741
C528	542	2	C528	ND061813				610	0.0439868	7	21	11	MH222	MH228	MH228	Profi/Profi x((A,p, x A,lo,)x AS 93 x Gra,) x Profi)	11799
T1000	542	2	C528	ND061813				610	0.0410291	7	21	6	MH229	MH228	MH228	Profi/Profi x((A,p, x A,lo,)x AS 93 x Gra,) x Profi)	11894
C529	543	2	T1001	ND061868				610	0.0405474	7	21	15	MH227	MH228	MH228	Profi/Profi x((A,p, x A,lo,)x AS 93 x Gra,) x Profi)	11838
T1001	543	2	T1001	ND061868				610	0.0392394	7	21	9	MH222	MH231	MH228	Profi/Profi x((A,p, x A,lo,)x AS 93 x Gra,) x Profi)	11175
P2219	544	2	P2219	ND070388				610	0.037858	7	21	4	MH229	MH231	MH228	Profi/Profi x((A,p, x A,lo,)x AS 93 x Gra,) x Profi)	11279
T1003	544	2	P2219	ND070388				610	0.0372416	7	21	13	MH227	MH231	MH228	Profi/Profi x((A,p, x A,lo,)x AS 93 x Gra,) x Profi)	11224
C530	545	2	C530	ND071063				610	0.0336734	7	21	8	MH222	MH232	MH228	Profi/Profi x((A,p, x A,lo,)x AS 93 x Gra,) x Profi)	10097
T1005	545	2	C530	ND071063				610	0.0331818	7	21	1	MH229	MH222	MH228	Profi/Profi x((A,p, x A,lo,)x AS 93 x Gra,) x Profi)	11437
C531	546	2	C531	ND071521				610	0.0323104	7	21	3	MH229	MH232	MH228	Profi/Profi x((A,p, x A,lo,)x AS 93 x Gra,) x Profi)	10167
T1006	546	2	C531	ND071521				610	0.031482	7	21	12	MH227	MH232	MH228	Profi/Profi x((A,p, x A,lo,)x AS 93 x Gra,) x Profi)	10101
C532	547	2	C532	ND071694				610	0.0313621	7	21	2	MH229	MH227	MH228	Profi/Profi x((A,p, x A,lo,)x AS 93 x Gra,) x Profi)	11431
T1007	547	2	C532	ND071694				610	0.0310501	7	21	10	MH222	MH221	MH228	Profi/Profi x((A,p, x A,lo,)x AS 93 x Gra,) x Profi)	10628
C533	548	2	C533	ND072258				610	0.030227	7	21	21	MH221	MH228	MH228	Profi/Profi x((A,p, x A,lo,)x AS 93 x Gra,) x Profi)	10967
T1008	548	2	C533	ND072258				610	0.0296825	7	21	14	MH227	MH221	MH228	Profi/Profi x((A,p, x A,lo,)x AS 93 x Gra,) x Profi)	10646
C534	549	2	C534	ND080724				610	0.0281162	7	21	5	MH229	MH221	MH228	Profi/Profi x((A,p, x A,lo,)x AS 93 x Gra,) x Profi)	10670
T1009	549	2	C534	ND080724				610	0.0253527	7	21	19	MH231	MH221	MH228	Profi/Profi x((A,p, x A,lo,)x AS 93 x Gra,) x Profi)	10492
MH134	550	2	T668	Neklan				610	0.024693	7	21	20	MH231	MH228	MH228	Profi/Profi x((A,p, x A,lo,)x AS 93 x Gra,) x Profi)	11643
T668	550	2	T668	Neklan				610	0.019702	7	21	16	MH232	MH231	MH228	Profi/Profi x((A,p, x A,lo,)x AS 93 x Gra,) x Profi)	9999
MH135	551	2	T669	Nelson				610	0.0185759	7	21	18	MH232	MH228	MH228	Profi/Profi x((A,p, x A,lo,)x AS 93 x Gra,) x Profi)	10336
T669	551	2	T669	Nelson				610	0.0182698	7	21	17	MH232	MH221	MH228	Profi/Profi x((A,p, x A,lo,)x AS 93 x Gra,) x Profi)	9606
G177	552	2	G177	NERO				610	0.0167917	7	21	7	MH222	MH227	MH228	Profi/Profi x((A,p, x A,lo,)x AS 93 x Gra,) x Profi)	11464
MH136	552	2	G177	Nero				611	0.0178526	3	3	3	MH230	MH224	MH224	Profi/Profi x((LP 8947 x APR 166) x Profi)	11875
C535	553	2	C535	Nes				611	0.0156061	3	3	2	MH225	MH224	MH224	Profi/Profi x((LP 8947 x APR 166) x Profi)	11598
T1011	553	2	C535	Nes				611	0.0140017	3	3	1	MH225	MH230	MH224	Profi/Profi x((LP 8947 x APR 166) x Profi)	11570
C538	554	2	T1012	Nice				612	0.0170768	3	3	3	T1536	P111	P111	Provena	12151
T1012	554	2	T1012	Nice				612	0.0170152	3	3	2	C605	P111	P111	Provena	12195
G157	555	2	G157	NIDAR II				612	0.00304083	3	3	1	C605	T1536	P111	Provena	11510
G57	555	2	G157	NIDAR II				613	0.0665069	2	1	1	MH384	T633	T633	Puhti	9390
T1014	556	2	TW_0688	Novojatkovo				614	0.275141	3	3	2	MH200	C606	C606	Pusa Hybrid G	11505
TW_0688	556	2	TW_0688	NOVOJATKOVO				614	0.273309	3	3	1	MH200	T1537	C606	Pusa Hybrid G	11337
C539	557	2	T1015	Nudist				614	0.00648268	3	3	3	T1537	C606	C606	Pusa Hybrid G	10798
T1015	557	2	T1015	Nudist				615	0.00139583	2	1	1	MH404	G31	G31	Pusztafoldvari tf.	6806
C540	558	2	C540	OA1130-1				616	0.175913	2	1	1	C607	T1538	T1538	Putnam 61	8814
T1210	558	2	C540	OA1130-1				617	0.266833	2	1	1	T1540	C608	T1540	Racoon	10812
C541	559	2	T1211	OA1174-3				618	0.00189793	3	3	2	T1541	C609	C609	Ranch	9484
T1211	559	2	T1211	OA1174-3				618	0.00152972	3	3	1	T1541	G6	C609	Ranch	6864
C542	560	2	C542	OA1176-1				618	0.00138074	3	3	3	G6	C609	C609	Ranch	8691
T1212	560	2	C542	OA1176-1				619	0.00215995	2	1	1	G46	MH509	MH509	Ravazdi tf.	8565
C543	561	2	T1213	OA1180-4				620	0.41026	9	36	1	FM540	TW_0597	T1542	Red Algerian	6803
T1213	561	2	T1213	OA1180-4				620	0.407773	9	36	15	TW_0597	FM266	T1542	Red Algerian	6072
C544	562	2	C544	OA1180-5				620	0.406451	9	36	14	TW_0597	T1542	T1542	Red Algerian	7472
T1214	562	2	C544	OA1180-5				620	0.403996	9	36	13	TW_0597	FM260	T1542	Red Algerian	7708
C545	563	2	T1216	OA1189-4				620	0.403185	9	36	10	TW_0597	FM522	T1542	Red Algerian	7850
T1216	563	2	T1216	OA1189-4				620	0.39992	9	36	12	TW_0597	FM262	T1542	Red Algerian	7469
C546	564	2	T1218	OA1197-1				620	0.359656	9	36	29	FM267	T1542	T1542	Red Algerian	6224
T1218	564	2	T1218	OA1197-1				620	0.358744	9	36	28	FM267	FM260	T1542	Red Algerian	6736
C547	565	2	C547	OA1202-1				620	0.351332	9	36	22	FM522	FM267	T1542	Red Algerian	6834
T1219	565	2	C547	OA1202-1				620	0.350454	9	36	4	FM540	FM267	T1542	Red Algerian	5948
C548	566	2	C548	OA1207-1				620	0.348479	9	36	30	FM267	FM266	T1542	Red Algerian	5557
T1221	566	2	C548	OA1207-1				620	0.346744	9	36	27	FM267	FM262	T1542	Red Algerian	6512
C549	567	2	T1224	OA1226-4				620	0.325323	9	36	2	FM540	FM261	T1542	Red Algerian	7740
T1224	567	2	T1224	OA1226-4				620	0.320837	9	36	21	FM261	FM266	T1542	Red Algerian	6762
C550	568	2	T1225	OA1228-1				620	0.32017	9	36	20	FM261	T1542	T1542	Red Algerian	8686
T1225	568	2	T1225	OA1228-1				620	0.318757	9	36	18	FM261	FM262	T1542	Red Algerian	8381
C551	569	2	C551	OA1232-2				620	0.318528	9	36	16	FM261	FM522	T1542	Red Algerian	8938
T1226	569	2	C551	OA1232-2				620	0.318026	9	36	19	FM261	FM260	T1542	Red Algerian	8776
C552	570	2	T1228	OA1234-1				620	0.241342	9	36	17	FM261	FM267	T1542	Red Algerian	6901
T1228	570	2	T1228	OA1234-1				620	0.230258	9	36	11	TW_0597	FM267	T1542	Red Algerian	6243
C553	571	2	C553	OA1242-5				620	0.206553	9	36	9	TW_0597	FM261	T1542	Red Algerian	7935
T1229	571	2	C553	OA1242-5				620	0.0641763	9	36	3	FM540	FM522	T1542	Red Algerian	7830
C554	572	2	C554	OA1248-1				620	0.0628358	9	36	26	FM522	FM266	T1542	Red Algerian	6700
T1230	572	2	C554	OA1248-1				620	0.0613219	9	36	32	FM262	T1542	T1542	Red Algerian	8064
C555	573	3	P1295	OA1250-1				620	0.0580114	9	36	23	FM522	FM262	T1542	Red Algerian	8438
P1295	573	3	P1295	OA1250-1				620	0.0573917	9	36	25	FM522	T1542	T1542	Red Algerian	8956
T1231	573	3	P1295	OA1250-1				620	0.057201	9	36	24	FM522	FM260	T1542	Red Algerian	8846
C556	574	2	T1232	OA1250-2				620	0.0552957	9	36	31	FM262	FM260	T1542	Red Algerian	8337
T1232	574	2	T1232	OA1250-2				620	0.0534629	9	36	5	FM540	FM262	T1542	Red Algerian	7407
C557	575	2	T1233	OA1251-1				620	0.0522056	9	36	7	FM540	T1542	T1542	Red Algerian	7413
T1233	575	2	T1233	OA1251-1				620	0.0512076	9	36	33	FM262	FM266	T1542	Red Algerian	6542
C558	576	3	T1234	OA1253-1				620	0.0504633	9	36	36	T1542	FM266	T1542	Red Algerian	6044
P1797	576	3	T1234	OA1253-1				620	0.0491739	9	36	6	FM540	FM260	T1542	Red Algerian	7687
T1234	576	3	T1234	OA1253-1				620	0.0484184	9	36	35	FM260	FM266	T1542	Red Algerian	6702
P1798	577	2	P1798	OA1256-1				620	0.00582334	9	36	34	FM260	T1542	T1542	Red Algerian	8672
T1235	577	2	P1798	OA1256-1				620	0.00351112	9	36	8	FM540	FM266	T1542	Red Algerian	5981
C559	578	2	C559	OA1263-2				621	0.0104269	2	1	1	MH415	G138	MH415	Reima	6090
T1238	578	2	C559	OA1263-2				622	0.250989	2	1	1	Aus_556	T634	T634	Riel	9606
C560	579	2	T1239	OA1266-1				623	0.00422084	2	1	1	T1545	C611	C611	Ringsaker	10306
T1239	579	2	T1239	OA1266-1				624	0.00681387	2	1	1	T1546	C612	C612	Robust	11594
C561	580	2	T1240	OA1268-3				625	0.0760014	2	1	1	P842	C613	P842	Rodgers	11684
T1240	580	2	T1240	OA1268-3				626	0.0150496	2	1	1	T594	MH150	T594	Roope	10997
C562	581	2	T1241	OA1272-1				627	0.0179674	2	1	1	G139	MH397	MH397	RYHTI	9072
T1241	581	2	T1241	OA1272-1				628	0.0362467	2	1	1	T1553	C616	C616	SA060605	10732
C563	582	2	T1253	Odal				629	0.00855939	2	1	1	C617	T1554	T1554	SA060830	11391
T1253	582	2	T1253	Odal				630	0.00734146	2	1	1	C618	T1555	T1555	SA061148	9603
C564	583	5	P481	Ogle				631	0.0118507	2	1	1	T1556	C619	C619	SA070089	10126
P481	583	5	P481	Ogle				632	0.00639771	2	1	1	T1560	C621	C621	SA070469	6643
P649	583	5	P481	OGLE				633	0.0155757	2	1	1	T1563	C622	C622	SA070592	9502
P78	583	5	P481	Ogle				634	0.0127627	2	1	1	T1564	C623	T1564	SA070631	11753
T1254	583	5	P481	Ogle				635	0.0497113	2	1	1	C624	T1565	C624	SA070655	7966
C565	584	2	C565	Olram				636	0.00480176	2	1	1	T1566	C625	C625	SA070712	11350
T1255	584	2	C565	Olram				637	0.00342055	2	1	1	T1567	C626	C626	SA070781	8332
MH211	585	2	MH211	Orlik				638	0.0177812	2	1	1	T1568	C627	C627	SA070845	11051
T749	585	2	MH211	Orlik				639	0.0106549	2	1	1	T1569	C628	C628	SA070860	10230
C568	586	3	P838	Osage				640	0.11999	2	1	1	C629	T1570	C629	SA070906	10480
P838	586	3	P838	Osage				641	0.00554859	2	1	1	C630	T1571	C630	SA070972	11174
T1256	586	3	P838	Osage				642	0.021626	2	1	1	T1573	C631	C631	SA071405	10566
G142	587	2	MH501	OSMO				643	0.0157261	2	1	1	C632	T1574	C632	SA071616	7726
MH501	587	2	MH501	Osmo				644	0.00981929	2	1	1	C633	T1575	C633	SA071760	10846
P1802	588	2	P1802	OT2083				645	0.117717	3	3	1	G107	TL.S528	TL.S528	Sandy	8805
P2234	588	2	P1802	OT2083				645	0.117191	3	3	3	TL.S528	G17	TL.S528	Sandy	9941
C569	589	2	T1314	OT3028				645	0.00149142	3	3	2	G107	G17	TL.S528	Sandy	8046
T1314	589	2	T1314	OT3028				646	0.0026738	3	3	1	MH152	G85	T1577	Sang	6732
C570	590	2	C570	OT3036				646	0.00263312	3	3	3	G85	T1577	T1577	Sang	5127
T1315	590	2	C570	OT3036				646	0.00202407	3	3	2	MH152	T1577	T1577	Sang	9140
C571	591	2	C571	OT3037				647	0.208782	3	3	2	MH214	T781	T781	Santa Fe	12082
T1316	591	2	C571	OT3037				647	0.205405	3	3	1	MH214	T1578	T781	Santa Fe	10102
C572	592	2	C572	OT3045				647	0.0263357	3	3	3	T1578	T781	T781	Santa Fe	10594
T1319	592	2	C572	OT3045				648	0.0247536	2	1	1	P1316	P211	P1316	SD110304	12786
C574	593	3	C574	OT380				649	0.0251762	2	1	1	P1307	P213	P1307	SD110466	12909
MH141	593	3	C574	OT380				650	0.0154731	2	1	1	P1816	P1306	P1306	SD111736	12861
T1323	593	3	C574	OT380				651	0.0053505	2	1	1	P1308	P1813	P1813	SD111753	12896
C575	594	2	C575	OT399				652	0.00508936	2	1	1	P1319	P1329	P1319	SD111779	12870
T1324	594	2	C575	OT399				653	0.0215827	2	1	1	P264	P2379	P2379	SD140036	12649
C576	595	3	P1410	Otana				654	0.0386018	2	1	1	P2380	P316	P2380	SD140408	12888
P1410	595	3	P1410	OTANA				655	0.0305536	2	1	1	P2381	P326	P2381	SD140466	12879
T1327	595	3	P1410	Otana				656	0.0642968	2	1	1	P2382	P331	P331	SD140491	11618
P839	596	2	P839	Ozark				657	0.0289963	2	1	1	P2457	P355	P2457	SD140619	12743
T1328	596	2	P839	Ozark				658	0.0107423	2	1	1	P391	P2458	P2458	SD140987	12893
MH198	597	2	MH198	Pal				659	0.018186	2	1	1	P432	P2459	P2459	SD141133	12922
T753	597	2	MH198	Pal				660	0.00850114	2	1	1	P2460	P444	P444	SD141167	12763
MH144	598	2	T754	Petra				661	0.0111698	2	1	1	P2461	P455	P455	SD141192	12489
T754	598	2	T754	Petra				662	0.0389964	2	1	1	P2383	P467	P467	SD141213	12296
FM555	599	2	TW_0652	PI 119474				663	0.0128507	2	1	1	P472	P2462	P2462	SD141233	12723
TW_0652	599	2	TW_0652	PI 119474				664	0.255879	3	3	2	T1580	P843	T1580	SECRETARIAT LA495	11865
FM281	600	2	TW_0645	PI 158212				664	0.25299	3	3	3	C634	P843	T1580	SECRETARIAT LA495	11204
TW_0645	600	2	TW_0645	PI 158212				664	0.0117806	3	3	1	T1580	C634	T1580	SECRETARIAT LA495	11120
FM300	601	2	TW_0575	PI 158231				665	0.33031	2	1	1	A547	A548	A547	Seger	11686
TW_0575	601	2	TW_0575	PI 158231				666	0.173273	2	1	1	C635	T1581	C635	Sesqui	10899
A654	602	2	A655	PI 560776				667	0.14725	2	1	1	C636	T1582	C636	Shadow	11202
A655	602	2	A655	PI 560776				668	0.00751487	2	1	1	P1318	P200	P1318	SHELBY427	12442
P840	603	2	P840	Pioneer				669	0.00490903	3	3	2	T1583	T555	T555	Sherwood	11102
T1433	603	2	P840	Pioneer				669	0.00460952	3	3	3	C637	T555	T555	Sherwood	11281
G41	604	2	MH470	Pocspetri tf.				669	0.00330962	3	3	1	T1583	C637	T555	Sherwood	10122
MH470	604	2	MH470	Pocspetri tf.				670	0.386569	2	1	1	TW_0602	FM617	TW_0602	SIHA	9411
G159	605	2	T1532	POL				671	0.00568828	2	1	1	P844	T1584	P844	Simpson	12306
T1532	605	2	T1532	POL				672	0.188634	2	1	1	G128	T762	T762	SISKO	9696
MH199	606	3	T756	Pony				673	0.147286	2	1	1	MH206	T763	T763	Skakun	11936
MH401	606	3	T756	Pony				674	0.0123582	2	1	1	T670	MH157	T670	Skrzat	11814
T756	606	3	T756	Pony				675	0.100909	2	1	1	FM532	FM536	FM532	Solida	8364
C604	607	2	T1533	Porter				676	0.00851613	3	3	3	T579	MH158	P484	Spurs	11625
T1533	607	2	T1533	Porter				676	0.00834139	3	3	1	P484	T579	P484	Spurs	12408
G100	608	2	TL.S504	Potato				676	0.00459312	3	3	2	P484	MH158	P484	Spurs	12301
TL.S504	608	2	TL.S504	Potato				677	0.0269644	2	1	1	P1615	P845	P1615	SS76-50	12739
Aus_361	609	2	Aus_361	Potoroo				678	0.0114739	2	1	1	G3	MH486	MH486	STARLETTE DE MOYENCOURT	7626
Aus_553	609	2	Aus_361	Potoroo				679	0.00496002	2	1	1	T571	MH159	MH159	Starter	9879
MH221	610	7	MH228	Profi/Profi x((A,p, x A,lo,)x AS 93 x Gra,) x Profi)				680	0.00556821	2	1	1	G68	MH523	G68	Stoper	7902
MH222	610	7	MH228	Profi/Profi x((A,p, x A,lo,)x AS 93 x Gra,) x Profi)				681	0.137554	2	1	1	TL.S494	G111	TL.S494	Stormont Arrow	8593
MH227	610	7	MH228	Profi/Profi x((A,p, x A,lo,)x AS 93 x Gra,) x Profi)				682	0.00649495	2	1	1	T1589	C950	C950	Summit	9007
MH228	610	7	MH228	Profi/Profi x((A,p, x A,lo,)x AS 93 x Gra,) x Profi)				683	0.00178761	2	1	1	T1590	C951	C951	Sun II-1	10349
MH229	610	7	MH228	Profi/Profi x((A,p, x A,lo,)x AS 93 x Gra,) x Profi)				684	0.00771061	2	1	1	P846	T1591	P846	Sure Grain	12191
MH231	610	7	MH228	Profi/Profi x((A,p, x A,lo,)x AS 93 x Gra,) x Profi)				685	0.00528169	4	6	1	T1592	G84	C952	SW Betania	5680
MH232	610	7	MH228	Profi/Profi x((A,p, x A,lo,)x AS 93 x Gra,) x Profi)				685	0.00399213	4	6	4	G84	C952	C952	SW Betania	8642
MH224	611	3	MH224	Profi/Profi x((LP 8947 x APR 166) x Profi)				685	0.00366786	4	6	3	T1592	MH162	C952	SW Betania	6407
MH225	611	3	MH224	Profi/Profi x((LP 8947 x APR 166) x Profi)				685	0.00362631	4	6	5	G84	MH162	C952	SW Betania	8135
MH230	611	3	MH224	Profi/Profi x((LP 8947 x APR 166) x Profi)				685	0.00362544	4	6	6	C952	MH162	C952	SW Betania	9654
C605	612	3	P111	Provena				685	0.00235963	4	6	2	T1592	C952	C952	SW Betania	8264
P111	612	3	P111	Provena				686	0.00320856	3	3	1	C953	T1593	C953	SW INGEBORG	4675
T1536	612	3	P111	Provena				686	0.00218579	3	3	3	T1593	G79	C953	SW INGEBORG	3660
MH384	613	2	T633	Puhti				686	0.00116144	3	3	2	C953	G79	C953	SW INGEBORG	9471
T633	613	2	T633	Puhti				687	0.137399	4	6	2	MH163	C954	T560	SW Kerstin	10626
C606	614	3	C606	Pusa Hybrid G				687	0.136253	4	6	1	MH163	T560	T560	SW Kerstin	11086
MH200	614	3	C606	Pusa Hybrid G				687	0.135627	4	6	3	MH163	T1594	T560	SW Kerstin	10927
T1537	614	3	C606	Pusa Hybrid G				687	0.00495808	4	6	5	T560	T1594	T560	SW Kerstin	12404
G31	615	2	G31	Pusztafoldvari tf.				687	0.00462275	4	6	4	T560	C954	T560	SW Kerstin	12114
MH404	615	2	G31	Pusztafoldvari tf.				687	0.0036777	4	6	6	C954	T1594	T560	SW Kerstin	11964
C607	616	2	T1538	Putnam 61				688	0.00271377	2	1	1	T1595	C955	C955	SW VAASA	9765
T1538	616	2	T1538	Putnam 61				689	0.00405405	4	6	6	T1609	T556	T556	Sylva	11840
C608	617	2	T1540	Racoon				689	0.00351166	4	6	5	C956	T556	T556	Sylva	11533
T1540	617	2	T1540	Racoon				689	0.00313191	4	6	4	C956	T1609	T556	Sylva	10856
C609	618	3	C609	Ranch				689	0.00240732	4	6	3	MH164	T556	T556	Sylva	8308
G6	618	3	C609	RANCH				689	0.00183534	4	6	2	MH164	T1609	T556	Sylva	7628
T1541	618	3	C609	Ranch				689	0.00170555	4	6	1	MH164	C956	T556	Sylva	7329
G46	619	2	MH509	Ravazdi tf.				690	0.00120927	2	1	1	MH449	G38	G38	Szegedi	7856
MH509	619	2	MH509	Ravazdi tf.				691	0.00227125	2	1	1	MH438	G37	MH438	Szeremlei tf.	7705
FM260	620	9	T1542	Red Algerian				692	0.253405	3	3	3	TL.S447	MH450	TL.S447	TAM FINLAY	9984
FM261	620	9	T1542	Red Algerian				692	0.251305	3	3	1	G15	TL.S447	TL.S447	TAM FINLAY	9196
FM262	620	9	T1542	Red Algerian				692	0.00358551	3	3	2	G15	MH450	TL.S447	TAM FINLAY	8367
FM266	620	9	T1542	Red Algerian				693	0.0235142	3	3	2	P847	T1613	C957	TAM O-397	9271
FM267	620	9	T1542	Red Algerian				693	0.0226641	3	3	1	P847	C957	C957	TAM O-397	11516
FM522	620	9	T1542	Red Algerian				693	0.00268516	3	3	3	C957	T1613	C957	TAM O-397	8938
FM540	620	9	T1542	Red Algerian				694	0.22834	2	1	1	T1614	P848	T1614	TAM O-405	4940
T1542	620	9	T1542	Red Algerian				695	0.203989	2	1	1	T1615	P849	T1615	TAM O-406	12660
TW_0597	620	9	T1542	Red Algerian				696	0.227102	2	1	1	T1616	P850	T1616	TAM O-606	12010
G138	621	2	MH415	REIMA				697	0.0432143	2	1	1	Aus_401	Aus_557	Aus_401	Tammar	8400
MH415	621	2	MH415	Reima				698	0.296299	3	3	2	T1617	TL.S522	TL.S522	Tardis	7457
Aus_556	622	2	T634	Riel				698	0.290783	3	3	3	C958	TL.S522	TL.S522	Tardis	11794
T634	622	2	T634	Riel				698	0.00614586	3	3	1	T1617	C958	TL.S522	Tardis	7322
C611	623	2	C611	Ringsaker				699	0.309101	3	3	2	C959	P851	P851	Tift	10131
T1545	623	2	C611	Ringsaker				699	0.287732	3	3	1	C959	T1619	P851	Tift	7434
C612	624	2	C612	Robust				699	0.154575	3	3	3	T1619	P851	P851	Tift	8863
T1546	624	2	C612	Robust				700	0.0104087	2	1	1	C961	T1620	T1620	Tippecanoe	7878
C613	625	2	P842	Rodgers				701	0.00308226	2	1	1	T1621	C962	T1621	Triactor	10382
P842	625	2	P842	Rodgers				702	0.00099147	2	1	1	MH169	T1622	T1622	Triple Crown	5043
MH150	626	2	T594	Roope				703	0.00594487	3	3	2	P852	T1624	P852	TROPHY	9504
T594	626	2	T594	Roope				703	0.00411994	3	3	3	C963	T1624	P852	TROPHY	8738
G139	627	2	MH397	RYHTI				703	0.00398653	3	3	1	P852	C963	P852	TROPHY	11288
MH397	627	2	MH397	Ryhti				704	0.224518	2	1	1	Aus_402	Aus_558	Aus_558	Tungoo	10331
C616	628	2	C616	SA060605				705	0.00201025	2	1	1	C964	T1627	C964	TX02U-7047	9949
T1553	628	2	C616	SA060605				706	0.0179155	2	1	1	C965	T1629	C965	TX02U-7097	7033
C617	629	2	T1554	SA060830				707	0.121195	2	1	1	C966	T1631	T1631	TX02U-7104	8969
T1554	629	2	T1554	SA060830				708	0.251242	2	1	1	T1640	C967	T1640	TX02U-7479	10667
C618	630	2	T1555	SA061148				709	0.0206753	2	1	1	C968	T1642	T1642	TX02U-7605	10544
T1555	630	2	T1555	SA061148				710	0.00236442	2	1	1	C969	T1644	C969	TX02U-7682	6767
C619	631	2	C619	SA070089				711	0.0217543	2	1	1	C970	T1647	T1647	TX05CS-542	9998
T1556	631	2	C619	SA070089				712	0.0144915	2	1	1	C971	T1648	T1648	TX05CS-556	11386
C621	632	2	C621	SA070469				713	0.0633337	2	1	1	C972	T1649	T1649	TX07CS-1039	10421
T1560	632	2	C621	SA070469				714	0.0267923	2	1	1	C973	T1651	T1651	TX07CS-1268	10936
C622	633	2	C622	SA070592				715	0.118465	2	1	1	T1652	C974	T1652	TX07CS-1402	10961
T1563	633	2	C622	SA070592				716	0.0166301	3	3	1	T1657	P1248	T1657	TX07CS-1948	12748
C623	634	2	T1564	SA070631				716	0.0153201	3	3	2	T1657	P1233	T1657	TX07CS-1948	12761
T1564	634	2	T1564	SA070631				716	0.0129347	3	3	3	P1248	P1233	T1657	TX07CS-1948	12795
C624	635	2	C624	SA070655				717	0.0100856	2	1	1	T1661	C975	T1661	TX07CS-2140	11105
T1565	635	2	C624	SA070655				718	0.0203806	2	1	1	C976	T1662	T1662	TX07CS-2201	11457
C625	636	2	C625	SA070712				719	0.012855	2	1	1	T1743	C977	T1743	Tyler	7818
T1566	636	2	C625	SA070712				720	0.30143	3	3	1	G110	MH515	TL.S471	Tyrone Tawny	7831
C626	637	2	C626	SA070781				720	0.295205	3	3	3	MH515	TL.S471	TL.S471	Tyrone Tawny	9468
T1567	637	2	C626	SA070781				720	0.0768079	3	3	2	G110	TL.S471	TL.S471	Tyrone Tawny	9016
C627	638	2	C627	SA070845				721	0.00119215	2	1	1	G32	MH419	G32	UJSZEGEDI	7130
T1568	638	2	C627	SA070845				722	0.00452207	2	1	1	T1756	C978	T1756	UPFA20	12052
C628	639	2	C628	SA070860				723	0.0641677	2	1	1	G27	MH394	G27	Urai tf.	7083
T1569	639	2	C628	SA070860				724	0.0369896	3	3	3	A373	A374	A374	Urozajny	12098
C629	640	2	C629	SA070906				724	0.0242512	3	3	1	A372	A373	A374	Urozajny	12020
T1570	640	2	C629	SA070906				724	0.0222708	3	3	2	A372	A374	A374	Urozajny	12348
C630	641	2	C630	SA070972				725	0.138714	2	1	1	C980	T1760	C980	URS 22	10327
T1571	641	2	C630	SA070972				726	0.190377	2	1	1	T549	T1763	T549	VAO-48	10319
C631	642	2	C631	SA071405				727	0.00312439	2	1	1	C981	T1764	T1764	VAO-51	10242
T1573	642	2	C631	SA071405				728	0.0164731	2	1	1	T1761	C982	T1761	VAO-58	9986
C632	643	2	C632	SA071616				729	0.0132386	3	3	2	MH172	T580	T580	Veli	8800
T1574	643	2	C632	SA071616				729	0.0121761	3	3	1	MH172	G140	T580	Veli	8336
C633	644	2	C633	SA071760				729	0.00525672	3	3	3	G140	T580	T580	Veli	8180
T1575	644	2	C633	SA071760				730	0.286508	2	1	1	MH205	T785	T785	Verde	8724
G107	645	3	TL.S528	Sandy				731	0.223247	3	3	2	G114	TL.S483	T694	VICTOR	7915
G17	645	3	TL.S528	SANDY				731	0.220174	3	3	1	G114	T694	T694	VICTOR	7703
TL.S528	645	3	TL.S528	Sandy				731	0.0265035	3	3	3	T694	TL.S483	T694	VICTOR	12338
G85	646	3	T1577	Sang				732	0.00732866	8	28	26	A482	A487	A482	Victoria	12417
MH152	646	3	T1577	Sang				732	0.00697542	8	28	23	A155	A482	A482	Victoria	12329
T1577	646	3	T1577	Sang				732	0.00668642	8	28	11	A143	A482	A482	Victoria	12488
MH214	647	3	T781	Santa Fe				732	0.006617	8	28	27	A482	T1765	A482	Victoria	10201
T1578	647	3	T781	Santa Fe				732	0.00619035	8	28	5	A141	A482	A482	Victoria	11631
T781	647	3	T781	Santa Fe				732	0.00614251	8	28	16	A153	A482	A482	Victoria	12210
P1316	648	2	P1316	SD110304				732	0.00561288	8	28	24	A155	A487	A482	Victoria	12115
P211	648	2	P1316	SD110304				732	0.00542533	8	28	20	A154	A482	A482	Victoria	12073
P1307	649	2	P1307	SD110466				732	0.00537313	8	28	28	A487	T1765	A482	Victoria	10050
P213	649	2	P1307	SD110466				732	0.00518609	8	28	6	A141	A487	A482	Victoria	11473
P1306	650	2	P1306	SD111736				732	0.00510817	8	28	25	A155	T1765	A482	Victoria	9984
P1816	650	2	P1306	SD111736				732	0.00509248	8	28	12	A143	A487	A482	Victoria	12273
P1308	651	2	P1813	SD111753				732	0.00488706	8	28	10	A143	A155	A482	Victoria	12175
P1813	651	2	P1813	SD111753				732	0.0046589	8	28	17	A153	A487	A482	Victoria	12020
P1319	652	2	P1319	SD111779				732	0.00461498	8	28	4	A141	A155	A482	Victoria	11376
P1329	652	2	P1319	SD111779				732	0.004392	8	28	7	A141	T1765	A482	Victoria	9449
P2379	653	2	P2379	SD140036				732	0.00436248	8	28	13	A143	T1765	A482	Victoria	10086
P264	653	2	P2379	SD140036				732	0.00434518	8	28	1	A141	A143	A482	Victoria	11507
P2380	654	2	P2380	SD140408				732	0.00429438	8	28	21	A154	A487	A482	Victoria	11876
P316	654	2	P2380	SD140408				732	0.00425058	8	28	18	A153	T1765	A482	Victoria	9881
P2381	655	2	P2381	SD140466				732	0.00423196	8	28	15	A153	A155	A482	Victoria	11933
P326	655	2	P2381	SD140466				732	0.00388944	8	28	8	A143	A153	A482	Victoria	12084
P2382	656	2	P331	SD140491				732	0.00378014	8	28	22	A154	T1765	A482	Victoria	9788
P331	656	2	P331	SD140491				732	0.00377727	8	28	19	A154	A155	A482	Victoria	11781
P2457	657	2	P2457	SD140619				732	0.00343556	8	28	9	A143	A154	A482	Victoria	11934
P355	657	2	P2457	SD140619				732	0.00331624	8	28	2	A141	A153	A482	Victoria	11308
P2458	658	2	P2458	SD140987				732	0.00318243	8	28	3	A141	A154	A482	Victoria	11155
P391	658	2	P2458	SD140987				732	0.00285592	8	28	14	A153	A154	A482	Victoria	11730
P2459	659	2	P2459	SD141133				733	0.00709114	3	3	1	T1766	P591	P591	Vista	10083
P432	659	2	P2459	SD141133				733	0.00645409	3	3	3	P591	C983	P591	Vista	11698
P2460	660	2	P444	SD141167				733	0.00293803	3	3	2	T1766	C983	P591	Vista	9360
P444	660	2	P444	SD141167				734	0.00886969	2	1	1	Aus_560	Aus_160	Aus_160	Wandering	10767
P2461	661	2	P455	SD141192				735	0.182368	2	1	1	TL.S530	G117	TL.S530	Wexford Tawny	9596
P455	661	2	P455	SD141192				736	0.0200584	2	1	1	Aus_561	Aus_161	Aus_161	Williams	10619
P2383	662	2	P467	SD141213				737	0.0135486	2	1	1	T767	MH459	T767	Winston	8857
P467	662	2	P467	SD141213				738	0.00672298	2	1	1	Aus_162	Aus_562	Aus_562	Wintaroo	11602
P2462	663	2	P2462	SD141233				739	0.163277	2	1	1	P915	T1915	P915	Winter Fulghum	11211
P472	663	2	P2462	SD141233				740	0.0683246	2	1	1	FM280	FM282	FM280	WIR 2166	5891
C634	664	3	T1580	SECRETARIAT LA495				741	0.215022	2	1	1	FM514	FM515	FM514	WIR 4783	8541
P843	664	3	T1580	SECRETARIAT LA495				742	0.0775579	2	1	1	FM516	FM519	FM516	WIR 4784	8845
T1580	664	3	T1580	SECRETARIAT LA495				743	0.0125462	2	1	1	P592	P1259	P1259	WIX10045-12	12992
A547	665	2	A547	Seger				744	0.0157359	2	1	1	P1267	P593	P1267	WIX10045-9	12964
A548	665	2	A547	Seger				745	0.0122666	2	1	1	P594	P1254	P1254	WIX10055-8	12962
C635	666	2	C635	Sesqui				746	0.00545357	2	1	1	P595	P1253	P1253	WIX10088-6	13019
T1581	666	2	C635	Sesqui				747	0.0124885	2	1	1	P1255	P596	P1255	WIX10097-2	13012
C636	667	2	C636	Shadow				748	0.154473	2	1	1	Aus_235	Aus_563	Aus_563	Wombat	11468
T1582	667	2	C636	Shadow				749	0.00310149	2	1	1	C985	T1917	C985	Woodburn	7577
P1318	668	2	P1318	SHELBY427				750	0.00640937	3	3	3	P654	T1973	C986	X8787-1	7255
P200	668	2	P1318	SHELBY427				750	0.0054129	3	3	1	C986	P654	C986	X8787-1	11177
C637	669	3	T555	Sherwood				750	0.00387185	3	3	2	C986	T1973	C986	X8787-1	6586
T1583	669	3	T555	Sherwood				751	0.00862895	2	1	1	C987	T1974	C987	X8791-1	9387
T555	669	3	T555	Sherwood				752	0.00899712	2	1	1	T1975	C988	C988	X8826-1	8336
FM617	670	2	TW_0602	Siha				753	0.0121093	2	1	1	C989	T1977	T1977	X8903-2	11933
TW_0602	670	2	TW_0602	SIHA				754	0.0155079	2	1	1	C990	T1978	C990	X8995-4	9737
P844	671	2	P844	Simpson				755	0.0158922	3	3	3	C991	P658	C991	X9082-1	11987
T1584	671	2	P844	Simpson				755	0.0138354	3	3	1	T1979	C991	C991	X9082-1	4156
G128	672	2	T762	SISKO				755	0.00702927	3	3	2	T1979	P658	C991	X9082-1	4339
T762	672	2	T762	Sisko				756	0.0194007	3	3	3	P659	C992	T1980	X9150-1	11314
MH206	673	2	T763	Skakun				756	0.0135766	3	3	1	T1980	P659	T1980	X9150-1	12632
T763	673	2	T763	Skakun				756	0.011968	3	3	2	T1980	C992	T1980	X9150-1	11113
MH157	674	2	T670	Skrzat				757	0.00961451	2	1	1	C993	T1981	T1981	X9192-5	11025
T670	674	2	T670	Skrzat				758	0.0316533	2	1	1	T1982	C994	C994	X9195-2	6508
FM532	675	2	FM532	Solida				759	0.00456398	2	1	1	C995	T1984	T1984	X9200-4	11284
FM536	675	2	FM532	Solida				760	0.0285111	3	3	3	P660	T1986	C996	X9221-8	12083
MH158	676	3	P484	Spurs				760	0.0254431	3	3	1	C996	P660	C996	X9221-8	11791
P484	676	3	P484	Spurs				760	0.00659818	3	3	2	C996	T1986	C996	X9221-8	11291
T579	676	3	P484	Spurs				761	0.0081189	2	1	1	C997	T1987	T1987	X9253-1	11270
P1615	677	2	P1615	SS76-50				762	0.00347705	2	1	1	T1988	C998	C998	X9258-5	6471
P845	677	2	P1615	SS76-50				763	0.00529723	2	1	1	C999	T1989	C999	X9270-4	10194
G3	678	2	MH486	STARLETTE DE MOYENCOURT				764	0.0163106	2	1	1	T1990	C1000	C1000	X9285-1	9503
MH486	678	2	MH486	Starlette de moyencourt				765	0.0243916	2	1	1	C1001	T1991	C1001	X9287-2	8712
MH159	679	2	MH159	Starter				766	0.00943985	2	1	1	T1992	C1002	C1002	X9290-2	6409
T571	679	2	MH159	Starter				767	0.0152368	2	1	1	C1003	T1995	C1003	X9384-2	9418
G68	680	2	G68	Stoper				768	0.0132346	2	1	1	T1996	C1004	C1004	X9386-1	11145
MH523	680	2	G68	Stoper				769	0.00747833	2	1	1	T1997	C1005	T1997	X9392-1	10497
G111	681	2	TL.S494	Stormont Arrow				770	0.00420132	2	1	1	C1006	T1999	T1999	X9396-1	11782
TL.S494	681	2	TL.S494	Stormont Arrow				771	0.00506642	2	1	1	C1007	T2000	T2000	X9396-4	11744
C950	682	2	C950	Summit				772	0.00589598	2	1	1	C1008	T2001	T2001	X9410-1	9498
T1589	682	2	C950	Summit				773	0.00642409	2	1	1	C1009	T2002	T2002	X9410-2	9729
C951	683	2	C951	Sun II-1				774	0.00848186	3	3	2	P662	T2003	T2003	X9414-1	12792
T1590	683	2	C951	Sun II-1				774	0.00738007	3	3	1	P662	C1010	T2003	X9414-1	11382
P846	684	2	P846	Sure Grain				774	0.00543238	3	3	3	C1010	T2003	T2003	X9414-1	11321
T1591	684	2	P846	Sure Grain				775	0.00563607	2	1	1	C1013	T2006	C1013	X9435-1	8694
C952	685	4	C952	SW Betania				776	0.00247776	2	1	1	T2007	C1014	C1014	X9439-1	8879
G84	685	4	C952	SW BETANIA				777	0.00869636	2	1	1	T2008	P663	P663	X9449-1	12304
MH162	685	4	C952	SW Betania				778	0.00828267	3	3	1	P664	C1015	P664	X9487-1	11349
T1592	685	4	C952	SW Betania				778	0.00805317	3	3	2	P664	T2010	P664	X9487-1	6395
C953	686	3	C953	SW INGEBORG				778	0.00651689	3	3	3	C1015	T2010	P664	X9487-1	5831
G79	686	3	C953	SW Ingeborg				779	0.00371136	2	1	1	C1016	T2012	C1016	X9492-1	10643
T1593	686	3	C953	SW INGEBORG				780	0.0294488	3	3	2	C1017	P665	C1017	X9500-6	11919
C954	687	4	T560	SW KERSTIN				780	0.0282449	3	3	3	T2015	P665	C1017	X9500-6	11595
MH163	687	4	T560	SW Kerstin				780	0.00679086	3	3	1	C1017	T2015	C1017	X9500-6	10897
T1594	687	4	T560	SW Kerstin				781	0.00360041	2	1	1	T2016	C1018	C1018	X9503-1	9860
T560	687	4	T560	SW Kerstin				782	0.00350385	2	1	1	C1019	T2017	C1019	X9507-1	8562
C955	688	2	C955	SW VAASA				783	0.015841	3	3	2	P666	T2019	T2019	X9509-3	12657
T1595	688	2	C955	SW VAASA				783	0.0134302	3	3	1	P666	C1020	T2019	X9509-3	11839
C956	689	4	T556	Sylva				783	0.00506038	3	3	3	C1020	T2019	T2019	X9509-3	11758
MH164	689	4	T556	Sylva				784	0.00680859	2	1	1	Aus_564	Aus_163	Aus_564	Yallara	10428
T1609	689	4	T556	Sylva				785	0.001287	2	1	1	G188	MH295	MH295	Yukon	9324
T556	689	4	T556	Sylva				786	0.139038	2	1	1	FM357	FM338	FM357	Z-1	6153
G38	690	2	G38	Szegedi				787	0.308983	2	1	1	FM346	FM356	FM346	Z-202	5455
MH449	690	2	G38	Szegedi				788	0.00229772	2	1	1	FM340	FM354	FM354	Z-24	6093
G37	691	2	MH438	Szeremlei tf.				789	0.044277	2	1	1	FM355	FM341	FM355	Z-43	5906
MH438	691	2	MH438	Szeremlei tf.				790	0.00117662	2	1	1	G26	MH389	G26	Zalalovoi tf.	8074
G15	692	3	TL.S447	TAM FINLAY				791	0.00521886	2	1	1	G61	MH196	MH196	Zuch	8910
MH450	692	3	TL.S447	Tam Finlay				792	0.213166	3	3	3	C1021	T2039	T2039	Zuton	11925
TL.S447	692	3	TL.S447	Tam Finlay				792	0.207401	3	3	1	G25	C1021	T2039	Zuton	8580
C957	693	3	C957	TAM O-397				792	0.00586619	3	3	2	G25	T2039	T2039	Zuton	9461
P847	693	3	C957	TAM O-397				793	0.0132229	2	1	1	M10	M795	M10	ZY000616	10928
T1613	693	3	C957	TAM O-397				794	0.0620198	2	1	1	M9	M801	M801	ZY000686	10021
P848	694	2	T1614	TAM O-405				795	0.0232762	2	1	1	M68	M816	M816	ZY001720	10848
T1614	694	2	T1614	TAM O-405				796	0.00980952	2	1	1	M67	M817	M67	ZY001768	10500
P849	695	2	T1615	TAM O-406
T1615	695	2	T1615	TAM O-406
P850	696	2	T1616	TAM O-606
T1616	696	2	T1616	TAM O-606
Aus_401	697	2	Aus_401	Tammar
Aus_557	697	2	Aus_401	Tammar
C958	698	3	TL.S522	Tardis
T1617	698	3	TL.S522	Tardis
TL.S522	698	3	TL.S522	Tardis
C959	699	3	P851	Tift
P851	699	3	P851	TIFT
T1619	699	3	P851	Tift
C961	700	2	T1620	Tippecanoe
T1620	700	2	T1620	Tippecanoe
C962	701	2	T1621	Triactor
T1621	701	2	T1621	Triactor
MH169	702	2	T1622	Triple Crown
T1622	702	2	T1622	Triple Crown
C963	703	3	P852	TROPHY
P852	703	3	P852	TROPHY
T1624	703	3	P852	TROPHY
Aus_402	704	2	Aus_558	Tungoo
Aus_558	704	2	Aus_558	Tungoo
C964	705	2	C964	TX02U-7047
T1627	705	2	C964	TX02U-7047
C965	706	2	C965	TX02U-7097
T1629	706	2	C965	TX02U-7097
C966	707	2	T1631	TX02U-7104
T1631	707	2	T1631	TX02U-7104
C967	708	2	T1640	TX02U-7479
T1640	708	2	T1640	TX02U-7479
C968	709	2	T1642	TX02U-7605
T1642	709	2	T1642	TX02U-7605
C969	710	2	C969	TX02U-7682
T1644	710	2	C969	TX02U-7682
C970	711	2	T1647	TX05CS-542
T1647	711	2	T1647	TX05CS-542
C971	712	2	T1648	TX05CS-556
T1648	712	2	T1648	TX05CS-556
C972	713	2	T1649	TX07CS-1039
T1649	713	2	T1649	TX07CS-1039
C973	714	2	T1651	TX07CS-1268
T1651	714	2	T1651	TX07CS-1268
C974	715	2	T1652	TX07CS-1402
T1652	715	2	T1652	TX07CS-1402
P1233	716	3	T1657	TX07CS-1948
P1248	716	3	T1657	TX07CS-1948
T1657	716	3	T1657	TX07CS-1948
C975	717	2	T1661	TX07CS-2140
T1661	717	2	T1661	TX07CS-2140
C976	718	2	T1662	TX07CS-2201
T1662	718	2	T1662	TX07CS-2201
C977	719	2	T1743	Tyler
T1743	719	2	T1743	Tyler
G110	720	3	TL.S471	Tyrone Tawny
MH515	720	3	TL.S471	Tyrone Tawny
TL.S471	720	3	TL.S471	Tyrone Tawny
G32	721	2	G32	UJSZEGEDI
MH419	721	2	G32	Ujszegedi
C978	722	2	T1756	UPFA20
T1756	722	2	T1756	UPFA20
G27	723	2	G27	Urai tf.
MH394	723	2	G27	Urai tf.
A372	724	3	A374	Urozajny
A373	724	3	A374	Urozajny
A374	724	3	A374	Urozajny
C980	725	2	C980	URS 22
T1760	725	2	C980	URS 22
T1763	726	2	T549	VAO-48
T549	726	2	T549	VAO-48
C981	727	2	T1764	VAO-51
T1764	727	2	T1764	VAO-51
C982	728	2	T1761	VAO-58
T1761	728	2	T1761	VAO-58
G140	729	3	T580	VELI
MH172	729	3	T580	Veli
T580	729	3	T580	Veli
MH205	730	2	T785	Verde
T785	730	2	T785	Verde
G114	731	3	T694	VICTOR
T694	731	3	T694	Victor
TL.S483	731	3	T694	Victor
A141	732	8	A482	Victoria
A143	732	8	A482	Victoria
A153	732	8	A482	Victoria
A154	732	8	A482	Victoria
A155	732	8	A482	Victoria
A482	732	8	A482	Victoria
A487	732	8	A482	Victoria
T1765	732	8	A482	Victoria
C983	733	3	P591	Vista
P591	733	3	P591	Vista
T1766	733	3	P591	Vista
Aus_160	734	2	Aus_160	Wandering
Aus_560	734	2	Aus_160	Wandering
G117	735	2	TL.S530	Wexford Tawny
TL.S530	735	2	TL.S530	Wexford Tawny
Aus_161	736	2	Aus_161	Williams
Aus_561	736	2	Aus_161	Williams
MH459	737	2	T767	Winston
T767	737	2	T767	Winston
Aus_162	738	2	Aus_562	Wintaroo
Aus_562	738	2	Aus_562	Wintaroo
P915	739	2	P915	Winter Fulghum
T1915	739	2	P915	Winter Fulghum
FM280	740	2	FM280	WIR 2166
FM282	740	2	FM280	WIR 2166
FM514	741	2	FM514	WIR 4783
FM515	741	2	FM514	WIR 4783
FM516	742	2	FM516	WIR 4784
FM519	742	2	FM516	WIR 4784
P1259	743	2	P1259	WIX10045-12
P592	743	2	P1259	WIX10045-12
P1267	744	2	P1267	WIX10045-9
P593	744	2	P1267	WIX10045-9
P1254	745	2	P1254	WIX10055-8
P594	745	2	P1254	WIX10055-8
P1253	746	2	P1253	WIX10088-6
P595	746	2	P1253	WIX10088-6
P1255	747	2	P1255	WIX10097-2
P596	747	2	P1255	WIX10097-2
Aus_235	748	2	Aus_563	Wombat
Aus_563	748	2	Aus_563	Wombat
C985	749	2	C985	Woodburn
T1917	749	2	C985	Woodburn
C986	750	3	C986	X8787-1
P654	750	3	C986	X8787-1
T1973	750	3	C986	X8787-1
C987	751	2	C987	X8791-1
T1974	751	2	C987	X8791-1
C988	752	2	C988	X8826-1
T1975	752	2	C988	X8826-1
C989	753	2	T1977	X8903-2
T1977	753	2	T1977	X8903-2
C990	754	2	C990	X8995-4
T1978	754	2	C990	X8995-4
C991	755	3	C991	X9082-1
P658	755	3	C991	X9082-1
T1979	755	3	C991	X9082-1
C992	756	3	T1980	X9150-1
P659	756	3	T1980	X9150-1
T1980	756	3	T1980	X9150-1
C993	757	2	T1981	X9192-5
T1981	757	2	T1981	X9192-5
C994	758	2	C994	X9195-2
T1982	758	2	C994	X9195-2
C995	759	2	T1984	X9200-4
T1984	759	2	T1984	X9200-4
C996	760	3	C996	X9221-8
P660	760	3	C996	X9221-8
T1986	760	3	C996	X9221-8
C997	761	2	T1987	X9253-1
T1987	761	2	T1987	X9253-1
C998	762	2	C998	X9258-5
T1988	762	2	C998	X9258-5
C999	763	2	C999	X9270-4
T1989	763	2	C999	X9270-4
C1000	764	2	C1000	X9285-1
T1990	764	2	C1000	X9285-1
C1001	765	2	C1001	X9287-2
T1991	765	2	C1001	X9287-2
C1002	766	2	C1002	X9290-2
T1992	766	2	C1002	X9290-2
C1003	767	2	C1003	X9384-2
T1995	767	2	C1003	X9384-2
C1004	768	2	C1004	X9386-1
T1996	768	2	C1004	X9386-1
C1005	769	2	T1997	X9392-1
T1997	769	2	T1997	X9392-1
C1006	770	2	T1999	X9396-1
T1999	770	2	T1999	X9396-1
C1007	771	2	T2000	X9396-4
T2000	771	2	T2000	X9396-4
C1008	772	2	T2001	X9410-1
T2001	772	2	T2001	X9410-1
C1009	773	2	T2002	X9410-2
T2002	773	2	T2002	X9410-2
C1010	774	3	T2003	X9414-1
P662	774	3	T2003	X9414-1
T2003	774	3	T2003	X9414-1
C1013	775	2	C1013	X9435-1
T2006	775	2	C1013	X9435-1
C1014	776	2	C1014	X9439-1
T2007	776	2	C1014	X9439-1
P663	777	2	P663	X9449-1
T2008	777	2	P663	X9449-1
C1015	778	3	P664	X9487-1
P664	778	3	P664	X9487-1
T2010	778	3	P664	X9487-1
C1016	779	2	C1016	X9492-1
T2012	779	2	C1016	X9492-1
C1017	780	3	C1017	X9500-6
P665	780	3	C1017	X9500-6
T2015	780	3	C1017	X9500-6
C1018	781	2	C1018	X9503-1
T2016	781	2	C1018	X9503-1
C1019	782	2	C1019	X9507-1
T2017	782	2	C1019	X9507-1
C1020	783	3	T2019	X9509-3
P666	783	3	T2019	X9509-3
T2019	783	3	T2019	X9509-3
Aus_163	784	2	Aus_564	Yallara
Aus_564	784	2	Aus_564	Yallara
G188	785	2	MH295	Yukon
MH295	785	2	MH295	Yukon
FM338	786	2	FM357	Z-1
FM357	786	2	FM357	Z-1
FM346	787	2	FM346	Z-202
FM356	787	2	FM346	Z-202
FM340	788	2	FM354	Z-24
FM354	788	2	FM354	Z-24
FM341	789	2	FM355	Z-43
FM355	789	2	FM355	Z-43
G26	790	2	G26	Zalalovoi tf.
MH389	790	2	G26	Zalalovoi tf.
G61	791	2	MH196	Zuch
MH196	791	2	MH196	Zuch
C1021	792	3	T2039	Zuton
G25	792	3	T2039	Zuton
T2039	792	3	T2039	Zuton
M10	793	2	M10	ZY000616
M795	793	2	M10	ZY000616
M801	794	2	M801	ZY000686
M9	794	2	M801	ZY000686
M68	795	2	M816	ZY001720
M816	795	2	M816	ZY001720
M67	796	2	M67	ZY001768
M817	796	2	M67	ZY001768
