# Supplementary material for: Global genomic population structure of wild and cultivated oat reveals signatures of chromosome rearrangements
Source: Nat Commun. 2025 Oct 29;16:9486. doi: 10.1038/s41467-025-57895-3 (PMC12572283; doi:10.1038/s41467-025-57895-3)
Supplement: Supplementary file 7 — Supplementary Data 4 [file 41467_2025_57895_MOESM7_ESM.xlsx]

## Sheet: Phenotype summary by population
Summary of average phenotypes, counts (n) and variance by population.																												Raw phenotypic data from the Plant Genetic Resources of Canada, AAFC. Contact (Axel.Diederichsen@agr.gc.ca).														Descriptors for Oats (Avena L. spp.) Descriptors for PGRC
These data summarize raw observational data from the PGRC collection database at AAFC.																												Data are downloaded here for Avena acessions found in the current study (contact Nick.Tinke@agr.gc.ca)														(Listed in the order, in which they will be recorded during the growing season)
Definitions and scales of descriptors are found on Sheet 2.																												See summary page by population														NOTE: additional comments in yellow have been added when information from PGRC is missing or ambiguous (N. Tinker, 2024-09-15)
Note that data are from multiple non-orthogonal experiments. There are often multiple data points from a single taxon originating from different experiments.
For these reasons, statistical analysis should not be used other than for general guidance in designing further experiments.																												Crop Trait Observation ID	Accession	Inventory	Crop	Crop Trait	Coded Value	Trait Code	Numeric Value	Text Value	Method
																												100237	CN 4547	CN 4547 100 SD	OAT	PANICLE LENGTH			18	18	OAT_HISTORICAL_GREENHOUSE.OBS.PGRC.2004					No.	Character	Stage*	Scale	Values
	Average numeric value of trait																											100238	CN 4547	CN 4547 100 SD	OAT	PANICLE LENGTH			19.6667	19.6667	OAT_HISTORICAL.OBS.PGRC.2004
	Byz	Sterilis groups				Sativa groups				Count of taxa with observations									Std deviation									100239	CN 4547	CN 4547 100 SD	OAT	PLANT HEIGHT			110	110	OAT_HISTORICAL_GREENHOUSE.OBS.PGRC.2004					1	Growth habit, juvenile	25-29	Erect	3
Crop Trait	P01	P02	P03	P04	P05	P11	P12	P21		P01	P02	P03	P04	P05	P11	P12	P21		P01	P02	P03	P04	P05	P11	P12	P21		100240	CN 4547	CN 4547 100 SD	OAT	SEEDS PER SPIKELET			3	3	OAT_HISTORICAL_GREENHOUSE.OBS.PGRC.2004
Attitude of Panicle	5.51852		7		5	4.66082	5.11765	5.36364		27		2		1	171	17	22		0.893152		0			1.86662	0.485071	1.329		100241	CN 4547	CN 4547 100 SD	OAT	SEEDS PER SPIKELET			3	3	OAT_HISTORICAL.OBS.PGRC.2004								Prostrate to erect	5
AWN FREQUENCY	4.75758		7		1	2.18987	2.03226	3.97368		33		2		2	316	31	38		2.4626		0		0	1.74266	1.44877	2.18702		100242	CN 4547	CN 4547 100 SD	OAT	GLUME LENGTH			27.26	27.26	OAT_HISTORICAL_GREENHOUSE.OBS.PGRC.2004
AWN INSERTION POSITION	3.4	2.74	2.25	2.09813	2.65385	3.66957	4.04348	3.4		40	50	40	428	26	115	46	35		0.671775	0.443087	0.438529	0.29784	0.485165	0.588214	1.05318	0.553066		100243	CN 4547	CN 4547 100 SD	OAT	GLUME LENGTH			29.2967	29.2967	OAT_HISTORICAL.OBS.PGRC.2004								Prostrate	7
AWN TYPE	2.5	9	9	8.99065	9	3.29565	4.30435	2.74359		40	50	40	428	26	115	46	39		2.81935	0	0	0.193347	0	3.47667	3.70507	3.28247		100244	CN 4547	CN 4547 100 SD	OAT	LEAF LENGTH			11.3333	11.3333	OAT_HISTORICAL_GREENHOUSE.OBS.PGRC.2004
FLORET SCAR HAIRINESS	4.73913	7	6.7	7	6.77778	1.75889	2.26316	1.57143		46	50	40	428	27	253	57	42		1.08392	0	1.32433	0	1.1547	1.179	2.22427	1.41668		100245	CN 4547	CN 4547 100 SD	OAT	LEAF WIDTH			3.33333	3.33333	OAT_HISTORICAL_GREENHOUSE.OBS.PGRC.2004					2	Tillering: number of tillers per plant	30-35	Few	3
FLORET SCAR SHAPE	2	2.71429	3.42105	3.14252	1.15385		1			2	49	38	428	26		12			1.41421	0.790569	0.500355	0.474912	0.543493		0			100246	CN 4547	CN 4547 100 SD	OAT	LEMMA LENGTH			21.83	21.83	OAT_HISTORICAL_GREENHOUSE.OBS.PGRC.2004
GLUME LENGTH	27.2919	24.6139	30.4246	34.9531	24.7201	19.9378	21.063	23.8694		18	50	38	428	26	91	41	18		2.65454	3.65558	4.52312	3.55095	1.93288	2.60659	1.96252	3.37257		100247	CN 4547	CN 4547 100 SD	OAT	LEMMA LENGTH			23.83	23.83	OAT_HISTORICAL.OBS.PGRC.2004								Intermediate	5
GROWTH HABIT, JUVENILE	5.13333	5.23529	3.90909	3.77808	4.91667	3.17442	4.85714	4.88889		45	17	11	365	24	172	28	36		1.61808	0.970143	1.04447	1.09322	1.38051	0.678696	1.53271	1.50765		101593	CN 4703	CN 4703 100 SD	OAT	DAYS TO ANTHESIS			210	210	OAT.OBS.PGRC.00
HULL CHARACTERISTIC	3.82353	9	8.6	9	8.42857	2.93516	6.4026	3.61818		51	50	40	428	28	401	77	55		3.86112	0	1.76577	0	2.09812	3.43013	3.77059	3.78834		101594	CN 4703	CN 4703 100 SD	OAT	PANICLE LENGTH			19	19	OAT.OBS.PGRC.00								Many	7
KERNAL WEIGHT	36.75				39.2	27.7368	16	24.475		4				1	87	4	8		2.82902					5.76477	0	2.92025		101595	CN 4703	CN 4703 100 SD	OAT	PLANT HEIGHT			120	120	OAT.OBS.PGRC.00
LEAF BLADE MARGIN HAIRINESS	2.6	4.86667	4.22222	2.56522	6.36842	1.13793	4.25	3.93333		20	30	18	23	19	29	24	15		2.0105	2.02967	2.57946	2.2528	1.16479	0.515761	1.53934	1.83095		101596	CN 4703	CN 4703 100 SD	OAT	YIELD			216.6	216.6	OAT.OBS.PGRC.00					3	Leaves: sheath hairiness (lower leaves)	25-29	Glabrous	1
LEAF LENGTH	20.8968	12.0641	13.5333	15.7451	13.5833	31.7547	20.8968	23.2993		42	26	15	17	20	265	42	49		12.6162	3.87931	7.92304	10.3993	4.73246	8.01743	7.72968	9.03549		101597	CN 4703	CN 4703 100 SD	OAT	SEEDS PER SPIKELET			2	2	OAT.OBS.PGRC.00
LEAF SHEATH HAIRINESS	3.4	4.125	3.88889	2.3913	6.26316	3.13333	4.25	1.26667		20	32	18	23	19	30	24	15		2.39297	1.96337	2.29805	1.64425	0.991189	2.02967	1.2938	0.703732		101598	CN 4703	CN 4703 100 SD	OAT	EMERGENCE, DAYS TO			161	161	OAT.OBS.PGRC.00								Slightly pubescent	3
LEAF WIDTH	9.00794	3.32051	5.75555	5.78039	5.3	14.0114	8.72222	9.97959		42	26	15	17	20	264	42	49		3.35561	0.954433	3.25251	4.94649	1.44651	3.96162	4.0013	4.00891		101599	CN 4703	CN 4703 100 SD	OAT	LEAF LENGTH			34	34	OAT.OBS.PGRC.00
Lemma Awns	6.66667	7.2	7.10526	7.19626	8.46154	1.1746	5.86957	1		6	50	38	428	26	63	23	5		1.21106	0.606092	0.452589	0.595679	0.904689	0.976162	3.40193	0		101600	CN 4703	CN 4703 100 SD	OAT	LEAF WIDTH			15	15	OAT.OBS.PGRC.00								Moderately pubescent	5
LEMMA COLOR	6.06452		7	5.14286	6.5	7.62752	8.19355	7.1		31	0	1	7	2	298	31	30		0.928636			1.46385	0.707107	1.57169	0.703295	1.98876		101601	CN 4703	CN 4703 100 SD	OAT	DATE OF SOWING			154	154	OAT.OBS.PGRC.00
LEMMA HAIRINESS	1.65217	4.48	4.7	4.95794	3.81481	1	1.42105	1		46	50	40	428	27	256	57	42		1.11987	1.26556	0.966092	0.372481	1.2721	0	0.822613	0		101602	CN 4703	CN 4703 100 SD	OAT	Days to maturity			250	250	OAT.OBS.PGRC.00								Highly pubescent	7
LEMMA LENGTH	19.8242	20.3521	25.7905	31.0512	20.6033	16.9636	20.1701	17.3744		28	50	39	428	26	100	41	19		2.32679	3.48228	4.45687	3.86142	1.57803	2.86216	2.81171	1.57044		106001	CN 5154	CN 5154 100 SD	OAT	DAYS TO ANTHESIS			224	224	OAT.OBS.PGRC.00
LEMMA TIP LATERAL TEETH	2.38889	2.14	1.92105	1.9486	2	2.81481	2.62162	2.07143		18	50	38	428	26	27	37	14		0.607685	0.606428	0.358795	0.268874	0	0.483341	0.491672	0.267261		106002	CN 5154	CN 5154 100 SD	OAT	PANICLE LENGTH			18	18	OAT.OBS.PGRC.00					4	Leaves: blade margin hairiness (upper leaves)	40-45	Glabrous	1
LEMMA TIP SHAPE	1.88889	2.98	3	3	3	2.07407	2.10811	2.64286		18	50	38	428	26	27	37	14		0.900254	0.141421	0	0	0	0.3849	0.809107	0.497245		106003	CN 5154	CN 5154 100 SD	OAT	PLANT HEIGHT			125	125	OAT.OBS.PGRC.00
Number of Tillers	6.63636	5.47619	5	5.26316	5.91667	5.15238	5.5	5.51852		22	21	3	38	24	105	12	27		0.789542	0.872872	0	1.15511	1.01795	0.53315	0.904534	0.893152		106004	CN 5154	CN 5154 100 SD	OAT	YIELD			183	183	OAT.OBS.PGRC.00								Slightly pubescent	3
Oat Type	3.28571	4	4	4	4	3.35644	2.86364	3.73684		28	50	38	428	26	101	44	19		0.9759	0	0	0	0	1.07317	1.00211	0.805682		106005	CN 5154	CN 5154 100 SD	OAT	SEEDS PER SPIKELET			3	3	OAT.OBS.PGRC.00
OIL AND LIPIDS PERCENT	8.38				8.2	6.59562	5.725	8.40769		5				1	137	8	13		0.402492					1.25058	0.942262	1.3702		106006	CN 5154	CN 5154 100 SD	OAT	EMERGENCE, DAYS TO			162	162	OAT.OBS.PGRC.00								Moderately pubescent	5
PANICLE DENSITY	4.96429	5.09524	5	4.81679	2.80769	4.60147	4.31884	3.95161		56	42	29	131	26	409	69	62		0.187256	0.617213	0	0.839428	2.00038	1.815	1.37726	1.61375		106007	CN 5154	CN 5154 100 SD	OAT	LEAF LENGTH			27	27	OAT.OBS.PGRC.00
PANICLE LENGTH	15.9933	18.5067	21.7167	18.8612	29.1786	20.6955	22.4974	19.9444		50	50	40	428	28	347	65	54		3.37893	3.54897	4.62838	3.17503	4.15193	3.72512	4.55869	3.65019		106008	CN 5154	CN 5154 100 SD	OAT	LEAF WIDTH			12	12	OAT.OBS.PGRC.00								Highly pubescent	7
PANICLE TYPE	2.14286	2.48837	1.68966	2.12977	4.07692	2.76904	2.21739	1.90323		56	43	29	131	26	407	69	62		1.82337	1.95633	1.5377	1.80766	1.71868	2.57608	1.97685	2.1016		106009	CN 5154	CN 5154 100 SD	OAT	DATE OF SOWING			154	154	OAT.OBS.PGRC.00
PERCENT BETA GLUCAN	5.304				4.64	4.74573	3.90375	4.22933		5				1	131	16	15		0.751951					0.737924	0.368924	0.795123		106010	CN 5154	CN 5154 100 SD	OAT	Days to maturity			259	259	OAT.OBS.PGRC.00					5	Stem: nodes hairiness	60-69	Glabrous	1
PLANT HEIGHT	103.772	136.889	143.75	131.87	170.476	115.306	125.903	112.742		57	30	20	23	21	431	62	62		23.7975	19.0318	23.8347	23.1007	23.5003	21.0232	23.4645	24.8385		106303	CN 5220	CN 5220 100 SD	OAT	DAYS TO ANTHESIS			229	229	OAT.OBS.PGRC.00
PROTEIN PERCENTAGE	22.14				20.6	20.9718	22.4563	19.9533		5				1	131	16	15		1.60562					1.09286	0.896637	1.58108		106304	CN 5220	CN 5220 100 SD	OAT	PLANT HEIGHT			120	120	OAT.OBS.PGRC.00								Slightly pubescent	3
SEEDS PER SPIKELET	2.18	2.26	2.975	3.26168	2.67857	2.18314	2.98361	2.27273		50	50	40	428	28	344	61	55		0.388088	0.486973	0.530481	0.582114	0.475595	0.570055	0.921806	0.488935		106305	CN 5220	CN 5220 100 SD	OAT	YIELD			173.7	173.7	OAT.OBS.PGRC.00
SHATTERING	1.72	8.92	8.6	9	8.57143	2.17143	3.23529	1.48889		50	50	40	428	28	350	68	45		2.05078	0.565685	1.76577	0	1.66508	2.24164	3.43432	1.86623		106306	CN 5220	CN 5220 100 SD	OAT	EMERGENCE, DAYS TO			163	163	OAT.OBS.PGRC.00								Moderately pubescent	5
SPIKELET DISARTICULATION	1.06522	2	1.95	2.05152	2.85185	1	1.42105	1		46	50	40	427	27	256	57	42		0.326747	0	0.220721	0.22132	0.456045	0	0.822613	0		106307	CN 5220	CN 5220 100 SD	OAT	DATE OF SOWING			154	154	OAT.OBS.PGRC.00
SPIKELETS PER PANICLE	11.6				16	34.7464	38.5	21.5385		5				1	138	8	13		4.09878					12.6803	16.5702	5.45612		106308	CN 5224	CN 5224 100 SD	OAT	DAYS TO ANTHESIS			201	201	OAT.OBS.PGRC.00								Highly pubescent	7
STEM NODE HAIRINESS	4.6	5.72	7	4.41176	1	2.41176	3.25	3.93333		20	25	13	17	19	34	24	15		1.53554	1.81475	0	2.52633	0	1.74282	1.98363	1.83095		106309	CN 5224	CN 5224 100 SD	OAT	DAYS TO ANTHESIS			209	209	OAT.OBS.PGRC.01
STRAW BREAKAGE	3.47059		5		5.5	3.52692	4.13333	4.08696		17		1		2	260	15	23		2.47784				4.94975	2.63977	3.24844	2.62701		106310	CN 5224	CN 5224 100 SD	OAT	DAYS TO ANTHESIS			227	227	OAT.OBS.PGRC.00					6	Leaves: ligula	69	Present	1
STRAW COLOR	8.2				9	8.60811	9	8.875		5				1	148	12	8		1.09545					1.01442	0	0.353553		106311	CN 5224	CN 5224 100 SD	OAT	PANICLE LENGTH			14	14	OAT.OBS.PGRC.01
STRAW LODGING	3.875				6	3.62821	3	3.5625		8				1	156	11	16		2.16712					2.21204	0.894427	2.15928		106312	CN 5224	CN 5224 100 SD	OAT	PANICLE LENGTH			15	15	OAT.OBS.PGRC.00								Absent	2
TEST WEIGHT	33				36	37.9338	43.5	36.9231		5				1	136	8	13		3					3.28002	3.74166	1.75412		106313	CN 5224	CN 5224 100 SD	OAT	PLANT HEIGHT			100	100	OAT.OBS.PGRC.00
YIELD	204.226				158.45	223.438	115.65	198.1		23				2	247	12	32		56.5531				116.743	131.549	79.7198	115.585		106314	CN 5224	CN 5224 100 SD	OAT	PLANT HEIGHT			105	105	OAT.OBS.PGRC.01					7	Leaves: length of the blade (leaf below flag leaf)	70-79		(cm)
																												106315	CN 5224	CN 5224 100 SD	OAT	PLANT HEIGHT			120	120	OAT.OBS.PGRC.00
																												106316	CN 5224	CN 5224 100 SD	OAT	YIELD			182.2	182.2	OAT.OBS.PGRC.00					8	Leaves: width of the blade (leaf below flag leaf)	70-79		(mm)
																												106317	CN 5224	CN 5224 100 SD	OAT	YIELD			240.22	240.22	OAT.OBS.PGRC.01
																												106318	CN 5224	CN 5224 100 SD	OAT	YIELD			264.23	264.23	OAT.OBS.PGRC.00					9	Seasonality: vernalisation/winter hardiness	2023-01-30	Obligate need of vernalisation during winter to flower (autumn sown)	1
																												106319	CN 5224	CN 5224 100 SD	OAT	SEEDS PER SPIKELET			2	2	OAT.OBS.PGRC.01
																												106320	CN 5224	CN 5224 100 SD	OAT	SEEDS PER SPIKELET			2	2	OAT.OBS.PGRC.00								No obligate need of vernalisation during winter to flower but winter hardiness (faculta tive)	2
																												106321	CN 5224	CN 5224 100 SD	OAT	EMERGENCE, DAYS TO			148	148	OAT.OBS.PGRC.01
																												106322	CN 5224	CN 5224 100 SD	OAT	EMERGENCE, DAYS TO			150	150	OAT.OBS.PGRC.00								No need of vernalisation and no winter hardiness (spring sown)	3
																												106323	CN 5224	CN 5224 100 SD	OAT	EMERGENCE, DAYS TO			162	162	OAT.OBS.PGRC.00
																												106324	CN 5224	CN 5224 100 SD	OAT	LEAF LENGTH			21	21	OAT.OBS.PGRC.01								Facultative or spring sown - exact determination was not possible	4
																												106325	CN 5224	CN 5224 100 SD	OAT	LEAF LENGTH			26	26	OAT.OBS.PGRC.00
																												106326	CN 5224	CN 5224 100 SD	OAT	LEAF WIDTH			10	10	OAT.OBS.PGRC.01					10	Days to anthesis (50 % of plants) from sowing	64		#
																												106327	CN 5224	CN 5224 100 SD	OAT	LEAF WIDTH			12	12	OAT.OBS.PGRC.00
																												106328	CN 5224	CN 5224 100 SD	OAT	DATE OF SOWING			137	137	OAT.OBS.PGRC.01					11	Panicle: type	85-92	Equilateral	1
																												106329	CN 5224	CN 5224 100 SD	OAT	DATE OF SOWING			140	140	OAT.OBS.PGRC.00
																												106330	CN 5224	CN 5224 100 SD	OAT	DATE OF SOWING			154	154	OAT.OBS.PGRC.00								Intermediate	5
																												106331	CN 5224	CN 5224 100 SD	OAT	Days to maturity			236	236	OAT.OBS.PGRC.00
																												106332	CN 5224	CN 5224 100 SD	OAT	Days to maturity			241	241	OAT.OBS.PGRC.01								Unilateral	9
																												107555	CN 18136	CN 18136 100 SD	OAT	PANICLE LENGTH			22	22	OAT_HISTORICAL_GREENHOUSE.OBS.PGRC.2004
																												107556	CN 18136	CN 18136 100 SD	OAT	PLANT HEIGHT			145	145	OAT_HISTORICAL_GREENHOUSE.OBS.PGRC.2004					12	Panicle: erectness of branches	85-92	Drooping	3
																												107557	CN 18136	CN 18136 100 SD	OAT	SEEDS PER SPIKELET			6	6	OAT_HISTORICAL_GREENHOUSE.OBS.PGRC.2004
																												107558	CN 18136	CN 18136 100 SD	OAT	GLUME LENGTH			22.54	22.54	OAT_HISTORICAL_GREENHOUSE.OBS.PGRC.2004								Semi erect	5
																												107559	CN 18136	CN 18136 100 SD	OAT	LEAF LENGTH			16.6667	16.6667	OAT_HISTORICAL_GREENHOUSE.OBS.PGRC.2004
																												107560	CN 18136	CN 18136 100 SD	OAT	LEAF WIDTH			7.33333	7.33333	OAT_HISTORICAL_GREENHOUSE.OBS.PGRC.2004								Erect	7
																												107561	CN 18136	CN 18136 100 SD	OAT	LEMMA LENGTH			24.44	24.44	OAT_HISTORICAL_GREENHOUSE.OBS.PGRC.2004
																												107819	CN 19178	CN 19178 100 SD	OAT	PANICLE LENGTH			10.6667	10.6667	OAT_HISTORICAL.OBS.PGRC.2004					13	Panicle: density	85-92	Lax	1
																												107820	CN 19178	CN 19178 100 SD	OAT	PANICLE LENGTH			18	18	OAT_HISTORICAL_GREENHOUSE.OBS.PGRC.2004
																												107821	CN 19178	CN 19178 100 SD	OAT	PLANT HEIGHT			130	130	OAT_HISTORICAL_GREENHOUSE.OBS.PGRC.2004								Intermediate	5
																												107822	CN 19178	CN 19178 100 SD	OAT	SEEDS PER SPIKELET			3	3	OAT_HISTORICAL_GREENHOUSE.OBS.PGRC.2004
																												107823	CN 19178	CN 19178 100 SD	OAT	SEEDS PER SPIKELET			3	3	OAT_HISTORICAL.OBS.PGRC.2004								Dense	9
																												107824	CN 19178	CN 19178 100 SD	OAT	GLUME LENGTH			32.95	32.95	OAT_HISTORICAL_GREENHOUSE.OBS.PGRC.2004
																												107825	CN 19178	CN 19178 100 SD	OAT	GLUME LENGTH			36.1133	36.1133	OAT_HISTORICAL.OBS.PGRC.2004					14	Panicle: length	92		(cm)
																												107826	CN 19178	CN 19178 100 SD	OAT	LEAF LENGTH			10.6667	10.6667	OAT_HISTORICAL_GREENHOUSE.OBS.PGRC.2004
																												107827	CN 19178	CN 19178 100 SD	OAT	LEAF WIDTH			2.66667	2.66667	OAT_HISTORICAL_GREENHOUSE.OBS.PGRC.2004					15	Plant height	80-92		(cm)
																												107828	CN 19178	CN 19178 100 SD	OAT	LEMMA LENGTH			29.08	29.08	OAT_HISTORICAL_GREENHOUSE.OBS.PGRC.2004
																												107829	CN 19178	CN 19178 100 SD	OAT	LEMMA LENGTH			31.4067	31.4067	OAT_HISTORICAL.OBS.PGRC.2004					16	Straw: breakage (cultivated oats only)	92	None	1
																												107830	CN 19530	CN 19530 100 SD	OAT	PANICLE LENGTH			28	28	OAT_HISTORICAL_GREENHOUSE.OBS.PGRC.2008
																												107831	CN 19530	CN 19530 100 SD	OAT	PANICLE LENGTH			30	30	OAT_HISTORICAL_GREENHOUSE.OBS.PGRC.2008								Very few	2
																												107832	CN 19530	CN 19530 100 SD	OAT	PANICLE LENGTH			39	39	OAT_HISTORICAL_GREENHOUSE.OBS.PGRC.2004
																												107833	CN 19530	CN 19530 100 SD	OAT	PLANT HEIGHT			170	170	OAT_HISTORICAL_GREENHOUSE.OBS.PGRC.2004								Intermediate	5
																												107834	CN 19530	CN 19530 100 SD	OAT	SEEDS PER SPIKELET			2	2	OAT_HISTORICAL_GREENHOUSE.OBS.PGRC.2008
																												107835	CN 19530	CN 19530 100 SD	OAT	SEEDS PER SPIKELET			3	3	OAT_HISTORICAL_GREENHOUSE.OBS.PGRC.2004								All plants	9
																												107836	CN 19530	CN 19530 100 SD	OAT	GLUME LENGTH			16.4367	16.4367	OAT_HISTORICAL_GREENHOUSE.OBS.PGRC.2008
																												107837	CN 19530	CN 19530 100 SD	OAT	GLUME LENGTH			17.52	17.52	OAT_HISTORICAL_GREENHOUSE.OBS.PGRC.2004					17	Glumes: length of longer of the two glumes (wild oats only)	85-92		(mm)
																												107838	CN 19530	CN 19530 100 SD	OAT	GLUME LENGTH			18.0367	18.0367	OAT_HISTORICAL_GREENHOUSE.OBS.PGRC.2008
																												107839	CN 19530	CN 19530 100 SD	OAT	LEMMA LENGTH			11.6667	11.6667	OAT_HISTORICAL_GREENHOUSE.OBS.PGRC.2008					18	Glumes: relative length (wild oats only)	85-92	Equal	1
																												107840	CN 19530	CN 19530 100 SD	OAT	LEMMA LENGTH			11.78	11.78	OAT_HISTORICAL_GREENHOUSE.OBS.PGRC.2008
																												107841	CN 19530	CN 19530 100 SD	OAT	LEMMA LENGTH			12.94	12.94	OAT_HISTORICAL_GREENHOUSE.OBS.PGRC.2004								Unequal	9
																												107842	CN 19991	CN 19991 100 SD	OAT	PANICLE LENGTH			15.3333	15.3333	OAT_HISTORICAL.OBS.PGRC.2004
																												107843	CN 19991	CN 19991 100 SD	OAT	PANICLE LENGTH			16	16	OAT_HISTORICAL_GREENHOUSE.OBS.PGRC.2004					19	Spikelets: number of seeds	92		#
																												107844	CN 19991	CN 19991 100 SD	OAT	PANICLE LENGTH			18	18	OAT_HISTORICAL_GREENHOUSE.OBS.PGRC.2008
																												107845	CN 19991	CN 19991 100 SD	OAT	PLANT HEIGHT			130	130	OAT_HISTORICAL_GREENHOUSE.OBS.PGRC.2004					20	Spikelet: disarticulation	92	Only by fracture	1
																												107846	CN 19991	CN 19991 100 SD	OAT	SEEDS PER SPIKELET			2	2	OAT_HISTORICAL_GREENHOUSE.OBS.PGRC.2008
																												107847	CN 19991	CN 19991 100 SD	OAT	SEEDS PER SPIKELET			3	3	OAT_HISTORICAL_GREENHOUSE.OBS.PGRC.2004								Entire spikelet without glumes	2
																												107848	CN 19991	CN 19991 100 SD	OAT	SEEDS PER SPIKELET			3	3	OAT_HISTORICAL.OBS.PGRC.2004
																												107849	CN 19991	CN 19991 100 SD	OAT	GLUME LENGTH			25.45	25.45	OAT_HISTORICAL_GREENHOUSE.OBS.PGRC.2008								Single florets	3
																												107850	CN 19991	CN 19991 100 SD	OAT	GLUME LENGTH			25.63	25.63	OAT_HISTORICAL_GREENHOUSE.OBS.PGRC.2004
																												107851	CN 19991	CN 19991 100 SD	OAT	GLUME LENGTH			26.1333	26.1333	OAT_HISTORICAL.OBS.PGRC.2004					21	Lemma (if lemma biaristulate): length of lemma (first floret) without tip awn	85-92		(mm)
																												107852	CN 19991	CN 19991 100 SD	OAT	LEMMA LENGTH			19.4833	19.4833	OAT_HISTORICAL_GREENHOUSE.OBS.PGRC.2008
																												107853	CN 19991	CN 19991 100 SD	OAT	LEMMA LENGTH			21.18	21.18	OAT_HISTORICAL_GREENHOUSE.OBS.PGRC.2004					22	Lemma (if biaristulate): length of tip-awn (first floret)	85-92		(mm)
																												107854	CN 19991	CN 19991 100 SD	OAT	LEMMA LENGTH			21.8033	21.8033	OAT_HISTORICAL.OBS.PGRC.2004
																												107866	CN 21305	CN 21305 100 SD	OAT	PANICLE LENGTH			17	17	OAT_HISTORICAL_GREENHOUSE.OBS.PGRC.2004					23	Lemma (if biaristulate): ratio length of tip-awn to lemma (first floret)	85-92		#
																												107867	CN 21305	CN 21305 100 SD	OAT	PLANT HEIGHT			140	140	OAT_HISTORICAL_GREENHOUSE.OBS.PGRC.2004
																												107868	CN 21305	CN 21305 100 SD	OAT	SEEDS PER SPIKELET			2	2	OAT_HISTORICAL_GREENHOUSE.OBS.PGRC.2004					24	Lemma: colour	92	Black	1
																												107869	CN 21305	CN 21305 100 SD	OAT	GLUME LENGTH			26.99	26.99	OAT_HISTORICAL_GREENHOUSE.OBS.PGRC.2004
																												107870	CN 21305	CN 21305 100 SD	OAT	LEAF LENGTH			8	8	OAT_HISTORICAL_GREENHOUSE.OBS.PGRC.2004								Black and white	1A
																												107871	CN 21305	CN 21305 100 SD	OAT	LEAF WIDTH			6.33333	6.33333	OAT_HISTORICAL_GREENHOUSE.OBS.PGRC.2004
																												107872	CN 21305	CN 21305 100 SD	OAT	LEMMA LENGTH			18.43	18.43	OAT_HISTORICAL_GREENHOUSE.OBS.PGRC.2004								Black and brown	1B
																												107873	CN 21405	CN 21405 100 SD	OAT	PANICLE LENGTH			23	23	OAT_HISTORICAL.OBS.PGRC.2004
																												107874	CN 21405	CN 21405 100 SD	OAT	SEEDS PER SPIKELET			2	2	OAT_HISTORICAL.OBS.PGRC.2004								Brown	3
																												107875	CN 21405	CN 21405 100 SD	OAT	GLUME LENGTH			31.64	31.64	OAT_HISTORICAL.OBS.PGRC.2004
																												107876	CN 21405	CN 21405 100 SD	OAT	LEMMA LENGTH			18.3667	18.3667	OAT_HISTORICAL.OBS.PGRC.2004								Brown and white	3A
																												107894	CN 21782	CN 21782 100 SD	OAT	PANICLE LENGTH			23	23	OAT_HISTORICAL_GREENHOUSE.OBS.PGRC.2004
																												107895	CN 21782	CN 21782 100 SD	OAT	PANICLE LENGTH			24.3333	24.3333	OAT_HISTORICAL_GREENHOUSE.OBS.PGRC.2008								Grey	4
																												107896	CN 21782	CN 21782 100 SD	OAT	PLANT HEIGHT			160	160	OAT_HISTORICAL_GREENHOUSE.OBS.PGRC.2004
																												107897	CN 21782	CN 21782 100 SD	OAT	SEEDS PER SPIKELET			3	3	OAT_HISTORICAL_GREENHOUSE.OBS.PGRC.2004								Purple	5
																												107898	CN 21782	CN 21782 100 SD	OAT	SEEDS PER SPIKELET			4	4	OAT_HISTORICAL_GREENHOUSE.OBS.PGRC.2008
																												107899	CN 21782	CN 21782 100 SD	OAT	GLUME LENGTH			31.21	31.21	OAT_HISTORICAL_GREENHOUSE.OBS.PGRC.2004								Red	6
																												107900	CN 21782	CN 21782 100 SD	OAT	GLUME LENGTH			36.9867	36.9867	OAT_HISTORICAL_GREENHOUSE.OBS.PGRC.2008
																												107901	CN 21782	CN 21782 100 SD	OAT	LEMMA LENGTH			28.52	28.52	OAT_HISTORICAL_GREENHOUSE.OBS.PGRC.2004								Tan	7
																												107902	CN 21782	CN 21782 100 SD	OAT	LEMMA LENGTH			30.8533	30.8533	OAT_HISTORICAL_GREENHOUSE.OBS.PGRC.2008
																												107903	CN 21939	CN 21939 100 SD	OAT	PANICLE LENGTH			32	32	OAT_HISTORICAL_GREENHOUSE.OBS.PGRC.2004								White/amber	8
																												107904	CN 21939	CN 21939 100 SD	OAT	PLANT HEIGHT			145	145	OAT_HISTORICAL_GREENHOUSE.OBS.PGRC.2004
																												107905	CN 21939	CN 21939 100 SD	OAT	SEEDS PER SPIKELET			2	2	OAT_HISTORICAL_GREENHOUSE.OBS.PGRC.2004								Yellow	9
																												107906	CN 21939	CN 21939 100 SD	OAT	GLUME LENGTH			23.58	23.58	OAT_HISTORICAL_GREENHOUSE.OBS.PGRC.2004
																												107907	CN 21939	CN 21939 100 SD	OAT	LEAF LENGTH			13.6667	13.6667	OAT_HISTORICAL_GREENHOUSE.OBS.PGRC.2004					25	Lemma: hairiness (first floret)	85-92	Glabrous	1
																												107908	CN 21939	CN 21939 100 SD	OAT	LEAF WIDTH			4.33333	4.33333	OAT_HISTORICAL_GREENHOUSE.OBS.PGRC.2004
																												107909	CN 21939	CN 21939 100 SD	OAT	LEMMA LENGTH			17.48	17.48	OAT_HISTORICAL_GREENHOUSE.OBS.PGRC.2004								Slightly pubescent; hairs only at base and insertion of dorsal awn	3
																												107910	CN 21941	CN 21941 100 SD	OAT	PANICLE LENGTH			21	21	OAT_HISTORICAL_GREENHOUSE.OBS.PGRC.2004
																												107911	CN 21941	CN 21941 100 SD	OAT	PLANT HEIGHT			150	150	OAT_HISTORICAL_GREENHOUSE.OBS.PGRC.2004								Moderately pubescent; only up to insertion of dorsal awn	5
																												107912	CN 21941	CN 21941 100 SD	OAT	SEEDS PER SPIKELET			2	2	OAT_HISTORICAL_GREENHOUSE.OBS.PGRC.2004
																												107913	CN 21941	CN 21941 100 SD	OAT	GLUME LENGTH			20.65	20.65	OAT_HISTORICAL_GREENHOUSE.OBS.PGRC.2004								Highly pubescent; hairs also above dorsal awn insertion	7
																												107914	CN 21941	CN 21941 100 SD	OAT	LEAF LENGTH			9	9	OAT_HISTORICAL_GREENHOUSE.OBS.PGRC.2004
																												107915	CN 21941	CN 21941 100 SD	OAT	LEAF WIDTH			3.66667	3.66667	OAT_HISTORICAL_GREENHOUSE.OBS.PGRC.2004					26	Lemma: awnedness, dorsal awns	85-92	No awns	1
																												107916	CN 21941	CN 21941 100 SD	OAT	LEMMA LENGTH			16.19	16.19	OAT_HISTORICAL_GREENHOUSE.OBS.PGRC.2004
																												107917	CN 21955	CN 21955 100 SD	OAT	PANICLE LENGTH			19	19	OAT_HISTORICAL_GREENHOUSE.OBS.PGRC.2004								Seldom, irregular	3
																												107918	CN 21955	CN 21955 100 SD	OAT	PLANT HEIGHT			115	115	OAT_HISTORICAL_GREENHOUSE.OBS.PGRC.2004
																												107919	CN 21955	CN 21955 100 SD	OAT	SEEDS PER SPIKELET			2	2	OAT_HISTORICAL_GREENHOUSE.OBS.PGRC.2004
																												107920	CN 21955	CN 21955 100 SD	OAT	GLUME LENGTH			24.72	24.72	OAT_HISTORICAL_GREENHOUSE.OBS.PGRC.2004
																												107921	CN 21955	CN 21955 100 SD	OAT	LEAF LENGTH			15	15	OAT_HISTORICAL_GREENHOUSE.OBS.PGRC.2004								Intermediate; only first floret with awn	5
																												107922	CN 21955	CN 21955 100 SD	OAT	LEAF WIDTH			4	4	OAT_HISTORICAL_GREENHOUSE.OBS.PGRC.2004
																												107923	CN 21955	CN 21955 100 SD	OAT	LEMMA LENGTH			17.24	17.24	OAT_HISTORICAL_GREENHOUSE.OBS.PGRC.2004
																												107935	CN 21989	CN 21989 100 SD	OAT	PANICLE LENGTH			18	18	OAT_HISTORICAL_GREENHOUSE.OBS.PGRC.2004								One or two with awn	6
																												107936	CN 21989	CN 21989 100 SD	OAT	PANICLE LENGTH			18.6667	18.6667	OAT_HISTORICAL.OBS.PGRC.2004
																												107937	CN 21989	CN 21989 100 SD	OAT	PLANT HEIGHT			170	170	OAT_HISTORICAL_GREENHOUSE.OBS.PGRC.2004								First and second floret awned	7
																												107938	CN 21989	CN 21989 100 SD	OAT	SEEDS PER SPIKELET			3	3	OAT_HISTORICAL_GREENHOUSE.OBS.PGRC.2004
																												107939	CN 21989	CN 21989 100 SD	OAT	SEEDS PER SPIKELET			3	3	OAT_HISTORICAL.OBS.PGRC.2004
																												107940	CN 21989	CN 21989 100 SD	OAT	GLUME LENGTH			35.3067	35.3067	OAT_HISTORICAL.OBS.PGRC.2004								First, second and further florets with awns	9
																												107941	CN 21989	CN 21989 100 SD	OAT	GLUME LENGTH			38.74	38.74	OAT_HISTORICAL_GREENHOUSE.OBS.PGRC.2004
																												107942	CN 21989	CN 21989 100 SD	OAT	LEAF LENGTH			9	9	OAT_HISTORICAL_GREENHOUSE.OBS.PGRC.2004					27	Lemma (if with dorsal awn): dorsal awn type (first floret)	85-92	Straight	1
																												107943	CN 21989	CN 21989 100 SD	OAT	LEAF WIDTH			4.66667	4.66667	OAT_HISTORICAL_GREENHOUSE.OBS.PGRC.2004
																												107944	CN 21989	CN 21989 100 SD	OAT	LEMMA LENGTH			24.09	24.09	OAT_HISTORICAL_GREENHOUSE.OBS.PGRC.2004								Subgeniculate	5
																												107945	CN 21989	CN 21989 100 SD	OAT	LEMMA LENGTH			26.6067	26.6067	OAT_HISTORICAL.OBS.PGRC.2004
																												107946	CN 21992	CN 21992 100 SD	OAT	PANICLE LENGTH			16	16	OAT_HISTORICAL_GREENHOUSE.OBS.PGRC.2004								Geniculate	9
																												107947	CN 21992	CN 21992 100 SD	OAT	PANICLE LENGTH			9	9	OAT_HISTORICAL.OBS.PGRC.2004
																												107948	CN 21992	CN 21992 100 SD	OAT	PLANT HEIGHT			105	105	OAT_HISTORICAL_GREENHOUSE.OBS.PGRC.2004					28	Lemma (if with dorsal awn): position of dorsal awn insertion (first floret)	85-92	1/4 from base of lemma	1
																												107949	CN 21992	CN 21992 100 SD	OAT	SEEDS PER SPIKELET			2	2	OAT_HISTORICAL_GREENHOUSE.OBS.PGRC.2004
																												107950	CN 21992	CN 21992 100 SD	OAT	SEEDS PER SPIKELET			2	2	OAT_HISTORICAL.OBS.PGRC.2004								1/3 from base of lemma	2
																												107951	CN 21992	CN 21992 100 SD	OAT	GLUME LENGTH			27.3033	27.3033	OAT_HISTORICAL.OBS.PGRC.2004
																												107952	CN 21992	CN 21992 100 SD	OAT	GLUME LENGTH			28.05	28.05	OAT_HISTORICAL_GREENHOUSE.OBS.PGRC.2004								Middle of lemma	3
																												107953	CN 21992	CN 21992 100 SD	OAT	LEMMA LENGTH			14.77	14.77	OAT_HISTORICAL_GREENHOUSE.OBS.PGRC.2004
																												107954	CN 21992	CN 21992 100 SD	OAT	LEMMA LENGTH			17.64	17.64	OAT_HISTORICAL.OBS.PGRC.2004								2/3 from base of lemma	4
																												107955	CN 21993	CN 21993 100 SD	OAT	PANICLE LENGTH			18	18	OAT_HISTORICAL.OBS.PGRC.2008
																												107956	CN 21993	CN 21993 100 SD	OAT	PANICLE LENGTH			26	26	OAT_HISTORICAL_GREENHOUSE.OBS.PGRC.2004								Upper 1/4 of lemma	5
																												107957	CN 21993	CN 21993 100 SD	OAT	PLANT HEIGHT			116	116	OAT_HISTORICAL_DIPLOID.OBS.PGRC.2008
																												107958	CN 21993	CN 21993 100 SD	OAT	PLANT HEIGHT			116	116	OAT_HISTORICAL.OBS.PGRC.2008					29	Lemma (wild species only): shape of lemma tip (first floret)	85-92	Bilobed	1
																												107959	CN 21993	CN 21993 100 SD	OAT	PLANT HEIGHT			165	165	OAT_HISTORICAL_GREENHOUSE.OBS.PGRC.2004
																												107960	CN 21993	CN 21993 100 SD	OAT	SEEDS PER SPIKELET			2	2	OAT_HISTORICAL_GREENHOUSE.OBS.PGRC.2004								Bidenticulate	2
																												107961	CN 21993	CN 21993 100 SD	OAT	SEEDS PER SPIKELET			2	2	OAT_HISTORICAL.OBS.PGRC.2008
																												107962	CN 21993	CN 21993 100 SD	OAT	GLUME LENGTH			13.88	13.88	OAT_HISTORICAL.OBS.PGRC.2008								Bisubulate	3
																												107963	CN 21993	CN 21993 100 SD	OAT	GLUME LENGTH			16.83	16.83	OAT_HISTORICAL_GREENHOUSE.OBS.PGRC.2004
																												107964	CN 21993	CN 21993 100 SD	OAT	LEAF LENGTH			8.33333	8.33333	OAT_HISTORICAL_GREENHOUSE.OBS.PGRC.2004								Biaristulate	4
																												107965	CN 21993	CN 21993 100 SD	OAT	LEAF WIDTH			4.33333	4.33333	OAT_HISTORICAL_GREENHOUSE.OBS.PGRC.2004
																												107966	CN 21993	CN 21993 100 SD	OAT	LEMMA LENGTH			11.89	11.89	OAT_HISTORICAL.OBS.PGRC.2008					30	Lemma (wild species only): presence and number of minute teeth at tip (first floret)	85-92	No tooth	1
																												107967	CN 21993	CN 21993 100 SD	OAT	LEMMA LENGTH			12.47	12.47	OAT_HISTORICAL_GREENHOUSE.OBS.PGRC.2004
																												107968	CN 21996	CN 21996 100 SD	OAT	PANICLE LENGTH			20.6667	20.6667	OAT_HISTORICAL.OBS.PGRC.2008								One lateral tooth	2
																												107969	CN 21996	CN 21996 100 SD	OAT	PANICLE LENGTH			25	25	OAT_HISTORICAL_GREENHOUSE.OBS.PGRC.2004
																												107970	CN 21996	CN 21996 100 SD	OAT	PLANT HEIGHT			140	140	OAT_HISTORICAL_GREENHOUSE.OBS.PGRC.2004								Two lateral teeth	3
																												107971	CN 21996	CN 21996 100 SD	OAT	PLANT HEIGHT			96	96	OAT_HISTORICAL_DIPLOID.OBS.PGRC.2008
																												107972	CN 21996	CN 21996 100 SD	OAT	PLANT HEIGHT			96	96	OAT_HISTORICAL.OBS.PGRC.2008					31	Floret (wild species only): shape of the first floret’s scar	92	Oval to round	1
																												107973	CN 21996	CN 21996 100 SD	OAT	SEEDS PER SPIKELET			1	1	OAT_HISTORICAL_GREENHOUSE.OBS.PGRC.2004
																												107974	CN 21996	CN 21996 100 SD	OAT	SEEDS PER SPIKELET			2	2	OAT_HISTORICAL.OBS.PGRC.2008								Heart-shaped or slightly so	2
																												107975	CN 21996	CN 21996 100 SD	OAT	GLUME LENGTH			17.89	17.89	OAT_HISTORICAL.OBS.PGRC.2008
																												107976	CN 21996	CN 21996 100 SD	OAT	GLUME LENGTH			21.22	21.22	OAT_HISTORICAL_GREENHOUSE.OBS.PGRC.2004								Elliptic	3
																												107977	CN 21996	CN 21996 100 SD	OAT	LEAF LENGTH			11.3333	11.3333	OAT_HISTORICAL_GREENHOUSE.OBS.PGRC.2004
																												107978	CN 21996	CN 21996 100 SD	OAT	LEAF WIDTH			4	4	OAT_HISTORICAL_GREENHOUSE.OBS.PGRC.2004								Narrow elliptic	4
																												107979	CN 21996	CN 21996 100 SD	OAT	LEMMA LENGTH			14.64	14.64	OAT_HISTORICAL_GREENHOUSE.OBS.PGRC.2004
																												107980	CN 21996	CN 21996 100 SD	OAT	LEMMA LENGTH			16.16	16.16	OAT_HISTORICAL.OBS.PGRC.2008								Linear	5
																												107981	CN 21997	CN 21997 100 SD	OAT	PANICLE LENGTH			24	24	OAT_HISTORICAL_GREENHOUSE.OBS.PGRC.2004
																												107982	CN 21997	CN 21997 100 SD	OAT	PANICLE LENGTH			24	24	OAT_HISTORICAL.OBS.PGRC.2008					32	Floret: hairiness (scar, first floret)	85-92	Glabrous	1
																												107983	CN 21997	CN 21997 100 SD	OAT	PLANT HEIGHT			118	118	OAT_HISTORICAL_DIPLOID.OBS.PGRC.2008
																												107984	CN 21997	CN 21997 100 SD	OAT	PLANT HEIGHT			118	118	OAT_HISTORICAL.OBS.PGRC.2008								Slightly pubescent	3
																												107985	CN 21997	CN 21997 100 SD	OAT	PLANT HEIGHT			185	185	OAT_HISTORICAL_GREENHOUSE.OBS.PGRC.2004
																												107986	CN 21997	CN 21997 100 SD	OAT	SEEDS PER SPIKELET			1	1	OAT_HISTORICAL_GREENHOUSE.OBS.PGRC.2004								Moderately pubescent	5
																												107987	CN 21997	CN 21997 100 SD	OAT	SEEDS PER SPIKELET			2	2	OAT_HISTORICAL.OBS.PGRC.2008
																												107988	CN 21997	CN 21997 100 SD	OAT	GLUME LENGTH			17.7733	17.7733	OAT_HISTORICAL.OBS.PGRC.2008								Highly pubescent	7
																												107989	CN 21997	CN 21997 100 SD	OAT	GLUME LENGTH			21.8	21.8	OAT_HISTORICAL_GREENHOUSE.OBS.PGRC.2004
																												107990	CN 21997	CN 21997 100 SD	OAT	LEAF LENGTH			9.33333	9.33333	OAT_HISTORICAL_GREENHOUSE.OBS.PGRC.2004					33	Spikelet: separation of the second rachilla segment (only in species without seed shattering)	92	Acrofracture (rachilla segment seaparates from second floret; disarticulation)	1
																												107991	CN 21997	CN 21997 100 SD	OAT	LEAF WIDTH			4.66667	4.66667	OAT_HISTORICAL_GREENHOUSE.OBS.PGRC.2004
																												107992	CN 21997	CN 21997 100 SD	OAT	LEMMA LENGTH			14.71	14.71	OAT_HISTORICAL_GREENHOUSE.OBS.PGRC.2004								Heterofracture (rachilla segment breaks irregularly)	2
																												107993	CN 21997	CN 21997 100 SD	OAT	LEMMA LENGTH			14.8367	14.8367	OAT_HISTORICAL.OBS.PGRC.2008
																												107994	CN 22002	CN 22002 100 SD	OAT	PANICLE LENGTH			18.6667	18.6667	OAT_HISTORICAL.OBS.PGRC.2008								Basifracture (rachilla segment remains attached to second floret)	3
																												107995	CN 22002	CN 22002 100 SD	OAT	PANICLE LENGTH			25	25	OAT_HISTORICAL_GREENHOUSE.OBS.PGRC.2004
																												107996	CN 22002	CN 22002 100 SD	OAT	PLANT HEIGHT			120	120	OAT_HISTORICAL_DIPLOID.OBS.PGRC.2008					34	Seed: shattering	92	None	1
																												107997	CN 22002	CN 22002 100 SD	OAT	PLANT HEIGHT			120	120	OAT_HISTORICAL.OBS.PGRC.2008
																												107998	CN 22002	CN 22002 100 SD	OAT	PLANT HEIGHT			200	200	OAT_HISTORICAL_GREENHOUSE.OBS.PGRC.2004								Intermediate	5
																												107999	CN 22002	CN 22002 100 SD	OAT	SEEDS PER SPIKELET			2	2	OAT_HISTORICAL_GREENHOUSE.OBS.PGRC.2004
																												108000	CN 22002	CN 22002 100 SD	OAT	SEEDS PER SPIKELET			2	2	OAT_HISTORICAL.OBS.PGRC.2008								Severe (>50%)	9
																												108001	CN 22002	CN 22002 100 SD	OAT	GLUME LENGTH			15.02	15.02	OAT_HISTORICAL.OBS.PGRC.2008
																												108002	CN 22002	CN 22002 100 SD	OAT	GLUME LENGTH			21.29	21.29	OAT_HISTORICAL_GREENHOUSE.OBS.PGRC.2004					35	Days to maturity (50 % of plants) from sowing	92		#
																												108003	CN 22002	CN 22002 100 SD	OAT	LEAF LENGTH			11	11	OAT_HISTORICAL_GREENHOUSE.OBS.PGRC.2004
																												108004	CN 22002	CN 22002 100 SD	OAT	LEAF WIDTH			4.33333	4.33333	OAT_HISTORICAL_GREENHOUSE.OBS.PGRC.2004					36	Seed: kernel covering (hulless-hulled)	92	Kernel covered by lemma	1
																												108005	CN 22002	CN 22002 100 SD	OAT	LEMMA LENGTH			13.27	13.27	OAT_HISTORICAL_GREENHOUSE.OBS.PGRC.2004
																												108006	CN 22002	CN 22002 100 SD	OAT	LEMMA LENGTH			13.59	13.59	OAT_HISTORICAL.OBS.PGRC.2008								Intermediate	5
																												108007	CN 22004	CN 22004 100 SD	OAT	PANICLE LENGTH			27.6667	27.6667	OAT_HISTORICAL.OBS.PGRC.2004
																												108008	CN 22004	CN 22004 100 SD	OAT	PANICLE LENGTH			29	29	OAT_HISTORICAL_GREENHOUSE.OBS.PGRC.2004								Kernel naked	9
																												108009	CN 22004	CN 22004 100 SD	OAT	PLANT HEIGHT			130	130	OAT_HISTORICAL_GREENHOUSE.OBS.PGRC.2004
																												108010	CN 22004	CN 22004 100 SD	OAT	SEEDS PER SPIKELET			2	2	OAT_HISTORICAL_GREENHOUSE.OBS.PGRC.2004					37	Seed: weight of 1000 seeds	92		(g)
																												108011	CN 22004	CN 22004 100 SD	OAT	SEEDS PER SPIKELET			2	2	OAT_HISTORICAL.OBS.PGRC.2004
																												108012	CN 22004	CN 22004 100 SD	OAT	GLUME LENGTH			22.3167	22.3167	OAT_HISTORICAL.OBS.PGRC.2004					Quality traits and chromosome numbers
																												108013	CN 22004	CN 22004 100 SD	OAT	GLUME LENGTH			23.55	23.55	OAT_HISTORICAL_GREENHOUSE.OBS.PGRC.2004
																												108014	CN 22004	CN 22004 100 SD	OAT	LEAF LENGTH			9	9	OAT_HISTORICAL_GREENHOUSE.OBS.PGRC.2004					38	Seed: percentage hull	92		(%)
																												108015	CN 22004	CN 22004 100 SD	OAT	LEAF WIDTH			3.66667	3.66667	OAT_HISTORICAL_GREENHOUSE.OBS.PGRC.2004
																												108016	CN 22004	CN 22004 100 SD	OAT	LEMMA LENGTH			15.08	15.08	OAT_HISTORICAL_GREENHOUSE.OBS.PGRC.2004					39	Seed: oil and lipids percent	92		(%)
																												108017	CN 22004	CN 22004 100 SD	OAT	LEMMA LENGTH			17.4267	17.4267	OAT_HISTORICAL.OBS.PGRC.2004
																												108018	CN 22005	CN 22005 100 SD	OAT	PANICLE LENGTH			26	26	OAT_HISTORICAL_GREENHOUSE.OBS.PGRC.2004					40	Seed: beta glucan percent	92		(%)
																												108019	CN 22005	CN 22005 100 SD	OAT	PANICLE LENGTH			30	30	OAT_HISTORICAL.OBS.PGRC.2004
																												108020	CN 22005	CN 22005 100 SD	OAT	PLANT HEIGHT			135	135	OAT_HISTORICAL_GREENHOUSE.OBS.PGRC.2004					41	Seed: protein percent	92		(%)
																												108021	CN 22005	CN 22005 100 SD	OAT	SEEDS PER SPIKELET			2	2	OAT_HISTORICAL_GREENHOUSE.OBS.PGRC.2004
																												108022	CN 22005	CN 22005 100 SD	OAT	SEEDS PER SPIKELET			2	2	OAT_HISTORICAL.OBS.PGRC.2004					42	Chromosome number	5	2n = 14	14
																												108023	CN 22005	CN 22005 100 SD	OAT	GLUME LENGTH			20.02	20.02	OAT_HISTORICAL_GREENHOUSE.OBS.PGRC.2004
																												108024	CN 22005	CN 22005 100 SD	OAT	GLUME LENGTH			21.3667	21.3667	OAT_HISTORICAL.OBS.PGRC.2004								2n = 28	28
																												108025	CN 22005	CN 22005 100 SD	OAT	LEAF LENGTH			12.3333	12.3333	OAT_HISTORICAL_GREENHOUSE.OBS.PGRC.2004
																												108026	CN 22005	CN 22005 100 SD	OAT	LEAF WIDTH			3.66667	3.66667	OAT_HISTORICAL_GREENHOUSE.OBS.PGRC.2004								2n = 42	42
																												108027	CN 22005	CN 22005 100 SD	OAT	LEMMA LENGTH			14.76	14.76	OAT_HISTORICAL_GREENHOUSE.OBS.PGRC.2004
																												108028	CN 22005	CN 22005 100 SD	OAT	LEMMA LENGTH			16.62	16.62	OAT_HISTORICAL.OBS.PGRC.2004					Disease Resistances
																												108029	CN 25974	CN 25974 100 SD	OAT	PANICLE LENGTH			19	19	OAT_HISTORICAL.OBS.PGRC.2004
																												108030	CN 25974	CN 25974 100 SD	OAT	SEEDS PER SPIKELET			3	3	OAT_HISTORICAL.OBS.PGRC.2004					43	Disease: crown rust (Puccinia coronata), (cultivated oats only)		Very resistant	1
																												108031	CN 25974	CN 25974 100 SD	OAT	GLUME LENGTH			30.1533	30.1533	OAT_HISTORICAL.OBS.PGRC.2004
																												108032	CN 25974	CN 25974 100 SD	OAT	LEMMA LENGTH			25.4767	25.4767	OAT_HISTORICAL.OBS.PGRC.2004									2
																												108071	CN 24167	CN 24167 100 SD	OAT	PANICLE LENGTH			24.3333	24.3333	OAT_HISTORICAL.OBS.PGRC.2005
																												108072	CN 24167	CN 24167 100 SD	OAT	PANICLE LENGTH			26.6667	26.6667	OAT_HISTORICAL.OBS.PGRC.2004									3
																												108073	CN 24167	CN 24167 100 SD	OAT	PANICLE LENGTH			29	29	OAT_HISTORICAL_GREENHOUSE.OBS.PGRC.2004
																												108074	CN 24167	CN 24167 100 SD	OAT	PLANT HEIGHT			160	160	OAT_HISTORICAL_GREENHOUSE.OBS.PGRC.2004									4
																												108075	CN 24167	CN 24167 100 SD	OAT	SEEDS PER SPIKELET			2	2	OAT_HISTORICAL_GREENHOUSE.OBS.PGRC.2004
																												108076	CN 24167	CN 24167 100 SD	OAT	SEEDS PER SPIKELET			3	3	OAT_HISTORICAL.OBS.PGRC.2004								Intermediate	5
																												108077	CN 24167	CN 24167 100 SD	OAT	GLUME LENGTH			20.5	20.5	OAT_HISTORICAL_GREENHOUSE.OBS.PGRC.2004
																												108078	CN 24167	CN 24167 100 SD	OAT	GLUME LENGTH			20.7633	20.7633	OAT_HISTORICAL.OBS.PGRC.2005									6
																												108079	CN 24167	CN 24167 100 SD	OAT	GLUME LENGTH			21.5867	21.5867	OAT_HISTORICAL.OBS.PGRC.2004
																												108080	CN 24167	CN 24167 100 SD	OAT	LEAF LENGTH			15.6667	15.6667	OAT_HISTORICAL_GREENHOUSE.OBS.PGRC.2004									7
																												108081	CN 24167	CN 24167 100 SD	OAT	LEAF WIDTH			5	5	OAT_HISTORICAL_GREENHOUSE.OBS.PGRC.2004
																												108082	CN 24167	CN 24167 100 SD	OAT	LEMMA LENGTH			15.97	15.97	OAT_HISTORICAL_GREENHOUSE.OBS.PGRC.2004									8
																												108083	CN 24167	CN 24167 100 SD	OAT	LEMMA LENGTH			17.4767	17.4767	OAT_HISTORICAL.OBS.PGRC.2004
																												108084	CN 24167	CN 24167 100 SD	OAT	LEMMA LENGTH			22.97	22.97	OAT_HISTORICAL.OBS.PGRC.2005								Very susceptible	9
																												108101	CN 23017	CN 23017 100 SD	OAT	PANICLE LENGTH			13	13	OAT_HISTORICAL.OBS.PGRC.2004
																												108102	CN 23017	CN 23017 100 SD	OAT	SEEDS PER SPIKELET			2	2	OAT_HISTORICAL.OBS.PGRC.2004					44	Disease: stem rust (Puccinia graminis)		See No. 43	2023-01-09
																												108103	CN 23017	CN 23017 100 SD	OAT	GLUME LENGTH			24.5933	24.5933	OAT_HISTORICAL.OBS.PGRC.2004
																												108104	CN 23017	CN 23017 100 SD	OAT	LEMMA LENGTH			18.7367	18.7367	OAT_HISTORICAL.OBS.PGRC.2004					45	Disease: smut (Ustilago kolleri)		See No. 43	2023-01-09
																												108105	CN 23036	CN 23036 100 SD	OAT	PANICLE LENGTH			14.3333	14.3333	OAT_HISTORICAL.OBS.PGRC.2004
																												108106	CN 23036	CN 23036 100 SD	OAT	PANICLE LENGTH			16	16	OAT_HISTORICAL_GREENHOUSE.OBS.PGRC.2004					46	Disease: smut (Ustilago avenae)		See No. 43	2023-01-09
																												108107	CN 23036	CN 23036 100 SD	OAT	PLANT HEIGHT			105	105	OAT_HISTORICAL_GREENHOUSE.OBS.PGRC.2004
																												108108	CN 23036	CN 23036 100 SD	OAT	SEEDS PER SPIKELET			3	3	OAT_HISTORICAL_GREENHOUSE.OBS.PGRC.2004					47	Disease: powdery mildew (Erysiphe graminis)		See No. 43	2023-01-09
																												108109	CN 23036	CN 23036 100 SD	OAT	SEEDS PER SPIKELET			3	3	OAT_HISTORICAL.OBS.PGRC.2004
																												108110	CN 23036	CN 23036 100 SD	OAT	GLUME LENGTH			24.98	24.98	OAT_HISTORICAL_GREENHOUSE.OBS.PGRC.2004					48	Disease: septoria leaf (Septoria ssp.)		See No. 43	2023-01-09
																												108111	CN 23036	CN 23036 100 SD	OAT	GLUME LENGTH			26.3133	26.3133	OAT_HISTORICAL.OBS.PGRC.2004
																												108112	CN 23036	CN 23036 100 SD	OAT	LEAF LENGTH			7	7	OAT_HISTORICAL_GREENHOUSE.OBS.PGRC.2004					49	Disease: septoria stem (Septoria ssp.)		See No. 43	2023-01-09
																												108113	CN 23036	CN 23036 100 SD	OAT	LEAF WIDTH			1.66667	1.66667	OAT_HISTORICAL_GREENHOUSE.OBS.PGRC.2004
																												108114	CN 23036	CN 23036 100 SD	OAT	LEMMA LENGTH			16.15	16.15	OAT_HISTORICAL_GREENHOUSE.OBS.PGRC.2004					50	Disease: Helminthosporium avenae,		See No. 43	2023-01-09
																												108115	CN 23036	CN 23036 100 SD	OAT	LEMMA LENGTH			17.4467	17.4467	OAT_HISTORICAL.OBS.PGRC.2004
																												108120	CN 23043	CN 23043 100 SD	OAT	PANICLE LENGTH			18	18	OAT_HISTORICAL.OBS.PGRC.2004					51	Disease: barley yellow dwarf virus (BYDV)		See No. 43	2023-01-09
																												108121	CN 23043	CN 23043 100 SD	OAT	PANICLE LENGTH			24	24	OAT_HISTORICAL_GREENHOUSE.OBS.PGRC.2004
																												108122	CN 23043	CN 23043 100 SD	OAT	PLANT HEIGHT			155	155	OAT_HISTORICAL_GREENHOUSE.OBS.PGRC.2004					Management Data
																												108123	CN 23043	CN 23043 100 SD	OAT	SEEDS PER SPIKELET			2	2	OAT_HISTORICAL.OBS.PGRC.2004
																												108124	CN 23043	CN 23043 100 SD	OAT	SEEDS PER SPIKELET			3	3	OAT_HISTORICAL_GREENHOUSE.OBS.PGRC.2004					52	Date of sowing	1		(Date)
																												108125	CN 23043	CN 23043 100 SD	OAT	GLUME LENGTH			38.23	38.23	OAT_HISTORICAL_GREENHOUSE.OBS.PGRC.2004
																												108126	CN 23043	CN 23043 100 SD	OAT	GLUME LENGTH			40.6	40.6	OAT_HISTORICAL.OBS.PGRC.2004					53	Days to emegence (seeding rows visible)	2023-10-11
																												108127	CN 23043	CN 23043 100 SD	OAT	LEAF LENGTH			7.66667	7.66667	OAT_HISTORICAL_GREENHOUSE.OBS.PGRC.2004
																												108128	CN 23043	CN 23043 100 SD	OAT	LEAF WIDTH			4.33333	4.33333	OAT_HISTORICAL_GREENHOUSE.OBS.PGRC.2004					54	Days to harvest			#
																												108129	CN 23043	CN 23043 100 SD	OAT	LEMMA LENGTH			25.73	25.73	OAT_HISTORICAL_GREENHOUSE.OBS.PGRC.2004
																												108130	CN 23043	CN 23043 100 SD	OAT	LEMMA LENGTH			31.57	31.57	OAT_HISTORICAL.OBS.PGRC.2004					55	Yield	92		(g) - no plot size provided
																												108131	CN 23044	CN 23044 100 SD	OAT	PANICLE LENGTH			19.3333	19.3333	OAT_HISTORICAL.OBS.PGRC.2004
																												108132	CN 23044	CN 23044 100 SD	OAT	PANICLE LENGTH			26	26	OAT_HISTORICAL_GREENHOUSE.OBS.PGRC.2004					* Stage of ontogenesis according to Zadoks et al. 1974 for determination of the respective character
																												108133	CN 23044	CN 23044 100 SD	OAT	PLANT HEIGHT			155	155	OAT_HISTORICAL_GREENHOUSE.OBS.PGRC.2004
																												108134	CN 23044	CN 23044 100 SD	OAT	SEEDS PER SPIKELET			2	2	OAT_HISTORICAL.OBS.PGRC.2004					Additional characters not found in the PGRC descriptors.
																												108135	CN 23044	CN 23044 100 SD	OAT	SEEDS PER SPIKELET			3	3	OAT_HISTORICAL_GREENHOUSE.OBS.PGRC.2004					The context of these traits may have been lost since they were collected.
																												108136	CN 23044	CN 23044 100 SD	OAT	GLUME LENGTH			37.7733	37.7733	OAT_HISTORICAL.OBS.PGRC.2004					We have left these traits in the summary table despite a lack of context, in case a later interpretation (or units) is found.
																												108137	CN 23044	CN 23044 100 SD	OAT	GLUME LENGTH			38.2	38.2	OAT_HISTORICAL_GREENHOUSE.OBS.PGRC.2004
																												108138	CN 23044	CN 23044 100 SD	OAT	LEAF LENGTH			7.66667	7.66667	OAT_HISTORICAL_GREENHOUSE.OBS.PGRC.2004						Oat type	not in descriptors		No units provided
																												108139	CN 23044	CN 23044 100 SD	OAT	LEAF WIDTH			4	4	OAT_HISTORICAL_GREENHOUSE.OBS.PGRC.2004						SPIKELETS PER PANICLE	not in descriptors		No units provided
																												108140	CN 23044	CN 23044 100 SD	OAT	LEMMA LENGTH			26.19	26.19	OAT_HISTORICAL_GREENHOUSE.OBS.PGRC.2004						STRAW COLOR	not in descriptors		No units provided
																												108141	CN 23044	CN 23044 100 SD	OAT	LEMMA LENGTH			27.4533	27.4533	OAT_HISTORICAL.OBS.PGRC.2004						STRAW LODGING	not in descriptors		No units provided
																												108226	CN 24549	CN 24549 100 SD	OAT	PANICLE LENGTH			14	14	OAT_HISTORICAL_GREENHOUSE.OBS.PGRC.2004						TEST WEIGHT	not in descriptors		No units provided
																												108227	CN 24549	CN 24549 100 SD	OAT	PLANT HEIGHT			50	50	OAT_HISTORICAL_GREENHOUSE.OBS.PGRC.2004
																												108228	CN 24549	CN 24549 100 SD	OAT	SEEDS PER SPIKELET			2	2	OAT_HISTORICAL_GREENHOUSE.OBS.PGRC.2004
																												108229	CN 24549	CN 24549 100 SD	OAT	GLUME LENGTH			26.5	26.5	OAT_HISTORICAL_GREENHOUSE.OBS.PGRC.2004
																												108230	CN 24549	CN 24549 100 SD	OAT	LEAF LENGTH			11.6667	11.6667	OAT_HISTORICAL_GREENHOUSE.OBS.PGRC.2004
																												108231	CN 24549	CN 24549 100 SD	OAT	LEAF WIDTH			4.66667	4.66667	OAT_HISTORICAL_GREENHOUSE.OBS.PGRC.2004
																												108232	CN 24549	CN 24549 100 SD	OAT	LEMMA LENGTH			18.97	18.97	OAT_HISTORICAL_GREENHOUSE.OBS.PGRC.2004
																												110665	CN 29661	CN 29661 100 SD	OAT	PANICLE LENGTH			18	18	OAT_HISTORICAL_GREENHOUSE.OBS.PGRC.2004
																												110666	CN 29661	CN 29661 100 SD	OAT	PANICLE LENGTH			21.6667	21.6667	OAT_HISTORICAL.OBS.PGRC.2008
																												110667	CN 29661	CN 29661 100 SD	OAT	PANICLE LENGTH			22	22	OAT_HISTORICAL.OBS.PGRC.2007
																												110668	CN 29661	CN 29661 100 SD	OAT	PANICLE LENGTH			24	24	OAT.OBS.PGRC.00
																												110669	CN 29661	CN 29661 100 SD	OAT	PLANT HEIGHT			110	110	OAT_HISTORICAL.OBS.PGRC.2007
																												110670	CN 29661	CN 29661 100 SD	OAT	PLANT HEIGHT			141	141	OAT_HISTORICAL_DIPLOID.OBS.PGRC.2008
																												110671	CN 29661	CN 29661 100 SD	OAT	PLANT HEIGHT			141	141	OAT_HISTORICAL.OBS.PGRC.2008
																												110672	CN 29661	CN 29661 100 SD	OAT	PLANT HEIGHT			150	150	OAT.OBS.PGRC.00
																												110673	CN 29661	CN 29661 100 SD	OAT	PLANT HEIGHT			150	150	OAT_HISTORICAL_GREENHOUSE.OBS.PGRC.2004
																												110674	CN 29661	CN 29661 100 SD	OAT	YIELD			3	3	OAT.OBS.PGRC.00
																												110675	CN 29661	CN 29661 100 SD	OAT	SEEDS PER SPIKELET			3	3	OAT.OBS.PGRC.00
																												110676	CN 29661	CN 29661 100 SD	OAT	SEEDS PER SPIKELET			4	4	OAT_HISTORICAL.OBS.PGRC.2008
																												110677	CN 29661	CN 29661 100 SD	OAT	SEEDS PER SPIKELET			4	4	OAT_HISTORICAL.OBS.PGRC.2007
																												110678	CN 29661	CN 29661 100 SD	OAT	SEEDS PER SPIKELET			5	5	OAT_HISTORICAL_GREENHOUSE.OBS.PGRC.2004
																												110679	CN 29661	CN 29661 100 SD	OAT	GLUME LENGTH			17.4533	17.4533	OAT_HISTORICAL.OBS.PGRC.2007
																												110680	CN 29661	CN 29661 100 SD	OAT	GLUME LENGTH			18.9033	18.9033	OAT_HISTORICAL.OBS.PGRC.2008
																												110681	CN 29661	CN 29661 100 SD	OAT	GLUME LENGTH			20.22	20.22	OAT_HISTORICAL_GREENHOUSE.OBS.PGRC.2004
																												110682	CN 29661	CN 29661 100 SD	OAT	EMERGENCE, DAYS TO			163	163	OAT.OBS.PGRC.00
																												110683	CN 29661	CN 29661 100 SD	OAT	LEAF LENGTH			7.66667	7.66667	OAT_HISTORICAL_GREENHOUSE.OBS.PGRC.2004
																												110684	CN 29661	CN 29661 100 SD	OAT	LEAF WIDTH			4.66667	4.66667	OAT_HISTORICAL_GREENHOUSE.OBS.PGRC.2004
																												110685	CN 29661	CN 29661 100 SD	OAT	LEMMA LENGTH			18.3	18.3	OAT_HISTORICAL.OBS.PGRC.2007
																												110686	CN 29661	CN 29661 100 SD	OAT	LEMMA LENGTH			18.5467	18.5467	OAT_HISTORICAL.OBS.PGRC.2008
																												110687	CN 29661	CN 29661 100 SD	OAT	LEMMA LENGTH			22.08	22.08	OAT_HISTORICAL_GREENHOUSE.OBS.PGRC.2004
																												110688	CN 29661	CN 29661 100 SD	OAT	DATE OF SOWING			154	154	OAT.OBS.PGRC.00
																												111148	CN 22244	CN 22244 100 SD	OAT	PANICLE LENGTH			22	22	OAT_HISTORICAL_GREENHOUSE.OBS.PGRC.2004
																												111149	CN 22244	CN 22244 100 SD	OAT	PLANT HEIGHT			125	125	OAT_HISTORICAL_GREENHOUSE.OBS.PGRC.2004
																												111150	CN 22244	CN 22244 100 SD	OAT	SEEDS PER SPIKELET			2	2	OAT_HISTORICAL_GREENHOUSE.OBS.PGRC.2004
																												111151	CN 22244	CN 22244 100 SD	OAT	GLUME LENGTH			24.95	24.95	OAT_HISTORICAL_GREENHOUSE.OBS.PGRC.2004
																												111152	CN 22244	CN 22244 100 SD	OAT	LEAF LENGTH			11	11	OAT_HISTORICAL_GREENHOUSE.OBS.PGRC.2004
																												111153	CN 22244	CN 22244 100 SD	OAT	LEAF WIDTH			4	4	OAT_HISTORICAL_GREENHOUSE.OBS.PGRC.2004
																												111154	CN 22244	CN 22244 100 SD	OAT	LEMMA LENGTH			18.19	18.19	OAT_HISTORICAL_GREENHOUSE.OBS.PGRC.2004
																												111155	CN 22319	CN 22319 100 SD	OAT	PANICLE LENGTH			23	23	OAT_HISTORICAL_GREENHOUSE.OBS.PGRC.2004
																												111156	CN 22319	CN 22319 100 SD	OAT	PLANT HEIGHT			140	140	OAT_HISTORICAL_GREENHOUSE.OBS.PGRC.2004
																												111157	CN 22319	CN 22319 100 SD	OAT	SEEDS PER SPIKELET			2	2	OAT_HISTORICAL_GREENHOUSE.OBS.PGRC.2004
																												111158	CN 22319	CN 22319 100 SD	OAT	GLUME LENGTH			27.25	27.25	OAT_HISTORICAL_GREENHOUSE.OBS.PGRC.2004
																												111159	CN 22319	CN 22319 100 SD	OAT	LEAF LENGTH			11	11	OAT_HISTORICAL_GREENHOUSE.OBS.PGRC.2004
																												111160	CN 22319	CN 22319 100 SD	OAT	LEAF WIDTH			4.66667	4.66667	OAT_HISTORICAL_GREENHOUSE.OBS.PGRC.2004
																												111161	CN 22319	CN 22319 100 SD	OAT	LEMMA LENGTH			18.3	18.3	OAT_HISTORICAL_GREENHOUSE.OBS.PGRC.2004
																												111162	CN 22544	CN 22544 100 SD	OAT	PANICLE LENGTH			25.6667	25.6667	OAT_HISTORICAL.OBS.PGRC.2004
																												111163	CN 22544	CN 22544 100 SD	OAT	PANICLE LENGTH			28	28	OAT_HISTORICAL_GREENHOUSE.OBS.PGRC.2004
																												111164	CN 22544	CN 22544 100 SD	OAT	PLANT HEIGHT			150	150	OAT_HISTORICAL_GREENHOUSE.OBS.PGRC.2004
																												111165	CN 22544	CN 22544 100 SD	OAT	SEEDS PER SPIKELET			2	2	OAT_HISTORICAL_GREENHOUSE.OBS.PGRC.2004
																												111166	CN 22544	CN 22544 100 SD	OAT	SEEDS PER SPIKELET			3	3	OAT_HISTORICAL.OBS.PGRC.2004
																												111167	CN 22544	CN 22544 100 SD	OAT	GLUME LENGTH			25.5	25.5	OAT_HISTORICAL.OBS.PGRC.2004
																												111168	CN 22544	CN 22544 100 SD	OAT	GLUME LENGTH			26.96	26.96	OAT_HISTORICAL_GREENHOUSE.OBS.PGRC.2004
																												111169	CN 22544	CN 22544 100 SD	OAT	LEAF LENGTH			11.3333	11.3333	OAT_HISTORICAL_GREENHOUSE.OBS.PGRC.2004
																												111170	CN 22544	CN 22544 100 SD	OAT	LEAF WIDTH			4.33333	4.33333	OAT_HISTORICAL_GREENHOUSE.OBS.PGRC.2004
																												111171	CN 22544	CN 22544 100 SD	OAT	LEMMA LENGTH			19.4633	19.4633	OAT_HISTORICAL.OBS.PGRC.2004
																												111172	CN 22544	CN 22544 100 SD	OAT	LEMMA LENGTH			21.97	21.97	OAT_HISTORICAL_GREENHOUSE.OBS.PGRC.2004
																												111177	CN 20243	CN 20243 100 SD	OAT	PANICLE LENGTH			13	13	OAT_HISTORICAL.OBS.PGRC.2007
																												111178	CN 20243	CN 20243 100 SD	OAT	SEEDS PER SPIKELET			2	2	OAT_HISTORICAL.OBS.PGRC.2007
																												111179	CN 20243	CN 20243 100 SD	OAT	GLUME LENGTH			20.49	20.49	OAT_HISTORICAL.OBS.PGRC.2007
																												111180	CN 20243	CN 20243 100 SD	OAT	LEMMA LENGTH			18.6033	18.6033	OAT_HISTORICAL.OBS.PGRC.2007
																												111181	CN 20255	CN 20255 100 SD	OAT	PANICLE LENGTH			20	20	OAT_HISTORICAL.OBS.PGRC.2007
																												111182	CN 20255	CN 20255 100 SD	OAT	SEEDS PER SPIKELET			2	2	OAT_HISTORICAL.OBS.PGRC.2007
																												111183	CN 20255	CN 20255 100 SD	OAT	GLUME LENGTH			23.25	23.25	OAT_HISTORICAL.OBS.PGRC.2007
																												111184	CN 20255	CN 20255 100 SD	OAT	LEMMA LENGTH			20.6533	20.6533	OAT_HISTORICAL.OBS.PGRC.2007
																												111185	CN 20263	CN 20263 100 SD	OAT	PANICLE LENGTH			12	12	OAT_HISTORICAL.OBS.PGRC.2007
																												111186	CN 20263	CN 20263 100 SD	OAT	SEEDS PER SPIKELET			2	2	OAT_HISTORICAL.OBS.PGRC.2007
																												111187	CN 20263	CN 20263 100 SD	OAT	GLUME LENGTH			21.01	21.01	OAT_HISTORICAL.OBS.PGRC.2007
																												111188	CN 20263	CN 20263 100 SD	OAT	LEMMA LENGTH			17.2533	17.2533	OAT_HISTORICAL.OBS.PGRC.2007
																												111189	CN 20279	CN 20279 100 SD	OAT	PANICLE LENGTH			17.6667	17.6667	OAT_HISTORICAL.OBS.PGRC.2007
																												111190	CN 20279	CN 20279 100 SD	OAT	SEEDS PER SPIKELET			2	2	OAT_HISTORICAL.OBS.PGRC.2007
																												111191	CN 20279	CN 20279 100 SD	OAT	GLUME LENGTH			19.8633	19.8633	OAT_HISTORICAL.OBS.PGRC.2007
																												111192	CN 20279	CN 20279 100 SD	OAT	LEMMA LENGTH			19.1133	19.1133	OAT_HISTORICAL.OBS.PGRC.2007
																												111193	CN 20282	CN 20282 100 SD	OAT	PANICLE LENGTH			9	9	OAT_HISTORICAL.OBS.PGRC.2007
																												111194	CN 20282	CN 20282 100 SD	OAT	SEEDS PER SPIKELET			2	2	OAT_HISTORICAL.OBS.PGRC.2007
																												111195	CN 20282	CN 20282 100 SD	OAT	GLUME LENGTH			23.7433	23.7433	OAT_HISTORICAL.OBS.PGRC.2007
																												111196	CN 20282	CN 20282 100 SD	OAT	LEMMA LENGTH			22.87	22.87	OAT_HISTORICAL.OBS.PGRC.2007
																												111197	CN 20310	CN 20310 100 SD	OAT	PANICLE LENGTH			20.3333	20.3333	OAT_HISTORICAL.OBS.PGRC.2007
																												111198	CN 20310	CN 20310 100 SD	OAT	SEEDS PER SPIKELET			4	4	OAT_HISTORICAL.OBS.PGRC.2007
																												111199	CN 20310	CN 20310 100 SD	OAT	GLUME LENGTH			30.9867	30.9867	OAT_HISTORICAL.OBS.PGRC.2007
																												111200	CN 20310	CN 20310 100 SD	OAT	LEMMA LENGTH			26.3967	26.3967	OAT_HISTORICAL.OBS.PGRC.2007
																												111201	CN 23622	CN 23622 100 SD	OAT	PANICLE LENGTH			31.3333	31.3333	OAT_HISTORICAL_GREENHOUSE.OBS.PGRC.2005
																												111202	CN 23622	CN 23622 100 SD	OAT	SEEDS PER SPIKELET			2	2	OAT_HISTORICAL_GREENHOUSE.OBS.PGRC.2005
																												111203	CN 23622	CN 23622 100 SD	OAT	GLUME LENGTH			21.84	21.84	OAT_HISTORICAL_GREENHOUSE.OBS.PGRC.2005
																												111204	CN 23622	CN 23622 100 SD	OAT	LEMMA LENGTH			14.1733	14.1733	OAT_HISTORICAL_GREENHOUSE.OBS.PGRC.2005
																												111205	CN 24926	CN 24926 100 SD	OAT	PANICLE LENGTH			29	29	OAT_HISTORICAL.OBS.PGRC.2004
																												111206	CN 24926	CN 24926 100 SD	OAT	PANICLE LENGTH			33	33	OAT_HISTORICAL_GREENHOUSE.OBS.PGRC.2004
																												111207	CN 24926	CN 24926 100 SD	OAT	PLANT HEIGHT			185	185	OAT_HISTORICAL_GREENHOUSE.OBS.PGRC.2004
																												111208	CN 24926	CN 24926 100 SD	OAT	SEEDS PER SPIKELET			3	3	OAT_HISTORICAL_GREENHOUSE.OBS.PGRC.2004
																												111209	CN 24926	CN 24926 100 SD	OAT	SEEDS PER SPIKELET			3	3	OAT_HISTORICAL.OBS.PGRC.2004
																												111210	CN 24926	CN 24926 100 SD	OAT	GLUME LENGTH			21.96	21.96	OAT_HISTORICAL_GREENHOUSE.OBS.PGRC.2004
																												111211	CN 24926	CN 24926 100 SD	OAT	GLUME LENGTH			23.2867	23.2867	OAT_HISTORICAL.OBS.PGRC.2004
																												111212	CN 24926	CN 24926 100 SD	OAT	LEAF LENGTH			11	11	OAT_HISTORICAL_GREENHOUSE.OBS.PGRC.2004
																												111213	CN 24926	CN 24926 100 SD	OAT	LEAF WIDTH			6	6	OAT_HISTORICAL_GREENHOUSE.OBS.PGRC.2004
																												111214	CN 24926	CN 24926 100 SD	OAT	LEMMA LENGTH			19.35	19.35	OAT_HISTORICAL.OBS.PGRC.2004
																												111215	CN 24926	CN 24926 100 SD	OAT	LEMMA LENGTH			19.44	19.44	OAT_HISTORICAL_GREENHOUSE.OBS.PGRC.2004
																												111216	CN 24930	CN 24930 100 SD	OAT	PANICLE LENGTH			33	33	OAT_HISTORICAL_GREENHOUSE.OBS.PGRC.2004
																												111217	CN 24930	CN 24930 100 SD	OAT	PLANT HEIGHT			190	190	OAT_HISTORICAL_GREENHOUSE.OBS.PGRC.2004
																												111218	CN 24930	CN 24930 100 SD	OAT	SEEDS PER SPIKELET			3	3	OAT_HISTORICAL_GREENHOUSE.OBS.PGRC.2004
																												111219	CN 24930	CN 24930 100 SD	OAT	GLUME LENGTH			26.03	26.03	OAT_HISTORICAL_GREENHOUSE.OBS.PGRC.2004
																												111220	CN 24930	CN 24930 100 SD	OAT	LEAF LENGTH			16.6667	16.6667	OAT_HISTORICAL_GREENHOUSE.OBS.PGRC.2004
																												111221	CN 24930	CN 24930 100 SD	OAT	LEAF WIDTH			5	5	OAT_HISTORICAL_GREENHOUSE.OBS.PGRC.2004
																												111222	CN 24930	CN 24930 100 SD	OAT	LEMMA LENGTH			22.09	22.09	OAT_HISTORICAL_GREENHOUSE.OBS.PGRC.2004
																												111234	CN 23877	CN 23877 100 SD	OAT	PANICLE LENGTH			21.6667	21.6667	OAT_HISTORICAL.OBS.PGRC.2004
																												111235	CN 23877	CN 23877 100 SD	OAT	SEEDS PER SPIKELET			4	4	OAT_HISTORICAL.OBS.PGRC.2004
																												111236	CN 23877	CN 23877 100 SD	OAT	GLUME LENGTH			35.77	35.77	OAT_HISTORICAL.OBS.PGRC.2004
																												111237	CN 23877	CN 23877 100 SD	OAT	LEMMA LENGTH			32.24	32.24	OAT_HISTORICAL.OBS.PGRC.2004
																												111246	CN 23497	CN 23497 100 SD	OAT	PANICLE LENGTH			22.3333	22.3333	OAT_HISTORICAL.OBS.PGRC.2004
																												111247	CN 23497	CN 23497 100 SD	OAT	SEEDS PER SPIKELET			4	4	OAT_HISTORICAL.OBS.PGRC.2004
																												111248	CN 23497	CN 23497 100 SD	OAT	GLUME LENGTH			35.9667	35.9667	OAT_HISTORICAL.OBS.PGRC.2004
																												111249	CN 23497	CN 23497 100 SD	OAT	LEMMA LENGTH			34.3533	34.3533	OAT_HISTORICAL.OBS.PGRC.2004
																												111250	CN 23417	CN 23417 100 SD	OAT	PANICLE LENGTH			19.3333	19.3333	OAT_HISTORICAL.OBS.PGRC.2004
																												111251	CN 23417	CN 23417 100 SD	OAT	PANICLE LENGTH			23.3333	23.3333	OAT_HISTORICAL_GREENHOUSE.OBS.PGRC.2008
																												111252	CN 23417	CN 23417 100 SD	OAT	PANICLE LENGTH			28	28	OAT_HISTORICAL_GREENHOUSE.OBS.PGRC.2004
																												111253	CN 23417	CN 23417 100 SD	OAT	PLANT HEIGHT			160	160	OAT_HISTORICAL_GREENHOUSE.OBS.PGRC.2004
																												111254	CN 23417	CN 23417 100 SD	OAT	SEEDS PER SPIKELET			3	3	OAT_HISTORICAL_GREENHOUSE.OBS.PGRC.2008
																												111255	CN 23417	CN 23417 100 SD	OAT	SEEDS PER SPIKELET			3	3	OAT_HISTORICAL_GREENHOUSE.OBS.PGRC.2004
																												111256	CN 23417	CN 23417 100 SD	OAT	SEEDS PER SPIKELET			3	3	OAT_HISTORICAL.OBS.PGRC.2004
																												111257	CN 23417	CN 23417 100 SD	OAT	GLUME LENGTH			31.61	31.61	OAT_HISTORICAL_GREENHOUSE.OBS.PGRC.2004
																												111258	CN 23417	CN 23417 100 SD	OAT	GLUME LENGTH			32.6867	32.6867	OAT_HISTORICAL_GREENHOUSE.OBS.PGRC.2008
																												111259	CN 23417	CN 23417 100 SD	OAT	GLUME LENGTH			34.4933	34.4933	OAT_HISTORICAL.OBS.PGRC.2004
																												111260	CN 23417	CN 23417 100 SD	OAT	LEMMA LENGTH			27.65	27.65	OAT_HISTORICAL_GREENHOUSE.OBS.PGRC.2004
																												111261	CN 23417	CN 23417 100 SD	OAT	LEMMA LENGTH			27.72	27.72	OAT_HISTORICAL_GREENHOUSE.OBS.PGRC.2008
																												111262	CN 23417	CN 23417 100 SD	OAT	LEMMA LENGTH			29.8533	29.8533	OAT_HISTORICAL.OBS.PGRC.2004
																												111263	CN 20114	CN 20114 100 SD	OAT	PANICLE LENGTH			15.6667	15.6667	OAT_HISTORICAL.OBS.PGRC.2007
																												111264	CN 20114	CN 20114 100 SD	OAT	SEEDS PER SPIKELET			2	2	OAT_HISTORICAL.OBS.PGRC.2007
																												111265	CN 20114	CN 20114 100 SD	OAT	GLUME LENGTH			25.0667	25.0667	OAT_HISTORICAL.OBS.PGRC.2007
																												111266	CN 20114	CN 20114 100 SD	OAT	LEMMA LENGTH			21.5067	21.5067	OAT_HISTORICAL.OBS.PGRC.2007
																												121453	CN 40449	CN 40449 100 SD	OAT	DAYS TO ANTHESIS			206	206	OAT.OBS.PGRC.00
																												121454	CN 40449	CN 40449 100 SD	OAT	DAYS TO ANTHESIS			210	210	OAT.OBS.PGRC.00
																												121455	CN 40449	CN 40449 100 SD	OAT	PANICLE LENGTH			21	21	OAT.OBS.PGRC.00
																												121456	CN 40449	CN 40449 100 SD	OAT	PLANT HEIGHT			120	120	OAT.OBS.PGRC.00
																												121457	CN 40449	CN 40449 100 SD	OAT	PLANT HEIGHT			125	125	OAT.OBS.PGRC.00
																												121458	CN 40449	CN 40449 100 SD	OAT	YIELD			126.6	126.6	OAT.OBS.PGRC.00
																												121459	CN 40449	CN 40449 100 SD	OAT	YIELD			97.4	97.4	OAT.OBS.PGRC.00
																												121460	CN 40449	CN 40449 100 SD	OAT	SEEDS PER SPIKELET			2	2	OAT.OBS.PGRC.00
																												121461	CN 40449	CN 40449 100 SD	OAT	SEEDS PER SPIKELET			3	3	OAT.OBS.PGRC.00
																												121462	CN 40449	CN 40449 100 SD	OAT	EMERGENCE, DAYS TO			161	161	OAT.OBS.PGRC.00
																												121463	CN 40449	CN 40449 100 SD	OAT	EMERGENCE, DAYS TO			162	162	OAT.OBS.PGRC.00
																												121464	CN 40449	CN 40449 100 SD	OAT	LEAF LENGTH			31	31	OAT.OBS.PGRC.00
																												121465	CN 40449	CN 40449 100 SD	OAT	LEAF LENGTH			35	35	OAT.OBS.PGRC.00
																												121466	CN 40449	CN 40449 100 SD	OAT	LEAF WIDTH			12	12	OAT.OBS.PGRC.00
																												121467	CN 40449	CN 40449 100 SD	OAT	LEAF WIDTH			19	19	OAT.OBS.PGRC.00
																												121468	CN 40449	CN 40449 100 SD	OAT	DATE OF SOWING			154	154	OAT.OBS.PGRC.00
																												121469	CN 40449	CN 40449 100 SD	OAT	Days to maturity			250	250	OAT.OBS.PGRC.00
																												121801	CN 42524	CN 42524 100 SD	OAT	DAYS TO ANTHESIS			204	204	OAT.OBS.PGRC.00
																												121802	CN 42524	CN 42524 100 SD	OAT	DAYS TO ANTHESIS			210	210	OAT.OBS.PGRC.00
																												121803	CN 42524	CN 42524 100 SD	OAT	PANICLE LENGTH			16	16	OAT.OBS.PGRC.00
																												121804	CN 42524	CN 42524 100 SD	OAT	PANICLE LENGTH			17	17	OAT.OBS.PGRC.00
																												121805	CN 42524	CN 42524 100 SD	OAT	PLANT HEIGHT			105	105	OAT.OBS.PGRC.00
																												121806	CN 42524	CN 42524 100 SD	OAT	PLANT HEIGHT			120	120	OAT.OBS.PGRC.00
																												121807	CN 42524	CN 42524 100 SD	OAT	YIELD			0	0	OAT.OBS.PGRC.00
																												121808	CN 42524	CN 42524 100 SD	OAT	YIELD			230.9	230.9	OAT.OBS.PGRC.00
																												121809	CN 42524	CN 42524 100 SD	OAT	SEEDS PER SPIKELET			2	2	OAT.OBS.PGRC.00
																												121810	CN 42524	CN 42524 100 SD	OAT	EMERGENCE, DAYS TO			150	150	OAT.OBS.PGRC.00
																												121811	CN 42524	CN 42524 100 SD	OAT	EMERGENCE, DAYS TO			161	161	OAT.OBS.PGRC.00
																												121812	CN 42524	CN 42524 100 SD	OAT	LEAF LENGTH			27	27	OAT.OBS.PGRC.00
																												121813	CN 42524	CN 42524 100 SD	OAT	LEAF LENGTH			29	29	OAT.OBS.PGRC.00
																												121814	CN 42524	CN 42524 100 SD	OAT	LEAF WIDTH			15	15	OAT.OBS.PGRC.00
																												121815	CN 42524	CN 42524 100 SD	OAT	LEAF WIDTH			16	16	OAT.OBS.PGRC.00
																												121816	CN 42524	CN 42524 100 SD	OAT	DATE OF SOWING			140	140	OAT.OBS.PGRC.00
																												121817	CN 42524	CN 42524 100 SD	OAT	DATE OF SOWING			154	154	OAT.OBS.PGRC.00
																												121818	CN 42524	CN 42524 100 SD	OAT	Days to maturity			234	234	OAT.OBS.PGRC.00
																												121819	CN 42524	CN 42524 100 SD	OAT	Days to maturity			250	250	OAT.OBS.PGRC.00
																												127092	CN 52992	CN 52992 100 SD	OAT	CHROMOSOME NUMBER			42	42	OAT.EVAL.NSGC
																												127093	CN 52992	CN 52992 100 SD	OAT	DAYS TO ANTHESIS			204	204	OAT.OBS.PGRC.00
																												127094	CN 52992	CN 52992 100 SD	OAT	DAYS TO ANTHESIS			99.5	99.5	OAT.AGRON.ABERDEEN.83
																												127095	CN 52992	CN 52992 100 SD	OAT	OIL AND LIPIDS PERCENT			7.8	7.8	OAT.LIPID.URBANA
																												127096	CN 52992	CN 52992 100 SD	OAT	PANICLE LENGTH			20	20	OAT.OBS.PGRC.00
																												127097	CN 52992	CN 52992 100 SD	OAT	PLANT HEIGHT			125	125	OAT.AGRON.ABERDEEN.83
																												127098	CN 52992	CN 52992 100 SD	OAT	PLANT HEIGHT			130	130	OAT.OBS.PGRC.00
																												127099	CN 52992	CN 52992 100 SD	OAT	PROTEIN PERCENTAGE			21.9	21.9	OAT.BETAGLUCAN.MADISON.95
																												127100	CN 52992	CN 52992 100 SD	OAT	SPIKELETS PER PANICLE			17	17	OAT.LAB.ABERDEEN.83
																												127101	CN 52992	CN 52992 100 SD	OAT	YIELD			194	194	OAT.LAB.ABERDEEN.83
																												127102	CN 52992	CN 52992 100 SD	OAT	YIELD			90.1	90.1	OAT.OBS.PGRC.00
																												127103	CN 52992	CN 52992 100 SD	OAT	SEEDS PER SPIKELET			2	2	OAT.OBS.PGRC.00
																												127104	CN 52992	CN 52992 100 SD	OAT	BUNDLE WEIGHT			2	2	OAT.AGRON.ABERDEEN.83
																												127105	CN 52992	CN 52992 100 SD	OAT	PERCENT BETA GLUCAN			4.81	4.81	OAT.BETAGLUCAN.MADISON.95
																												127106	CN 52992	CN 52992 100 SD	OAT	TEST WEIGHT			37	37	OAT.LAB.ABERDEEN.83
																												127107	CN 52992	CN 52992 100 SD	OAT	Covered and loose smut			2	2	OAT.SMUT.STPAUL.93
																												127108	CN 52992	CN 52992 100 SD	OAT	EMERGENCE, DAYS TO			162	162	OAT.OBS.PGRC.00
																												127109	CN 52992	CN 52992 100 SD	OAT	LEAF LENGTH			33	33	OAT.OBS.PGRC.00
																												127110	CN 52992	CN 52992 100 SD	OAT	LEAF WIDTH			14	14	OAT.OBS.PGRC.00
																												127111	CN 52992	CN 52992 100 SD	OAT	DATE OF SOWING			154	154	OAT.OBS.PGRC.00
																												127112	CN 52992	CN 52992 100 SD	OAT	Days to maturity			250	250	OAT.OBS.PGRC.00
																												127160	CN 52998	CN 52998 100 SD	OAT	CHROMOSOME NUMBER			42	42	OAT.EVAL.NSGC
																												127161	CN 52998	CN 52998 100 SD	OAT	DAYS TO ANTHESIS			106.6	106.6	OAT.AGRON.ABERDEEN.83
																												127162	CN 52998	CN 52998 100 SD	OAT	DAYS TO ANTHESIS			212	212	OAT.OBS.PGRC.00
																												127163	CN 52998	CN 52998 100 SD	OAT	OIL AND LIPIDS PERCENT			6.4	6.4	OAT.LIPID.URBANA
																												127164	CN 52998	CN 52998 100 SD	OAT	PANICLE LENGTH			16.6667	16.6667	OAT_HISTORICAL_NORDIC.OBS.PGRC.2007
																												127165	CN 52998	CN 52998 100 SD	OAT	PANICLE LENGTH			21	21	OAT.OBS.PGRC.00
																												127166	CN 52998	CN 52998 100 SD	OAT	PLANT HEIGHT			110	110	OAT_HISTORICAL.OBS.PGRC.2007
																												127167	CN 52998	CN 52998 100 SD	OAT	PLANT HEIGHT			135	135	OAT.OBS.PGRC.00
																												127168	CN 52998	CN 52998 100 SD	OAT	PLANT HEIGHT			135	135	OAT.AGRON.ABERDEEN.83
																												127169	CN 52998	CN 52998 100 SD	OAT	PROTEIN PERCENTAGE			19.9	19.9	OAT.BETAGLUCAN.MADISON.95
																												127170	CN 52998	CN 52998 100 SD	OAT	SPIKELETS PER PANICLE			29	29	OAT.LAB.ABERDEEN.83
																												127171	CN 52998	CN 52998 100 SD	OAT	YIELD			151.9	151.9	OAT.OBS.PGRC.00
																												127172	CN 52998	CN 52998 100 SD	OAT	YIELD			301	301	OAT.LAB.ABERDEEN.83
																												127173	CN 52998	CN 52998 100 SD	OAT	SEEDS PER SPIKELET			2	2	OAT.OBS.PGRC.00
																												127174	CN 52998	CN 52998 100 SD	OAT	SEEDS PER SPIKELET			2	2	OAT_HISTORICAL_NORDIC.OBS.PGRC.2007
																												127175	CN 52998	CN 52998 100 SD	OAT	BUNDLE WEIGHT			3.4	3.4	OAT.AGRON.ABERDEEN.83
																												127176	CN 52998	CN 52998 100 SD	OAT	PERCENT BETA GLUCAN			5.02	5.02	OAT.BETAGLUCAN.MADISON.95
																												127177	CN 52998	CN 52998 100 SD	OAT	GREENBUG			150	150	OAT.GREENBUG.STILLWATER.56
																												127178	CN 52998	CN 52998 100 SD	OAT	TEST WEIGHT			40	40	OAT.LAB.ABERDEEN.83
																												127179	CN 52998	CN 52998 100 SD	OAT	Covered and loose smut			100	100	OAT.SMUT.STPAUL.93
																												127180	CN 52998	CN 52998 100 SD	OAT	GLUME LENGTH			16.8633	16.8633	OAT_HISTORICAL_NORDIC.OBS.PGRC.2007
																												127181	CN 52998	CN 52998 100 SD	OAT	EMERGENCE, DAYS TO			161	161	OAT.OBS.PGRC.00
																												127182	CN 52998	CN 52998 100 SD	OAT	LEAF LENGTH			28.6667	28.6667	OAT_HISTORICAL.OBS.PGRC.2007
																												127183	CN 52998	CN 52998 100 SD	OAT	LEAF LENGTH			35	35	OAT.OBS.PGRC.00
																												127184	CN 52998	CN 52998 100 SD	OAT	LEAF WIDTH			14	14	OAT_HISTORICAL.OBS.PGRC.2007
																												127185	CN 52998	CN 52998 100 SD	OAT	LEAF WIDTH			15	15	OAT.OBS.PGRC.00
																												127186	CN 52998	CN 52998 100 SD	OAT	LEMMA LENGTH			14.76	14.76	OAT_HISTORICAL_NORDIC.OBS.PGRC.2007
																												127187	CN 52998	CN 52998 100 SD	OAT	DATE OF SOWING			154	154	OAT.OBS.PGRC.00
																												127188	CN 52998	CN 52998 100 SD	OAT	Days to maturity			250	250	OAT.OBS.PGRC.00
																												127594	CN 53022	CN 53022 100 SD	OAT	KERNAL WEIGHT			27.9	27.9	OAT.LAB.ABERDEEN.85
																												127595	CN 53022	CN 53022 100 SD	OAT	CHROMOSOME NUMBER			42	42	OAT.EVAL.NSGC
																												127596	CN 53022	CN 53022 100 SD	OAT	DAYS TO ANTHESIS			101	101	OAT.AGRON.ABERDEEN.85
																												127597	CN 53022	CN 53022 100 SD	OAT	DAYS TO ANTHESIS			200	200	OAT_HISTORICAL.OBS.PGRC.2000
																												127598	CN 53022	CN 53022 100 SD	OAT	DAYS TO ANTHESIS			210	210	OAT.OBS.PGRC.00
																												127599	CN 53022	CN 53022 100 SD	OAT	OIL AND LIPIDS PERCENT			6.9	6.9	OAT.LIPID.URBANA
																												127600	CN 53022	CN 53022 100 SD	OAT	PANICLE LENGTH			11	11	OAT.LAB.ABERDEEN.85
																												127601	CN 53022	CN 53022 100 SD	OAT	PANICLE LENGTH			20	20	OAT.OBS.PGRC.00
																												127602	CN 53022	CN 53022 100 SD	OAT	PLANT HEIGHT			110	110	OAT.OBS.PGRC.00
																												127603	CN 53022	CN 53022 100 SD	OAT	PLANT HEIGHT			65	65	OAT.AGRON.ABERDEEN.85
																												127604	CN 53022	CN 53022 100 SD	OAT	PROTEIN PERCENTAGE			19.7	19.7	OAT.BETAGLUCAN.MADISON.95
																												127605	CN 53022	CN 53022 100 SD	OAT	SPIKELETS PER PANICLE			39	39	OAT.LAB.ABERDEEN.85
																												127606	CN 53022	CN 53022 100 SD	OAT	YIELD			186.7	186.7	OAT.OBS.PGRC.00
																												127607	CN 53022	CN 53022 100 SD	OAT	YIELD			196	196	OAT.LAB.ABERDEEN.85
																												127608	CN 53022	CN 53022 100 SD	OAT	SEEDS PER SPIKELET			2	2	OAT.OBS.PGRC.00
																												127609	CN 53022	CN 53022 100 SD	OAT	SEEDS PER SPIKELET			2	2	OAT.LAB.ABERDEEN.85
																												127610	CN 53022	CN 53022 100 SD	OAT	PERCENT BETA GLUCAN			3.91	3.91	OAT.BETAGLUCAN.MADISON.95
																												127611	CN 53022	CN 53022 100 SD	OAT	TEST WEIGHT			36	36	OAT.LAB.ABERDEEN.85
																												127612	CN 53022	CN 53022 100 SD	OAT	Covered and loose smut			0	0	OAT.SMUT.STPAUL.93
																												127613	CN 53022	CN 53022 100 SD	OAT	EMERGENCE, DAYS TO			161	161	OAT.OBS.PGRC.00
																												127614	CN 53022	CN 53022 100 SD	OAT	LEAF LENGTH			24.6667	24.6667	OAT_HISTORICAL.OBS.PGRC.2000
																												127615	CN 53022	CN 53022 100 SD	OAT	LEAF LENGTH			36	36	OAT.OBS.PGRC.00
																												127616	CN 53022	CN 53022 100 SD	OAT	LEAF WIDTH			13.3333	13.3333	OAT_HISTORICAL.OBS.PGRC.2000
																												127617	CN 53022	CN 53022 100 SD	OAT	LEAF WIDTH			14	14	OAT.OBS.PGRC.00
																												127618	CN 53022	CN 53022 100 SD	OAT	DATE OF SOWING			154	154	OAT.OBS.PGRC.00
																												127619	CN 53022	CN 53022 100 SD	OAT	Days to maturity			256	256	OAT.OBS.PGRC.00
																												127953	CN 53046	CN 53046 100 SD	OAT	CHROMOSOME NUMBER			42	42	OAT.EVAL.NSGC
																												127954	CN 53046	CN 53046 100 SD	OAT	DAYS TO ANTHESIS			97.3	97.3	OAT.AGRON.ABERDEEN.83
																												127955	CN 53046	CN 53046 100 SD	OAT	OIL AND LIPIDS PERCENT			8.6	8.6	OAT.LIPID.URBANA
																												127956	CN 53046	CN 53046 100 SD	OAT	PLANT HEIGHT			105	105	OAT.AGRON.ABERDEEN.83
																												127957	CN 53046	CN 53046 100 SD	OAT	PROTEIN PERCENTAGE			21.7	21.7	OAT.BETAGLUCAN.MADISON.95
																												127958	CN 53046	CN 53046 100 SD	OAT	SPIKELETS PER PANICLE			19	19	OAT.LAB.ABERDEEN.83
																												127959	CN 53046	CN 53046 100 SD	OAT	YIELD			167	167	OAT.LAB.ABERDEEN.83
																												127960	CN 53046	CN 53046 100 SD	OAT	BUNDLE WEIGHT			1.9	1.9	OAT.AGRON.ABERDEEN.83
																												127961	CN 53046	CN 53046 100 SD	OAT	PERCENT BETA GLUCAN			5.1	5.1	OAT.BETAGLUCAN.MADISON.95
																												127962	CN 53046	CN 53046 100 SD	OAT	GREENBUG			144.8	144.8	OAT.GREENBUG.STILLWATER.56
																												127963	CN 53046	CN 53046 100 SD	OAT	TEST WEIGHT			38	38	OAT.LAB.ABERDEEN.83
																												127964	CN 53046	CN 53046 100 SD	OAT	Covered and loose smut			0	0	OAT.SMUT.STPAUL.93
																												128495	CN 53074	CN 53074 100 SD	OAT	KERNAL WEIGHT			24.9	24.9	OAT.LAB.ABERDEEN.85
																												128496	CN 53074	CN 53074 100 SD	OAT	CHROMOSOME NUMBER			42	42	OAT.EVAL.NSGC
																												128497	CN 53074	CN 53074 100 SD	OAT	DAYS TO ANTHESIS			101.6	101.6	OAT.AGRON.ABERDEEN.85
																												128498	CN 53074	CN 53074 100 SD	OAT	DAYS TO ANTHESIS			207	207	OAT.OBS.PGRC.00
																												128499	CN 53074	CN 53074 100 SD	OAT	OIL AND LIPIDS PERCENT			5	5	OAT.LIPID.URBANA
																												128500	CN 53074	CN 53074 100 SD	OAT	PANICLE LENGTH			20	20	OAT.LAB.ABERDEEN.85
																												128501	CN 53074	CN 53074 100 SD	OAT	PANICLE LENGTH			20	20	OAT.OBS.PGRC.00
																												128502	CN 53074	CN 53074 100 SD	OAT	PLANT HEIGHT			115	115	OAT.OBS.PGRC.00
																												128503	CN 53074	CN 53074 100 SD	OAT	PLANT HEIGHT			95	95	OAT.AGRON.ABERDEEN.85
																												128504	CN 53074	CN 53074 100 SD	OAT	PROTEIN PERCENTAGE			21.8	21.8	OAT.BETAGLUCAN.MADISON.95
																												128505	CN 53074	CN 53074 100 SD	OAT	SPIKELETS PER PANICLE			32	32	OAT.LAB.ABERDEEN.85
																												128506	CN 53074	CN 53074 100 SD	OAT	YIELD			158.2	158.2	OAT.OBS.PGRC.00
																												128507	CN 53074	CN 53074 100 SD	OAT	YIELD			332	332	OAT.LAB.ABERDEEN.85
																												128508	CN 53074	CN 53074 100 SD	OAT	SEEDS PER SPIKELET			2	2	OAT.OBS.PGRC.00
																												128509	CN 53074	CN 53074 100 SD	OAT	SEEDS PER SPIKELET			2	2	OAT.LAB.ABERDEEN.85
																												128510	CN 53074	CN 53074 100 SD	OAT	PERCENT BETA GLUCAN			4.81	4.81	OAT.BETAGLUCAN.MADISON.95
																												128511	CN 53074	CN 53074 100 SD	OAT	GREENBUG			136.4	136.4	OAT.GREENBUG.STILLWATER.56
																												128512	CN 53074	CN 53074 100 SD	OAT	TEST WEIGHT			39	39	OAT.LAB.ABERDEEN.85
																												128513	CN 53074	CN 53074 100 SD	OAT	Covered and loose smut			100	100	OAT.SMUT.STPAUL.93
																												128514	CN 53074	CN 53074 100 SD	OAT	EMERGENCE, DAYS TO			161	161	OAT.OBS.PGRC.00
																												128515	CN 53074	CN 53074 100 SD	OAT	LEAF LENGTH			36	36	OAT.OBS.PGRC.00
																												128516	CN 53074	CN 53074 100 SD	OAT	LEAF WIDTH			15	15	OAT.OBS.PGRC.00
																												128517	CN 53074	CN 53074 100 SD	OAT	DATE OF SOWING			154	154	OAT.OBS.PGRC.00
																												128518	CN 53074	CN 53074 100 SD	OAT	Days to maturity			252	252	OAT.OBS.PGRC.00
																												128774	CN 53087	CN 53087 100 SD	OAT	CHROMOSOME NUMBER			42	42	OAT.EVAL.NSGC
																												128775	CN 53087	CN 53087 100 SD	OAT	DAYS TO ANTHESIS			104.4	104.4	OAT.AGRON.ABERDEEN.83
																												128776	CN 53087	CN 53087 100 SD	OAT	DAYS TO ANTHESIS			218	218	OAT.OBS.PGRC.00
																												128777	CN 53087	CN 53087 100 SD	OAT	OIL AND LIPIDS PERCENT			5.5	5.5	OAT.LIPID.URBANA
																												128778	CN 53087	CN 53087 100 SD	OAT	PANICLE LENGTH			18.6667	18.6667	OAT_HISTORICAL_NORDIC.OBS.PGRC.2007
																												128779	CN 53087	CN 53087 100 SD	OAT	PANICLE LENGTH			21	21	OAT.OBS.PGRC.00
																												128780	CN 53087	CN 53087 100 SD	OAT	PLANT HEIGHT			110	110	OAT_HISTORICAL.OBS.PGRC.2007
																												128781	CN 53087	CN 53087 100 SD	OAT	PLANT HEIGHT			125	125	OAT.AGRON.ABERDEEN.83
																												128782	CN 53087	CN 53087 100 SD	OAT	PLANT HEIGHT			135	135	OAT.OBS.PGRC.00
																												128783	CN 53087	CN 53087 100 SD	OAT	PROTEIN PERCENTAGE			21.1	21.1	OAT.BETAGLUCAN.MADISON.95
																												128784	CN 53087	CN 53087 100 SD	OAT	SPIKELETS PER PANICLE			43	43	OAT.LAB.ABERDEEN.83
																												128785	CN 53087	CN 53087 100 SD	OAT	YIELD			409	409	OAT.LAB.ABERDEEN.83
																												128786	CN 53087	CN 53087 100 SD	OAT	YIELD			58.2	58.2	OAT.OBS.PGRC.00
																												128787	CN 53087	CN 53087 100 SD	OAT	SEEDS PER SPIKELET			2	2	OAT.OBS.PGRC.00
																												128788	CN 53087	CN 53087 100 SD	OAT	SEEDS PER SPIKELET			2	2	OAT_HISTORICAL_NORDIC.OBS.PGRC.2007
																												128789	CN 53087	CN 53087 100 SD	OAT	BUNDLE WEIGHT			2.7	2.7	OAT.AGRON.ABERDEEN.83
																												128790	CN 53087	CN 53087 100 SD	OAT	PERCENT BETA GLUCAN			4.42	4.42	OAT.BETAGLUCAN.MADISON.95
																												128791	CN 53087	CN 53087 100 SD	OAT	GREENBUG			148.5	148.5	OAT.GREENBUG.STILLWATER.56
																												128792	CN 53087	CN 53087 100 SD	OAT	TEST WEIGHT			39	39	OAT.LAB.ABERDEEN.83
																												128793	CN 53087	CN 53087 100 SD	OAT	Covered and loose smut			76	76	OAT.SMUT.STPAUL.93
																												128794	CN 53087	CN 53087 100 SD	OAT	GLUME LENGTH			18.8267	18.8267	OAT_HISTORICAL_NORDIC.OBS.PGRC.2007
																												128795	CN 53087	CN 53087 100 SD	OAT	EMERGENCE, DAYS TO			166	166	OAT.OBS.PGRC.00
																												128796	CN 53087	CN 53087 100 SD	OAT	LEAF LENGTH			35	35	OAT.OBS.PGRC.00
																												128797	CN 53087	CN 53087 100 SD	OAT	LEAF LENGTH			39	39	OAT_HISTORICAL.OBS.PGRC.2007
																												128798	CN 53087	CN 53087 100 SD	OAT	LEAF WIDTH			19	19	OAT.OBS.PGRC.00
																												128799	CN 53087	CN 53087 100 SD	OAT	LEAF WIDTH			19.6667	19.6667	OAT_HISTORICAL.OBS.PGRC.2007
																												128800	CN 53087	CN 53087 100 SD	OAT	LEMMA LENGTH			14.99	14.99	OAT_HISTORICAL_NORDIC.OBS.PGRC.2007
																												128801	CN 53087	CN 53087 100 SD	OAT	DATE OF SOWING			158	158	OAT.OBS.PGRC.00
																												128802	CN 53087	CN 53087 100 SD	OAT	Days to maturity			259	259	OAT.OBS.PGRC.00
																												128908	CN 53094	CN 53094 100 SD	OAT	CHROMOSOME NUMBER			42	42	OAT.EVAL.NSGC
																												128909	CN 53094	CN 53094 100 SD	OAT	DAYS TO ANTHESIS			104.4	104.4	OAT.AGRON.ABERDEEN.83
																												128910	CN 53094	CN 53094 100 SD	OAT	DAYS TO ANTHESIS			219	219	OAT.OBS.PGRC.00
																												128911	CN 53094	CN 53094 100 SD	OAT	OIL AND LIPIDS PERCENT			7	7	OAT.LIPID.URBANA
																												128912	CN 53094	CN 53094 100 SD	OAT	PANICLE LENGTH			21	21	OAT.OBS.PGRC.00
																												128913	CN 53094	CN 53094 100 SD	OAT	PANICLE LENGTH			23	23	OAT_HISTORICAL_NORDIC.OBS.PGRC.2007
																												128914	CN 53094	CN 53094 100 SD	OAT	PLANT HEIGHT			110	110	OAT.AGRON.ABERDEEN.83
																												128915	CN 53094	CN 53094 100 SD	OAT	PLANT HEIGHT			110	110	OAT_HISTORICAL.OBS.PGRC.2007
																												128916	CN 53094	CN 53094 100 SD	OAT	PLANT HEIGHT			140	140	OAT.OBS.PGRC.00
																												128917	CN 53094	CN 53094 100 SD	OAT	PROTEIN PERCENTAGE			21.9	21.9	OAT.BETAGLUCAN.MADISON.95
																												128918	CN 53094	CN 53094 100 SD	OAT	SPIKELETS PER PANICLE			35	35	OAT.LAB.ABERDEEN.83
																												128919	CN 53094	CN 53094 100 SD	OAT	YIELD			221	221	OAT.LAB.ABERDEEN.83
																												128920	CN 53094	CN 53094 100 SD	OAT	YIELD			68.3	68.3	OAT.OBS.PGRC.00
																												128921	CN 53094	CN 53094 100 SD	OAT	SEEDS PER SPIKELET			2	2	OAT.OBS.PGRC.00
																												128922	CN 53094	CN 53094 100 SD	OAT	SEEDS PER SPIKELET			2	2	OAT_HISTORICAL_NORDIC.OBS.PGRC.2007
																												128923	CN 53094	CN 53094 100 SD	OAT	BUNDLE WEIGHT			2.2	2.2	OAT.AGRON.ABERDEEN.83
																												128924	CN 53094	CN 53094 100 SD	OAT	PERCENT BETA GLUCAN			4.27	4.27	OAT.BETAGLUCAN.MADISON.95
																												128925	CN 53094	CN 53094 100 SD	OAT	GREENBUG			144.1	144.1	OAT.GREENBUG.STILLWATER.56
																												128926	CN 53094	CN 53094 100 SD	OAT	TEST WEIGHT			33	33	OAT.LAB.ABERDEEN.83
																												128927	CN 53094	CN 53094 100 SD	OAT	Covered and loose smut			95	95	OAT.SMUT.STPAUL.93
																												128928	CN 53094	CN 53094 100 SD	OAT	GLUME LENGTH			19.53	19.53	OAT_HISTORICAL_NORDIC.OBS.PGRC.2007
																												128929	CN 53094	CN 53094 100 SD	OAT	EMERGENCE, DAYS TO			165	165	OAT.OBS.PGRC.00
																												128930	CN 53094	CN 53094 100 SD	OAT	LEAF LENGTH			32.3333	32.3333	OAT_HISTORICAL.OBS.PGRC.2007
																												128931	CN 53094	CN 53094 100 SD	OAT	LEAF LENGTH			33	33	OAT.OBS.PGRC.00
																												128932	CN 53094	CN 53094 100 SD	OAT	LEAF WIDTH			13	13	OAT.OBS.PGRC.00
																												128933	CN 53094	CN 53094 100 SD	OAT	LEAF WIDTH			16	16	OAT_HISTORICAL.OBS.PGRC.2007
																												128934	CN 53094	CN 53094 100 SD	OAT	LEMMA LENGTH			16.76	16.76	OAT_HISTORICAL_NORDIC.OBS.PGRC.2007
																												128935	CN 53094	CN 53094 100 SD	OAT	DATE OF SOWING			158	158	OAT.OBS.PGRC.00
																												128936	CN 53094	CN 53094 100 SD	OAT	Days to maturity			259	259	OAT.OBS.PGRC.00
																												128937	CN 53095	CN 53095 100 SD	OAT	CHROMOSOME NUMBER			42	42	OAT.EVAL.NSGC
																												128938	CN 53095	CN 53095 100 SD	OAT	DAYS TO ANTHESIS			103.3	103.3	OAT.AGRON.ABERDEEN.83
																												128939	CN 53095	CN 53095 100 SD	OAT	DAYS TO ANTHESIS			218	218	OAT.OBS.PGRC.00
																												128940	CN 53095	CN 53095 100 SD	OAT	OIL AND LIPIDS PERCENT			6.3	6.3	OAT.LIPID.URBANA
																												128941	CN 53095	CN 53095 100 SD	OAT	PANICLE LENGTH			18	18	OAT_HISTORICAL_NORDIC.OBS.PGRC.2007
																												128942	CN 53095	CN 53095 100 SD	OAT	PANICLE LENGTH			21	21	OAT.OBS.PGRC.00
																												128943	CN 53095	CN 53095 100 SD	OAT	PLANT HEIGHT			115	115	OAT_HISTORICAL.OBS.PGRC.2007
																												128944	CN 53095	CN 53095 100 SD	OAT	PLANT HEIGHT			125	125	OAT.AGRON.ABERDEEN.83
																												128945	CN 53095	CN 53095 100 SD	OAT	PLANT HEIGHT			140	140	OAT.OBS.PGRC.00
																												128946	CN 53095	CN 53095 100 SD	OAT	PROTEIN PERCENTAGE			21.1	21.1	OAT.BETAGLUCAN.MADISON.95
																												128947	CN 53095	CN 53095 100 SD	OAT	SPIKELETS PER PANICLE			54	54	OAT.LAB.ABERDEEN.83
																												128948	CN 53095	CN 53095 100 SD	OAT	YIELD			112.4	112.4	OAT.OBS.PGRC.00
																												128949	CN 53095	CN 53095 100 SD	OAT	YIELD			316	316	OAT.LAB.ABERDEEN.83
																												128950	CN 53095	CN 53095 100 SD	OAT	SEEDS PER SPIKELET			2	2	OAT.OBS.PGRC.00
																												128951	CN 53095	CN 53095 100 SD	OAT	SEEDS PER SPIKELET			2	2	OAT_HISTORICAL_NORDIC.OBS.PGRC.2007
																												128952	CN 53095	CN 53095 100 SD	OAT	BUNDLE WEIGHT			2.2	2.2	OAT.AGRON.ABERDEEN.83
																												128953	CN 53095	CN 53095 100 SD	OAT	PERCENT BETA GLUCAN			4.69	4.69	OAT.BETAGLUCAN.MADISON.95
																												128954	CN 53095	CN 53095 100 SD	OAT	GREENBUG			144.1	144.1	OAT.GREENBUG.STILLWATER.56
																												128955	CN 53095	CN 53095 100 SD	OAT	TEST WEIGHT			40	40	OAT.LAB.ABERDEEN.83
																												128956	CN 53095	CN 53095 100 SD	OAT	Covered and loose smut			100	100	OAT.SMUT.STPAUL.93
																												128957	CN 53095	CN 53095 100 SD	OAT	GLUME LENGTH			17.49	17.49	OAT_HISTORICAL_NORDIC.OBS.PGRC.2007
																												128958	CN 53095	CN 53095 100 SD	OAT	EMERGENCE, DAYS TO			165	165	OAT.OBS.PGRC.00
																												128959	CN 53095	CN 53095 100 SD	OAT	LEAF LENGTH			33	33	OAT.OBS.PGRC.00
																												128960	CN 53095	CN 53095 100 SD	OAT	LEAF LENGTH			35.6667	35.6667	OAT_HISTORICAL.OBS.PGRC.2007
																												128961	CN 53095	CN 53095 100 SD	OAT	LEAF WIDTH			16	16	OAT.OBS.PGRC.00
																												128962	CN 53095	CN 53095 100 SD	OAT	LEAF WIDTH			16.3333	16.3333	OAT_HISTORICAL.OBS.PGRC.2007
																												128963	CN 53095	CN 53095 100 SD	OAT	LEMMA LENGTH			14.31	14.31	OAT_HISTORICAL_NORDIC.OBS.PGRC.2007
																												128964	CN 53095	CN 53095 100 SD	OAT	DATE OF SOWING			158	158	OAT.OBS.PGRC.00
																												128965	CN 53095	CN 53095 100 SD	OAT	Days to maturity			259	259	OAT.OBS.PGRC.00
																												130328	CN 53165	CN 53165 100 SD	OAT	CHROMOSOME NUMBER			42	42	OAT.EVAL.NSGC
																												130329	CN 53165	CN 53165 100 SD	OAT	DAYS TO ANTHESIS			103.3	103.3	OAT.AGRON.ABERDEEN.83
																												130330	CN 53165	CN 53165 100 SD	OAT	DAYS TO ANTHESIS			215	215	OAT.OBS.PGRC.00
																												130331	CN 53165	CN 53165 100 SD	OAT	OIL AND LIPIDS PERCENT			9.2	9.2	OAT.LIPID.URBANA
																												130332	CN 53165	CN 53165 100 SD	OAT	PANICLE LENGTH			18.3333	18.3333	OAT_HISTORICAL_NORDIC.OBS.PGRC.2007
																												130333	CN 53165	CN 53165 100 SD	OAT	PANICLE LENGTH			22	22	OAT.OBS.PGRC.00
																												130334	CN 53165	CN 53165 100 SD	OAT	PLANT HEIGHT			105	105	OAT_HISTORICAL.OBS.PGRC.2007
																												130335	CN 53165	CN 53165 100 SD	OAT	PLANT HEIGHT			110	110	OAT.AGRON.ABERDEEN.83
																												130336	CN 53165	CN 53165 100 SD	OAT	PLANT HEIGHT			140	140	OAT.OBS.PGRC.00
																												130337	CN 53165	CN 53165 100 SD	OAT	PROTEIN PERCENTAGE			21.2	21.2	OAT.BETAGLUCAN.MADISON.95
																												130338	CN 53165	CN 53165 100 SD	OAT	SPIKELETS PER PANICLE			20	20	OAT.LAB.ABERDEEN.83
																												130339	CN 53165	CN 53165 100 SD	OAT	YIELD			108.6	108.6	OAT.OBS.PGRC.00
																												130340	CN 53165	CN 53165 100 SD	OAT	YIELD			274	274	OAT.LAB.ABERDEEN.83
																												130341	CN 53165	CN 53165 100 SD	OAT	SEEDS PER SPIKELET			2	2	OAT.OBS.PGRC.00
																												130342	CN 53165	CN 53165 100 SD	OAT	SEEDS PER SPIKELET			2	2	OAT_HISTORICAL_NORDIC.OBS.PGRC.2007
																												130343	CN 53165	CN 53165 100 SD	OAT	BUNDLE WEIGHT			1.7	1.7	OAT.AGRON.ABERDEEN.83
																												130344	CN 53165	CN 53165 100 SD	OAT	PERCENT BETA GLUCAN			3.62	3.62	OAT.BETAGLUCAN.MADISON.95
																												130345	CN 53165	CN 53165 100 SD	OAT	GREENBUG			107.1	107.1	OAT.GREENBUG.STILLWATER.56
																												130346	CN 53165	CN 53165 100 SD	OAT	TEST WEIGHT			35	35	OAT.LAB.ABERDEEN.83
																												130347	CN 53165	CN 53165 100 SD	OAT	Covered and loose smut			57	57	OAT.SMUT.STPAUL.93
																												130348	CN 53165	CN 53165 100 SD	OAT	GLUME LENGTH			17.98	17.98	OAT_HISTORICAL_NORDIC.OBS.PGRC.2007
																												130349	CN 53165	CN 53165 100 SD	OAT	EMERGENCE, DAYS TO			166	166	OAT.OBS.PGRC.00
																												130350	CN 53165	CN 53165 100 SD	OAT	LEAF LENGTH			26	26	OAT.OBS.PGRC.00
																												130351	CN 53165	CN 53165 100 SD	OAT	LEAF LENGTH			34	34	OAT_HISTORICAL.OBS.PGRC.2007
																												130352	CN 53165	CN 53165 100 SD	OAT	LEAF WIDTH			11	11	OAT.OBS.PGRC.00
																												130353	CN 53165	CN 53165 100 SD	OAT	LEAF WIDTH			15.3333	15.3333	OAT_HISTORICAL.OBS.PGRC.2007
																												130354	CN 53165	CN 53165 100 SD	OAT	LEMMA LENGTH			14.32	14.32	OAT_HISTORICAL_NORDIC.OBS.PGRC.2007
																												130355	CN 53165	CN 53165 100 SD	OAT	DATE OF SOWING			158	158	OAT.OBS.PGRC.00
																												130356	CN 53165	CN 53165 100 SD	OAT	Days to maturity			252	252	OAT.OBS.PGRC.00
																												130423	CN 53173	CN 53173 100 SD	OAT	KERNAL WEIGHT			37	37	OAT.LAB.ABERDEEN.85
																												130424	CN 53173	CN 53173 100 SD	OAT	CHROMOSOME NUMBER			42	42	OAT.EVAL.NSGC
																												130425	CN 53173	CN 53173 100 SD	OAT	DAYS TO ANTHESIS			101.6	101.6	OAT.AGRON.ABERDEEN.85
																												130426	CN 53173	CN 53173 100 SD	OAT	DAYS TO ANTHESIS			208	208	OAT.OBS.PGRC.00
																												130427	CN 53173	CN 53173 100 SD	OAT	OIL AND LIPIDS PERCENT			5.5	5.5	OAT.LIPID.URBANA
																												130428	CN 53173	CN 53173 100 SD	OAT	PANICLE LENGTH			21	21	OAT.OBS.PGRC.00
																												130429	CN 53173	CN 53173 100 SD	OAT	PANICLE LENGTH			23	23	OAT.LAB.ABERDEEN.85
																												130430	CN 53173	CN 53173 100 SD	OAT	PLANT HEIGHT			105	105	OAT.AGRON.ABERDEEN.85
																												130431	CN 53173	CN 53173 100 SD	OAT	PLANT HEIGHT			110	110	OAT.OBS.PGRC.00
																												130432	CN 53173	CN 53173 100 SD	OAT	PROTEIN PERCENTAGE			21.6	21.6	OAT.BETAGLUCAN.MADISON.95
																												130433	CN 53173	CN 53173 100 SD	OAT	SPIKELETS PER PANICLE			29	29	OAT.LAB.ABERDEEN.85
																												130434	CN 53173	CN 53173 100 SD	OAT	YIELD			152	152	OAT.OBS.PGRC.00
																												130435	CN 53173	CN 53173 100 SD	OAT	YIELD			334	334	OAT.LAB.ABERDEEN.85
																												130436	CN 53173	CN 53173 100 SD	OAT	SEEDS PER SPIKELET			2	2	OAT.OBS.PGRC.00
																												130437	CN 53173	CN 53173 100 SD	OAT	SEEDS PER SPIKELET			2	2	OAT.LAB.ABERDEEN.85
																												130438	CN 53173	CN 53173 100 SD	OAT	PERCENT BETA GLUCAN			3.83	3.83	OAT.BETAGLUCAN.MADISON.95
																												130439	CN 53173	CN 53173 100 SD	OAT	GREENBUG			109.3	109.3	OAT.GREENBUG.STILLWATER.56
																												130440	CN 53173	CN 53173 100 SD	OAT	TEST WEIGHT			36	36	OAT.LAB.ABERDEEN.85
																												130441	CN 53173	CN 53173 100 SD	OAT	Covered and loose smut			100	100	OAT.SMUT.STPAUL.93
																												130442	CN 53173	CN 53173 100 SD	OAT	EMERGENCE, DAYS TO			166	166	OAT.OBS.PGRC.00
																												130443	CN 53173	CN 53173 100 SD	OAT	LEAF LENGTH			33	33	OAT.OBS.PGRC.00
																												130444	CN 53173	CN 53173 100 SD	OAT	LEAF WIDTH			9	9	OAT.OBS.PGRC.00
																												130445	CN 53173	CN 53173 100 SD	OAT	DATE OF SOWING			158	158	OAT.OBS.PGRC.00
																												130446	CN 53173	CN 53173 100 SD	OAT	Days to maturity			250	250	OAT.OBS.PGRC.00
																												133058	CN 53326	CN 53326 100 SD	OAT	CHROMOSOME NUMBER			42	42	OAT.EVAL.NSGC
																												133059	CN 53326	CN 53326 100 SD	OAT	DAYS TO ANTHESIS			104.9	104.9	OAT.AGRON.ABERDEEN.83
																												133060	CN 53326	CN 53326 100 SD	OAT	DAYS TO ANTHESIS			218	218	OAT.OBS.PGRC.00
																												133061	CN 53326	CN 53326 100 SD	OAT	OIL AND LIPIDS PERCENT			6	6	OAT.LIPID.URBANA
																												133062	CN 53326	CN 53326 100 SD	OAT	PANICLE LENGTH			18	18	OAT_HISTORICAL_NORDIC.OBS.PGRC.2007
																												133063	CN 53326	CN 53326 100 SD	OAT	PANICLE LENGTH			19	19	OAT.OBS.PGRC.00
																												133064	CN 53326	CN 53326 100 SD	OAT	PLANT HEIGHT			120	120	OAT.AGRON.ABERDEEN.83
																												133065	CN 53326	CN 53326 100 SD	OAT	PLANT HEIGHT			120	120	OAT_HISTORICAL.OBS.PGRC.2007
																												133066	CN 53326	CN 53326 100 SD	OAT	PLANT HEIGHT			145	145	OAT.OBS.PGRC.00
																												133067	CN 53326	CN 53326 100 SD	OAT	PROTEIN PERCENTAGE			19.5	19.5	OAT.BETAGLUCAN.MADISON.95
																												133068	CN 53326	CN 53326 100 SD	OAT	SPIKELETS PER PANICLE			18	18	OAT.LAB.ABERDEEN.83
																												133069	CN 53326	CN 53326 100 SD	OAT	YIELD			501	501	OAT.LAB.ABERDEEN.83
																												133070	CN 53326	CN 53326 100 SD	OAT	YIELD			61.1	61.1	OAT.OBS.PGRC.00
																												133071	CN 53326	CN 53326 100 SD	OAT	SEEDS PER SPIKELET			2	2	OAT.OBS.PGRC.00
																												133072	CN 53326	CN 53326 100 SD	OAT	SEEDS PER SPIKELET			2	2	OAT_HISTORICAL_NORDIC.OBS.PGRC.2007
																												133073	CN 53326	CN 53326 100 SD	OAT	BUNDLE WEIGHT			2.9	2.9	OAT.AGRON.ABERDEEN.83
																												133074	CN 53326	CN 53326 100 SD	OAT	PERCENT BETA GLUCAN			6.23	6.23	OAT.BETAGLUCAN.MADISON.95
																												133075	CN 53326	CN 53326 100 SD	OAT	GREENBUG			161.5	161.5	OAT.GREENBUG.STILLWATER.56
																												133076	CN 53326	CN 53326 100 SD	OAT	TEST WEIGHT			41	41	OAT.LAB.ABERDEEN.83
																												133077	CN 53326	CN 53326 100 SD	OAT	Covered and loose smut			100	100	OAT.SMUT.STPAUL.93
																												133078	CN 53326	CN 53326 100 SD	OAT	GLUME LENGTH			18.66	18.66	OAT_HISTORICAL_NORDIC.OBS.PGRC.2007
																												133079	CN 53326	CN 53326 100 SD	OAT	EMERGENCE, DAYS TO			166	166	OAT.OBS.PGRC.00
																												133080	CN 53326	CN 53326 100 SD	OAT	LEAF LENGTH			34	34	OAT.OBS.PGRC.00
																												133081	CN 53326	CN 53326 100 SD	OAT	LEAF LENGTH			37	37	OAT_HISTORICAL.OBS.PGRC.2007
																												133082	CN 53326	CN 53326 100 SD	OAT	LEAF WIDTH			17	17	OAT.OBS.PGRC.00
																												133083	CN 53326	CN 53326 100 SD	OAT	LEAF WIDTH			18	18	OAT_HISTORICAL.OBS.PGRC.2007
																												133084	CN 53326	CN 53326 100 SD	OAT	LEMMA LENGTH			14.68	14.68	OAT_HISTORICAL_NORDIC.OBS.PGRC.2007
																												133085	CN 53326	CN 53326 100 SD	OAT	DATE OF SOWING			158	158	OAT.OBS.PGRC.00
																												133086	CN 53326	CN 53326 100 SD	OAT	Days to maturity			262	262	OAT.OBS.PGRC.00
																												133154	CN 53331	CN 53331 100 SD	OAT	KERNAL WEIGHT			32.9	32.9	OAT.LAB.ABERDEEN.85
																												133155	CN 53331	CN 53331 100 SD	OAT	CHROMOSOME NUMBER			42	42	OAT.EVAL.NSGC
																												133156	CN 53331	CN 53331 100 SD	OAT	DAYS TO ANTHESIS			106.2	106.2	OAT.AGRON.ABERDEEN.85
																												133157	CN 53331	CN 53331 100 SD	OAT	DAYS TO ANTHESIS			222	222	OAT.OBS.PGRC.00
																												133158	CN 53331	CN 53331 100 SD	OAT	OIL AND LIPIDS PERCENT			5.9	5.9	OAT.LIPID.URBANA
																												133159	CN 53331	CN 53331 100 SD	OAT	PANICLE LENGTH			21	21	OAT.LAB.ABERDEEN.85
																												133160	CN 53331	CN 53331 100 SD	OAT	PANICLE LENGTH			23.6667	23.6667	OAT_HISTORICAL_NORDIC.OBS.PGRC.2007
																												133161	CN 53331	CN 53331 100 SD	OAT	PANICLE LENGTH			26	26	OAT.OBS.PGRC.00
																												133162	CN 53331	CN 53331 100 SD	OAT	PLANT HEIGHT			110	110	OAT_HISTORICAL.OBS.PGRC.2007
																												133163	CN 53331	CN 53331 100 SD	OAT	PLANT HEIGHT			120	120	OAT.AGRON.ABERDEEN.85
																												133164	CN 53331	CN 53331 100 SD	OAT	PLANT HEIGHT			140	140	OAT.OBS.PGRC.00
																												133165	CN 53331	CN 53331 100 SD	OAT	PROTEIN PERCENTAGE			19.7	19.7	OAT.BETAGLUCAN.MADISON.95
																												133166	CN 53331	CN 53331 100 SD	OAT	SPIKELETS PER PANICLE			41	41	OAT.LAB.ABERDEEN.85
																												133167	CN 53331	CN 53331 100 SD	OAT	YIELD			447	447	OAT.LAB.ABERDEEN.85
																												133168	CN 53331	CN 53331 100 SD	OAT	YIELD			62.3	62.3	OAT.OBS.PGRC.00
																												133169	CN 53331	CN 53331 100 SD	OAT	SEEDS PER SPIKELET			2	2	OAT.OBS.PGRC.00
																												133170	CN 53331	CN 53331 100 SD	OAT	SEEDS PER SPIKELET			2	2	OAT.LAB.ABERDEEN.85
																												133171	CN 53331	CN 53331 100 SD	OAT	SEEDS PER SPIKELET			2	2	OAT_HISTORICAL_NORDIC.OBS.PGRC.2007
																												133172	CN 53331	CN 53331 100 SD	OAT	PERCENT BETA GLUCAN			5.94	5.94	OAT.BETAGLUCAN.MADISON.95
																												133173	CN 53331	CN 53331 100 SD	OAT	GREENBUG			178.3	178.3	OAT.GREENBUG.STILLWATER.56
																												133174	CN 53331	CN 53331 100 SD	OAT	TEST WEIGHT			43	43	OAT.LAB.ABERDEEN.85
																												133175	CN 53331	CN 53331 100 SD	OAT	Covered and loose smut			76	76	OAT.SMUT.STPAUL.93
																												133176	CN 53331	CN 53331 100 SD	OAT	GLUME LENGTH			18.1	18.1	OAT_HISTORICAL_NORDIC.OBS.PGRC.2007
																												133177	CN 53331	CN 53331 100 SD	OAT	EMERGENCE, DAYS TO			166	166	OAT.OBS.PGRC.00
																												133178	CN 53331	CN 53331 100 SD	OAT	LEAF LENGTH			46	46	OAT_HISTORICAL.OBS.PGRC.2007
																												133179	CN 53331	CN 53331 100 SD	OAT	LEAF LENGTH			47	47	OAT.OBS.PGRC.00
																												133180	CN 53331	CN 53331 100 SD	OAT	LEAF WIDTH			15	15	OAT.OBS.PGRC.00
																												133181	CN 53331	CN 53331 100 SD	OAT	LEAF WIDTH			17.3333	17.3333	OAT_HISTORICAL.OBS.PGRC.2007
																												133182	CN 53331	CN 53331 100 SD	OAT	LEMMA LENGTH			16.2333	16.2333	OAT_HISTORICAL_NORDIC.OBS.PGRC.2007
																												133183	CN 53331	CN 53331 100 SD	OAT	DATE OF SOWING			158	158	OAT.OBS.PGRC.00
																												133184	CN 53331	CN 53331 100 SD	OAT	Days to maturity			262	262	OAT.OBS.PGRC.00
																												133293	CN 53340	CN 53340 100 SD	OAT	KERNAL WEIGHT			33.7	33.7	OAT.LAB.ABERDEEN.85
																												133294	CN 53340	CN 53340 100 SD	OAT	CHROMOSOME NUMBER			42	42	OAT.EVAL.NSGC
																												133295	CN 53340	CN 53340 100 SD	OAT	DAYS TO ANTHESIS			106.8	106.8	OAT.AGRON.ABERDEEN.85
																												133296	CN 53340	CN 53340 100 SD	OAT	DAYS TO ANTHESIS			220	220	OAT.OBS.PGRC.00
																												133297	CN 53340	CN 53340 100 SD	OAT	OIL AND LIPIDS PERCENT			5.5	5.5	OAT.LIPID.URBANA
																												133298	CN 53340	CN 53340 100 SD	OAT	PANICLE LENGTH			19.3333	19.3333	OAT_HISTORICAL_NORDIC.OBS.PGRC.2007
																												133299	CN 53340	CN 53340 100 SD	OAT	PANICLE LENGTH			21	21	OAT.LAB.ABERDEEN.85
																												133300	CN 53340	CN 53340 100 SD	OAT	PANICLE LENGTH			21	21	OAT.OBS.PGRC.00
																												133301	CN 53340	CN 53340 100 SD	OAT	PLANT HEIGHT			105	105	OAT_HISTORICAL.OBS.PGRC.2007
																												133302	CN 53340	CN 53340 100 SD	OAT	PLANT HEIGHT			115	115	OAT.AGRON.ABERDEEN.85
																												133303	CN 53340	CN 53340 100 SD	OAT	PLANT HEIGHT			145	145	OAT.OBS.PGRC.00
																												133304	CN 53340	CN 53340 100 SD	OAT	PROTEIN PERCENTAGE			19.2	19.2	OAT.BETAGLUCAN.MADISON.95
																												133305	CN 53340	CN 53340 100 SD	OAT	SPIKELETS PER PANICLE			51	51	OAT.LAB.ABERDEEN.85
																												133306	CN 53340	CN 53340 100 SD	OAT	YIELD			117.4	117.4	OAT.OBS.PGRC.00
																												133307	CN 53340	CN 53340 100 SD	OAT	YIELD			402	402	OAT.LAB.ABERDEEN.85
																												133308	CN 53340	CN 53340 100 SD	OAT	SEEDS PER SPIKELET			2	2	OAT.OBS.PGRC.00
																												133309	CN 53340	CN 53340 100 SD	OAT	SEEDS PER SPIKELET			2	2	OAT.LAB.ABERDEEN.85
																												133310	CN 53340	CN 53340 100 SD	OAT	SEEDS PER SPIKELET			2	2	OAT_HISTORICAL_NORDIC.OBS.PGRC.2007
																												133311	CN 53340	CN 53340 100 SD	OAT	PERCENT BETA GLUCAN			6.28	6.28	OAT.BETAGLUCAN.MADISON.95
																												133312	CN 53340	CN 53340 100 SD	OAT	GREENBUG			172.7	172.7	OAT.GREENBUG.STILLWATER.56
																												133313	CN 53340	CN 53340 100 SD	OAT	TEST WEIGHT			40	40	OAT.LAB.ABERDEEN.85
																												133314	CN 53340	CN 53340 100 SD	OAT	Covered and loose smut			95	95	OAT.SMUT.STPAUL.93
																												133315	CN 53340	CN 53340 100 SD	OAT	GLUME LENGTH			17.67	17.67	OAT_HISTORICAL_NORDIC.OBS.PGRC.2007
																												133316	CN 53340	CN 53340 100 SD	OAT	EMERGENCE, DAYS TO			165	165	OAT.OBS.PGRC.00
																												133317	CN 53340	CN 53340 100 SD	OAT	LEAF LENGTH			34.6667	34.6667	OAT_HISTORICAL.OBS.PGRC.2007
																												133318	CN 53340	CN 53340 100 SD	OAT	LEAF LENGTH			35	35	OAT.OBS.PGRC.00
																												133319	CN 53340	CN 53340 100 SD	OAT	LEAF WIDTH			17	17	OAT.OBS.PGRC.00
																												133320	CN 53340	CN 53340 100 SD	OAT	LEAF WIDTH			17.3333	17.3333	OAT_HISTORICAL.OBS.PGRC.2007
																												133321	CN 53340	CN 53340 100 SD	OAT	LEMMA LENGTH			15.1667	15.1667	OAT_HISTORICAL_NORDIC.OBS.PGRC.2007
																												133322	CN 53340	CN 53340 100 SD	OAT	DATE OF SOWING			158	158	OAT.OBS.PGRC.00
																												133323	CN 53340	CN 53340 100 SD	OAT	Days to maturity			262	262	OAT.OBS.PGRC.00
																												134446	CN 53420	CN 53420 100 SD	OAT	CHROMOSOME NUMBER			42	42	OAT.EVAL.NSGC
																												134447	CN 53420	CN 53420 100 SD	OAT	DAYS TO ANTHESIS			103.8	103.8	OAT.AGRON.ABERDEEN.83
																												134448	CN 53420	CN 53420 100 SD	OAT	DAYS TO ANTHESIS			218	218	OAT.OBS.PGRC.00
																												134449	CN 53420	CN 53420 100 SD	OAT	OIL AND LIPIDS PERCENT			6.7	6.7	OAT.LIPID.URBANA
																												134450	CN 53420	CN 53420 100 SD	OAT	PANICLE LENGTH			21.6667	21.6667	OAT_HISTORICAL_NORDIC.OBS.PGRC.2007
																												134451	CN 53420	CN 53420 100 SD	OAT	PANICLE LENGTH			24	24	OAT.OBS.PGRC.00
																												134452	CN 53420	CN 53420 100 SD	OAT	PLANT HEIGHT			100	100	OAT_HISTORICAL.OBS.PGRC.2007
																												134453	CN 53420	CN 53420 100 SD	OAT	PLANT HEIGHT			130	130	OAT.AGRON.ABERDEEN.83
																												134454	CN 53420	CN 53420 100 SD	OAT	PLANT HEIGHT			145	145	OAT.OBS.PGRC.00
																												134455	CN 53420	CN 53420 100 SD	OAT	PROTEIN PERCENTAGE			20.8	20.8	OAT.BETAGLUCAN.MADISON.95
																												134456	CN 53420	CN 53420 100 SD	OAT	SPIKELETS PER PANICLE			41	41	OAT.LAB.ABERDEEN.83
																												134457	CN 53420	CN 53420 100 SD	OAT	YIELD			177	177	OAT.LAB.ABERDEEN.83
																												134458	CN 53420	CN 53420 100 SD	OAT	YIELD			60.4	60.4	OAT.OBS.PGRC.00
																												134459	CN 53420	CN 53420 100 SD	OAT	SEEDS PER SPIKELET			2	2	OAT.OBS.PGRC.00
																												134460	CN 53420	CN 53420 100 SD	OAT	SEEDS PER SPIKELET			2	2	OAT_HISTORICAL_NORDIC.OBS.PGRC.2007
																												134461	CN 53420	CN 53420 100 SD	OAT	BUNDLE WEIGHT			2.7	2.7	OAT.AGRON.ABERDEEN.83
																												134462	CN 53420	CN 53420 100 SD	OAT	PERCENT BETA GLUCAN			3.64	3.64	OAT.BETAGLUCAN.MADISON.95
																												134463	CN 53420	CN 53420 100 SD	OAT	GREENBUG			156.2	156.2	OAT.GREENBUG.STILLWATER.56
																												134464	CN 53420	CN 53420 100 SD	OAT	TEST WEIGHT			32	32	OAT.LAB.ABERDEEN.83
																												134465	CN 53420	CN 53420 100 SD	OAT	Covered and loose smut			57	57	OAT.SMUT.STPAUL.93
																												134466	CN 53420	CN 53420 100 SD	OAT	GLUME LENGTH			22.0933	22.0933	OAT_HISTORICAL_NORDIC.OBS.PGRC.2007
																												134467	CN 53420	CN 53420 100 SD	OAT	EMERGENCE, DAYS TO			166	166	OAT.OBS.PGRC.00
																												134468	CN 53420	CN 53420 100 SD	OAT	LEAF LENGTH			31.6667	31.6667	OAT_HISTORICAL.OBS.PGRC.2007
																												134469	CN 53420	CN 53420 100 SD	OAT	LEAF LENGTH			43	43	OAT.OBS.PGRC.00
																												134470	CN 53420	CN 53420 100 SD	OAT	LEAF WIDTH			12.3333	12.3333	OAT_HISTORICAL.OBS.PGRC.2007
																												134471	CN 53420	CN 53420 100 SD	OAT	LEAF WIDTH			19	19	OAT.OBS.PGRC.00
																												134472	CN 53420	CN 53420 100 SD	OAT	LEMMA LENGTH			16.39	16.39	OAT_HISTORICAL_NORDIC.OBS.PGRC.2007
																												134473	CN 53420	CN 53420 100 SD	OAT	DATE OF SOWING			158	158	OAT.OBS.PGRC.00
																												134474	CN 53420	CN 53420 100 SD	OAT	Days to maturity			259	259	OAT.OBS.PGRC.00
																												134475	CN 53421	CN 53421 100 SD	OAT	CHROMOSOME NUMBER			42	42	OAT.EVAL.NSGC
																												134476	CN 53421	CN 53421 100 SD	OAT	DAYS TO ANTHESIS			106	106	OAT.AGRON.ABERDEEN.83
																												134477	CN 53421	CN 53421 100 SD	OAT	DAYS TO ANTHESIS			222	222	OAT.OBS.PGRC.00
																												134478	CN 53421	CN 53421 100 SD	OAT	OIL AND LIPIDS PERCENT			6.1	6.1	OAT.LIPID.URBANA
																												134479	CN 53421	CN 53421 100 SD	OAT	PANICLE LENGTH			21.3333	21.3333	OAT_HISTORICAL_NORDIC.OBS.PGRC.2007
																												134480	CN 53421	CN 53421 100 SD	OAT	PANICLE LENGTH			22	22	OAT.OBS.PGRC.00
																												134481	CN 53421	CN 53421 100 SD	OAT	PLANT HEIGHT			115	115	OAT_HISTORICAL.OBS.PGRC.2007
																												134482	CN 53421	CN 53421 100 SD	OAT	PLANT HEIGHT			145	145	OAT.AGRON.ABERDEEN.83
																												134483	CN 53421	CN 53421 100 SD	OAT	PLANT HEIGHT			150	150	OAT.OBS.PGRC.00
																												134484	CN 53421	CN 53421 100 SD	OAT	PROTEIN PERCENTAGE			20.9	20.9	OAT.BETAGLUCAN.MADISON.95
																												134485	CN 53421	CN 53421 100 SD	OAT	SPIKELETS PER PANICLE			49	49	OAT.LAB.ABERDEEN.83
																												134486	CN 53421	CN 53421 100 SD	OAT	YIELD			282	282	OAT.LAB.ABERDEEN.83
																												134487	CN 53421	CN 53421 100 SD	OAT	YIELD			69.8	69.8	OAT.OBS.PGRC.00
																												134488	CN 53421	CN 53421 100 SD	OAT	SEEDS PER SPIKELET			2	2	OAT.OBS.PGRC.00
																												134489	CN 53421	CN 53421 100 SD	OAT	SEEDS PER SPIKELET			2	2	OAT_HISTORICAL_NORDIC.OBS.PGRC.2007
																												134490	CN 53421	CN 53421 100 SD	OAT	BUNDLE WEIGHT			2.4	2.4	OAT.AGRON.ABERDEEN.83
																												134491	CN 53421	CN 53421 100 SD	OAT	PERCENT BETA GLUCAN			4.04	4.04	OAT.BETAGLUCAN.MADISON.95
																												134492	CN 53421	CN 53421 100 SD	OAT	GREENBUG			150	150	OAT.GREENBUG.STILLWATER.56
																												134493	CN 53421	CN 53421 100 SD	OAT	TEST WEIGHT			38	38	OAT.LAB.ABERDEEN.83
																												134494	CN 53421	CN 53421 100 SD	OAT	Covered and loose smut			57	57	OAT.SMUT.STPAUL.93
																												134495	CN 53421	CN 53421 100 SD	OAT	GLUME LENGTH			18.6867	18.6867	OAT_HISTORICAL_NORDIC.OBS.PGRC.2007
																												134496	CN 53421	CN 53421 100 SD	OAT	EMERGENCE, DAYS TO			166	166	OAT.OBS.PGRC.00
																												134497	CN 53421	CN 53421 100 SD	OAT	LEAF LENGTH			32.6667	32.6667	OAT_HISTORICAL.OBS.PGRC.2007
																												134498	CN 53421	CN 53421 100 SD	OAT	LEAF LENGTH			35	35	OAT.OBS.PGRC.00
																												134499	CN 53421	CN 53421 100 SD	OAT	LEAF WIDTH			14.3333	14.3333	OAT_HISTORICAL.OBS.PGRC.2007
																												134500	CN 53421	CN 53421 100 SD	OAT	LEAF WIDTH			16	16	OAT.OBS.PGRC.00
																												134501	CN 53421	CN 53421 100 SD	OAT	LEMMA LENGTH			16.19	16.19	OAT_HISTORICAL_NORDIC.OBS.PGRC.2007
																												134502	CN 53421	CN 53421 100 SD	OAT	DATE OF SOWING			158	158	OAT.OBS.PGRC.00
																												134503	CN 53421	CN 53421 100 SD	OAT	Days to maturity			259	259	OAT.OBS.PGRC.00
																												134550	CN 53424	CN 53424 100 SD	OAT	CHROMOSOME NUMBER			42	42	OAT.EVAL.NSGC
																												134551	CN 53424	CN 53424 100 SD	OAT	DAYS TO ANTHESIS			106	106	OAT.AGRON.ABERDEEN.83
																												134552	CN 53424	CN 53424 100 SD	OAT	DAYS TO ANTHESIS			218	218	OAT.OBS.PGRC.00
																												134553	CN 53424	CN 53424 100 SD	OAT	OIL AND LIPIDS PERCENT			5.4	5.4	OAT.LIPID.URBANA
																												134554	CN 53424	CN 53424 100 SD	OAT	PANICLE LENGTH			20.6667	20.6667	OAT_HISTORICAL_NORDIC.OBS.PGRC.2007
																												134555	CN 53424	CN 53424 100 SD	OAT	PANICLE LENGTH			23	23	OAT.OBS.PGRC.00
																												134556	CN 53424	CN 53424 100 SD	OAT	PLANT HEIGHT			105	105	OAT_HISTORICAL.OBS.PGRC.2007
																												134557	CN 53424	CN 53424 100 SD	OAT	PLANT HEIGHT			135	135	OAT.AGRON.ABERDEEN.83
																												134558	CN 53424	CN 53424 100 SD	OAT	PLANT HEIGHT			140	140	OAT.OBS.PGRC.00
																												134559	CN 53424	CN 53424 100 SD	OAT	PROTEIN PERCENTAGE			21.5	21.5	OAT.BETAGLUCAN.MADISON.95
																												134560	CN 53424	CN 53424 100 SD	OAT	SPIKELETS PER PANICLE			28	28	OAT.LAB.ABERDEEN.83
																												134561	CN 53424	CN 53424 100 SD	OAT	YIELD			413	413	OAT.LAB.ABERDEEN.83
																												134562	CN 53424	CN 53424 100 SD	OAT	YIELD			69.2	69.2	OAT.OBS.PGRC.00
																												134563	CN 53424	CN 53424 100 SD	OAT	SEEDS PER SPIKELET			2	2	OAT.OBS.PGRC.00
																												134564	CN 53424	CN 53424 100 SD	OAT	SEEDS PER SPIKELET			2	2	OAT_HISTORICAL_NORDIC.OBS.PGRC.2007
																												134565	CN 53424	CN 53424 100 SD	OAT	BUNDLE WEIGHT			3.6	3.6	OAT.AGRON.ABERDEEN.83
																												134566	CN 53424	CN 53424 100 SD	OAT	PERCENT BETA GLUCAN			4.8	4.8	OAT.BETAGLUCAN.MADISON.95
																												134567	CN 53424	CN 53424 100 SD	OAT	GREENBUG			139.4	139.4	OAT.GREENBUG.STILLWATER.56
																												134568	CN 53424	CN 53424 100 SD	OAT	TEST WEIGHT			38	38	OAT.LAB.ABERDEEN.83
																												134569	CN 53424	CN 53424 100 SD	OAT	Covered and loose smut			95	95	OAT.SMUT.STPAUL.93
																												134570	CN 53424	CN 53424 100 SD	OAT	GLUME LENGTH			18.2433	18.2433	OAT_HISTORICAL_NORDIC.OBS.PGRC.2007
																												134571	CN 53424	CN 53424 100 SD	OAT	EMERGENCE, DAYS TO			165	165	OAT.OBS.PGRC.00
																												134572	CN 53424	CN 53424 100 SD	OAT	LEAF LENGTH			32.6667	32.6667	OAT_HISTORICAL.OBS.PGRC.2007
																												134573	CN 53424	CN 53424 100 SD	OAT	LEAF LENGTH			35	35	OAT.OBS.PGRC.00
																												134574	CN 53424	CN 53424 100 SD	OAT	LEAF WIDTH			14.6667	14.6667	OAT_HISTORICAL.OBS.PGRC.2007
																												134575	CN 53424	CN 53424 100 SD	OAT	LEAF WIDTH			15	15	OAT.OBS.PGRC.00
																												134576	CN 53424	CN 53424 100 SD	OAT	LEMMA LENGTH			14.9067	14.9067	OAT_HISTORICAL_NORDIC.OBS.PGRC.2007
																												134577	CN 53424	CN 53424 100 SD	OAT	DATE OF SOWING			158	158	OAT.OBS.PGRC.00
																												134578	CN 53424	CN 53424 100 SD	OAT	Days to maturity			259	259	OAT.OBS.PGRC.00
																												135366	CN 53495	CN 53495 100 SD	OAT	CHROMOSOME NUMBER			42	42	OAT.EVAL.NSGC
																												135367	CN 53495	CN 53495 100 SD	OAT	DAYS TO ANTHESIS			197	197	OAT.OBS.PGRC.01
																												135368	CN 53495	CN 53495 100 SD	OAT	OIL AND LIPIDS PERCENT			6.6	6.6	OAT.LIPID.URBANA
																												135369	CN 53495	CN 53495 100 SD	OAT	PANICLE LENGTH			14	14	OAT.OBS.PGRC.01
																												135370	CN 53495	CN 53495 100 SD	OAT	PANICLE LENGTH			27	27	OAT_HISTORICAL_GREENHOUSE.OBS.PGRC.2004
																												135371	CN 53495	CN 53495 100 SD	OAT	PLANT HEIGHT			145	145	OAT_HISTORICAL_GREENHOUSE.OBS.PGRC.2004
																												135372	CN 53495	CN 53495 100 SD	OAT	PROTEIN PERCENTAGE			23.8	23.8	OAT.BETAGLUCAN.MADISON.95
																												135373	CN 53495	CN 53495 100 SD	OAT	SEEDS PER SPIKELET			2	2	OAT.OBS.PGRC.01
																												135374	CN 53495	CN 53495 100 SD	OAT	SEEDS PER SPIKELET			3	3	OAT_HISTORICAL_GREENHOUSE.OBS.PGRC.2004
																												135375	CN 53495	CN 53495 100 SD	OAT	PERCENT BETA GLUCAN			3.95	3.95	OAT.BETAGLUCAN.MADISON.95
																												135376	CN 53495	CN 53495 100 SD	OAT	GREENBUG			166.7	166.7	OAT.GREENBUG.STILLWATER.56
																												135377	CN 53495	CN 53495 100 SD	OAT	GLUME LENGTH			22.74	22.74	OAT_HISTORICAL_GREENHOUSE.OBS.PGRC.2004
																												135378	CN 53495	CN 53495 100 SD	OAT	EMERGENCE, DAYS TO			149	149	OAT.OBS.PGRC.01
																												135379	CN 53495	CN 53495 100 SD	OAT	LEAF LENGTH			16.6667	16.6667	OAT_HISTORICAL_GREENHOUSE.OBS.PGRC.2004
																												135380	CN 53495	CN 53495 100 SD	OAT	LEAF LENGTH			23	23	OAT.OBS.PGRC.01
																												135381	CN 53495	CN 53495 100 SD	OAT	LEAF WIDTH			13	13	OAT.OBS.PGRC.01
																												135382	CN 53495	CN 53495 100 SD	OAT	LEAF WIDTH			5.33333	5.33333	OAT_HISTORICAL_GREENHOUSE.OBS.PGRC.2004
																												135383	CN 53495	CN 53495 100 SD	OAT	LEMMA LENGTH			20.25	20.25	OAT_HISTORICAL_GREENHOUSE.OBS.PGRC.2004
																												135384	CN 53495	CN 53495 100 SD	OAT	DATE OF SOWING			137	137	OAT.OBS.PGRC.01
																												135385	CN 53495	CN 53495 100 SD	OAT	Days to maturity			227	227	OAT.OBS.PGRC.01
																												135716	CN 53777	CN 53777 100 SD	OAT	CHROMOSOME NUMBER			42	42	OAT.EVAL.NSGC
																												135717	CN 53777	CN 53777 100 SD	OAT	DAYS TO ANTHESIS			105.4	105.4	OAT.AGRON.ABERDEEN.88
																												135718	CN 53777	CN 53777 100 SD	OAT	DAYS TO ANTHESIS			196	196	OAT.OBS.PGRC.01
																												135719	CN 53777	CN 53777 100 SD	OAT	OIL AND LIPIDS PERCENT			4.9	4.9	OAT.LIPID.URBANA
																												135720	CN 53777	CN 53777 100 SD	OAT	PANICLE LENGTH			15	15	OAT.OBS.PGRC.01
																												135721	CN 53777	CN 53777 100 SD	OAT	PANICLE LENGTH			23	23	OAT_HISTORICAL_GREENHOUSE.OBS.PGRC.2004
																												135722	CN 53777	CN 53777 100 SD	OAT	PLANT HEIGHT			115	115	OAT.AGRON.ABERDEEN.88
																												135723	CN 53777	CN 53777 100 SD	OAT	PLANT HEIGHT			125	125	OAT_HISTORICAL_GREENHOUSE.OBS.PGRC.2004
																												135724	CN 53777	CN 53777 100 SD	OAT	PLANT HEIGHT			90	90	OAT.OBS.PGRC.01
																												135725	CN 53777	CN 53777 100 SD	OAT	PROTEIN PERCENTAGE			21.5	21.5	OAT.BETAGLUCAN.MADISON.95
																												135726	CN 53777	CN 53777 100 SD	OAT	SEEDS PER SPIKELET			1	1	OAT.OBS.PGRC.01
																												135727	CN 53777	CN 53777 100 SD	OAT	SEEDS PER SPIKELET			4	4	OAT_HISTORICAL_GREENHOUSE.OBS.PGRC.2004
																												135728	CN 53777	CN 53777 100 SD	OAT	PERCENT BETA GLUCAN			3.05	3.05	OAT.BETAGLUCAN.MADISON.95
																												135729	CN 53777	CN 53777 100 SD	OAT	GREENBUG			159.2	159.2	OAT.GREENBUG.STILLWATER.56
																												135730	CN 53777	CN 53777 100 SD	OAT	GLUME LENGTH			18.1	18.1	OAT_HISTORICAL_GREENHOUSE.OBS.PGRC.2004
																												135731	CN 53777	CN 53777 100 SD	OAT	EMERGENCE, DAYS TO			147	147	OAT.OBS.PGRC.01
																												135732	CN 53777	CN 53777 100 SD	OAT	LEAF LENGTH			16.6667	16.6667	OAT_HISTORICAL_GREENHOUSE.OBS.PGRC.2004
																												135733	CN 53777	CN 53777 100 SD	OAT	LEAF LENGTH			28	28	OAT.OBS.PGRC.01
																												135734	CN 53777	CN 53777 100 SD	OAT	LEAF WIDTH			15	15	OAT.OBS.PGRC.01
																												135735	CN 53777	CN 53777 100 SD	OAT	LEAF WIDTH			5.33333	5.33333	OAT_HISTORICAL_GREENHOUSE.OBS.PGRC.2004
																												135736	CN 53777	CN 53777 100 SD	OAT	LEMMA LENGTH			21.36	21.36	OAT_HISTORICAL_GREENHOUSE.OBS.PGRC.2004
																												135737	CN 53777	CN 53777 100 SD	OAT	DATE OF SOWING			137	137	OAT.OBS.PGRC.01
																												135738	CN 53777	CN 53777 100 SD	OAT	Days to maturity			228	228	OAT.OBS.PGRC.01
																												136373	CN 53975	CN 53975 100 SD	OAT	CHROMOSOME NUMBER			42	42	OAT.EVAL.NSGC
																												136374	CN 53975	CN 53975 100 SD	OAT	DAYS TO ANTHESIS			102.5	102.5	OAT.AGRON.ABERDEEN.88
																												136375	CN 53975	CN 53975 100 SD	OAT	DAYS TO ANTHESIS			194	194	OAT.OBS.PGRC.01
																												136376	CN 53975	CN 53975 100 SD	OAT	OIL AND LIPIDS PERCENT			4.6	4.6	OAT.LIPID.URBANA
																												136377	CN 53975	CN 53975 100 SD	OAT	PANICLE LENGTH			16	16	OAT.OBS.PGRC.01
																												136378	CN 53975	CN 53975 100 SD	OAT	PANICLE LENGTH			22	22	OAT_HISTORICAL_GREENHOUSE.OBS.PGRC.2004
																												136379	CN 53975	CN 53975 100 SD	OAT	PLANT HEIGHT			120	120	OAT.AGRON.ABERDEEN.88
																												136380	CN 53975	CN 53975 100 SD	OAT	PLANT HEIGHT			120	120	OAT_HISTORICAL_GREENHOUSE.OBS.PGRC.2004
																												136381	CN 53975	CN 53975 100 SD	OAT	PLANT HEIGHT			80	80	OAT.OBS.PGRC.01
																												136382	CN 53975	CN 53975 100 SD	OAT	SEEDS PER SPIKELET			2	2	OAT.OBS.PGRC.01
																												136383	CN 53975	CN 53975 100 SD	OAT	SEEDS PER SPIKELET			4	4	OAT_HISTORICAL_GREENHOUSE.OBS.PGRC.2004
																												136384	CN 53975	CN 53975 100 SD	OAT	GREENBUG			132.1	132.1	OAT.GREENBUG.STILLWATER.56
																												136385	CN 53975	CN 53975 100 SD	OAT	GLUME LENGTH			21.39	21.39	OAT_HISTORICAL_GREENHOUSE.OBS.PGRC.2004
																												136386	CN 53975	CN 53975 100 SD	OAT	EMERGENCE, DAYS TO			147	147	OAT.OBS.PGRC.01
																												136387	CN 53975	CN 53975 100 SD	OAT	LEAF LENGTH			10.6667	10.6667	OAT_HISTORICAL_GREENHOUSE.OBS.PGRC.2004
																												136388	CN 53975	CN 53975 100 SD	OAT	LEAF LENGTH			26	26	OAT.OBS.PGRC.01
																												136389	CN 53975	CN 53975 100 SD	OAT	LEAF WIDTH			14	14	OAT.OBS.PGRC.01
																												136390	CN 53975	CN 53975 100 SD	OAT	LEAF WIDTH			5.33333	5.33333	OAT_HISTORICAL_GREENHOUSE.OBS.PGRC.2004
																												136391	CN 53975	CN 53975 100 SD	OAT	LEMMA LENGTH			22.85	22.85	OAT_HISTORICAL_GREENHOUSE.OBS.PGRC.2004
																												136392	CN 53975	CN 53975 100 SD	OAT	DATE OF SOWING			137	137	OAT.OBS.PGRC.01
																												136393	CN 53975	CN 53975 100 SD	OAT	Days to maturity			228	228	OAT.OBS.PGRC.01
																												205274	CN 108634	CN 108634 100 SD	OAT	PANICLE LENGTH			23	23	OAT_HISTORICAL.OBS.PGRC.2004
																												205275	CN 108634	CN 108634 100 SD	OAT	PANICLE LENGTH			26	26	OAT_HISTORICAL_GREENHOUSE.OBS.PGRC.2004
																												205276	CN 108634	CN 108634 100 SD	OAT	PLANT HEIGHT			130	130	OAT_HISTORICAL_GREENHOUSE.OBS.PGRC.2004
																												205277	CN 108634	CN 108634 100 SD	OAT	SEEDS PER SPIKELET			2	2	OAT_HISTORICAL.OBS.PGRC.2004
																												205278	CN 108634	CN 108634 100 SD	OAT	SEEDS PER SPIKELET			3	3	OAT_HISTORICAL_GREENHOUSE.OBS.PGRC.2004
																												205279	CN 108634	CN 108634 100 SD	OAT	GLUME LENGTH			28.05	28.05	OAT_HISTORICAL_GREENHOUSE.OBS.PGRC.2004
																												205280	CN 108634	CN 108634 100 SD	OAT	GLUME LENGTH			28.2967	28.2967	OAT_HISTORICAL.OBS.PGRC.2004
																												205281	CN 108634	CN 108634 100 SD	OAT	LEAF LENGTH			7.33333	7.33333	OAT_HISTORICAL_GREENHOUSE.OBS.PGRC.2004
																												205282	CN 108634	CN 108634 100 SD	OAT	LEAF WIDTH			4	4	OAT_HISTORICAL_GREENHOUSE.OBS.PGRC.2004
																												205283	CN 108634	CN 108634 100 SD	OAT	LEMMA LENGTH			20.5267	20.5267	OAT_HISTORICAL.OBS.PGRC.2004
																												205284	CN 108634	CN 108634 100 SD	OAT	LEMMA LENGTH			20.93	20.93	OAT_HISTORICAL_GREENHOUSE.OBS.PGRC.2004
																												205285	CN 108635	CN 108635 100 SD	OAT	PANICLE LENGTH			13	13	OAT_HISTORICAL_GREENHOUSE.OBS.PGRC.2004
																												205286	CN 108635	CN 108635 100 SD	OAT	PLANT HEIGHT			105	105	OAT_HISTORICAL_GREENHOUSE.OBS.PGRC.2004
																												205287	CN 108635	CN 108635 100 SD	OAT	SEEDS PER SPIKELET			3	3	OAT_HISTORICAL_GREENHOUSE.OBS.PGRC.2004
																												205288	CN 108635	CN 108635 100 SD	OAT	GLUME LENGTH			27.73	27.73	OAT_HISTORICAL_GREENHOUSE.OBS.PGRC.2004
																												205289	CN 108635	CN 108635 100 SD	OAT	LEMMA LENGTH			18.74	18.74	OAT_HISTORICAL_GREENHOUSE.OBS.PGRC.2004
																												220887	CN 53648	CN 53648 -1 SD	OAT	KERNAL WEIGHT			32.6	32.6	OAT.LAB.ABERDEEN.85
																												220888	CN 53648	CN 53648 -1 SD	OAT	CHROMOSOME NUMBER			42	42	OAT.EVAL.NSGC
																												220889	CN 53648	CN 53648 -1 SD	OAT	DAYS TO ANTHESIS			105.7	105.7	OAT.AGRON.ABERDEEN.85
																												220890	CN 53648	CN 53648 -1 SD	OAT	DAYS TO ANTHESIS			221	221	OAT.OBS.PGRC.00
																												220891	CN 53648	CN 53648 -1 SD	OAT	OIL AND LIPIDS PERCENT			5.6	5.6	OAT.LIPID.URBANA
																												220892	CN 53648	CN 53648 -1 SD	OAT	PANICLE LENGTH			20	20	OAT.LAB.ABERDEEN.85
																												220893	CN 53648	CN 53648 -1 SD	OAT	PANICLE LENGTH			21	21	OAT.OBS.PGRC.00
																												220894	CN 53648	CN 53648 -1 SD	OAT	PANICLE LENGTH			22.6667	22.6667	OAT_HISTORICAL_NORDIC.OBS.PGRC.2007
																												220895	CN 53648	CN 53648 -1 SD	OAT	PLANT HEIGHT			110	110	OAT_HISTORICAL.OBS.PGRC.2007
																												220896	CN 53648	CN 53648 -1 SD	OAT	PLANT HEIGHT			150	150	OAT.OBS.PGRC.00
																												220897	CN 53648	CN 53648 -1 SD	OAT	PLANT HEIGHT			90	90	OAT.AGRON.ABERDEEN.85
																												220898	CN 53648	CN 53648 -1 SD	OAT	PROTEIN PERCENTAGE			20.4	20.4	OAT.BETAGLUCAN.MADISON.95
																												220899	CN 53648	CN 53648 -1 SD	OAT	SPIKELETS PER PANICLE			34	34	OAT.LAB.ABERDEEN.85
																												220900	CN 53648	CN 53648 -1 SD	OAT	YIELD			362	362	OAT.LAB.ABERDEEN.85
																												220901	CN 53648	CN 53648 -1 SD	OAT	YIELD			41.1	41.1	OAT.OBS.PGRC.00
																												220902	CN 53648	CN 53648 -1 SD	OAT	SEEDS PER SPIKELET			2	2	OAT.OBS.PGRC.00
																												220903	CN 53648	CN 53648 -1 SD	OAT	SEEDS PER SPIKELET			2	2	OAT.LAB.ABERDEEN.85
																												220904	CN 53648	CN 53648 -1 SD	OAT	SEEDS PER SPIKELET			2	2	OAT_HISTORICAL_NORDIC.OBS.PGRC.2007
																												220905	CN 53648	CN 53648 -1 SD	OAT	PERCENT BETA GLUCAN			5.02	5.02	OAT.BETAGLUCAN.MADISON.95
																												220906	CN 53648	CN 53648 -1 SD	OAT	GREENBUG			140	140	OAT.GREENBUG.STILLWATER.56
																												220907	CN 53648	CN 53648 -1 SD	OAT	TEST WEIGHT			39	39	OAT.LAB.ABERDEEN.85
																												220908	CN 53648	CN 53648 -1 SD	OAT	Covered and loose smut			76	76	OAT.SMUT.STPAUL.93
																												220909	CN 53648	CN 53648 -1 SD	OAT	GLUME LENGTH			18.3567	18.3567	OAT_HISTORICAL_NORDIC.OBS.PGRC.2007
																												220910	CN 53648	CN 53648 -1 SD	OAT	EMERGENCE, DAYS TO			165	165	OAT.OBS.PGRC.00
																												220911	CN 53648	CN 53648 -1 SD	OAT	LEAF LENGTH			36.6667	36.6667	OAT_HISTORICAL.OBS.PGRC.2007
																												220912	CN 53648	CN 53648 -1 SD	OAT	LEAF LENGTH			38	38	OAT.OBS.PGRC.00
																												220913	CN 53648	CN 53648 -1 SD	OAT	LEAF WIDTH			17	17	OAT_HISTORICAL.OBS.PGRC.2007
																												220914	CN 53648	CN 53648 -1 SD	OAT	LEAF WIDTH			18	18	OAT.OBS.PGRC.00
																												220915	CN 53648	CN 53648 -1 SD	OAT	LEMMA LENGTH			14.4567	14.4567	OAT_HISTORICAL_NORDIC.OBS.PGRC.2007
																												220916	CN 53648	CN 53648 -1 SD	OAT	DATE OF SOWING			158	158	OAT.OBS.PGRC.00
																												220917	CN 53648	CN 53648 -1 SD	OAT	Days to maturity			259	259	OAT.OBS.PGRC.00
																												221770	CN 88681	CN 88681 -1 SD	OAT	KERNAL WEIGHT			28.9	28.9	OAT.LAB.ABERDEEN.85
																												221771	CN 88681	CN 88681 -1 SD	OAT	CHROMOSOME NUMBER			42	42	OAT.EVAL.NSGC
																												221772	CN 88681	CN 88681 -1 SD	OAT	DAYS TO ANTHESIS			101.6	101.6	OAT.AGRON.ABERDEEN.85
																												221773	CN 88681	CN 88681 -1 SD	OAT	DAYS TO ANTHESIS			227	227	OAT.OBS.PGRC.00
																												221774	CN 88681	CN 88681 -1 SD	OAT	OIL AND LIPIDS PERCENT			7.5	7.5	OAT.LIPID.URBANA
																												221775	CN 88681	CN 88681 -1 SD	OAT	PANICLE LENGTH			15	15	OAT.LAB.ABERDEEN.85
																												221776	CN 88681	CN 88681 -1 SD	OAT	PLANT HEIGHT			130	130	OAT.OBS.PGRC.00
																												221777	CN 88681	CN 88681 -1 SD	OAT	PLANT HEIGHT			70	70	OAT.AGRON.ABERDEEN.85
																												221778	CN 88681	CN 88681 -1 SD	OAT	SPIKELETS PER PANICLE			17	17	OAT.LAB.ABERDEEN.85
																												221779	CN 88681	CN 88681 -1 SD	OAT	YIELD			173	173	OAT.OBS.PGRC.00
																												221780	CN 88681	CN 88681 -1 SD	OAT	YIELD			228	228	OAT.LAB.ABERDEEN.85
																												221781	CN 88681	CN 88681 -1 SD	OAT	SEEDS PER SPIKELET			2	2	OAT.LAB.ABERDEEN.85
																												221782	CN 88681	CN 88681 -1 SD	OAT	GREENBUG			132.1	132.1	OAT.GREENBUG.STILLWATER.56
																												221783	CN 88681	CN 88681 -1 SD	OAT	TEST WEIGHT			34	34	OAT.LAB.ABERDEEN.85
																												221784	CN 88681	CN 88681 -1 SD	OAT	EMERGENCE, DAYS TO			166	166	OAT.OBS.PGRC.00
																												221785	CN 88681	CN 88681 -1 SD	OAT	LEAF LENGTH			38	38	OAT.OBS.PGRC.00
																												221786	CN 88681	CN 88681 -1 SD	OAT	LEAF WIDTH			13	13	OAT.OBS.PGRC.00
																												221787	CN 88681	CN 88681 -1 SD	OAT	DATE OF SOWING			158	158	OAT.OBS.PGRC.00
																												221788	CN 88681	CN 88681 -1 SD	OAT	Days to maturity			270	270	OAT.OBS.PGRC.00
																												221961	CN 23831	CN 23831 -1 SD	OAT	PANICLE LENGTH			17	17	OAT_HISTORICAL.OBS.PGRC.2004
																												221962	CN 23831	CN 23831 -1 SD	OAT	SEEDS PER SPIKELET			3	3	OAT_HISTORICAL.OBS.PGRC.2004
																												221963	CN 23831	CN 23831 -1 SD	OAT	GLUME LENGTH			29.7233	29.7233	OAT_HISTORICAL.OBS.PGRC.2004
																												221964	CN 23831	CN 23831 -1 SD	OAT	LEMMA LENGTH			26.3633	26.3633	OAT_HISTORICAL.OBS.PGRC.2004
																												222172	CN 23614	CN 23614 -1 SD	OAT	PANICLE LENGTH			13.3333	13.3333	OAT_HISTORICAL.OBS.PGRC.2004
																												222173	CN 23614	CN 23614 -1 SD	OAT	SEEDS PER SPIKELET			3	3	OAT_HISTORICAL.OBS.PGRC.2004
																												222174	CN 23614	CN 23614 -1 SD	OAT	GLUME LENGTH			35.43	35.43	OAT_HISTORICAL.OBS.PGRC.2004
																												222175	CN 23614	CN 23614 -1 SD	OAT	LEMMA LENGTH			29.4267	29.4267	OAT_HISTORICAL.OBS.PGRC.2004
																												222276	CN 23555	CN 23555 -1 SD	OAT	PANICLE LENGTH			17.6667	17.6667	OAT_HISTORICAL.OBS.PGRC.2004
																												222277	CN 23555	CN 23555 -1 SD	OAT	SEEDS PER SPIKELET			4	4	OAT_HISTORICAL.OBS.PGRC.2004
																												222278	CN 23555	CN 23555 -1 SD	OAT	GLUME LENGTH			38.3233	38.3233	OAT_HISTORICAL.OBS.PGRC.2004
																												222279	CN 23555	CN 23555 -1 SD	OAT	LEMMA LENGTH			32.9367	32.9367	OAT_HISTORICAL.OBS.PGRC.2004
																												223388	CN 54561	CN 54561 -1 SD	OAT	CHROMOSOME NUMBER			42	42	OAT.EVAL.NSGC
																												223389	CN 54561	CN 54561 -1 SD	OAT	DAYS TO ANTHESIS			104.9	104.9	OAT.AGRON.ABERDEEN.88
																												223390	CN 54561	CN 54561 -1 SD	OAT	OIL AND LIPIDS PERCENT			4.1	4.1	OAT.LIPID.URBANA
																												223391	CN 54561	CN 54561 -1 SD	OAT	PANICLE LENGTH			21	21	OAT_HISTORICAL_GREENHOUSE.OBS.PGRC.2004
																												223392	CN 54561	CN 54561 -1 SD	OAT	PLANT HEIGHT			105	105	OAT.AGRON.ABERDEEN.88
																												223393	CN 54561	CN 54561 -1 SD	OAT	PLANT HEIGHT			120	120	OAT_HISTORICAL_GREENHOUSE.OBS.PGRC.2004
																												223394	CN 54561	CN 54561 -1 SD	OAT	SEEDS PER SPIKELET			4	4	OAT_HISTORICAL_GREENHOUSE.OBS.PGRC.2004
																												223395	CN 54561	CN 54561 -1 SD	OAT	GREENBUG			131.6	131.6	OAT.GREENBUG.STILLWATER.56
																												223396	CN 54561	CN 54561 -1 SD	OAT	GLUME LENGTH			26	26	OAT_HISTORICAL_GREENHOUSE.OBS.PGRC.2004
																												223397	CN 54561	CN 54561 -1 SD	OAT	LEAF LENGTH			9.66667	9.66667	OAT_HISTORICAL_GREENHOUSE.OBS.PGRC.2004
																												223398	CN 54561	CN 54561 -1 SD	OAT	LEAF WIDTH			3.33333	3.33333	OAT_HISTORICAL_GREENHOUSE.OBS.PGRC.2004
																												223399	CN 54561	CN 54561 -1 SD	OAT	LEMMA LENGTH			23.34	23.34	OAT_HISTORICAL_GREENHOUSE.OBS.PGRC.2004
																												224299	CN 23818	CN 23818 -1 SD	OAT	PANICLE LENGTH			19.6667	19.6667	OAT_HISTORICAL.OBS.PGRC.2004
																												224300	CN 23818	CN 23818 -1 SD	OAT	SEEDS PER SPIKELET			3	3	OAT_HISTORICAL.OBS.PGRC.2004
																												224301	CN 23818	CN 23818 -1 SD	OAT	GLUME LENGTH			39.9967	39.9967	OAT_HISTORICAL.OBS.PGRC.2004
																												224302	CN 23818	CN 23818 -1 SD	OAT	LEMMA LENGTH			33.69	33.69	OAT_HISTORICAL.OBS.PGRC.2004
																												224312	CN 23670	CN 23670 -1 SD	OAT	PANICLE LENGTH			22.3333	22.3333	OAT_HISTORICAL.OBS.PGRC.2004
																												224313	CN 23670	CN 23670 -1 SD	OAT	SEEDS PER SPIKELET			4	4	OAT_HISTORICAL.OBS.PGRC.2004
																												224314	CN 23670	CN 23670 -1 SD	OAT	GLUME LENGTH			42.4067	42.4067	OAT_HISTORICAL.OBS.PGRC.2004
																												224315	CN 23670	CN 23670 -1 SD	OAT	LEMMA LENGTH			32.8533	32.8533	OAT_HISTORICAL.OBS.PGRC.2004
																												224873	CN 23714	CN 23714 -1 SD	OAT	PANICLE LENGTH			31.6667	31.6667	OAT_HISTORICAL_GREENHOUSE.OBS.PGRC.2005
																												224874	CN 23714	CN 23714 -1 SD	OAT	SEEDS PER SPIKELET			2	2	OAT_HISTORICAL_GREENHOUSE.OBS.PGRC.2005
																												224875	CN 23714	CN 23714 -1 SD	OAT	GLUME LENGTH			25.9667	25.9667	OAT_HISTORICAL_GREENHOUSE.OBS.PGRC.2005
																												224876	CN 23714	CN 23714 -1 SD	OAT	LEMMA LENGTH			18.3067	18.3067	OAT_HISTORICAL_GREENHOUSE.OBS.PGRC.2005
																												225154	CN 23488	CN 23488 -1 SD	OAT	PANICLE LENGTH			17	17	OAT_HISTORICAL.OBS.PGRC.2004
																												225155	CN 23488	CN 23488 -1 SD	OAT	SEEDS PER SPIKELET			3	3	OAT_HISTORICAL.OBS.PGRC.2004
																												225156	CN 23488	CN 23488 -1 SD	OAT	GLUME LENGTH			34.91	34.91	OAT_HISTORICAL.OBS.PGRC.2004
																												225157	CN 23488	CN 23488 -1 SD	OAT	LEMMA LENGTH			30.55	30.55	OAT_HISTORICAL.OBS.PGRC.2004
																												226181	CN 26195	CN 26195 -1 SD	OAT	PANICLE LENGTH			23	23	OAT_HISTORICAL_GREENHOUSE.OBS.PGRC.2004
																												226182	CN 26195	CN 26195 -1 SD	OAT	PLANT HEIGHT			110	110	OAT_HISTORICAL_GREENHOUSE.OBS.PGRC.2004
																												226183	CN 26195	CN 26195 -1 SD	OAT	SEEDS PER SPIKELET			2	2	OAT_HISTORICAL_GREENHOUSE.OBS.PGRC.2004
																												226184	CN 26195	CN 26195 -1 SD	OAT	GLUME LENGTH			22.97	22.97	OAT_HISTORICAL_GREENHOUSE.OBS.PGRC.2004
																												226185	CN 26195	CN 26195 -1 SD	OAT	LEMMA LENGTH			15.88	15.88	OAT_HISTORICAL_GREENHOUSE.OBS.PGRC.2004
																												227127	CN 23472	CN 23472 -1 SD	OAT	PANICLE LENGTH			19.3333	19.3333	OAT_HISTORICAL.OBS.PGRC.2004
																												227128	CN 23472	CN 23472 -1 SD	OAT	SEEDS PER SPIKELET			4	4	OAT_HISTORICAL.OBS.PGRC.2004
																												227129	CN 23472	CN 23472 -1 SD	OAT	GLUME LENGTH			40.69	40.69	OAT_HISTORICAL.OBS.PGRC.2004
																												227130	CN 23472	CN 23472 -1 SD	OAT	LEMMA LENGTH			33.76	33.76	OAT_HISTORICAL.OBS.PGRC.2004
																												228148	CN 23629	CN 23629 -1 SD	OAT	PANICLE LENGTH			20.6667	20.6667	OAT_HISTORICAL.OBS.PGRC.2004
																												228149	CN 23629	CN 23629 -1 SD	OAT	SEEDS PER SPIKELET			4	4	OAT_HISTORICAL.OBS.PGRC.2004
																												228150	CN 23629	CN 23629 -1 SD	OAT	GLUME LENGTH			33.0567	33.0567	OAT_HISTORICAL.OBS.PGRC.2004
																												228151	CN 23629	CN 23629 -1 SD	OAT	LEMMA LENGTH			31.8067	31.8067	OAT_HISTORICAL.OBS.PGRC.2004
																												228819	CN 79349	CN 79349 -1 SD	OAT	DAYS TO ANTHESIS			109.3	109.3	OAT.AGRON.ABERDEEN.83
																												228820	CN 79349	CN 79349 -1 SD	OAT	DAYS TO ANTHESIS			197	197	OAT.OBS.PGRC.01
																												228821	CN 79349	CN 79349 -1 SD	OAT	PANICLE LENGTH			16	16	OAT.OBS.PGRC.01
																												228822	CN 79349	CN 79349 -1 SD	OAT	PANICLE LENGTH			18	18	OAT_HISTORICAL.OBS.PGRC.2008
																												228823	CN 79349	CN 79349 -1 SD	OAT	PANICLE LENGTH			18	18	OAT_HISTORICAL.OBS.PGRC.2007
																												228824	CN 79349	CN 79349 -1 SD	OAT	PANICLE LENGTH			25	25	OAT_HISTORICAL_GREENHOUSE.OBS.PGRC.2004
																												228825	CN 79349	CN 79349 -1 SD	OAT	PLANT HEIGHT			100	100	OAT.OBS.PGRC.01
																												228826	CN 79349	CN 79349 -1 SD	OAT	PLANT HEIGHT			105	105	OAT_HISTORICAL_DIPLOID.OBS.PGRC.2008
																												228827	CN 79349	CN 79349 -1 SD	OAT	PLANT HEIGHT			105	105	OAT_HISTORICAL.OBS.PGRC.2008
																												228828	CN 79349	CN 79349 -1 SD	OAT	PLANT HEIGHT			110	110	OAT.AGRON.ABERDEEN.83
																												228829	CN 79349	CN 79349 -1 SD	OAT	PLANT HEIGHT			160	160	OAT_HISTORICAL_GREENHOUSE.OBS.PGRC.2004
																												228830	CN 79349	CN 79349 -1 SD	OAT	PLANT HEIGHT			90	90	OAT_HISTORICAL.OBS.PGRC.2007
																												228831	CN 79349	CN 79349 -1 SD	OAT	PROTEIN PERCENTAGE			25	25	OAT.BETAGLUCAN.MADISON.91
																												228832	CN 79349	CN 79349 -1 SD	OAT	SPIKELETS PER PANICLE			24	24	OAT.LAB.ABERDEEN.83
																												228833	CN 79349	CN 79349 -1 SD	OAT	YIELD			89	89	OAT.LAB.ABERDEEN.83
																												228834	CN 79349	CN 79349 -1 SD	OAT	SEEDS PER SPIKELET			2	2	OAT.OBS.PGRC.01
																												228835	CN 79349	CN 79349 -1 SD	OAT	SEEDS PER SPIKELET			3	3	OAT_HISTORICAL_GREENHOUSE.OBS.PGRC.2004
																												228836	CN 79349	CN 79349 -1 SD	OAT	SEEDS PER SPIKELET			3	3	OAT_HISTORICAL.OBS.PGRC.2007
																												228837	CN 79349	CN 79349 -1 SD	OAT	SEEDS PER SPIKELET			4	4	OAT_HISTORICAL.OBS.PGRC.2008
																												228838	CN 79349	CN 79349 -1 SD	OAT	BUNDLE WEIGHT			2.2	2.2	OAT.AGRON.ABERDEEN.83
																												228839	CN 79349	CN 79349 -1 SD	OAT	PERCENT BETA GLUCAN			4.64	4.64	OAT.BETAGLUCAN.MADISON.91
																												228840	CN 79349	CN 79349 -1 SD	OAT	TEST WEIGHT			36	36	OAT.LAB.ABERDEEN.83
																												228841	CN 79349	CN 79349 -1 SD	OAT	GLUME LENGTH			16.12	16.12	OAT_HISTORICAL_GREENHOUSE.OBS.PGRC.2004
																												228842	CN 79349	CN 79349 -1 SD	OAT	GLUME LENGTH			16.47	16.47	OAT_HISTORICAL.OBS.PGRC.2007
																												228843	CN 79349	CN 79349 -1 SD	OAT	GLUME LENGTH			19.2333	19.2333	OAT_HISTORICAL.OBS.PGRC.2008
																												228844	CN 79349	CN 79349 -1 SD	OAT	EMERGENCE, DAYS TO			147	147	OAT.OBS.PGRC.01
																												228845	CN 79349	CN 79349 -1 SD	OAT	LEAF LENGTH			25	25	OAT.OBS.PGRC.01
																												228846	CN 79349	CN 79349 -1 SD	OAT	LEAF LENGTH			8.66667	8.66667	OAT_HISTORICAL_GREENHOUSE.OBS.PGRC.2004
																												228847	CN 79349	CN 79349 -1 SD	OAT	LEAF WIDTH			12	12	OAT.OBS.PGRC.01
																												228848	CN 79349	CN 79349 -1 SD	OAT	LEAF WIDTH			3.66667	3.66667	OAT_HISTORICAL_GREENHOUSE.OBS.PGRC.2004
																												228849	CN 79349	CN 79349 -1 SD	OAT	LEMMA LENGTH			19.1533	19.1533	OAT_HISTORICAL.OBS.PGRC.2007
																												228850	CN 79349	CN 79349 -1 SD	OAT	LEMMA LENGTH			19.35	19.35	OAT_HISTORICAL_GREENHOUSE.OBS.PGRC.2004
																												228851	CN 79349	CN 79349 -1 SD	OAT	LEMMA LENGTH			19.4633	19.4633	OAT_HISTORICAL.OBS.PGRC.2008
																												228852	CN 79349	CN 79349 -1 SD	OAT	DATE OF SOWING			137	137	OAT.OBS.PGRC.01
																												228853	CN 79349	CN 79349 -1 SD	OAT	Days to maturity			234	234	OAT.OBS.PGRC.01
																												228873	CN 23573	CN 23573 -1 SD	OAT	PANICLE LENGTH			18.3333	18.3333	OAT_HISTORICAL.OBS.PGRC.2004
																												228874	CN 23573	CN 23573 -1 SD	OAT	SEEDS PER SPIKELET			3	3	OAT_HISTORICAL.OBS.PGRC.2004
																												228875	CN 23573	CN 23573 -1 SD	OAT	GLUME LENGTH			36.13	36.13	OAT_HISTORICAL.OBS.PGRC.2004
																												228876	CN 23573	CN 23573 -1 SD	OAT	LEMMA LENGTH			31.9433	31.9433	OAT_HISTORICAL.OBS.PGRC.2004
																												229166	CN 23457	CN 23457 -1 SD	OAT	PANICLE LENGTH			18.3333	18.3333	OAT_HISTORICAL.OBS.PGRC.2004
																												229167	CN 23457	CN 23457 -1 SD	OAT	SEEDS PER SPIKELET			3	3	OAT_HISTORICAL.OBS.PGRC.2004
																												229168	CN 23457	CN 23457 -1 SD	OAT	GLUME LENGTH			30.44	30.44	OAT_HISTORICAL.OBS.PGRC.2004
																												229169	CN 23457	CN 23457 -1 SD	OAT	LEMMA LENGTH			26.7133	26.7133	OAT_HISTORICAL.OBS.PGRC.2004
																												229255	CN 23851	CN 23851 -1 SD	OAT	PANICLE LENGTH			16.6667	16.6667	OAT_HISTORICAL.OBS.PGRC.2004
																												229256	CN 23851	CN 23851 -1 SD	OAT	SEEDS PER SPIKELET			4	4	OAT_HISTORICAL.OBS.PGRC.2004
																												229257	CN 23851	CN 23851 -1 SD	OAT	GLUME LENGTH			37.33	37.33	OAT_HISTORICAL.OBS.PGRC.2004
																												229258	CN 23851	CN 23851 -1 SD	OAT	LEMMA LENGTH			34.4967	34.4967	OAT_HISTORICAL.OBS.PGRC.2004
																												229454	CN 23779	CN 23779 -1 SD	OAT	PANICLE LENGTH			21.6667	21.6667	OAT_HISTORICAL.OBS.PGRC.2004
																												229455	CN 23779	CN 23779 -1 SD	OAT	SEEDS PER SPIKELET			3	3	OAT_HISTORICAL.OBS.PGRC.2004
																												229456	CN 23779	CN 23779 -1 SD	OAT	GLUME LENGTH			37.89	37.89	OAT_HISTORICAL.OBS.PGRC.2004
																												229457	CN 23779	CN 23779 -1 SD	OAT	LEMMA LENGTH			34.03	34.03	OAT_HISTORICAL.OBS.PGRC.2004
																												229704	CN 73607	CN 73607 -1 SD	OAT	KERNAL WEIGHT			21.8	21.8	OAT.LAB.ABERDEEN.84
																												229705	CN 73607	CN 73607 -1 SD	OAT	DAYS TO ANTHESIS			192	192	OAT.OBS.PGRC.01
																												229706	CN 73607	CN 73607 -1 SD	OAT	DAYS TO ANTHESIS			99.5	99.5	OAT.AGRON.ABERDEEN.84
																												229707	CN 73607	CN 73607 -1 SD	OAT	PANICLE LENGTH			13	13	OAT.OBS.PGRC.01
																												229708	CN 73607	CN 73607 -1 SD	OAT	PANICLE LENGTH			15	15	OAT.LAB.ABERDEEN.84
																												229709	CN 73607	CN 73607 -1 SD	OAT	PLANT HEIGHT			45	45	OAT.OBS.PGRC.01
																												229710	CN 73607	CN 73607 -1 SD	OAT	PLANT HEIGHT			65	65	OAT.AGRON.ABERDEEN.84
																												229711	CN 73607	CN 73607 -1 SD	OAT	PROTEIN PERCENTAGE			18.3	18.3	OAT.BETAGLUCAN.MADISON.91
																												229712	CN 73607	CN 73607 -1 SD	OAT	SPIKELETS PER PANICLE			15	15	OAT.LAB.ABERDEEN.84
																												229713	CN 73607	CN 73607 -1 SD	OAT	YIELD			277	277	OAT.LAB.ABERDEEN.84
																												229714	CN 73607	CN 73607 -1 SD	OAT	SEEDS PER SPIKELET			2	2	OAT.OBS.PGRC.01
																												229715	CN 73607	CN 73607 -1 SD	OAT	SEEDS PER SPIKELET			3	3	OAT.LAB.ABERDEEN.84
																												229716	CN 73607	CN 73607 -1 SD	OAT	BUNDLE WEIGHT			1.1	1.1	OAT.AGRON.ABERDEEN.84
																												229717	CN 73607	CN 73607 -1 SD	OAT	PERCENT BETA GLUCAN			5.35	5.35	OAT.BETAGLUCAN.MADISON.91
																												229718	CN 73607	CN 73607 -1 SD	OAT	TEST WEIGHT			39	39	OAT.LAB.ABERDEEN.84
																												229719	CN 73607	CN 73607 -1 SD	OAT	EMERGENCE, DAYS TO			147	147	OAT.OBS.PGRC.01
																												229720	CN 73607	CN 73607 -1 SD	OAT	LEAF LENGTH			21	21	OAT.OBS.PGRC.01
																												229721	CN 73607	CN 73607 -1 SD	OAT	LEAF WIDTH			10	10	OAT.OBS.PGRC.01
																												229722	CN 73607	CN 73607 -1 SD	OAT	DATE OF SOWING			137	137	OAT.OBS.PGRC.01
																												229723	CN 73607	CN 73607 -1 SD	OAT	Days to maturity			225	225	OAT.OBS.PGRC.01
																												230445	CN 23536	CN 23536 -1 SD	OAT	PANICLE LENGTH			15.6667	15.6667	OAT_HISTORICAL.OBS.PGRC.2004
																												230446	CN 23536	CN 23536 -1 SD	OAT	SEEDS PER SPIKELET			4	4	OAT_HISTORICAL.OBS.PGRC.2004
																												230447	CN 23536	CN 23536 -1 SD	OAT	GLUME LENGTH			34.8033	34.8033	OAT_HISTORICAL.OBS.PGRC.2004
																												230448	CN 23536	CN 23536 -1 SD	OAT	LEMMA LENGTH			32.0233	32.0233	OAT_HISTORICAL.OBS.PGRC.2004
																												231297	CN 20242	CN 20242 -1 SD	OAT	PANICLE LENGTH			22	22	OAT_HISTORICAL_GREENHOUSE.OBS.PGRC.2004
																												231298	CN 20242	CN 20242 -1 SD	OAT	PLANT HEIGHT			150	150	OAT_HISTORICAL_GREENHOUSE.OBS.PGRC.2004
																												231299	CN 20242	CN 20242 -1 SD	OAT	SEEDS PER SPIKELET			2	2	OAT_HISTORICAL_GREENHOUSE.OBS.PGRC.2004
																												231300	CN 20242	CN 20242 -1 SD	OAT	GLUME LENGTH			20.14	20.14	OAT_HISTORICAL_GREENHOUSE.OBS.PGRC.2004
																												231301	CN 20242	CN 20242 -1 SD	OAT	LEAF LENGTH			18.3333	18.3333	OAT_HISTORICAL_GREENHOUSE.OBS.PGRC.2004
																												231302	CN 20242	CN 20242 -1 SD	OAT	LEAF WIDTH			4	4	OAT_HISTORICAL_GREENHOUSE.OBS.PGRC.2004
																												231303	CN 20242	CN 20242 -1 SD	OAT	LEMMA LENGTH			15.61	15.61	OAT_HISTORICAL_GREENHOUSE.OBS.PGRC.2004
																												231623	CN 23817	CN 23817 -1 SD	OAT	PANICLE LENGTH			23.3333	23.3333	OAT_HISTORICAL.OBS.PGRC.2004
																												231624	CN 23817	CN 23817 -1 SD	OAT	SEEDS PER SPIKELET			3	3	OAT_HISTORICAL.OBS.PGRC.2004
																												231625	CN 23817	CN 23817 -1 SD	OAT	GLUME LENGTH			38.7067	38.7067	OAT_HISTORICAL.OBS.PGRC.2004
																												231626	CN 23817	CN 23817 -1 SD	OAT	LEMMA LENGTH			33.91	33.91	OAT_HISTORICAL.OBS.PGRC.2004
																												232522	CN 23664	CN 23664 -1 SD	OAT	PANICLE LENGTH			31.6667	31.6667	OAT_HISTORICAL_GREENHOUSE.OBS.PGRC.2005
																												232523	CN 23664	CN 23664 -1 SD	OAT	SEEDS PER SPIKELET			2	2	OAT_HISTORICAL_GREENHOUSE.OBS.PGRC.2005
																												232524	CN 23664	CN 23664 -1 SD	OAT	GLUME LENGTH			21.71	21.71	OAT_HISTORICAL_GREENHOUSE.OBS.PGRC.2005
																												232525	CN 23664	CN 23664 -1 SD	OAT	LEMMA LENGTH			16.3167	16.3167	OAT_HISTORICAL_GREENHOUSE.OBS.PGRC.2005
																												233428	CN 23553	CN 23553 -1 SD	OAT	PANICLE LENGTH			22.3333	22.3333	OAT_HISTORICAL.OBS.PGRC.2007
																												233429	CN 23553	CN 23553 -1 SD	OAT	PANICLE LENGTH			25.3333	25.3333	OAT_HISTORICAL.OBS.PGRC.2004
																												233430	CN 23553	CN 23553 -1 SD	OAT	SEEDS PER SPIKELET			3	3	OAT_HISTORICAL.OBS.PGRC.2007
																												233431	CN 23553	CN 23553 -1 SD	OAT	SEEDS PER SPIKELET			4	4	OAT_HISTORICAL.OBS.PGRC.2004
																												233432	CN 23553	CN 23553 -1 SD	OAT	GLUME LENGTH			36.6133	36.6133	OAT_HISTORICAL.OBS.PGRC.2004
																												233433	CN 23553	CN 23553 -1 SD	OAT	GLUME LENGTH			37.9233	37.9233	OAT_HISTORICAL.OBS.PGRC.2007
																												233434	CN 23553	CN 23553 -1 SD	OAT	LEMMA LENGTH			32.02	32.02	OAT_HISTORICAL.OBS.PGRC.2007
																												233435	CN 23553	CN 23553 -1 SD	OAT	LEMMA LENGTH			32.2967	32.2967	OAT_HISTORICAL.OBS.PGRC.2004
																												233618	CN 23540	CN 23540 -1 SD	OAT	PANICLE LENGTH			14.3333	14.3333	OAT_HISTORICAL.OBS.PGRC.2004
																												233619	CN 23540	CN 23540 -1 SD	OAT	SEEDS PER SPIKELET			4	4	OAT_HISTORICAL.OBS.PGRC.2004
																												233620	CN 23540	CN 23540 -1 SD	OAT	GLUME LENGTH			39.4367	39.4367	OAT_HISTORICAL.OBS.PGRC.2004
																												233621	CN 23540	CN 23540 -1 SD	OAT	LEMMA LENGTH			35.7733	35.7733	OAT_HISTORICAL.OBS.PGRC.2004
																												233836	CN 21905	CN 21905 -1 SD	OAT	PANICLE LENGTH			26	26	OAT_HISTORICAL_GREENHOUSE.OBS.PGRC.2004
																												233837	CN 21905	CN 21905 -1 SD	OAT	PLANT HEIGHT			110	110	OAT_HISTORICAL_GREENHOUSE.OBS.PGRC.2004
																												233838	CN 21905	CN 21905 -1 SD	OAT	SEEDS PER SPIKELET			2	2	OAT_HISTORICAL_GREENHOUSE.OBS.PGRC.2004
																												233839	CN 21905	CN 21905 -1 SD	OAT	GLUME LENGTH			20.13	20.13	OAT_HISTORICAL_GREENHOUSE.OBS.PGRC.2004
																												233840	CN 21905	CN 21905 -1 SD	OAT	LEAF LENGTH			11	11	OAT_HISTORICAL_GREENHOUSE.OBS.PGRC.2004
																												233841	CN 21905	CN 21905 -1 SD	OAT	LEAF WIDTH			3.66667	3.66667	OAT_HISTORICAL_GREENHOUSE.OBS.PGRC.2004
																												233842	CN 21905	CN 21905 -1 SD	OAT	LEMMA LENGTH			16.21	16.21	OAT_HISTORICAL_GREENHOUSE.OBS.PGRC.2004
																												234097	CN 23598	CN 23598 -1 SD	OAT	PANICLE LENGTH			20	20	OAT_HISTORICAL.OBS.PGRC.2004
																												234098	CN 23598	CN 23598 -1 SD	OAT	PANICLE LENGTH			21.6667	21.6667	OAT_HISTORICAL.OBS.PGRC.2007
																												234099	CN 23598	CN 23598 -1 SD	OAT	SEEDS PER SPIKELET			3	3	OAT_HISTORICAL.OBS.PGRC.2007
																												234100	CN 23598	CN 23598 -1 SD	OAT	SEEDS PER SPIKELET			3	3	OAT_HISTORICAL.OBS.PGRC.2004
																												234101	CN 23598	CN 23598 -1 SD	OAT	GLUME LENGTH			37.91	37.91	OAT_HISTORICAL.OBS.PGRC.2007
																												234102	CN 23598	CN 23598 -1 SD	OAT	GLUME LENGTH			38.6	38.6	OAT_HISTORICAL.OBS.PGRC.2004
																												234103	CN 23598	CN 23598 -1 SD	OAT	LEMMA LENGTH			33.0767	33.0767	OAT_HISTORICAL.OBS.PGRC.2004
																												234104	CN 23598	CN 23598 -1 SD	OAT	LEMMA LENGTH			33.4233	33.4233	OAT_HISTORICAL.OBS.PGRC.2007
																												234711	CN 23445	CN 23445 -1 SD	OAT	PANICLE LENGTH			21	21	OAT_HISTORICAL.OBS.PGRC.2004
																												234712	CN 23445	CN 23445 -1 SD	OAT	SEEDS PER SPIKELET			3	3	OAT_HISTORICAL.OBS.PGRC.2004
																												234713	CN 23445	CN 23445 -1 SD	OAT	GLUME LENGTH			38.43	38.43	OAT_HISTORICAL.OBS.PGRC.2004
																												234714	CN 23445	CN 23445 -1 SD	OAT	LEMMA LENGTH			34.2533	34.2533	OAT_HISTORICAL.OBS.PGRC.2004
																												235078	CN 64367	CN 64367 -1 SD	OAT	KERNAL WEIGHT			24.7	24.7	OAT.LAB.ABERDEEN.85
																												235079	CN 64367	CN 64367 -1 SD	OAT	CHROMOSOME NUMBER			42	42	OAT.EVAL.NSGC
																												235080	CN 64367	CN 64367 -1 SD	OAT	DAYS TO ANTHESIS			196	196	OAT.OBS.PGRC.01
																												235081	CN 64367	CN 64367 -1 SD	OAT	OIL AND LIPIDS PERCENT			8.2	8.2	OAT.LIPID.URBANA
																												235082	CN 64367	CN 64367 -1 SD	OAT	PANICLE LENGTH			31	31	OAT.LAB.ABERDEEN.85
																												235083	CN 64367	CN 64367 -1 SD	OAT	PLANT HEIGHT			110	110	OAT.OBS.PGRC.01
																												235084	CN 64367	CN 64367 -1 SD	OAT	PLANT HEIGHT			125	125	OAT.AGRON.ABERDEEN.85
																												235085	CN 64367	CN 64367 -1 SD	OAT	PROTEIN PERCENTAGE			20.3	20.3	OAT.BETAGLUCAN.MADISON.91
																												235086	CN 64367	CN 64367 -1 SD	OAT	SPIKELETS PER PANICLE			51	51	OAT.LAB.ABERDEEN.85
																												235087	CN 64367	CN 64367 -1 SD	OAT	YIELD			362	362	OAT.LAB.ABERDEEN.85
																												235088	CN 64367	CN 64367 -1 SD	OAT	SEEDS PER SPIKELET			2	2	OAT.LAB.ABERDEEN.85
																												235089	CN 64367	CN 64367 -1 SD	OAT	PERCENT BETA GLUCAN			3.22	3.22	OAT.BETAGLUCAN.MADISON.91
																												235090	CN 64367	CN 64367 -1 SD	OAT	TEST WEIGHT			30	30	OAT.LAB.ABERDEEN.85
																												235091	CN 64367	CN 64367 -1 SD	OAT	EMERGENCE, DAYS TO			146	146	OAT.OBS.PGRC.01
																												235092	CN 64367	CN 64367 -1 SD	OAT	LEAF LENGTH			33	33	OAT.OBS.PGRC.01
																												235093	CN 64367	CN 64367 -1 SD	OAT	LEAF WIDTH			16	16	OAT.OBS.PGRC.01
																												235094	CN 64367	CN 64367 -1 SD	OAT	DATE OF SOWING			130	130	OAT.OBS.PGRC.01
																												235095	CN 64367	CN 64367 -1 SD	OAT	Days to maturity			235	235	OAT.OBS.PGRC.01
																												235389	CN 23777	CN 23777 -1 SD	OAT	PANICLE LENGTH			21	21	OAT_HISTORICAL.OBS.PGRC.2004
																												235390	CN 23777	CN 23777 -1 SD	OAT	SEEDS PER SPIKELET			3	3	OAT_HISTORICAL.OBS.PGRC.2004
																												235391	CN 23777	CN 23777 -1 SD	OAT	GLUME LENGTH			36.5933	36.5933	OAT_HISTORICAL.OBS.PGRC.2004
																												235392	CN 23777	CN 23777 -1 SD	OAT	LEMMA LENGTH			34.5767	34.5767	OAT_HISTORICAL.OBS.PGRC.2004
																												235925	CN 23590	CN 23590 -1 SD	OAT	PANICLE LENGTH			18.6667	18.6667	OAT_HISTORICAL.OBS.PGRC.2004
																												235926	CN 23590	CN 23590 -1 SD	OAT	SEEDS PER SPIKELET			3	3	OAT_HISTORICAL.OBS.PGRC.2004
																												235927	CN 23590	CN 23590 -1 SD	OAT	GLUME LENGTH			35.24	35.24	OAT_HISTORICAL.OBS.PGRC.2004
																												235928	CN 23590	CN 23590 -1 SD	OAT	LEMMA LENGTH			31.49	31.49	OAT_HISTORICAL.OBS.PGRC.2004
																												236135	CN 23495	CN 23495 -1 SD	OAT	PANICLE LENGTH			20.3333	20.3333	OAT_HISTORICAL.OBS.PGRC.2004
																												236136	CN 23495	CN 23495 -1 SD	OAT	SEEDS PER SPIKELET			3	3	OAT_HISTORICAL.OBS.PGRC.2004
																												236137	CN 23495	CN 23495 -1 SD	OAT	GLUME LENGTH			33.7567	33.7567	OAT_HISTORICAL.OBS.PGRC.2004
																												236138	CN 23495	CN 23495 -1 SD	OAT	LEMMA LENGTH			30.5667	30.5667	OAT_HISTORICAL.OBS.PGRC.2004
																												236517	CN 23844	CN 23844 -1 SD	OAT	PANICLE LENGTH			25.6667	25.6667	OAT_HISTORICAL.OBS.PGRC.2004
																												236518	CN 23844	CN 23844 -1 SD	OAT	SEEDS PER SPIKELET			4	4	OAT_HISTORICAL.OBS.PGRC.2004
																												236519	CN 23844	CN 23844 -1 SD	OAT	GLUME LENGTH			39.4967	39.4967	OAT_HISTORICAL.OBS.PGRC.2004
																												236520	CN 23844	CN 23844 -1 SD	OAT	LEMMA LENGTH			35.5367	35.5367	OAT_HISTORICAL.OBS.PGRC.2004
																												237536	CN 58061	CN 58061 -1 SD	OAT	KERNAL WEIGHT			6.7	6.7	OAT.LAB.ABERDEEN.84
																												237537	CN 58061	CN 58061 -1 SD	OAT	DAYS TO ANTHESIS			109.6	109.6	OAT.AGRON.ABERDEEN.84
																												237538	CN 58061	CN 58061 -1 SD	OAT	PANICLE LENGTH			13.6667	13.6667	OAT_HISTORICAL.OBS.PGRC.2008
																												237539	CN 58061	CN 58061 -1 SD	OAT	PLANT HEIGHT			104	104	OAT_HISTORICAL_DIPLOID.OBS.PGRC.2008
																												237540	CN 58061	CN 58061 -1 SD	OAT	PLANT HEIGHT			104	104	OAT_HISTORICAL.OBS.PGRC.2008
																												237541	CN 58061	CN 58061 -1 SD	OAT	PLANT HEIGHT			85	85	OAT.AGRON.ABERDEEN.84
																												237542	CN 58061	CN 58061 -1 SD	OAT	SEEDS PER SPIKELET			4	4	OAT_HISTORICAL.OBS.PGRC.2008
																												237543	CN 58061	CN 58061 -1 SD	OAT	BUNDLE WEIGHT			0.9	0.9	OAT.AGRON.ABERDEEN.84
																												237544	CN 58061	CN 58061 -1 SD	OAT	GLUME LENGTH			20.2433	20.2433	OAT_HISTORICAL.OBS.PGRC.2008
																												237545	CN 58061	CN 58061 -1 SD	OAT	LEMMA LENGTH			19.8433	19.8433	OAT_HISTORICAL.OBS.PGRC.2008
																												237739	CN 23811	CN 23811 -1 SD	OAT	PANICLE LENGTH			20.6667	20.6667	OAT_HISTORICAL.OBS.PGRC.2004
																												237740	CN 23811	CN 23811 -1 SD	OAT	SEEDS PER SPIKELET			3	3	OAT_HISTORICAL.OBS.PGRC.2004
																												237741	CN 23811	CN 23811 -1 SD	OAT	GLUME LENGTH			28.9833	28.9833	OAT_HISTORICAL.OBS.PGRC.2004
																												237742	CN 23811	CN 23811 -1 SD	OAT	LEMMA LENGTH			25.16	25.16	OAT_HISTORICAL.OBS.PGRC.2004
																												237770	CN 22000	CN 22000 -1 SD	OAT	PANICLE LENGTH			22.3333	22.3333	OAT_HISTORICAL.OBS.PGRC.2008
																												237771	CN 22000	CN 22000 -1 SD	OAT	PANICLE LENGTH			25	25	OAT_HISTORICAL_GREENHOUSE.OBS.PGRC.2004
																												237772	CN 22000	CN 22000 -1 SD	OAT	PLANT HEIGHT			105	105	OAT_HISTORICAL_DIPLOID.OBS.PGRC.2008
																												237773	CN 22000	CN 22000 -1 SD	OAT	PLANT HEIGHT			105	105	OAT_HISTORICAL.OBS.PGRC.2008
																												237774	CN 22000	CN 22000 -1 SD	OAT	PLANT HEIGHT			165	165	OAT_HISTORICAL_GREENHOUSE.OBS.PGRC.2004
																												237775	CN 22000	CN 22000 -1 SD	OAT	SEEDS PER SPIKELET			1	1	OAT_HISTORICAL_GREENHOUSE.OBS.PGRC.2004
																												237776	CN 22000	CN 22000 -1 SD	OAT	SEEDS PER SPIKELET			2	2	OAT_HISTORICAL.OBS.PGRC.2008
																												237777	CN 22000	CN 22000 -1 SD	OAT	GLUME LENGTH			18.23	18.23	OAT_HISTORICAL.OBS.PGRC.2008
																												237778	CN 22000	CN 22000 -1 SD	OAT	GLUME LENGTH			20.15	20.15	OAT_HISTORICAL_GREENHOUSE.OBS.PGRC.2004
																												237779	CN 22000	CN 22000 -1 SD	OAT	LEAF LENGTH			10	10	OAT_HISTORICAL_GREENHOUSE.OBS.PGRC.2004
																												237780	CN 22000	CN 22000 -1 SD	OAT	LEAF WIDTH			4.33333	4.33333	OAT_HISTORICAL_GREENHOUSE.OBS.PGRC.2004
																												237781	CN 22000	CN 22000 -1 SD	OAT	LEMMA LENGTH			15.22	15.22	OAT_HISTORICAL_GREENHOUSE.OBS.PGRC.2004
																												237782	CN 22000	CN 22000 -1 SD	OAT	LEMMA LENGTH			16.27	16.27	OAT_HISTORICAL.OBS.PGRC.2008
																												238046	CN 23491	CN 23491 -1 SD	OAT	PANICLE LENGTH			21.6667	21.6667	OAT_HISTORICAL.OBS.PGRC.2004
																												238047	CN 23491	CN 23491 -1 SD	OAT	SEEDS PER SPIKELET			2	2	OAT_HISTORICAL.OBS.PGRC.2004
																												238048	CN 23491	CN 23491 -1 SD	OAT	GLUME LENGTH			38.5767	38.5767	OAT_HISTORICAL.OBS.PGRC.2004
																												238049	CN 23491	CN 23491 -1 SD	OAT	LEMMA LENGTH			34.3033	34.3033	OAT_HISTORICAL.OBS.PGRC.2004
																												238226	CN 23663	CN 23663 -1 SD	OAT	PANICLE LENGTH			32	32	OAT_HISTORICAL_GREENHOUSE.OBS.PGRC.2005
																												238227	CN 23663	CN 23663 -1 SD	OAT	SEEDS PER SPIKELET			2	2	OAT_HISTORICAL_GREENHOUSE.OBS.PGRC.2005
																												238228	CN 23663	CN 23663 -1 SD	OAT	GLUME LENGTH			23.37	23.37	OAT_HISTORICAL_GREENHOUSE.OBS.PGRC.2005
																												238229	CN 23663	CN 23663 -1 SD	OAT	LEMMA LENGTH			18.0733	18.0733	OAT_HISTORICAL_GREENHOUSE.OBS.PGRC.2005
																												238591	CN 23683	CN 23683 -1 SD	OAT	PANICLE LENGTH			21.3333	21.3333	OAT_HISTORICAL.OBS.PGRC.2004
																												238592	CN 23683	CN 23683 -1 SD	OAT	SEEDS PER SPIKELET			3	3	OAT_HISTORICAL.OBS.PGRC.2004
																												238593	CN 23683	CN 23683 -1 SD	OAT	GLUME LENGTH			38.6467	38.6467	OAT_HISTORICAL.OBS.PGRC.2004
																												238594	CN 23683	CN 23683 -1 SD	OAT	LEMMA LENGTH			36.7933	36.7933	OAT_HISTORICAL.OBS.PGRC.2004
																												238634	CN 53030	CN 53030 -1 SD	OAT	CHROMOSOME NUMBER			42	42	OAT.EVAL.NSGC
																												238635	CN 53030	CN 53030 -1 SD	OAT	DAYS TO ANTHESIS			100	100	OAT.AGRON.ABERDEEN.83
																												238636	CN 53030	CN 53030 -1 SD	OAT	DAYS TO ANTHESIS			206	206	OAT.OBS.PGRC.00
																												238637	CN 53030	CN 53030 -1 SD	OAT	OIL AND LIPIDS PERCENT			8.4	8.4	OAT.LIPID.URBANA
																												238638	CN 53030	CN 53030 -1 SD	OAT	PANICLE LENGTH			21	21	OAT.OBS.PGRC.00
																												238639	CN 53030	CN 53030 -1 SD	OAT	PLANT HEIGHT			100	100	OAT.AGRON.ABERDEEN.83
																												238640	CN 53030	CN 53030 -1 SD	OAT	PLANT HEIGHT			155	155	OAT.OBS.PGRC.00
																												238641	CN 53030	CN 53030 -1 SD	OAT	PROTEIN PERCENTAGE			21.8	21.8	OAT.BETAGLUCAN.MADISON.95
																												238642	CN 53030	CN 53030 -1 SD	OAT	SPIKELETS PER PANICLE			19	19	OAT.LAB.ABERDEEN.83
																												238643	CN 53030	CN 53030 -1 SD	OAT	YIELD			116.9	116.9	OAT.OBS.PGRC.00
																												238644	CN 53030	CN 53030 -1 SD	OAT	YIELD			32	32	OAT.LAB.ABERDEEN.83
																												238645	CN 53030	CN 53030 -1 SD	OAT	SEEDS PER SPIKELET			3	3	OAT.OBS.PGRC.00
																												238646	CN 53030	CN 53030 -1 SD	OAT	BUNDLE WEIGHT			0.4	0.4	OAT.AGRON.ABERDEEN.83
																												238647	CN 53030	CN 53030 -1 SD	OAT	PERCENT BETA GLUCAN			4.46	4.46	OAT.BETAGLUCAN.MADISON.95
																												238648	CN 53030	CN 53030 -1 SD	OAT	GREENBUG			183.3	183.3	OAT.GREENBUG.STILLWATER.56
																												238649	CN 53030	CN 53030 -1 SD	OAT	Covered and loose smut			38	38	OAT.SMUT.STPAUL.93
																												238650	CN 53030	CN 53030 -1 SD	OAT	EMERGENCE, DAYS TO			161	161	OAT.OBS.PGRC.00
																												238651	CN 53030	CN 53030 -1 SD	OAT	LEAF LENGTH			34	34	OAT.OBS.PGRC.00
																												238652	CN 53030	CN 53030 -1 SD	OAT	LEAF WIDTH			16	16	OAT.OBS.PGRC.00
																												238653	CN 53030	CN 53030 -1 SD	OAT	DATE OF SOWING			154	154	OAT.OBS.PGRC.00
																												238654	CN 53030	CN 53030 -1 SD	OAT	Days to maturity			250	250	OAT.OBS.PGRC.00
																												239047	CN 23723	CN 23723 -1 SD	OAT	PANICLE LENGTH			25.3333	25.3333	OAT_HISTORICAL_GREENHOUSE.OBS.PGRC.2005
																												239048	CN 23723	CN 23723 -1 SD	OAT	SEEDS PER SPIKELET			2	2	OAT_HISTORICAL_GREENHOUSE.OBS.PGRC.2005
																												239049	CN 23723	CN 23723 -1 SD	OAT	GLUME LENGTH			22.3833	22.3833	OAT_HISTORICAL_GREENHOUSE.OBS.PGRC.2005
																												239050	CN 23723	CN 23723 -1 SD	OAT	LEMMA LENGTH			16.6533	16.6533	OAT_HISTORICAL_GREENHOUSE.OBS.PGRC.2005
																												239656	CN 23738	CN 23738 -1 SD	OAT	PANICLE LENGTH			17.3333	17.3333	OAT_HISTORICAL.OBS.PGRC.2004
																												239657	CN 23738	CN 23738 -1 SD	OAT	SEEDS PER SPIKELET			3	3	OAT_HISTORICAL.OBS.PGRC.2004
																												239658	CN 23738	CN 23738 -1 SD	OAT	GLUME LENGTH			33.3233	33.3233	OAT_HISTORICAL.OBS.PGRC.2004
																												239659	CN 23738	CN 23738 -1 SD	OAT	LEMMA LENGTH			33.3933	33.3933	OAT_HISTORICAL.OBS.PGRC.2004
																												239696	CN 53634	CN 53634 -1 SD	OAT	KERNAL WEIGHT			23.7	23.7	OAT.LAB.ABERDEEN.85
																												239697	CN 53634	CN 53634 -1 SD	OAT	CHROMOSOME NUMBER			42	42	OAT.EVAL.NSGC
																												239698	CN 53634	CN 53634 -1 SD	OAT	DAYS TO ANTHESIS			105.1	105.1	OAT.AGRON.ABERDEEN.85
																												239699	CN 53634	CN 53634 -1 SD	OAT	DAYS TO ANTHESIS			219	219	OAT.OBS.PGRC.00
																												239700	CN 53634	CN 53634 -1 SD	OAT	OIL AND LIPIDS PERCENT			6.6	6.6	OAT.LIPID.URBANA
																												239701	CN 53634	CN 53634 -1 SD	OAT	PANICLE LENGTH			18	18	OAT.LAB.ABERDEEN.85
																												239702	CN 53634	CN 53634 -1 SD	OAT	PANICLE LENGTH			21.6667	21.6667	OAT_HISTORICAL_NORDIC.OBS.PGRC.2007
																												239703	CN 53634	CN 53634 -1 SD	OAT	PANICLE LENGTH			24	24	OAT.OBS.PGRC.00
																												239704	CN 53634	CN 53634 -1 SD	OAT	PLANT HEIGHT			110	110	OAT_HISTORICAL.OBS.PGRC.2007
																												239705	CN 53634	CN 53634 -1 SD	OAT	PLANT HEIGHT			145	145	OAT.OBS.PGRC.00
																												239706	CN 53634	CN 53634 -1 SD	OAT	PLANT HEIGHT			95	95	OAT.AGRON.ABERDEEN.85
																												239707	CN 53634	CN 53634 -1 SD	OAT	PROTEIN PERCENTAGE			18.3	18.3	OAT.BETAGLUCAN.MADISON.95
																												239708	CN 53634	CN 53634 -1 SD	OAT	SPIKELETS PER PANICLE			20	20	OAT.LAB.ABERDEEN.85
																												239709	CN 53634	CN 53634 -1 SD	OAT	YIELD			111.6	111.6	OAT.OBS.PGRC.00
																												239710	CN 53634	CN 53634 -1 SD	OAT	YIELD			230	230	OAT.LAB.ABERDEEN.85
																												239711	CN 53634	CN 53634 -1 SD	OAT	SEEDS PER SPIKELET			2	2	OAT.OBS.PGRC.00
																												239712	CN 53634	CN 53634 -1 SD	OAT	SEEDS PER SPIKELET			2	2	OAT.LAB.ABERDEEN.85
																												239713	CN 53634	CN 53634 -1 SD	OAT	SEEDS PER SPIKELET			2	2	OAT_HISTORICAL_NORDIC.OBS.PGRC.2007
																												239714	CN 53634	CN 53634 -1 SD	OAT	PERCENT BETA GLUCAN			5.01	5.01	OAT.BETAGLUCAN.MADISON.95
																												239715	CN 53634	CN 53634 -1 SD	OAT	GREENBUG			139.4	139.4	OAT.GREENBUG.STILLWATER.56
																												239716	CN 53634	CN 53634 -1 SD	OAT	TEST WEIGHT			37	37	OAT.LAB.ABERDEEN.85
																												239717	CN 53634	CN 53634 -1 SD	OAT	Covered and loose smut			10	10	OAT.SMUT.STPAUL.93
																												239718	CN 53634	CN 53634 -1 SD	OAT	GLUME LENGTH			19.09	19.09	OAT_HISTORICAL_NORDIC.OBS.PGRC.2007
																												239719	CN 53634	CN 53634 -1 SD	OAT	EMERGENCE, DAYS TO			165	165	OAT.OBS.PGRC.00
																												239720	CN 53634	CN 53634 -1 SD	OAT	LEAF LENGTH			35.6667	35.6667	OAT_HISTORICAL.OBS.PGRC.2007
																												239721	CN 53634	CN 53634 -1 SD	OAT	LEAF LENGTH			39	39	OAT.OBS.PGRC.00
																												239722	CN 53634	CN 53634 -1 SD	OAT	LEAF WIDTH			13	13	OAT_HISTORICAL.OBS.PGRC.2007
																												239723	CN 53634	CN 53634 -1 SD	OAT	LEAF WIDTH			15	15	OAT.OBS.PGRC.00
																												239724	CN 53634	CN 53634 -1 SD	OAT	LEMMA LENGTH			15.4933	15.4933	OAT_HISTORICAL_NORDIC.OBS.PGRC.2007
																												239725	CN 53634	CN 53634 -1 SD	OAT	DATE OF SOWING			158	158	OAT.OBS.PGRC.00
																												239726	CN 53634	CN 53634 -1 SD	OAT	Days to maturity			259	259	OAT.OBS.PGRC.00
																												240084	CN 20235	CN 20235 -1 SD	OAT	PANICLE LENGTH			24	24	OAT_HISTORICAL_GREENHOUSE.OBS.PGRC.2004
																												240085	CN 20235	CN 20235 -1 SD	OAT	PLANT HEIGHT			145	145	OAT_HISTORICAL_GREENHOUSE.OBS.PGRC.2004
																												240086	CN 20235	CN 20235 -1 SD	OAT	SEEDS PER SPIKELET			2	2	OAT_HISTORICAL_GREENHOUSE.OBS.PGRC.2004
																												240087	CN 20235	CN 20235 -1 SD	OAT	GLUME LENGTH			25.72	25.72	OAT_HISTORICAL_GREENHOUSE.OBS.PGRC.2004
																												240088	CN 20235	CN 20235 -1 SD	OAT	LEAF LENGTH			7.66667	7.66667	OAT_HISTORICAL_GREENHOUSE.OBS.PGRC.2004
																												240089	CN 20235	CN 20235 -1 SD	OAT	LEAF WIDTH			3.33333	3.33333	OAT_HISTORICAL_GREENHOUSE.OBS.PGRC.2004
																												240090	CN 20235	CN 20235 -1 SD	OAT	LEMMA LENGTH			23.52	23.52	OAT_HISTORICAL_GREENHOUSE.OBS.PGRC.2004
																												240494	CN 23677	CN 23677 -1 SD	OAT	PANICLE LENGTH			23.6667	23.6667	OAT_HISTORICAL.OBS.PGRC.2004
																												240495	CN 23677	CN 23677 -1 SD	OAT	SEEDS PER SPIKELET			3	3	OAT_HISTORICAL.OBS.PGRC.2004
																												240496	CN 23677	CN 23677 -1 SD	OAT	GLUME LENGTH			35.1367	35.1367	OAT_HISTORICAL.OBS.PGRC.2004
																												240497	CN 23677	CN 23677 -1 SD	OAT	LEMMA LENGTH			30.3133	30.3133	OAT_HISTORICAL.OBS.PGRC.2004
																												240841	CN 23628	CN 23628 -1 SD	OAT	PANICLE LENGTH			22	22	OAT_HISTORICAL.OBS.PGRC.2004
																												240842	CN 23628	CN 23628 -1 SD	OAT	SEEDS PER SPIKELET			3	3	OAT_HISTORICAL.OBS.PGRC.2004
																												240843	CN 23628	CN 23628 -1 SD	OAT	GLUME LENGTH			35.8667	35.8667	OAT_HISTORICAL.OBS.PGRC.2004
																												240844	CN 23628	CN 23628 -1 SD	OAT	LEMMA LENGTH			33.9633	33.9633	OAT_HISTORICAL.OBS.PGRC.2004
																												241021	CN 23545	CN 23545 -1 SD	OAT	PANICLE LENGTH			17	17	OAT_HISTORICAL.OBS.PGRC.2004
																												241022	CN 23545	CN 23545 -1 SD	OAT	SEEDS PER SPIKELET			4	4	OAT_HISTORICAL.OBS.PGRC.2004
																												241023	CN 23545	CN 23545 -1 SD	OAT	GLUME LENGTH			39.5867	39.5867	OAT_HISTORICAL.OBS.PGRC.2004
																												241024	CN 23545	CN 23545 -1 SD	OAT	LEMMA LENGTH			34.5433	34.5433	OAT_HISTORICAL.OBS.PGRC.2004
																												241109	CN 64399	CN 64399 -1 SD	OAT	KERNAL WEIGHT			24.3	24.3	OAT.LAB.ABERDEEN.85
																												241110	CN 64399	CN 64399 -1 SD	OAT	CHROMOSOME NUMBER			42	42	OAT.EVAL.NSGC
																												241111	CN 64399	CN 64399 -1 SD	OAT	DAYS TO ANTHESIS			105.7	105.7	OAT.AGRON.ABERDEEN.85
																												241112	CN 64399	CN 64399 -1 SD	OAT	DAYS TO ANTHESIS			191	191	OAT.OBS.PGRC.01
																												241113	CN 64399	CN 64399 -1 SD	OAT	OIL AND LIPIDS PERCENT			6.8	6.8	OAT.LIPID.URBANA
																												241114	CN 64399	CN 64399 -1 SD	OAT	PANICLE LENGTH			19	19	OAT.OBS.PGRC.01
																												241115	CN 64399	CN 64399 -1 SD	OAT	PANICLE LENGTH			26	26	OAT.LAB.ABERDEEN.85
																												241116	CN 64399	CN 64399 -1 SD	OAT	PLANT HEIGHT			110	110	OAT.AGRON.ABERDEEN.85
																												241117	CN 64399	CN 64399 -1 SD	OAT	PLANT HEIGHT			90	90	OAT.OBS.PGRC.01
																												241118	CN 64399	CN 64399 -1 SD	OAT	PROTEIN PERCENTAGE			20.4	20.4	OAT.BETAGLUCAN.MADISON.91
																												241119	CN 64399	CN 64399 -1 SD	OAT	SPIKELETS PER PANICLE			34	34	OAT.LAB.ABERDEEN.85
																												241120	CN 64399	CN 64399 -1 SD	OAT	YIELD			376	376	OAT.LAB.ABERDEEN.85
																												241121	CN 64399	CN 64399 -1 SD	OAT	SEEDS PER SPIKELET			2	2	OAT.OBS.PGRC.01
																												241122	CN 64399	CN 64399 -1 SD	OAT	SEEDS PER SPIKELET			2	2	OAT.LAB.ABERDEEN.85
																												241123	CN 64399	CN 64399 -1 SD	OAT	PERCENT BETA GLUCAN			4.08	4.08	OAT.BETAGLUCAN.MADISON.91
																												241124	CN 64399	CN 64399 -1 SD	OAT	TEST WEIGHT			39	39	OAT.LAB.ABERDEEN.85
																												241125	CN 64399	CN 64399 -1 SD	OAT	EMERGENCE, DAYS TO			144	144	OAT.OBS.PGRC.01
																												241126	CN 64399	CN 64399 -1 SD	OAT	LEAF LENGTH			25	25	OAT.OBS.PGRC.01
																												241127	CN 64399	CN 64399 -1 SD	OAT	LEAF WIDTH			11	11	OAT.OBS.PGRC.01
																												241128	CN 64399	CN 64399 -1 SD	OAT	DATE OF SOWING			130	130	OAT.OBS.PGRC.01
																												241129	CN 64399	CN 64399 -1 SD	OAT	Days to maturity			224	224	OAT.OBS.PGRC.01
																												241386	CN 23872	CN 23872 -1 SD	OAT	PANICLE LENGTH			19.6667	19.6667	OAT_HISTORICAL.OBS.PGRC.2004
																												241387	CN 23872	CN 23872 -1 SD	OAT	SEEDS PER SPIKELET			4	4	OAT_HISTORICAL.OBS.PGRC.2004
																												241388	CN 23872	CN 23872 -1 SD	OAT	GLUME LENGTH			35.5233	35.5233	OAT_HISTORICAL.OBS.PGRC.2004
																												241389	CN 23872	CN 23872 -1 SD	OAT	LEMMA LENGTH			34.0133	34.0133	OAT_HISTORICAL.OBS.PGRC.2004
																												241941	CN 23546	CN 23546 -1 SD	OAT	PANICLE LENGTH			15.3333	15.3333	OAT_HISTORICAL.OBS.PGRC.2007
																												241942	CN 23546	CN 23546 -1 SD	OAT	PANICLE LENGTH			18.3333	18.3333	OAT_HISTORICAL.OBS.PGRC.2004
																												241943	CN 23546	CN 23546 -1 SD	OAT	SEEDS PER SPIKELET			3	3	OAT_HISTORICAL.OBS.PGRC.2007
																												241944	CN 23546	CN 23546 -1 SD	OAT	SEEDS PER SPIKELET			3	3	OAT_HISTORICAL.OBS.PGRC.2004
																												241945	CN 23546	CN 23546 -1 SD	OAT	GLUME LENGTH			35.2867	35.2867	OAT_HISTORICAL.OBS.PGRC.2007
																												241946	CN 23546	CN 23546 -1 SD	OAT	GLUME LENGTH			39.7767	39.7767	OAT_HISTORICAL.OBS.PGRC.2004
																												241947	CN 23546	CN 23546 -1 SD	OAT	LEMMA LENGTH			31.93	31.93	OAT_HISTORICAL.OBS.PGRC.2004
																												241948	CN 23546	CN 23546 -1 SD	OAT	LEMMA LENGTH			32.39	32.39	OAT_HISTORICAL.OBS.PGRC.2007
																												242476	CN 23538	CN 23538 -1 SD	OAT	PANICLE LENGTH			15.3333	15.3333	OAT_HISTORICAL.OBS.PGRC.2004
																												242477	CN 23538	CN 23538 -1 SD	OAT	SEEDS PER SPIKELET			3	3	OAT_HISTORICAL.OBS.PGRC.2004
																												242478	CN 23538	CN 23538 -1 SD	OAT	GLUME LENGTH			36.64	36.64	OAT_HISTORICAL.OBS.PGRC.2004
																												242479	CN 23538	CN 23538 -1 SD	OAT	LEMMA LENGTH			32.8033	32.8033	OAT_HISTORICAL.OBS.PGRC.2004
																												243536	CN 23510	CN 23510 -1 SD	OAT	PANICLE LENGTH			19	19	OAT_HISTORICAL.OBS.PGRC.2004
																												243537	CN 23510	CN 23510 -1 SD	OAT	SEEDS PER SPIKELET			2	2	OAT_HISTORICAL.OBS.PGRC.2004
																												243538	CN 23510	CN 23510 -1 SD	OAT	GLUME LENGTH			34.4233	34.4233	OAT_HISTORICAL.OBS.PGRC.2004
																												243539	CN 23510	CN 23510 -1 SD	OAT	LEMMA LENGTH			31.5733	31.5733	OAT_HISTORICAL.OBS.PGRC.2004
																												243775	CN 20223	CN 20223 -1 SD	OAT	PANICLE LENGTH			19.6667	19.6667	OAT_HISTORICAL_GREENHOUSE.OBS.PGRC.2004
																												243776	CN 20223	CN 20223 -1 SD	OAT	SEEDS PER SPIKELET			2	2	OAT_HISTORICAL_GREENHOUSE.OBS.PGRC.2004
																												243777	CN 20223	CN 20223 -1 SD	OAT	GLUME LENGTH			24.5933	24.5933	OAT_HISTORICAL_GREENHOUSE.OBS.PGRC.2004
																												243778	CN 20223	CN 20223 -1 SD	OAT	LEMMA LENGTH			19.97	19.97	OAT_HISTORICAL_GREENHOUSE.OBS.PGRC.2004
																												243954	CN 23860	CN 23860 -1 SD	OAT	PANICLE LENGTH			16	16	OAT_HISTORICAL.OBS.PGRC.2004
																												243955	CN 23860	CN 23860 -1 SD	OAT	SEEDS PER SPIKELET			4	4	OAT_HISTORICAL.OBS.PGRC.2004
																												243956	CN 23860	CN 23860 -1 SD	OAT	GLUME LENGTH			33.29	33.29	OAT_HISTORICAL.OBS.PGRC.2004
																												243957	CN 23860	CN 23860 -1 SD	OAT	LEMMA LENGTH			30.3267	30.3267	OAT_HISTORICAL.OBS.PGRC.2004
																												244655	CN 23780	CN 23780 -1 SD	OAT	PANICLE LENGTH			16.6667	16.6667	OAT_HISTORICAL.OBS.PGRC.2004
																												244656	CN 23780	CN 23780 -1 SD	OAT	SEEDS PER SPIKELET			4	4	OAT_HISTORICAL.OBS.PGRC.2004
																												244657	CN 23780	CN 23780 -1 SD	OAT	GLUME LENGTH			37.3767	37.3767	OAT_HISTORICAL.OBS.PGRC.2004
																												244658	CN 23780	CN 23780 -1 SD	OAT	LEMMA LENGTH			33.5733	33.5733	OAT_HISTORICAL.OBS.PGRC.2004
																												244766	CN 79332	CN 79332 -1 SD	OAT	DAYS TO ANTHESIS			101.1	101.1	OAT.AGRON.ABERDEEN.83
																												244767	CN 79332	CN 79332 -1 SD	OAT	DAYS TO ANTHESIS			190	190	OAT.OBS.PGRC.01
																												244768	CN 79332	CN 79332 -1 SD	OAT	PANICLE LENGTH			18	18	OAT.OBS.PGRC.01
																												244769	CN 79332	CN 79332 -1 SD	OAT	PANICLE LENGTH			25	25	OAT_HISTORICAL_GREENHOUSE.OBS.PGRC.2004
																												244770	CN 79332	CN 79332 -1 SD	OAT	PLANT HEIGHT			130	130	OAT.AGRON.ABERDEEN.83
																												244771	CN 79332	CN 79332 -1 SD	OAT	PLANT HEIGHT			130	130	OAT_HISTORICAL_GREENHOUSE.OBS.PGRC.2004
																												244772	CN 79332	CN 79332 -1 SD	OAT	PLANT HEIGHT			95	95	OAT.OBS.PGRC.01
																												244773	CN 79332	CN 79332 -1 SD	OAT	PROTEIN PERCENTAGE			20.2	20.2	OAT.BETAGLUCAN.MADISON.91
																												244774	CN 79332	CN 79332 -1 SD	OAT	SPIKELETS PER PANICLE			23	23	OAT.LAB.ABERDEEN.83
																												244775	CN 79332	CN 79332 -1 SD	OAT	YIELD			217	217	OAT.LAB.ABERDEEN.83
																												244776	CN 79332	CN 79332 -1 SD	OAT	SEEDS PER SPIKELET			3	3	OAT.OBS.PGRC.01
																												244777	CN 79332	CN 79332 -1 SD	OAT	SEEDS PER SPIKELET			5	5	OAT_HISTORICAL_GREENHOUSE.OBS.PGRC.2004
																												244778	CN 79332	CN 79332 -1 SD	OAT	BUNDLE WEIGHT			2.4	2.4	OAT.AGRON.ABERDEEN.83
																												244779	CN 79332	CN 79332 -1 SD	OAT	PERCENT BETA GLUCAN			4.3	4.3	OAT.BETAGLUCAN.MADISON.91
																												244780	CN 79332	CN 79332 -1 SD	OAT	TEST WEIGHT			45	45	OAT.LAB.ABERDEEN.83
																												244781	CN 79332	CN 79332 -1 SD	OAT	GLUME LENGTH			23.3	23.3	OAT_HISTORICAL_GREENHOUSE.OBS.PGRC.2004
																												244782	CN 79332	CN 79332 -1 SD	OAT	EMERGENCE, DAYS TO			147	147	OAT.OBS.PGRC.01
																												244783	CN 79332	CN 79332 -1 SD	OAT	LEAF LENGTH			11.6667	11.6667	OAT_HISTORICAL_GREENHOUSE.OBS.PGRC.2004
																												244784	CN 79332	CN 79332 -1 SD	OAT	LEAF LENGTH			28	28	OAT.OBS.PGRC.01
																												244785	CN 79332	CN 79332 -1 SD	OAT	LEAF WIDTH			13	13	OAT.OBS.PGRC.01
																												244786	CN 79332	CN 79332 -1 SD	OAT	LEAF WIDTH			4.33333	4.33333	OAT_HISTORICAL_GREENHOUSE.OBS.PGRC.2004
																												244787	CN 79332	CN 79332 -1 SD	OAT	LEMMA LENGTH			24.61	24.61	OAT_HISTORICAL_GREENHOUSE.OBS.PGRC.2004
																												244788	CN 79332	CN 79332 -1 SD	OAT	DATE OF SOWING			137	137	OAT.OBS.PGRC.01
																												244789	CN 79332	CN 79332 -1 SD	OAT	Days to maturity			225	225	OAT.OBS.PGRC.01
																												245474	CN 39706	CN 39706 -1 SD	OAT	PANICLE LENGTH			12.6667	12.6667	OAT_HISTORICAL.OBS.PGRC.2004
																												245475	CN 39706	CN 39706 -1 SD	OAT	SEEDS PER SPIKELET			2	2	OAT_HISTORICAL.OBS.PGRC.2004
																												245476	CN 39706	CN 39706 -1 SD	OAT	GLUME LENGTH			32.27	32.27	OAT_HISTORICAL.OBS.PGRC.2004
																												245477	CN 39706	CN 39706 -1 SD	OAT	LEMMA LENGTH			22.35	22.35	OAT_HISTORICAL.OBS.PGRC.2004
																												245921	CN 23646	CN 23646 -1 SD	OAT	PANICLE LENGTH			14.6667	14.6667	OAT_HISTORICAL.OBS.PGRC.2004
																												245922	CN 23646	CN 23646 -1 SD	OAT	SEEDS PER SPIKELET			3	3	OAT_HISTORICAL.OBS.PGRC.2004
																												245923	CN 23646	CN 23646 -1 SD	OAT	GLUME LENGTH			35.71	35.71	OAT_HISTORICAL.OBS.PGRC.2004
																												245924	CN 23646	CN 23646 -1 SD	OAT	LEMMA LENGTH			30.1667	30.1667	OAT_HISTORICAL.OBS.PGRC.2004
																												246538	CN 23681	CN 23681 -1 SD	OAT	PANICLE LENGTH			16.3333	16.3333	OAT_HISTORICAL.OBS.PGRC.2004
																												246539	CN 23681	CN 23681 -1 SD	OAT	SEEDS PER SPIKELET			4	4	OAT_HISTORICAL.OBS.PGRC.2004
																												246540	CN 23681	CN 23681 -1 SD	OAT	GLUME LENGTH			33.0433	33.0433	OAT_HISTORICAL.OBS.PGRC.2004
																												246541	CN 23681	CN 23681 -1 SD	OAT	LEMMA LENGTH			29.78	29.78	OAT_HISTORICAL.OBS.PGRC.2004
																												247180	CN 23527	CN 23527 -1 SD	OAT	PANICLE LENGTH			14.6667	14.6667	OAT_HISTORICAL.OBS.PGRC.2004
																												247181	CN 23527	CN 23527 -1 SD	OAT	SEEDS PER SPIKELET			4	4	OAT_HISTORICAL.OBS.PGRC.2004
																												247182	CN 23527	CN 23527 -1 SD	OAT	GLUME LENGTH			34.3233	34.3233	OAT_HISTORICAL.OBS.PGRC.2004
																												247183	CN 23527	CN 23527 -1 SD	OAT	LEMMA LENGTH			31.12	31.12	OAT_HISTORICAL.OBS.PGRC.2004
																												247333	CN 23224	CN 23224 -1 SD	OAT	PANICLE LENGTH			26	26	OAT_HISTORICAL_GREENHOUSE.OBS.PGRC.2004
																												247334	CN 23224	CN 23224 -1 SD	OAT	PLANT HEIGHT			150	150	OAT_HISTORICAL_GREENHOUSE.OBS.PGRC.2004
																												247335	CN 23224	CN 23224 -1 SD	OAT	SEEDS PER SPIKELET			4	4	OAT_HISTORICAL_GREENHOUSE.OBS.PGRC.2004
																												247336	CN 23224	CN 23224 -1 SD	OAT	GLUME LENGTH			13.74	13.74	OAT_HISTORICAL_GREENHOUSE.OBS.PGRC.2004
																												247337	CN 23224	CN 23224 -1 SD	OAT	LEAF LENGTH			11	11	OAT_HISTORICAL_GREENHOUSE.OBS.PGRC.2004
																												247338	CN 23224	CN 23224 -1 SD	OAT	LEAF WIDTH			5	5	OAT_HISTORICAL_GREENHOUSE.OBS.PGRC.2004
																												247339	CN 23224	CN 23224 -1 SD	OAT	LEMMA LENGTH			27.12	27.12	OAT_HISTORICAL_GREENHOUSE.OBS.PGRC.2004
																												247378	CN 23704	CN 23704 -1 SD	OAT	PANICLE LENGTH			17.6667	17.6667	OAT_HISTORICAL.OBS.PGRC.2004
																												247379	CN 23704	CN 23704 -1 SD	OAT	SEEDS PER SPIKELET			4	4	OAT_HISTORICAL.OBS.PGRC.2004
																												247380	CN 23704	CN 23704 -1 SD	OAT	GLUME LENGTH			34.3033	34.3033	OAT_HISTORICAL.OBS.PGRC.2004
																												247381	CN 23704	CN 23704 -1 SD	OAT	LEMMA LENGTH			32.32	32.32	OAT_HISTORICAL.OBS.PGRC.2004
																												247943	CN 53256	CN 53256 -1 SD	OAT	CHROMOSOME NUMBER			42	42	OAT.EVAL.NSGC
																												247944	CN 53256	CN 53256 -1 SD	OAT	DAYS TO ANTHESIS			103.3	103.3	OAT.AGRON.ABERDEEN.83
																												247945	CN 53256	CN 53256 -1 SD	OAT	DAYS TO ANTHESIS			215	215	OAT.OBS.PGRC.00
																												247946	CN 53256	CN 53256 -1 SD	OAT	OIL AND LIPIDS PERCENT			6.6	6.6	OAT.LIPID.URBANA
																												247947	CN 53256	CN 53256 -1 SD	OAT	PANICLE LENGTH			20	20	OAT.OBS.PGRC.00
																												247948	CN 53256	CN 53256 -1 SD	OAT	PLANT HEIGHT			115	115	OAT.AGRON.ABERDEEN.83
																												247949	CN 53256	CN 53256 -1 SD	OAT	PLANT HEIGHT			125	125	OAT.OBS.PGRC.00
																												247950	CN 53256	CN 53256 -1 SD	OAT	PROTEIN PERCENTAGE			22.4	22.4	OAT.BETAGLUCAN.MADISON.95
																												247951	CN 53256	CN 53256 -1 SD	OAT	SPIKELETS PER PANICLE			26	26	OAT.LAB.ABERDEEN.83
																												247952	CN 53256	CN 53256 -1 SD	OAT	YIELD			102.3	102.3	OAT.OBS.PGRC.00
																												247953	CN 53256	CN 53256 -1 SD	OAT	YIELD			219	219	OAT.LAB.ABERDEEN.83
																												247954	CN 53256	CN 53256 -1 SD	OAT	SEEDS PER SPIKELET			2	2	OAT.OBS.PGRC.00
																												247955	CN 53256	CN 53256 -1 SD	OAT	BUNDLE WEIGHT			2.2	2.2	OAT.AGRON.ABERDEEN.83
																												247956	CN 53256	CN 53256 -1 SD	OAT	PERCENT BETA GLUCAN			5.03	5.03	OAT.BETAGLUCAN.MADISON.95
																												247957	CN 53256	CN 53256 -1 SD	OAT	GREENBUG			150	150	OAT.GREENBUG.STILLWATER.56
																												247958	CN 53256	CN 53256 -1 SD	OAT	TEST WEIGHT			34	34	OAT.LAB.ABERDEEN.83
																												247959	CN 53256	CN 53256 -1 SD	OAT	Covered and loose smut			57	57	OAT.SMUT.STPAUL.93
																												247960	CN 53256	CN 53256 -1 SD	OAT	EMERGENCE, DAYS TO			166	166	OAT.OBS.PGRC.00
																												247961	CN 53256	CN 53256 -1 SD	OAT	LEAF LENGTH			36	36	OAT.OBS.PGRC.00
																												247962	CN 53256	CN 53256 -1 SD	OAT	LEAF WIDTH			12	12	OAT.OBS.PGRC.00
																												247963	CN 53256	CN 53256 -1 SD	OAT	DATE OF SOWING			158	158	OAT.OBS.PGRC.00
																												247964	CN 53256	CN 53256 -1 SD	OAT	Days to maturity			252	252	OAT.OBS.PGRC.00
																												248500	CN 23803	CN 23803 -1 SD	OAT	PANICLE LENGTH			23	23	OAT_HISTORICAL.OBS.PGRC.2004
																												248501	CN 23803	CN 23803 -1 SD	OAT	SEEDS PER SPIKELET			3	3	OAT_HISTORICAL.OBS.PGRC.2004
																												248502	CN 23803	CN 23803 -1 SD	OAT	GLUME LENGTH			34.2233	34.2233	OAT_HISTORICAL.OBS.PGRC.2004
																												248503	CN 23803	CN 23803 -1 SD	OAT	LEMMA LENGTH			35.59	35.59	OAT_HISTORICAL.OBS.PGRC.2004
																												248567	CN 23984	CN 23984 -1 SD	OAT	PANICLE LENGTH			20	20	OAT_HISTORICAL.OBS.PGRC.2005
																												248568	CN 23984	CN 23984 -1 SD	OAT	SEEDS PER SPIKELET			3	3	OAT_HISTORICAL.OBS.PGRC.2005
																												248569	CN 23984	CN 23984 -1 SD	OAT	GLUME LENGTH			40.53	40.53	OAT_HISTORICAL.OBS.PGRC.2005
																												248570	CN 23984	CN 23984 -1 SD	OAT	LEMMA LENGTH			34.2733	34.2733	OAT_HISTORICAL.OBS.PGRC.2005
																												248971	CN 23548	CN 23548 -1 SD	OAT	PANICLE LENGTH			16.3333	16.3333	OAT_HISTORICAL.OBS.PGRC.2004
																												248972	CN 23548	CN 23548 -1 SD	OAT	SEEDS PER SPIKELET			4	4	OAT_HISTORICAL.OBS.PGRC.2004
																												248973	CN 23548	CN 23548 -1 SD	OAT	GLUME LENGTH			37.1233	37.1233	OAT_HISTORICAL.OBS.PGRC.2004
																												248974	CN 23548	CN 23548 -1 SD	OAT	LEMMA LENGTH			36.47	36.47	OAT_HISTORICAL.OBS.PGRC.2004
																												249946	CN 23650	CN 23650 -1 SD	OAT	PANICLE LENGTH			14	14	OAT_HISTORICAL.OBS.PGRC.2004
																												249947	CN 23650	CN 23650 -1 SD	OAT	SEEDS PER SPIKELET			4	4	OAT_HISTORICAL.OBS.PGRC.2004
																												249948	CN 23650	CN 23650 -1 SD	OAT	GLUME LENGTH			36.66	36.66	OAT_HISTORICAL.OBS.PGRC.2004
																												249949	CN 23650	CN 23650 -1 SD	OAT	LEMMA LENGTH			30.9867	30.9867	OAT_HISTORICAL.OBS.PGRC.2004
																												250889	CN 23660	CN 23660 -1 SD	OAT	PANICLE LENGTH			17	17	OAT_HISTORICAL.OBS.PGRC.2004
																												250890	CN 23660	CN 23660 -1 SD	OAT	SEEDS PER SPIKELET			4	4	OAT_HISTORICAL.OBS.PGRC.2004
																												250891	CN 23660	CN 23660 -1 SD	OAT	GLUME LENGTH			36.25	36.25	OAT_HISTORICAL.OBS.PGRC.2004
																												250892	CN 23660	CN 23660 -1 SD	OAT	LEMMA LENGTH			32.4533	32.4533	OAT_HISTORICAL.OBS.PGRC.2004
																												251101	CN 23492	CN 23492 -1 SD	OAT	PANICLE LENGTH			16.6667	16.6667	OAT_HISTORICAL.OBS.PGRC.2004
																												251102	CN 23492	CN 23492 -1 SD	OAT	SEEDS PER SPIKELET			3	3	OAT_HISTORICAL.OBS.PGRC.2004
																												251103	CN 23492	CN 23492 -1 SD	OAT	GLUME LENGTH			30.6233	30.6233	OAT_HISTORICAL.OBS.PGRC.2004
																												251104	CN 23492	CN 23492 -1 SD	OAT	LEMMA LENGTH			25.9733	25.9733	OAT_HISTORICAL.OBS.PGRC.2004
																												251142	CN 23801	CN 23801 -1 SD	OAT	PANICLE LENGTH			24	24	OAT_HISTORICAL.OBS.PGRC.2004
																												251143	CN 23801	CN 23801 -1 SD	OAT	SEEDS PER SPIKELET			3	3	OAT_HISTORICAL.OBS.PGRC.2004
																												251144	CN 23801	CN 23801 -1 SD	OAT	GLUME LENGTH			33.7033	33.7033	OAT_HISTORICAL.OBS.PGRC.2004
																												251145	CN 23801	CN 23801 -1 SD	OAT	LEMMA LENGTH			29.36	29.36	OAT_HISTORICAL.OBS.PGRC.2004
																												251283	CN 23578	CN 23578 -1 SD	OAT	PANICLE LENGTH			14.3333	14.3333	OAT_HISTORICAL.OBS.PGRC.2007
																												251284	CN 23578	CN 23578 -1 SD	OAT	PANICLE LENGTH			16	16	OAT_HISTORICAL.OBS.PGRC.2004
																												251285	CN 23578	CN 23578 -1 SD	OAT	SEEDS PER SPIKELET			3	3	OAT_HISTORICAL.OBS.PGRC.2004
																												251286	CN 23578	CN 23578 -1 SD	OAT	SEEDS PER SPIKELET			4	4	OAT_HISTORICAL.OBS.PGRC.2007
																												251287	CN 23578	CN 23578 -1 SD	OAT	GLUME LENGTH			35.0433	35.0433	OAT_HISTORICAL.OBS.PGRC.2004
																												251288	CN 23578	CN 23578 -1 SD	OAT	GLUME LENGTH			35.8533	35.8533	OAT_HISTORICAL.OBS.PGRC.2007
																												251289	CN 23578	CN 23578 -1 SD	OAT	LEMMA LENGTH			31.3167	31.3167	OAT_HISTORICAL.OBS.PGRC.2004
																												251290	CN 23578	CN 23578 -1 SD	OAT	LEMMA LENGTH			32.7367	32.7367	OAT_HISTORICAL.OBS.PGRC.2007
																												251408	CN 23517	CN 23517 -1 SD	OAT	PANICLE LENGTH			18.3333	18.3333	OAT_HISTORICAL.OBS.PGRC.2004
																												251409	CN 23517	CN 23517 -1 SD	OAT	SEEDS PER SPIKELET			3	3	OAT_HISTORICAL.OBS.PGRC.2004
																												251410	CN 23517	CN 23517 -1 SD	OAT	GLUME LENGTH			38.36	38.36	OAT_HISTORICAL.OBS.PGRC.2004
																												251411	CN 23517	CN 23517 -1 SD	OAT	LEMMA LENGTH			34.6267	34.6267	OAT_HISTORICAL.OBS.PGRC.2004
																												251494	CN 23627	CN 23627 -1 SD	OAT	PANICLE LENGTH			16	16	OAT_HISTORICAL.OBS.PGRC.2004
																												251495	CN 23627	CN 23627 -1 SD	OAT	SEEDS PER SPIKELET			3	3	OAT_HISTORICAL.OBS.PGRC.2004
																												251496	CN 23627	CN 23627 -1 SD	OAT	GLUME LENGTH			36.23	36.23	OAT_HISTORICAL.OBS.PGRC.2004
																												251497	CN 23627	CN 23627 -1 SD	OAT	LEMMA LENGTH			31.57	31.57	OAT_HISTORICAL.OBS.PGRC.2004
																												251498	CN 23756	CN 23756 -1 SD	OAT	PANICLE LENGTH			16	16	OAT_HISTORICAL.OBS.PGRC.2004
																												251499	CN 23756	CN 23756 -1 SD	OAT	SEEDS PER SPIKELET			4	4	OAT_HISTORICAL.OBS.PGRC.2004
																												251500	CN 23756	CN 23756 -1 SD	OAT	GLUME LENGTH			33.2533	33.2533	OAT_HISTORICAL.OBS.PGRC.2004
																												251501	CN 23756	CN 23756 -1 SD	OAT	LEMMA LENGTH			32.8233	32.8233	OAT_HISTORICAL.OBS.PGRC.2004
																												251674	CN 23635	CN 23635 -1 SD	OAT	PANICLE LENGTH			13	13	OAT_HISTORICAL.OBS.PGRC.2004
																												251675	CN 23635	CN 23635 -1 SD	OAT	SEEDS PER SPIKELET			4	4	OAT_HISTORICAL.OBS.PGRC.2004
																												251676	CN 23635	CN 23635 -1 SD	OAT	GLUME LENGTH			40.7767	40.7767	OAT_HISTORICAL.OBS.PGRC.2004
																												251677	CN 23635	CN 23635 -1 SD	OAT	LEMMA LENGTH			33.7933	33.7933	OAT_HISTORICAL.OBS.PGRC.2004
																												251684	CN 23570	CN 23570 -1 SD	OAT	PANICLE LENGTH			18.6667	18.6667	OAT_HISTORICAL.OBS.PGRC.2007
																												251685	CN 23570	CN 23570 -1 SD	OAT	PANICLE LENGTH			20.6667	20.6667	OAT_HISTORICAL.OBS.PGRC.2004
																												251686	CN 23570	CN 23570 -1 SD	OAT	SEEDS PER SPIKELET			3	3	OAT_HISTORICAL.OBS.PGRC.2004
																												251687	CN 23570	CN 23570 -1 SD	OAT	SEEDS PER SPIKELET			4	4	OAT_HISTORICAL.OBS.PGRC.2007
																												251688	CN 23570	CN 23570 -1 SD	OAT	GLUME LENGTH			33.53	33.53	OAT_HISTORICAL.OBS.PGRC.2007
																												251689	CN 23570	CN 23570 -1 SD	OAT	GLUME LENGTH			36.0767	36.0767	OAT_HISTORICAL.OBS.PGRC.2004
																												251690	CN 23570	CN 23570 -1 SD	OAT	LEMMA LENGTH			33.2767	33.2767	OAT_HISTORICAL.OBS.PGRC.2007
																												251691	CN 23570	CN 23570 -1 SD	OAT	LEMMA LENGTH			33.53	33.53	OAT_HISTORICAL.OBS.PGRC.2004
																												252128	CN 23484	CN 23484 -1 SD	OAT	PANICLE LENGTH			23.6667	23.6667	OAT_HISTORICAL.OBS.PGRC.2004
																												252129	CN 23484	CN 23484 -1 SD	OAT	SEEDS PER SPIKELET			3	3	OAT_HISTORICAL.OBS.PGRC.2004
																												252130	CN 23484	CN 23484 -1 SD	OAT	GLUME LENGTH			39.5333	39.5333	OAT_HISTORICAL.OBS.PGRC.2004
																												252131	CN 23484	CN 23484 -1 SD	OAT	LEMMA LENGTH			35.4333	35.4333	OAT_HISTORICAL.OBS.PGRC.2004
																												252557	CN 23999	CN 23999 -1 SD	OAT	PANICLE LENGTH			18	18	OAT_HISTORICAL.OBS.PGRC.2007
																												252558	CN 23999	CN 23999 -1 SD	OAT	PANICLE LENGTH			20.3333	20.3333	OAT_HISTORICAL.OBS.PGRC.2005
																												252559	CN 23999	CN 23999 -1 SD	OAT	SEEDS PER SPIKELET			3	3	OAT_HISTORICAL.OBS.PGRC.2007
																												252560	CN 23999	CN 23999 -1 SD	OAT	SEEDS PER SPIKELET			3	3	OAT_HISTORICAL.OBS.PGRC.2005
																												252561	CN 23999	CN 23999 -1 SD	OAT	GLUME LENGTH			35.51	35.51	OAT_HISTORICAL.OBS.PGRC.2005
																												252562	CN 23999	CN 23999 -1 SD	OAT	GLUME LENGTH			36.8633	36.8633	OAT_HISTORICAL.OBS.PGRC.2007
																												252563	CN 23999	CN 23999 -1 SD	OAT	LEMMA LENGTH			32.5633	32.5633	OAT_HISTORICAL.OBS.PGRC.2005
																												252564	CN 23999	CN 23999 -1 SD	OAT	LEMMA LENGTH			34.0067	34.0067	OAT_HISTORICAL.OBS.PGRC.2007
																												252751	CN 23474	CN 23474 -1 SD	OAT	PANICLE LENGTH			19.3333	19.3333	OAT_HISTORICAL.OBS.PGRC.2004
																												252752	CN 23474	CN 23474 -1 SD	OAT	SEEDS PER SPIKELET			4	4	OAT_HISTORICAL.OBS.PGRC.2004
																												252753	CN 23474	CN 23474 -1 SD	OAT	GLUME LENGTH			31.59	31.59	OAT_HISTORICAL.OBS.PGRC.2004
																												252754	CN 23474	CN 23474 -1 SD	OAT	LEMMA LENGTH			29.64	29.64	OAT_HISTORICAL.OBS.PGRC.2004
																												252851	CN 23649	CN 23649 -1 SD	OAT	PANICLE LENGTH			13	13	OAT_HISTORICAL.OBS.PGRC.2004
																												252852	CN 23649	CN 23649 -1 SD	OAT	SEEDS PER SPIKELET			3	3	OAT_HISTORICAL.OBS.PGRC.2004
																												252853	CN 23649	CN 23649 -1 SD	OAT	GLUME LENGTH			37.72	37.72	OAT_HISTORICAL.OBS.PGRC.2004
																												252854	CN 23649	CN 23649 -1 SD	OAT	LEMMA LENGTH			33.1767	33.1767	OAT_HISTORICAL.OBS.PGRC.2004
																												253107	CN 23607	CN 23607 -1 SD	OAT	PANICLE LENGTH			21	21	OAT_HISTORICAL.OBS.PGRC.2004
																												253108	CN 23607	CN 23607 -1 SD	OAT	SEEDS PER SPIKELET			4	4	OAT_HISTORICAL.OBS.PGRC.2004
																												253109	CN 23607	CN 23607 -1 SD	OAT	GLUME LENGTH			38.79	38.79	OAT_HISTORICAL.OBS.PGRC.2004
																												253110	CN 23607	CN 23607 -1 SD	OAT	LEMMA LENGTH			34.4733	34.4733	OAT_HISTORICAL.OBS.PGRC.2004
																												253251	CN 23688	CN 23688 -1 SD	OAT	PANICLE LENGTH			15.3333	15.3333	OAT_HISTORICAL.OBS.PGRC.2004
																												253252	CN 23688	CN 23688 -1 SD	OAT	SEEDS PER SPIKELET			3	3	OAT_HISTORICAL.OBS.PGRC.2004
																												253253	CN 23688	CN 23688 -1 SD	OAT	GLUME LENGTH			37.1033	37.1033	OAT_HISTORICAL.OBS.PGRC.2004
																												253254	CN 23688	CN 23688 -1 SD	OAT	LEMMA LENGTH			33.3333	33.3333	OAT_HISTORICAL.OBS.PGRC.2004
																												253427	CN 23449	CN 23449 -1 SD	OAT	PANICLE LENGTH			19.3333	19.3333	OAT_HISTORICAL.OBS.PGRC.2004
																												253428	CN 23449	CN 23449 -1 SD	OAT	SEEDS PER SPIKELET			3	3	OAT_HISTORICAL.OBS.PGRC.2004
																												253429	CN 23449	CN 23449 -1 SD	OAT	GLUME LENGTH			35.63	35.63	OAT_HISTORICAL.OBS.PGRC.2004
																												253430	CN 23449	CN 23449 -1 SD	OAT	LEMMA LENGTH			34.84	34.84	OAT_HISTORICAL.OBS.PGRC.2004
																												253468	CN 23654	CN 23654 -1 SD	OAT	PANICLE LENGTH			17.3333	17.3333	OAT_HISTORICAL.OBS.PGRC.2004
																												253469	CN 23654	CN 23654 -1 SD	OAT	SEEDS PER SPIKELET			3	3	OAT_HISTORICAL.OBS.PGRC.2004
																												253470	CN 23654	CN 23654 -1 SD	OAT	GLUME LENGTH			37.4967	37.4967	OAT_HISTORICAL.OBS.PGRC.2004
																												253471	CN 23654	CN 23654 -1 SD	OAT	LEMMA LENGTH			33.1267	33.1267	OAT_HISTORICAL.OBS.PGRC.2004
																												253768	CN 23605	CN 23605 -1 SD	OAT	PANICLE LENGTH			15.3333	15.3333	OAT_HISTORICAL.OBS.PGRC.2004
																												253769	CN 23605	CN 23605 -1 SD	OAT	SEEDS PER SPIKELET			4	4	OAT_HISTORICAL.OBS.PGRC.2004
																												253770	CN 23605	CN 23605 -1 SD	OAT	GLUME LENGTH			37.9833	37.9833	OAT_HISTORICAL.OBS.PGRC.2004
																												253771	CN 23605	CN 23605 -1 SD	OAT	LEMMA LENGTH			31.1	31.1	OAT_HISTORICAL.OBS.PGRC.2004
																												254679	CN 23652	CN 23652 -1 SD	OAT	PANICLE LENGTH			16	16	OAT_HISTORICAL.OBS.PGRC.2004
																												254680	CN 23652	CN 23652 -1 SD	OAT	SEEDS PER SPIKELET			4	4	OAT_HISTORICAL.OBS.PGRC.2004
																												254681	CN 23652	CN 23652 -1 SD	OAT	GLUME LENGTH			38.9533	38.9533	OAT_HISTORICAL.OBS.PGRC.2004
																												254682	CN 23652	CN 23652 -1 SD	OAT	LEMMA LENGTH			34.0867	34.0867	OAT_HISTORICAL.OBS.PGRC.2004
																												255593	CN 64448	CN 64448 -1 SD	OAT	KERNAL WEIGHT			34.1	34.1	OAT.LAB.ABERDEEN.85
																												255594	CN 64448	CN 64448 -1 SD	OAT	CHROMOSOME NUMBER			42	42	OAT.EVAL.NSGC
																												255595	CN 64448	CN 64448 -1 SD	OAT	DAYS TO ANTHESIS			106.2	106.2	OAT.AGRON.ABERDEEN.85
																												255596	CN 64448	CN 64448 -1 SD	OAT	DAYS TO ANTHESIS			192	192	OAT.OBS.PGRC.01
																												255597	CN 64448	CN 64448 -1 SD	OAT	OIL AND LIPIDS PERCENT			4.5	4.5	OAT.LIPID.URBANA
																												255598	CN 64448	CN 64448 -1 SD	OAT	PANICLE LENGTH			20	20	OAT.OBS.PGRC.01
																												255599	CN 64448	CN 64448 -1 SD	OAT	PANICLE LENGTH			27	27	OAT.LAB.ABERDEEN.85
																												255600	CN 64448	CN 64448 -1 SD	OAT	PLANT HEIGHT			110	110	OAT.AGRON.ABERDEEN.85
																												255601	CN 64448	CN 64448 -1 SD	OAT	PLANT HEIGHT			75	75	OAT.OBS.PGRC.01
																												255602	CN 64448	CN 64448 -1 SD	OAT	PROTEIN PERCENTAGE			19.2	19.2	OAT.BETAGLUCAN.MADISON.91
																												255603	CN 64448	CN 64448 -1 SD	OAT	SPIKELETS PER PANICLE			54	54	OAT.LAB.ABERDEEN.85
																												255604	CN 64448	CN 64448 -1 SD	OAT	YIELD			291	291	OAT.LAB.ABERDEEN.85
																												255605	CN 64448	CN 64448 -1 SD	OAT	SEEDS PER SPIKELET			2	2	OAT.OBS.PGRC.01
																												255606	CN 64448	CN 64448 -1 SD	OAT	SEEDS PER SPIKELET			3	3	OAT.LAB.ABERDEEN.85
																												255607	CN 64448	CN 64448 -1 SD	OAT	PERCENT BETA GLUCAN			4.9	4.9	OAT.BETAGLUCAN.MADISON.91
																												255608	CN 64448	CN 64448 -1 SD	OAT	TEST WEIGHT			35	35	OAT.LAB.ABERDEEN.85
																												255609	CN 64448	CN 64448 -1 SD	OAT	EMERGENCE, DAYS TO			146	146	OAT.OBS.PGRC.01
																												255610	CN 64448	CN 64448 -1 SD	OAT	LEAF LENGTH			28	28	OAT.OBS.PGRC.01
																												255611	CN 64448	CN 64448 -1 SD	OAT	LEAF WIDTH			18	18	OAT.OBS.PGRC.01
																												255612	CN 64448	CN 64448 -1 SD	OAT	DATE OF SOWING			130	130	OAT.OBS.PGRC.01
																												255613	CN 64448	CN 64448 -1 SD	OAT	Days to maturity			220	220	OAT.OBS.PGRC.01
																												255616	CN 23820	CN 23820 -1 SD	OAT	PANICLE LENGTH			18	18	OAT_HISTORICAL.OBS.PGRC.2004
																												255617	CN 23820	CN 23820 -1 SD	OAT	SEEDS PER SPIKELET			3	3	OAT_HISTORICAL.OBS.PGRC.2004
																												255618	CN 23820	CN 23820 -1 SD	OAT	GLUME LENGTH			40.3767	40.3767	OAT_HISTORICAL.OBS.PGRC.2004
																												255619	CN 23820	CN 23820 -1 SD	OAT	LEMMA LENGTH			35.3767	35.3767	OAT_HISTORICAL.OBS.PGRC.2004
																												256254	CN 23682	CN 23682 -1 SD	OAT	PANICLE LENGTH			19.3333	19.3333	OAT_HISTORICAL.OBS.PGRC.2004
																												256255	CN 23682	CN 23682 -1 SD	OAT	SEEDS PER SPIKELET			4	4	OAT_HISTORICAL.OBS.PGRC.2004
																												256256	CN 23682	CN 23682 -1 SD	OAT	GLUME LENGTH			37.82	37.82	OAT_HISTORICAL.OBS.PGRC.2004
																												256257	CN 23682	CN 23682 -1 SD	OAT	LEMMA LENGTH			32.41	32.41	OAT_HISTORICAL.OBS.PGRC.2004
																												257344	CN 23513	CN 23513 -1 SD	OAT	PANICLE LENGTH			20.6667	20.6667	OAT_HISTORICAL.OBS.PGRC.2004
																												257345	CN 23513	CN 23513 -1 SD	OAT	SEEDS PER SPIKELET			4	4	OAT_HISTORICAL.OBS.PGRC.2004
																												257346	CN 23513	CN 23513 -1 SD	OAT	GLUME LENGTH			36.6733	36.6733	OAT_HISTORICAL.OBS.PGRC.2004
																												257347	CN 23513	CN 23513 -1 SD	OAT	LEMMA LENGTH			34.1167	34.1167	OAT_HISTORICAL.OBS.PGRC.2004
																												257501	CN 23623	CN 23623 -1 SD	OAT	PANICLE LENGTH			14.3333	14.3333	OAT_HISTORICAL.OBS.PGRC.2004
																												257502	CN 23623	CN 23623 -1 SD	OAT	SEEDS PER SPIKELET			3	3	OAT_HISTORICAL.OBS.PGRC.2004
																												257503	CN 23623	CN 23623 -1 SD	OAT	GLUME LENGTH			36.77	36.77	OAT_HISTORICAL.OBS.PGRC.2004
																												257504	CN 23623	CN 23623 -1 SD	OAT	LEMMA LENGTH			33.9433	33.9433	OAT_HISTORICAL.OBS.PGRC.2004
																												257621	CN 23535	CN 23535 -1 SD	OAT	PANICLE LENGTH			15.3333	15.3333	OAT_HISTORICAL.OBS.PGRC.2004
																												257622	CN 23535	CN 23535 -1 SD	OAT	SEEDS PER SPIKELET			3	3	OAT_HISTORICAL.OBS.PGRC.2004
																												257623	CN 23535	CN 23535 -1 SD	OAT	GLUME LENGTH			37.0167	37.0167	OAT_HISTORICAL.OBS.PGRC.2004
																												257624	CN 23535	CN 23535 -1 SD	OAT	LEMMA LENGTH			32.8633	32.8633	OAT_HISTORICAL.OBS.PGRC.2004
																												257759	CN 25854	CN 25854 -1 SD	OAT	PANICLE LENGTH			27	27	OAT_HISTORICAL_GREENHOUSE.OBS.PGRC.2004
																												257760	CN 25854	CN 25854 -1 SD	OAT	PLANT HEIGHT			170	170	OAT_HISTORICAL_GREENHOUSE.OBS.PGRC.2004
																												257761	CN 25854	CN 25854 -1 SD	OAT	SEEDS PER SPIKELET			2	2	OAT_HISTORICAL_GREENHOUSE.OBS.PGRC.2004
																												257762	CN 25854	CN 25854 -1 SD	OAT	GLUME LENGTH			19.87	19.87	OAT_HISTORICAL_GREENHOUSE.OBS.PGRC.2004
																												257763	CN 25854	CN 25854 -1 SD	OAT	LEAF LENGTH			15.6667	15.6667	OAT_HISTORICAL_GREENHOUSE.OBS.PGRC.2004
																												257764	CN 25854	CN 25854 -1 SD	OAT	LEAF WIDTH			4.33333	4.33333	OAT_HISTORICAL_GREENHOUSE.OBS.PGRC.2004
																												257765	CN 25854	CN 25854 -1 SD	OAT	LEMMA LENGTH			14.59	14.59	OAT_HISTORICAL_GREENHOUSE.OBS.PGRC.2004
																												257897	CN 53507	CN 53507 -1 SD	OAT	KERNAL WEIGHT			10.2	10.2	OAT.LAB.ABERDEEN.85
																												257898	CN 53507	CN 53507 -1 SD	OAT	DAYS TO ANTHESIS			113.2	113.2	OAT.AGRON.ABERDEEN.85
																												257899	CN 53507	CN 53507 -1 SD	OAT	DAYS TO ANTHESIS			206	206	OAT.OBS.PGRC.01
																												257900	CN 53507	CN 53507 -1 SD	OAT	PANICLE LENGTH			16.6667	16.6667	OAT_HISTORICAL.OBS.PGRC.2008
																												257901	CN 53507	CN 53507 -1 SD	OAT	PANICLE LENGTH			18	18	OAT.OBS.PGRC.01
																												257902	CN 53507	CN 53507 -1 SD	OAT	PANICLE LENGTH			21	21	OAT.LAB.ABERDEEN.85
																												257903	CN 53507	CN 53507 -1 SD	OAT	PANICLE LENGTH			24	24	OAT_HISTORICAL_GREENHOUSE.OBS.PGRC.2004
																												257904	CN 53507	CN 53507 -1 SD	OAT	PLANT HEIGHT			104	104	OAT_HISTORICAL_DIPLOID.OBS.PGRC.2008
																												257905	CN 53507	CN 53507 -1 SD	OAT	PLANT HEIGHT			104	104	OAT_HISTORICAL.OBS.PGRC.2008
																												257906	CN 53507	CN 53507 -1 SD	OAT	PLANT HEIGHT			105	105	OAT.OBS.PGRC.01
																												257907	CN 53507	CN 53507 -1 SD	OAT	PLANT HEIGHT			120	120	OAT.AGRON.ABERDEEN.85
																												257908	CN 53507	CN 53507 -1 SD	OAT	PLANT HEIGHT			150	150	OAT_HISTORICAL_GREENHOUSE.OBS.PGRC.2004
																												257909	CN 53507	CN 53507 -1 SD	OAT	PROTEIN PERCENTAGE			21.7	21.7	OAT.BETAGLUCAN.MADISON.95
																												257910	CN 53507	CN 53507 -1 SD	OAT	SPIKELETS PER PANICLE			30	30	OAT.LAB.ABERDEEN.85
																												257911	CN 53507	CN 53507 -1 SD	OAT	YIELD			206	206	OAT.LAB.ABERDEEN.85
																												257912	CN 53507	CN 53507 -1 SD	OAT	SEEDS PER SPIKELET			2	2	OAT.OBS.PGRC.01
																												257913	CN 53507	CN 53507 -1 SD	OAT	SEEDS PER SPIKELET			2	2	OAT.LAB.ABERDEEN.85
																												257914	CN 53507	CN 53507 -1 SD	OAT	SEEDS PER SPIKELET			2	2	OAT_HISTORICAL_GREENHOUSE.OBS.PGRC.2004
																												257915	CN 53507	CN 53507 -1 SD	OAT	SEEDS PER SPIKELET			2	2	OAT_HISTORICAL.OBS.PGRC.2008
																												257916	CN 53507	CN 53507 -1 SD	OAT	PERCENT BETA GLUCAN			4.39	4.39	OAT.BETAGLUCAN.MADISON.95
																												257917	CN 53507	CN 53507 -1 SD	OAT	TEST WEIGHT			33	33	OAT.LAB.ABERDEEN.85
																												257918	CN 53507	CN 53507 -1 SD	OAT	GLUME LENGTH			12.3333	12.3333	OAT_HISTORICAL.OBS.PGRC.2008
																												257919	CN 53507	CN 53507 -1 SD	OAT	GLUME LENGTH			12.47	12.47	OAT_HISTORICAL_GREENHOUSE.OBS.PGRC.2004
																												257920	CN 53507	CN 53507 -1 SD	OAT	EMERGENCE, DAYS TO			149	149	OAT.OBS.PGRC.01
																												257921	CN 53507	CN 53507 -1 SD	OAT	LEAF LENGTH			18	18	OAT.OBS.PGRC.01
																												257922	CN 53507	CN 53507 -1 SD	OAT	LEAF LENGTH			9.66667	9.66667	OAT_HISTORICAL_GREENHOUSE.OBS.PGRC.2004
																												257923	CN 53507	CN 53507 -1 SD	OAT	LEAF WIDTH			10	10	OAT.OBS.PGRC.01
																												257924	CN 53507	CN 53507 -1 SD	OAT	LEAF WIDTH			2.33333	2.33333	OAT_HISTORICAL_GREENHOUSE.OBS.PGRC.2004
																												257925	CN 53507	CN 53507 -1 SD	OAT	LEMMA LENGTH			9.48	9.48	OAT_HISTORICAL.OBS.PGRC.2008
																												257926	CN 53507	CN 53507 -1 SD	OAT	LEMMA LENGTH			9.71	9.71	OAT_HISTORICAL_GREENHOUSE.OBS.PGRC.2004
																												257927	CN 53507	CN 53507 -1 SD	OAT	DATE OF SOWING			137	137	OAT.OBS.PGRC.01
																												257928	CN 53507	CN 53507 -1 SD	OAT	Days to maturity			235	235	OAT.OBS.PGRC.01
																												258354	CN 23995	CN 23995 -1 SD	OAT	PANICLE LENGTH			23.6667	23.6667	OAT_HISTORICAL.OBS.PGRC.2005
																												258355	CN 23995	CN 23995 -1 SD	OAT	SEEDS PER SPIKELET			3	3	OAT_HISTORICAL.OBS.PGRC.2005
																												258356	CN 23995	CN 23995 -1 SD	OAT	GLUME LENGTH			36.9967	36.9967	OAT_HISTORICAL.OBS.PGRC.2005
																												258357	CN 23995	CN 23995 -1 SD	OAT	LEMMA LENGTH			34.0833	34.0833	OAT_HISTORICAL.OBS.PGRC.2005
																												258397	CN 23694	CN 23694 -1 SD	OAT	PANICLE LENGTH			16.6667	16.6667	OAT_HISTORICAL.OBS.PGRC.2004
																												258398	CN 23694	CN 23694 -1 SD	OAT	PANICLE LENGTH			21.6	21.6	OAT_HISTORICAL_GREENHOUSE.OBS.PGRC.2008
																												258399	CN 23694	CN 23694 -1 SD	OAT	PLANT HEIGHT			161	161	OAT_HISTORICAL_GREENHOUSE.OBS.PGRC.2008
																												258400	CN 23694	CN 23694 -1 SD	OAT	SEEDS PER SPIKELET			4	4	OAT_HISTORICAL_GREENHOUSE.OBS.PGRC.2008
																												258401	CN 23694	CN 23694 -1 SD	OAT	SEEDS PER SPIKELET			4	4	OAT_HISTORICAL.OBS.PGRC.2004
																												258402	CN 23694	CN 23694 -1 SD	OAT	GLUME LENGTH			34.3333	34.3333	OAT_HISTORICAL_GREENHOUSE.OBS.PGRC.2008
																												258403	CN 23694	CN 23694 -1 SD	OAT	GLUME LENGTH			35.4567	35.4567	OAT_HISTORICAL.OBS.PGRC.2004
																												258404	CN 23694	CN 23694 -1 SD	OAT	LEAF LENGTH			23.6667	23.6667	OAT_HISTORICAL_GREENHOUSE.OBS.PGRC.2008
																												258405	CN 23694	CN 23694 -1 SD	OAT	LEAF WIDTH			13.3	13.3	OAT_HISTORICAL_GREENHOUSE.OBS.PGRC.2008
																												258406	CN 23694	CN 23694 -1 SD	OAT	LEMMA LENGTH			29.6667	29.6667	OAT_HISTORICAL_GREENHOUSE.OBS.PGRC.2008
																												258407	CN 23694	CN 23694 -1 SD	OAT	LEMMA LENGTH			33.4167	33.4167	OAT_HISTORICAL.OBS.PGRC.2004
																												259908	CN 64371	CN 64371 -1 SD	OAT	KERNAL WEIGHT			28.2	28.2	OAT.LAB.ABERDEEN.85
																												259909	CN 64371	CN 64371 -1 SD	OAT	CHROMOSOME NUMBER			42	42	OAT.EVAL.NSGC
																												259910	CN 64371	CN 64371 -1 SD	OAT	DAYS TO ANTHESIS			106.2	106.2	OAT.AGRON.ABERDEEN.85
																												259911	CN 64371	CN 64371 -1 SD	OAT	DAYS TO ANTHESIS			189	189	OAT.OBS.PGRC.01
																												259912	CN 64371	CN 64371 -1 SD	OAT	OIL AND LIPIDS PERCENT			7.9	7.9	OAT.LIPID.URBANA
																												259913	CN 64371	CN 64371 -1 SD	OAT	PANICLE LENGTH			20	20	OAT.OBS.PGRC.01
																												259914	CN 64371	CN 64371 -1 SD	OAT	PANICLE LENGTH			24	24	OAT.LAB.ABERDEEN.85
																												259915	CN 64371	CN 64371 -1 SD	OAT	PLANT HEIGHT			130	130	OAT.AGRON.ABERDEEN.85
																												259916	CN 64371	CN 64371 -1 SD	OAT	PLANT HEIGHT			90	90	OAT.OBS.PGRC.01
																												259917	CN 64371	CN 64371 -1 SD	OAT	PROTEIN PERCENTAGE			21	21	OAT.BETAGLUCAN.MADISON.91
																												259918	CN 64371	CN 64371 -1 SD	OAT	SPIKELETS PER PANICLE			28	28	OAT.LAB.ABERDEEN.85
																												259919	CN 64371	CN 64371 -1 SD	OAT	YIELD			413	413	OAT.LAB.ABERDEEN.85
																												259920	CN 64371	CN 64371 -1 SD	OAT	SEEDS PER SPIKELET			2	2	OAT.OBS.PGRC.01
																												259921	CN 64371	CN 64371 -1 SD	OAT	SEEDS PER SPIKELET			2	2	OAT.LAB.ABERDEEN.85
																												259922	CN 64371	CN 64371 -1 SD	OAT	PERCENT BETA GLUCAN			4.69	4.69	OAT.BETAGLUCAN.MADISON.91
																												259923	CN 64371	CN 64371 -1 SD	OAT	TEST WEIGHT			38	38	OAT.LAB.ABERDEEN.85
																												259924	CN 64371	CN 64371 -1 SD	OAT	Covered and loose smut			40	40	OAT.SMUT.STPAUL.95
																												259925	CN 64371	CN 64371 -1 SD	OAT	EMERGENCE, DAYS TO			144	144	OAT.OBS.PGRC.01
																												259926	CN 64371	CN 64371 -1 SD	OAT	LEAF LENGTH			28	28	OAT.OBS.PGRC.01
																												259927	CN 64371	CN 64371 -1 SD	OAT	LEAF WIDTH			13	13	OAT.OBS.PGRC.01
																												259928	CN 64371	CN 64371 -1 SD	OAT	DATE OF SOWING			130	130	OAT.OBS.PGRC.01
																												259929	CN 64371	CN 64371 -1 SD	OAT	Days to maturity			229	229	OAT.OBS.PGRC.01
																												259959	CN 23726	CN 23726 -1 SD	OAT	PANICLE LENGTH			18.3333	18.3333	OAT_HISTORICAL.OBS.PGRC.2004
																												259960	CN 23726	CN 23726 -1 SD	OAT	SEEDS PER SPIKELET			4	4	OAT_HISTORICAL.OBS.PGRC.2004
																												259961	CN 23726	CN 23726 -1 SD	OAT	GLUME LENGTH			37.4667	37.4667	OAT_HISTORICAL.OBS.PGRC.2004
																												259962	CN 23726	CN 23726 -1 SD	OAT	LEMMA LENGTH			33.3167	33.3167	OAT_HISTORICAL.OBS.PGRC.2004
																												260024	CN 21738	CN 21738 -1 SD	OAT	PANICLE LENGTH			22.3333	22.3333	OAT_HISTORICAL_GREENHOUSE.OBS.PGRC.2008
																												260025	CN 21738	CN 21738 -1 SD	OAT	PANICLE LENGTH			23	23	OAT_HISTORICAL_GREENHOUSE.OBS.PGRC.2004
																												260026	CN 21738	CN 21738 -1 SD	OAT	PLANT HEIGHT			175	175	OAT_HISTORICAL_GREENHOUSE.OBS.PGRC.2004
																												260027	CN 21738	CN 21738 -1 SD	OAT	SEEDS PER SPIKELET			3	3	OAT_HISTORICAL_GREENHOUSE.OBS.PGRC.2008
																												260028	CN 21738	CN 21738 -1 SD	OAT	SEEDS PER SPIKELET			3	3	OAT_HISTORICAL_GREENHOUSE.OBS.PGRC.2004
																												260029	CN 21738	CN 21738 -1 SD	OAT	GLUME LENGTH			31.25	31.25	OAT_HISTORICAL_GREENHOUSE.OBS.PGRC.2008
																												260030	CN 21738	CN 21738 -1 SD	OAT	GLUME LENGTH			32.76	32.76	OAT_HISTORICAL_GREENHOUSE.OBS.PGRC.2004
																												260031	CN 21738	CN 21738 -1 SD	OAT	LEMMA LENGTH			26	26	OAT_HISTORICAL_GREENHOUSE.OBS.PGRC.2004
																												260032	CN 21738	CN 21738 -1 SD	OAT	LEMMA LENGTH			26.1033	26.1033	OAT_HISTORICAL_GREENHOUSE.OBS.PGRC.2008
																												260214	CN 23804	CN 23804 -1 SD	OAT	PANICLE LENGTH			34.6667	34.6667	OAT_HISTORICAL.OBS.PGRC.2004
																												260215	CN 23804	CN 23804 -1 SD	OAT	SEEDS PER SPIKELET			3	3	OAT_HISTORICAL.OBS.PGRC.2004
																												260216	CN 23804	CN 23804 -1 SD	OAT	GLUME LENGTH			23.1667	23.1667	OAT_HISTORICAL.OBS.PGRC.2004
																												260217	CN 23804	CN 23804 -1 SD	OAT	LEMMA LENGTH			18.7833	18.7833	OAT_HISTORICAL.OBS.PGRC.2004
																												260261	CN 20280	CN 20280 -1 SD	OAT	PANICLE LENGTH			14	14	OAT_HISTORICAL.OBS.PGRC.2004
																												260262	CN 20280	CN 20280 -1 SD	OAT	SEEDS PER SPIKELET			2	2	OAT_HISTORICAL.OBS.PGRC.2004
																												260263	CN 20280	CN 20280 -1 SD	OAT	GLUME LENGTH			19.6167	19.6167	OAT_HISTORICAL.OBS.PGRC.2004
																												260264	CN 20280	CN 20280 -1 SD	OAT	LEMMA LENGTH			18.72	18.72	OAT_HISTORICAL.OBS.PGRC.2004
																												260539	CN 23503	CN 23503 -1 SD	OAT	PANICLE LENGTH			23	23	OAT_HISTORICAL.OBS.PGRC.2004
																												260540	CN 23503	CN 23503 -1 SD	OAT	SEEDS PER SPIKELET			3	3	OAT_HISTORICAL.OBS.PGRC.2004
																												260541	CN 23503	CN 23503 -1 SD	OAT	GLUME LENGTH			37.9967	37.9967	OAT_HISTORICAL.OBS.PGRC.2004
																												260542	CN 23503	CN 23503 -1 SD	OAT	LEMMA LENGTH			33.5833	33.5833	OAT_HISTORICAL.OBS.PGRC.2004
																												261064	CN 64938	CN 64938 -1 SD	OAT	DAYS TO ANTHESIS			193	193	OAT.OBS.PGRC.01
																												261065	CN 64938	CN 64938 -1 SD	OAT	PANICLE LENGTH			18	18	OAT.OBS.PGRC.01
																												261066	CN 64938	CN 64938 -1 SD	OAT	PANICLE LENGTH			18	18	OAT_HISTORICAL_NORDIC.OBS.PGRC.2007
																												261067	CN 64938	CN 64938 -1 SD	OAT	PLANT HEIGHT			85	85	OAT.OBS.PGRC.01
																												261068	CN 64938	CN 64938 -1 SD	OAT	PLANT HEIGHT			95	95	OAT_HISTORICAL.OBS.PGRC.2007
																												261069	CN 64938	CN 64938 -1 SD	OAT	PROTEIN PERCENTAGE			18.8	18.8	OAT.BETAGLUCAN.MADISON.95
																												261070	CN 64938	CN 64938 -1 SD	OAT	SEEDS PER SPIKELET			2	2	OAT.OBS.PGRC.01
																												261071	CN 64938	CN 64938 -1 SD	OAT	SEEDS PER SPIKELET			2	2	OAT_HISTORICAL_NORDIC.OBS.PGRC.2007
																												261072	CN 64938	CN 64938 -1 SD	OAT	PERCENT BETA GLUCAN			4.75	4.75	OAT.BETAGLUCAN.MADISON.95
																												261073	CN 64938	CN 64938 -1 SD	OAT	GLUME LENGTH			19.59	19.59	OAT_HISTORICAL_NORDIC.OBS.PGRC.2007
																												261074	CN 64938	CN 64938 -1 SD	OAT	EMERGENCE, DAYS TO			146	146	OAT.OBS.PGRC.01
																												261075	CN 64938	CN 64938 -1 SD	OAT	LEAF LENGTH			27	27	OAT.OBS.PGRC.01
																												261076	CN 64938	CN 64938 -1 SD	OAT	LEAF LENGTH			32.3333	32.3333	OAT_HISTORICAL.OBS.PGRC.2007
																												261077	CN 64938	CN 64938 -1 SD	OAT	LEAF WIDTH			15	15	OAT.OBS.PGRC.01
																												261078	CN 64938	CN 64938 -1 SD	OAT	LEAF WIDTH			15.6667	15.6667	OAT_HISTORICAL.OBS.PGRC.2007
																												261079	CN 64938	CN 64938 -1 SD	OAT	LEMMA LENGTH			15.17	15.17	OAT_HISTORICAL_NORDIC.OBS.PGRC.2007
																												261080	CN 64938	CN 64938 -1 SD	OAT	DATE OF SOWING			130	130	OAT.OBS.PGRC.01
																												261081	CN 64938	CN 64938 -1 SD	OAT	Days to maturity			224	224	OAT.OBS.PGRC.01
																												261170	CN 24919	CN 24919 -1 SD	OAT	PANICLE LENGTH			28	28	OAT_HISTORICAL_GREENHOUSE.OBS.PGRC.2004
																												261171	CN 24919	CN 24919 -1 SD	OAT	PLANT HEIGHT			170	170	OAT_HISTORICAL_GREENHOUSE.OBS.PGRC.2004
																												261172	CN 24919	CN 24919 -1 SD	OAT	SEEDS PER SPIKELET			2	2	OAT_HISTORICAL_GREENHOUSE.OBS.PGRC.2004
																												261173	CN 24919	CN 24919 -1 SD	OAT	GLUME LENGTH			23.2	23.2	OAT_HISTORICAL_GREENHOUSE.OBS.PGRC.2004
																												261174	CN 24919	CN 24919 -1 SD	OAT	LEAF LENGTH			13.6667	13.6667	OAT_HISTORICAL_GREENHOUSE.OBS.PGRC.2004
																												261175	CN 24919	CN 24919 -1 SD	OAT	LEAF WIDTH			4.66667	4.66667	OAT_HISTORICAL_GREENHOUSE.OBS.PGRC.2004
																												261176	CN 24919	CN 24919 -1 SD	OAT	LEMMA LENGTH			19.61	19.61	OAT_HISTORICAL_GREENHOUSE.OBS.PGRC.2004
																												262154	CN 23481	CN 23481 -1 SD	OAT	PANICLE LENGTH			21.6667	21.6667	OAT_HISTORICAL.OBS.PGRC.2004
																												262155	CN 23481	CN 23481 -1 SD	OAT	SEEDS PER SPIKELET			4	4	OAT_HISTORICAL.OBS.PGRC.2004
																												262156	CN 23481	CN 23481 -1 SD	OAT	GLUME LENGTH			35.5067	35.5067	OAT_HISTORICAL.OBS.PGRC.2004
																												262157	CN 23481	CN 23481 -1 SD	OAT	LEMMA LENGTH			33.1867	33.1867	OAT_HISTORICAL.OBS.PGRC.2004
																												262222	CN 25864	CN 25864 -1 SD	OAT	PANICLE LENGTH			29.3333	29.3333	OAT_HISTORICAL_GREENHOUSE.OBS.PGRC.2008
																												262223	CN 25864	CN 25864 -1 SD	OAT	PANICLE LENGTH			30.3333	30.3333	OAT_HISTORICAL.OBS.PGRC.2004
																												262224	CN 25864	CN 25864 -1 SD	OAT	PANICLE LENGTH			32	32	OAT_HISTORICAL_GREENHOUSE.OBS.PGRC.2004
																												262225	CN 25864	CN 25864 -1 SD	OAT	PLANT HEIGHT			150	150	OAT_HISTORICAL_GREENHOUSE.OBS.PGRC.2004
																												262226	CN 25864	CN 25864 -1 SD	OAT	SEEDS PER SPIKELET			2	2	OAT_HISTORICAL_GREENHOUSE.OBS.PGRC.2008
																												262227	CN 25864	CN 25864 -1 SD	OAT	SEEDS PER SPIKELET			2	2	OAT_HISTORICAL_GREENHOUSE.OBS.PGRC.2004
																												262228	CN 25864	CN 25864 -1 SD	OAT	SEEDS PER SPIKELET			2	2	OAT_HISTORICAL.OBS.PGRC.2004
																												262229	CN 25864	CN 25864 -1 SD	OAT	GLUME LENGTH			15.24	15.24	OAT_HISTORICAL_GREENHOUSE.OBS.PGRC.2008
																												262230	CN 25864	CN 25864 -1 SD	OAT	GLUME LENGTH			17.3667	17.3667	OAT_HISTORICAL.OBS.PGRC.2004
																												262231	CN 25864	CN 25864 -1 SD	OAT	GLUME LENGTH			18.58	18.58	OAT_HISTORICAL_GREENHOUSE.OBS.PGRC.2004
																												262232	CN 25864	CN 25864 -1 SD	OAT	LEAF LENGTH			11	11	OAT_HISTORICAL_GREENHOUSE.OBS.PGRC.2004
																												262233	CN 25864	CN 25864 -1 SD	OAT	LEAF WIDTH			2.66667	2.66667	OAT_HISTORICAL_GREENHOUSE.OBS.PGRC.2004
																												262234	CN 25864	CN 25864 -1 SD	OAT	LEMMA LENGTH			12.13	12.13	OAT_HISTORICAL_GREENHOUSE.OBS.PGRC.2008
																												262235	CN 25864	CN 25864 -1 SD	OAT	LEMMA LENGTH			14.0567	14.0567	OAT_HISTORICAL.OBS.PGRC.2004
																												262236	CN 25864	CN 25864 -1 SD	OAT	LEMMA LENGTH			14.13	14.13	OAT_HISTORICAL_GREENHOUSE.OBS.PGRC.2004
																												262738	CN 23758	CN 23758 -1 SD	OAT	PANICLE LENGTH			14.6667	14.6667	OAT_HISTORICAL.OBS.PGRC.2004
																												262739	CN 23758	CN 23758 -1 SD	OAT	SEEDS PER SPIKELET			4	4	OAT_HISTORICAL.OBS.PGRC.2004
																												262740	CN 23758	CN 23758 -1 SD	OAT	GLUME LENGTH			33.8167	33.8167	OAT_HISTORICAL.OBS.PGRC.2004
																												262741	CN 23758	CN 23758 -1 SD	OAT	LEMMA LENGTH			32.2133	32.2133	OAT_HISTORICAL.OBS.PGRC.2004
																												262766	CN 23580	CN 23580 -1 SD	OAT	PANICLE LENGTH			15.6667	15.6667	OAT_HISTORICAL.OBS.PGRC.2004
																												262767	CN 23580	CN 23580 -1 SD	OAT	SEEDS PER SPIKELET			4	4	OAT_HISTORICAL.OBS.PGRC.2004
																												262768	CN 23580	CN 23580 -1 SD	OAT	GLUME LENGTH			36.3733	36.3733	OAT_HISTORICAL.OBS.PGRC.2004
																												262769	CN 23580	CN 23580 -1 SD	OAT	LEMMA LENGTH			29.6867	29.6867	OAT_HISTORICAL.OBS.PGRC.2004
																												263423	CN 23816	CN 23816 -1 SD	OAT	PANICLE LENGTH			20.6667	20.6667	OAT_HISTORICAL.OBS.PGRC.2004
																												263424	CN 23816	CN 23816 -1 SD	OAT	SEEDS PER SPIKELET			3	3	OAT_HISTORICAL.OBS.PGRC.2004
																												263425	CN 23816	CN 23816 -1 SD	OAT	GLUME LENGTH			37.7033	37.7033	OAT_HISTORICAL.OBS.PGRC.2004
																												263426	CN 23816	CN 23816 -1 SD	OAT	LEMMA LENGTH			32.94	32.94	OAT_HISTORICAL.OBS.PGRC.2004
																												263471	CN 23642	CN 23642 -1 SD	OAT	PANICLE LENGTH			17.3333	17.3333	OAT_HISTORICAL.OBS.PGRC.2004
																												263472	CN 23642	CN 23642 -1 SD	OAT	SEEDS PER SPIKELET			4	4	OAT_HISTORICAL.OBS.PGRC.2004
																												263473	CN 23642	CN 23642 -1 SD	OAT	GLUME LENGTH			37.6933	37.6933	OAT_HISTORICAL.OBS.PGRC.2004
																												263474	CN 23642	CN 23642 -1 SD	OAT	LEMMA LENGTH			31.16	31.16	OAT_HISTORICAL.OBS.PGRC.2004
																												263783	CN 23485	CN 23485 -1 SD	OAT	PANICLE LENGTH			22.6667	22.6667	OAT_HISTORICAL.OBS.PGRC.2004
																												263784	CN 23485	CN 23485 -1 SD	OAT	SEEDS PER SPIKELET			3	3	OAT_HISTORICAL.OBS.PGRC.2004
																												263785	CN 23485	CN 23485 -1 SD	OAT	GLUME LENGTH			40.1533	40.1533	OAT_HISTORICAL.OBS.PGRC.2004
																												263786	CN 23485	CN 23485 -1 SD	OAT	LEMMA LENGTH			35.7833	35.7833	OAT_HISTORICAL.OBS.PGRC.2004
																												263824	CN 20323	CN 20323 -1 SD	OAT	PANICLE LENGTH			20	20	OAT_HISTORICAL_GREENHOUSE.OBS.PGRC.2004
																												263825	CN 20323	CN 20323 -1 SD	OAT	PLANT HEIGHT			150	150	OAT_HISTORICAL_GREENHOUSE.OBS.PGRC.2004
																												263826	CN 20323	CN 20323 -1 SD	OAT	SEEDS PER SPIKELET			3	3	OAT_HISTORICAL_GREENHOUSE.OBS.PGRC.2004
																												263827	CN 20323	CN 20323 -1 SD	OAT	GLUME LENGTH			27.27	27.27	OAT_HISTORICAL_GREENHOUSE.OBS.PGRC.2004
																												263828	CN 20323	CN 20323 -1 SD	OAT	LEAF LENGTH			9.33333	9.33333	OAT_HISTORICAL_GREENHOUSE.OBS.PGRC.2004
																												263829	CN 20323	CN 20323 -1 SD	OAT	LEAF WIDTH			3.66667	3.66667	OAT_HISTORICAL_GREENHOUSE.OBS.PGRC.2004
																												263830	CN 20323	CN 20323 -1 SD	OAT	LEMMA LENGTH			20.68	20.68	OAT_HISTORICAL_GREENHOUSE.OBS.PGRC.2004
																												263949	CN 25766	CN 25766 -1 SD	OAT	PANICLE LENGTH			17.3333	17.3333	OAT_HISTORICAL.OBS.PGRC.2008
																												263950	CN 25766	CN 25766 -1 SD	OAT	PLANT HEIGHT			108	108	OAT_HISTORICAL_DIPLOID.OBS.PGRC.2008
																												263951	CN 25766	CN 25766 -1 SD	OAT	PLANT HEIGHT			108	108	OAT_HISTORICAL.OBS.PGRC.2008
																												263952	CN 25766	CN 25766 -1 SD	OAT	SEEDS PER SPIKELET			2	2	OAT_HISTORICAL.OBS.PGRC.2008
																												263953	CN 25766	CN 25766 -1 SD	OAT	GLUME LENGTH			15.4167	15.4167	OAT_HISTORICAL.OBS.PGRC.2008
																												263954	CN 25766	CN 25766 -1 SD	OAT	LEMMA LENGTH			12.86	12.86	OAT_HISTORICAL.OBS.PGRC.2008
																												264267	CN 23747	CN 23747 -1 SD	OAT	PANICLE LENGTH			18	18	OAT_HISTORICAL.OBS.PGRC.2004
																												264268	CN 23747	CN 23747 -1 SD	OAT	SEEDS PER SPIKELET			3	3	OAT_HISTORICAL.OBS.PGRC.2004
																												264269	CN 23747	CN 23747 -1 SD	OAT	GLUME LENGTH			40.2867	40.2867	OAT_HISTORICAL.OBS.PGRC.2004
																												264270	CN 23747	CN 23747 -1 SD	OAT	LEMMA LENGTH			36.1433	36.1433	OAT_HISTORICAL.OBS.PGRC.2004
																												264372	CN 23507	CN 23507 -1 SD	OAT	PANICLE LENGTH			20.6667	20.6667	OAT_HISTORICAL.OBS.PGRC.2004
																												264373	CN 23507	CN 23507 -1 SD	OAT	PANICLE LENGTH			21.6667	21.6667	OAT_HISTORICAL.OBS.PGRC.2007
																												264374	CN 23507	CN 23507 -1 SD	OAT	SEEDS PER SPIKELET			3	3	OAT_HISTORICAL.OBS.PGRC.2007
																												264375	CN 23507	CN 23507 -1 SD	OAT	SEEDS PER SPIKELET			3	3	OAT_HISTORICAL.OBS.PGRC.2004
																												264376	CN 23507	CN 23507 -1 SD	OAT	GLUME LENGTH			37.1633	37.1633	OAT_HISTORICAL.OBS.PGRC.2007
																												264377	CN 23507	CN 23507 -1 SD	OAT	GLUME LENGTH			37.1833	37.1833	OAT_HISTORICAL.OBS.PGRC.2004
																												264378	CN 23507	CN 23507 -1 SD	OAT	LEMMA LENGTH			31.6833	31.6833	OAT_HISTORICAL.OBS.PGRC.2007
																												264379	CN 23507	CN 23507 -1 SD	OAT	LEMMA LENGTH			32.6033	32.6033	OAT_HISTORICAL.OBS.PGRC.2004
																												264999	CN 23461	CN 23461 -1 SD	OAT	PANICLE LENGTH			18	18	OAT_HISTORICAL.OBS.PGRC.2004
																												265000	CN 23461	CN 23461 -1 SD	OAT	SEEDS PER SPIKELET			3	3	OAT_HISTORICAL.OBS.PGRC.2004
																												265001	CN 23461	CN 23461 -1 SD	OAT	GLUME LENGTH			30.2233	30.2233	OAT_HISTORICAL.OBS.PGRC.2004
																												265002	CN 23461	CN 23461 -1 SD	OAT	LEMMA LENGTH			27.3033	27.3033	OAT_HISTORICAL.OBS.PGRC.2004
																												265648	CN 23421	CN 23421 -1 SD	OAT	PANICLE LENGTH			15.3333	15.3333	OAT_HISTORICAL.OBS.PGRC.2004
																												265649	CN 23421	CN 23421 -1 SD	OAT	PANICLE LENGTH			17.3333	17.3333	OAT_HISTORICAL.OBS.PGRC.2007
																												265650	CN 23421	CN 23421 -1 SD	OAT	SEEDS PER SPIKELET			3	3	OAT_HISTORICAL.OBS.PGRC.2007
																												265651	CN 23421	CN 23421 -1 SD	OAT	SEEDS PER SPIKELET			4	4	OAT_HISTORICAL.OBS.PGRC.2004
																												265652	CN 23421	CN 23421 -1 SD	OAT	GLUME LENGTH			38.1833	38.1833	OAT_HISTORICAL.OBS.PGRC.2004
																												265653	CN 23421	CN 23421 -1 SD	OAT	GLUME LENGTH			39.14	39.14	OAT_HISTORICAL.OBS.PGRC.2007
																												265654	CN 23421	CN 23421 -1 SD	OAT	LEMMA LENGTH			31.9367	31.9367	OAT_HISTORICAL.OBS.PGRC.2004
																												265655	CN 23421	CN 23421 -1 SD	OAT	LEMMA LENGTH			32.9733	32.9733	OAT_HISTORICAL.OBS.PGRC.2007
																												265685	CN 23604	CN 23604 -1 SD	OAT	PANICLE LENGTH			16.3333	16.3333	OAT_HISTORICAL.OBS.PGRC.2004
																												265686	CN 23604	CN 23604 -1 SD	OAT	SEEDS PER SPIKELET			3	3	OAT_HISTORICAL.OBS.PGRC.2004
																												265687	CN 23604	CN 23604 -1 SD	OAT	GLUME LENGTH			37.2033	37.2033	OAT_HISTORICAL.OBS.PGRC.2004
																												265688	CN 23604	CN 23604 -1 SD	OAT	LEMMA LENGTH			31.3333	31.3333	OAT_HISTORICAL.OBS.PGRC.2004
																												265843	CN 55170	CN 55170 -1 SD	OAT	DAYS TO ANTHESIS			104.3	104.3	OAT.AGRON.ABERDEEN.88
																												265844	CN 55170	CN 55170 -1 SD	OAT	DAYS TO ANTHESIS			190	190	OAT.OBS.PGRC.01
																												265845	CN 55170	CN 55170 -1 SD	OAT	PANICLE LENGTH			14	14	OAT.OBS.PGRC.01
																												265846	CN 55170	CN 55170 -1 SD	OAT	PANICLE LENGTH			19	19	OAT_HISTORICAL_GREENHOUSE.OBS.PGRC.2004
																												265847	CN 55170	CN 55170 -1 SD	OAT	PLANT HEIGHT			120	120	OAT_HISTORICAL_GREENHOUSE.OBS.PGRC.2004
																												265848	CN 55170	CN 55170 -1 SD	OAT	PLANT HEIGHT			75	75	OAT.OBS.PGRC.01
																												265849	CN 55170	CN 55170 -1 SD	OAT	PLANT HEIGHT			75	75	OAT.AGRON.ABERDEEN.88
																												265850	CN 55170	CN 55170 -1 SD	OAT	SEEDS PER SPIKELET			3	3	OAT.OBS.PGRC.01
																												265851	CN 55170	CN 55170 -1 SD	OAT	SEEDS PER SPIKELET			3	3	OAT_HISTORICAL_GREENHOUSE.OBS.PGRC.2004
																												265852	CN 55170	CN 55170 -1 SD	OAT	GREENBUG			97.4	97.4	OAT.GREENBUG.STILLWATER.56
																												265853	CN 55170	CN 55170 -1 SD	OAT	Covered and loose smut			83	83	OAT.SMUT.STPAUL.94
																												265854	CN 55170	CN 55170 -1 SD	OAT	GLUME LENGTH			24.97	24.97	OAT_HISTORICAL_GREENHOUSE.OBS.PGRC.2004
																												265855	CN 55170	CN 55170 -1 SD	OAT	EMERGENCE, DAYS TO			147	147	OAT.OBS.PGRC.01
																												265856	CN 55170	CN 55170 -1 SD	OAT	LEAF LENGTH			10	10	OAT_HISTORICAL_GREENHOUSE.OBS.PGRC.2004
																												265857	CN 55170	CN 55170 -1 SD	OAT	LEAF LENGTH			20	20	OAT.OBS.PGRC.01
																												265858	CN 55170	CN 55170 -1 SD	OAT	LEAF WIDTH			12	12	OAT.OBS.PGRC.01
																												265859	CN 55170	CN 55170 -1 SD	OAT	LEAF WIDTH			4.33333	4.33333	OAT_HISTORICAL_GREENHOUSE.OBS.PGRC.2004
																												265860	CN 55170	CN 55170 -1 SD	OAT	LEMMA LENGTH			20.88	20.88	OAT_HISTORICAL_GREENHOUSE.OBS.PGRC.2004
																												265861	CN 55170	CN 55170 -1 SD	OAT	DATE OF SOWING			137	137	OAT.OBS.PGRC.01
																												265862	CN 55170	CN 55170 -1 SD	OAT	Days to maturity			229	229	OAT.OBS.PGRC.01
																												266107	CN 23612	CN 23612 -1 SD	OAT	PANICLE LENGTH			22.3333	22.3333	OAT_HISTORICAL.OBS.PGRC.2004
																												266108	CN 23612	CN 23612 -1 SD	OAT	SEEDS PER SPIKELET			4	4	OAT_HISTORICAL.OBS.PGRC.2004
																												266109	CN 23612	CN 23612 -1 SD	OAT	GLUME LENGTH			36.15	36.15	OAT_HISTORICAL.OBS.PGRC.2004
																												266110	CN 23612	CN 23612 -1 SD	OAT	LEMMA LENGTH			34.5833	34.5833	OAT_HISTORICAL.OBS.PGRC.2004
																												266192	CN 23857	CN 23857 -1 SD	OAT	PANICLE LENGTH			21.6667	21.6667	OAT_HISTORICAL.OBS.PGRC.2004
																												266193	CN 23857	CN 23857 -1 SD	OAT	SEEDS PER SPIKELET			4	4	OAT_HISTORICAL.OBS.PGRC.2004
																												266194	CN 23857	CN 23857 -1 SD	OAT	GLUME LENGTH			38.2667	38.2667	OAT_HISTORICAL.OBS.PGRC.2004
																												266195	CN 23857	CN 23857 -1 SD	OAT	LEMMA LENGTH			34.8567	34.8567	OAT_HISTORICAL.OBS.PGRC.2004
																												267211	CN 23568	CN 23568 -1 SD	OAT	PANICLE LENGTH			19.6667	19.6667	OAT_HISTORICAL.OBS.PGRC.2004
																												267212	CN 23568	CN 23568 -1 SD	OAT	SEEDS PER SPIKELET			2	2	OAT_HISTORICAL.OBS.PGRC.2004
																												267213	CN 23568	CN 23568 -1 SD	OAT	GLUME LENGTH			34.6967	34.6967	OAT_HISTORICAL.OBS.PGRC.2004
																												267214	CN 23568	CN 23568 -1 SD	OAT	LEMMA LENGTH			32.6433	32.6433	OAT_HISTORICAL.OBS.PGRC.2004
																												268260	CN 23601	CN 23601 -1 SD	OAT	PANICLE LENGTH			18.6667	18.6667	OAT_HISTORICAL.OBS.PGRC.2004
																												268261	CN 23601	CN 23601 -1 SD	OAT	SEEDS PER SPIKELET			4	4	OAT_HISTORICAL.OBS.PGRC.2004
																												268262	CN 23601	CN 23601 -1 SD	OAT	GLUME LENGTH			35.7833	35.7833	OAT_HISTORICAL.OBS.PGRC.2004
																												268263	CN 23601	CN 23601 -1 SD	OAT	LEMMA LENGTH			31.4767	31.4767	OAT_HISTORICAL.OBS.PGRC.2004
																												268535	CN 23719	CN 23719 -1 SD	OAT	PANICLE LENGTH			26.3333	26.3333	OAT_HISTORICAL.OBS.PGRC.2004
																												268536	CN 23719	CN 23719 -1 SD	OAT	SEEDS PER SPIKELET			3	3	OAT_HISTORICAL.OBS.PGRC.2004
																												268537	CN 23719	CN 23719 -1 SD	OAT	GLUME LENGTH			34.2667	34.2667	OAT_HISTORICAL.OBS.PGRC.2004
																												268538	CN 23719	CN 23719 -1 SD	OAT	LEMMA LENGTH			31.69	31.69	OAT_HISTORICAL.OBS.PGRC.2004
																												268821	CN 20759	CN 20759 -1 SD	OAT	PANICLE LENGTH			17.3333	17.3333	OAT_HISTORICAL.OBS.PGRC.2007
																												268822	CN 20759	CN 20759 -1 SD	OAT	SEEDS PER SPIKELET			3	3	OAT_HISTORICAL.OBS.PGRC.2007
																												268823	CN 20759	CN 20759 -1 SD	OAT	GLUME LENGTH			30.4233	30.4233	OAT_HISTORICAL.OBS.PGRC.2007
																												268824	CN 20759	CN 20759 -1 SD	OAT	LEMMA LENGTH			27.8467	27.8467	OAT_HISTORICAL.OBS.PGRC.2007
																												268870	CN 23996	CN 23996 -1 SD	OAT	PANICLE LENGTH			18.6667	18.6667	OAT_HISTORICAL.OBS.PGRC.2005
																												268871	CN 23996	CN 23996 -1 SD	OAT	SEEDS PER SPIKELET			3	3	OAT_HISTORICAL.OBS.PGRC.2005
																												268872	CN 23996	CN 23996 -1 SD	OAT	GLUME LENGTH			33.0433	33.0433	OAT_HISTORICAL.OBS.PGRC.2005
																												268873	CN 23996	CN 23996 -1 SD	OAT	LEMMA LENGTH			30.91	30.91	OAT_HISTORICAL.OBS.PGRC.2005
																												269327	CN 23467	CN 23467 -1 SD	OAT	PANICLE LENGTH			16.6667	16.6667	OAT_HISTORICAL.OBS.PGRC.2004
																												269328	CN 23467	CN 23467 -1 SD	OAT	SEEDS PER SPIKELET			2	2	OAT_HISTORICAL.OBS.PGRC.2004
																												269329	CN 23467	CN 23467 -1 SD	OAT	GLUME LENGTH			25.9467	25.9467	OAT_HISTORICAL.OBS.PGRC.2004
																												269330	CN 23467	CN 23467 -1 SD	OAT	LEMMA LENGTH			21.2967	21.2967	OAT_HISTORICAL.OBS.PGRC.2004
																												269633	CN 40455	CN 40455 -1 SD	OAT	DAYS TO ANTHESIS			223	223	OAT.OBS.PGRC.00
																												269634	CN 40455	CN 40455 -1 SD	OAT	DAYS TO ANTHESIS			226	226	OAT.OBS.PGRC.00
																												269635	CN 40455	CN 40455 -1 SD	OAT	PANICLE LENGTH			19	19	OAT.OBS.PGRC.00
																												269636	CN 40455	CN 40455 -1 SD	OAT	PANICLE LENGTH			21	21	OAT.OBS.PGRC.00
																												269637	CN 40455	CN 40455 -1 SD	OAT	PLANT HEIGHT			125	125	OAT.OBS.PGRC.00
																												269638	CN 40455	CN 40455 -1 SD	OAT	PLANT HEIGHT			130	130	OAT.OBS.PGRC.00
																												269639	CN 40455	CN 40455 -1 SD	OAT	YIELD			97.3	97.3	OAT.OBS.PGRC.00
																												269640	CN 40455	CN 40455 -1 SD	OAT	YIELD			97.7	97.7	OAT.OBS.PGRC.00
																												269641	CN 40455	CN 40455 -1 SD	OAT	SEEDS PER SPIKELET			2	2	OAT.OBS.PGRC.00
																												269642	CN 40455	CN 40455 -1 SD	OAT	SEEDS PER SPIKELET			3	3	OAT.OBS.PGRC.00
																												269643	CN 40455	CN 40455 -1 SD	OAT	EMERGENCE, DAYS TO			164	164	OAT.OBS.PGRC.00
																												269644	CN 40455	CN 40455 -1 SD	OAT	EMERGENCE, DAYS TO			166	166	OAT.OBS.PGRC.00
																												269645	CN 40455	CN 40455 -1 SD	OAT	LEAF LENGTH			29	29	OAT.OBS.PGRC.00
																												269646	CN 40455	CN 40455 -1 SD	OAT	LEAF LENGTH			36	36	OAT.OBS.PGRC.00
																												269647	CN 40455	CN 40455 -1 SD	OAT	LEAF WIDTH			10	10	OAT.OBS.PGRC.00
																												269648	CN 40455	CN 40455 -1 SD	OAT	LEAF WIDTH			13	13	OAT.OBS.PGRC.00
																												269649	CN 40455	CN 40455 -1 SD	OAT	DATE OF SOWING			154	154	OAT.OBS.PGRC.00
																												269650	CN 40455	CN 40455 -1 SD	OAT	DATE OF SOWING			158	158	OAT.OBS.PGRC.00
																												269651	CN 40455	CN 40455 -1 SD	OAT	Days to maturity			260	260	OAT.OBS.PGRC.00
																												269652	CN 40455	CN 40455 -1 SD	OAT	Days to maturity			265	265	OAT.OBS.PGRC.00
																												269960	CN 23593	CN 23593 -1 SD	OAT	PANICLE LENGTH			14.6667	14.6667	OAT_HISTORICAL.OBS.PGRC.2004
																												269961	CN 23593	CN 23593 -1 SD	OAT	SEEDS PER SPIKELET			3	3	OAT_HISTORICAL.OBS.PGRC.2004
																												269962	CN 23593	CN 23593 -1 SD	OAT	GLUME LENGTH			41.5533	41.5533	OAT_HISTORICAL.OBS.PGRC.2004
																												269963	CN 23593	CN 23593 -1 SD	OAT	LEMMA LENGTH			35.4167	35.4167	OAT_HISTORICAL.OBS.PGRC.2004
																												271007	CN 23483	CN 23483 -1 SD	OAT	PANICLE LENGTH			20	20	OAT_HISTORICAL.OBS.PGRC.2004
																												271008	CN 23483	CN 23483 -1 SD	OAT	SEEDS PER SPIKELET			4	4	OAT_HISTORICAL.OBS.PGRC.2004
																												271009	CN 23483	CN 23483 -1 SD	OAT	GLUME LENGTH			36.7633	36.7633	OAT_HISTORICAL.OBS.PGRC.2004
																												271010	CN 23483	CN 23483 -1 SD	OAT	LEMMA LENGTH			33.8767	33.8767	OAT_HISTORICAL.OBS.PGRC.2004
																												271066	CN 23755	CN 23755 -1 SD	OAT	PANICLE LENGTH			23.6667	23.6667	OAT_HISTORICAL_GREENHOUSE.OBS.PGRC.2005
																												271067	CN 23755	CN 23755 -1 SD	OAT	SEEDS PER SPIKELET			2	2	OAT_HISTORICAL_GREENHOUSE.OBS.PGRC.2005
																												271068	CN 23755	CN 23755 -1 SD	OAT	GLUME LENGTH			22.94	22.94	OAT_HISTORICAL_GREENHOUSE.OBS.PGRC.2005
																												271069	CN 23755	CN 23755 -1 SD	OAT	LEMMA LENGTH			15.4533	15.4533	OAT_HISTORICAL_GREENHOUSE.OBS.PGRC.2005
																												271981	CN 28697	CN 28697 -1 SD	OAT	DAYS TO ANTHESIS			204	204	OAT.OBS.PGRC.01
																												271982	CN 28697	CN 28697 -1 SD	OAT	PANICLE LENGTH			13	13	OAT.OBS.PGRC.01
																												271983	CN 28697	CN 28697 -1 SD	OAT	PANICLE LENGTH			14	14	OAT.OBS.PGRC.00
																												271984	CN 28697	CN 28697 -1 SD	OAT	PLANT HEIGHT			110	110	OAT.OBS.PGRC.00
																												271985	CN 28697	CN 28697 -1 SD	OAT	PLANT HEIGHT			85	85	OAT.OBS.PGRC.01
																												271986	CN 28697	CN 28697 -1 SD	OAT	SEEDS PER SPIKELET			2	2	OAT.OBS.PGRC.01
																												271987	CN 28697	CN 28697 -1 SD	OAT	SEEDS PER SPIKELET			2	2	OAT.OBS.PGRC.00
																												271988	CN 28697	CN 28697 -1 SD	OAT	EMERGENCE, DAYS TO			146	146	OAT.OBS.PGRC.01
																												271989	CN 28697	CN 28697 -1 SD	OAT	DATE OF SOWING			130	130	OAT.OBS.PGRC.01
																												271990	CN 28697	CN 28697 -1 SD	OAT	DATE OF SOWING			132	132	OAT.OBS.PGRC.00
																												271991	CN 28697	CN 28697 -1 SD	OAT	Days to maturity			235	235	OAT.OBS.PGRC.01
																												271992	CN 28697	CN 28697 -1 SD	OAT	Days to maturity			249	249	OAT.OBS.PGRC.00
																												272134	CN 23575	CN 23575 -1 SD	OAT	PANICLE LENGTH			37.6667	37.6667	OAT_HISTORICAL_GREENHOUSE.OBS.PGRC.2005
																												272135	CN 23575	CN 23575 -1 SD	OAT	SEEDS PER SPIKELET			2	2	OAT_HISTORICAL_GREENHOUSE.OBS.PGRC.2005
																												272136	CN 23575	CN 23575 -1 SD	OAT	GLUME LENGTH			21.8	21.8	OAT_HISTORICAL_GREENHOUSE.OBS.PGRC.2005
																												272137	CN 23575	CN 23575 -1 SD	OAT	LEMMA LENGTH			14.1433	14.1433	OAT_HISTORICAL_GREENHOUSE.OBS.PGRC.2005
																												272254	CN 23743	CN 23743 -1 SD	OAT	PANICLE LENGTH			21.6667	21.6667	OAT_HISTORICAL.OBS.PGRC.2004
																												272255	CN 23743	CN 23743 -1 SD	OAT	SEEDS PER SPIKELET			2	2	OAT_HISTORICAL.OBS.PGRC.2004
																												272256	CN 23743	CN 23743 -1 SD	OAT	GLUME LENGTH			31.4267	31.4267	OAT_HISTORICAL.OBS.PGRC.2004
																												272257	CN 23743	CN 23743 -1 SD	OAT	LEMMA LENGTH			26.3133	26.3133	OAT_HISTORICAL.OBS.PGRC.2004
																												272266	CN 23753	CN 23753 -1 SD	OAT	PANICLE LENGTH			32.6667	32.6667	OAT_HISTORICAL_GREENHOUSE.OBS.PGRC.2005
																												272267	CN 23753	CN 23753 -1 SD	OAT	SEEDS PER SPIKELET			2	2	OAT_HISTORICAL_GREENHOUSE.OBS.PGRC.2005
																												272268	CN 23753	CN 23753 -1 SD	OAT	GLUME LENGTH			26.1033	26.1033	OAT_HISTORICAL_GREENHOUSE.OBS.PGRC.2005
																												272269	CN 23753	CN 23753 -1 SD	OAT	LEMMA LENGTH			18.9633	18.9633	OAT_HISTORICAL_GREENHOUSE.OBS.PGRC.2005
																												274115	CN 23585	CN 23585 -1 SD	OAT	PANICLE LENGTH			14.6667	14.6667	OAT_HISTORICAL.OBS.PGRC.2004
																												274116	CN 23585	CN 23585 -1 SD	OAT	SEEDS PER SPIKELET			4	4	OAT_HISTORICAL.OBS.PGRC.2004
																												274117	CN 23585	CN 23585 -1 SD	OAT	GLUME LENGTH			34.9233	34.9233	OAT_HISTORICAL.OBS.PGRC.2004
																												274118	CN 23585	CN 23585 -1 SD	OAT	LEMMA LENGTH			32.0433	32.0433	OAT_HISTORICAL.OBS.PGRC.2004
																												274119	CN 23610	CN 23610 -1 SD	OAT	PANICLE LENGTH			28.6667	28.6667	OAT_HISTORICAL_GREENHOUSE.OBS.PGRC.2005
																												274120	CN 23610	CN 23610 -1 SD	OAT	SEEDS PER SPIKELET			2	2	OAT_HISTORICAL_GREENHOUSE.OBS.PGRC.2005
																												274121	CN 23610	CN 23610 -1 SD	OAT	GLUME LENGTH			23.0133	23.0133	OAT_HISTORICAL_GREENHOUSE.OBS.PGRC.2005
																												274122	CN 23610	CN 23610 -1 SD	OAT	LEMMA LENGTH			16.3	16.3	OAT_HISTORICAL_GREENHOUSE.OBS.PGRC.2005
																												274651	CN 23691	CN 23691 -1 SD	OAT	PANICLE LENGTH			30.6667	30.6667	OAT_HISTORICAL_GREENHOUSE.OBS.PGRC.2005
																												274652	CN 23691	CN 23691 -1 SD	OAT	SEEDS PER SPIKELET			2	2	OAT_HISTORICAL_GREENHOUSE.OBS.PGRC.2005
																												274653	CN 23691	CN 23691 -1 SD	OAT	GLUME LENGTH			25.76	25.76	OAT_HISTORICAL_GREENHOUSE.OBS.PGRC.2005
																												274654	CN 23691	CN 23691 -1 SD	OAT	LEMMA LENGTH			17.9233	17.9233	OAT_HISTORICAL_GREENHOUSE.OBS.PGRC.2005
																												274655	CN 23543	CN 23543 -1 SD	OAT	PANICLE LENGTH			14.6667	14.6667	OAT_HISTORICAL.OBS.PGRC.2004
																												274656	CN 23543	CN 23543 -1 SD	OAT	SEEDS PER SPIKELET			4	4	OAT_HISTORICAL.OBS.PGRC.2004
																												274657	CN 23543	CN 23543 -1 SD	OAT	GLUME LENGTH			32.7567	32.7567	OAT_HISTORICAL.OBS.PGRC.2004
																												274658	CN 23543	CN 23543 -1 SD	OAT	LEMMA LENGTH			32.5067	32.5067	OAT_HISTORICAL.OBS.PGRC.2004
																												274735	CN 23539	CN 23539 -1 SD	OAT	PANICLE LENGTH			16	16	OAT_HISTORICAL.OBS.PGRC.2004
																												274736	CN 23539	CN 23539 -1 SD	OAT	SEEDS PER SPIKELET			4	4	OAT_HISTORICAL.OBS.PGRC.2004
																												274737	CN 23539	CN 23539 -1 SD	OAT	GLUME LENGTH			38.18	38.18	OAT_HISTORICAL.OBS.PGRC.2004
																												274738	CN 23539	CN 23539 -1 SD	OAT	LEMMA LENGTH			36.43	36.43	OAT_HISTORICAL.OBS.PGRC.2004
																												275114	CN 25787	CN 25787 -1 SD	OAT	PANICLE LENGTH			17.6667	17.6667	OAT_HISTORICAL.OBS.PGRC.2008
																												275115	CN 25787	CN 25787 -1 SD	OAT	PANICLE LENGTH			20	20	OAT_HISTORICAL_GREENHOUSE.OBS.PGRC.2004
																												275116	CN 25787	CN 25787 -1 SD	OAT	PLANT HEIGHT			109	109	OAT_HISTORICAL_DIPLOID.OBS.PGRC.2008
																												275117	CN 25787	CN 25787 -1 SD	OAT	PLANT HEIGHT			109	109	OAT_HISTORICAL.OBS.PGRC.2008
																												275118	CN 25787	CN 25787 -1 SD	OAT	PLANT HEIGHT			115	115	OAT_HISTORICAL_GREENHOUSE.OBS.PGRC.2004
																												275119	CN 25787	CN 25787 -1 SD	OAT	SEEDS PER SPIKELET			2	2	OAT_HISTORICAL_GREENHOUSE.OBS.PGRC.2004
																												275120	CN 25787	CN 25787 -1 SD	OAT	SEEDS PER SPIKELET			2	2	OAT_HISTORICAL.OBS.PGRC.2008
																												275121	CN 25787	CN 25787 -1 SD	OAT	GLUME LENGTH			16.2533	16.2533	OAT_HISTORICAL.OBS.PGRC.2008
																												275122	CN 25787	CN 25787 -1 SD	OAT	GLUME LENGTH			18.09	18.09	OAT_HISTORICAL_GREENHOUSE.OBS.PGRC.2004
																												275123	CN 25787	CN 25787 -1 SD	OAT	LEAF LENGTH			9	9	OAT_HISTORICAL_GREENHOUSE.OBS.PGRC.2004
																												275124	CN 25787	CN 25787 -1 SD	OAT	LEAF WIDTH			3.33333	3.33333	OAT_HISTORICAL_GREENHOUSE.OBS.PGRC.2004
																												275125	CN 25787	CN 25787 -1 SD	OAT	LEMMA LENGTH			13.6333	13.6333	OAT_HISTORICAL.OBS.PGRC.2008
																												275126	CN 25787	CN 25787 -1 SD	OAT	LEMMA LENGTH			14.7	14.7	OAT_HISTORICAL_GREENHOUSE.OBS.PGRC.2004
																												275649	CN 23830	CN 23830 -1 SD	OAT	PANICLE LENGTH			19	19	OAT_HISTORICAL.OBS.PGRC.2004
																												275650	CN 23830	CN 23830 -1 SD	OAT	SEEDS PER SPIKELET			3	3	OAT_HISTORICAL.OBS.PGRC.2004
																												275651	CN 23830	CN 23830 -1 SD	OAT	GLUME LENGTH			31.53	31.53	OAT_HISTORICAL.OBS.PGRC.2004
																												275652	CN 23830	CN 23830 -1 SD	OAT	LEMMA LENGTH			27.5367	27.5367	OAT_HISTORICAL.OBS.PGRC.2004
																												275689	CN 23518	CN 23518 -1 SD	OAT	PANICLE LENGTH			19.6667	19.6667	OAT_HISTORICAL.OBS.PGRC.2004
																												275690	CN 23518	CN 23518 -1 SD	OAT	SEEDS PER SPIKELET			4	4	OAT_HISTORICAL.OBS.PGRC.2004
																												275691	CN 23518	CN 23518 -1 SD	OAT	GLUME LENGTH			34.23	34.23	OAT_HISTORICAL.OBS.PGRC.2004
																												275692	CN 23518	CN 23518 -1 SD	OAT	LEMMA LENGTH			32.2367	32.2367	OAT_HISTORICAL.OBS.PGRC.2004
																												276403	CN 4281	CN 4281 -1 SD	OAT	DAYS TO ANTHESIS			228	228	OAT.OBS.PGRC.00
																												276404	CN 4281	CN 4281 -1 SD	OAT	PANICLE LENGTH			20	20	OAT.OBS.PGRC.00
																												276405	CN 4281	CN 4281 -1 SD	OAT	PLANT HEIGHT			120	120	OAT.OBS.PGRC.00
																												276406	CN 4281	CN 4281 -1 SD	OAT	SEEDS PER SPIKELET			2	2	OAT.OBS.PGRC.00
																												276407	CN 4281	CN 4281 -1 SD	OAT	LEAF LENGTH			56	56	OAT.OBS.PGRC.00
																												276408	CN 4281	CN 4281 -1 SD	OAT	LEAF WIDTH			11	11	OAT.OBS.PGRC.00
																												276409	CN 4281	CN 4281 -1 SD	OAT	LEMMA LENGTH			19.2	19.2	OAT.OBS.PGRC.00
																												276654	CN 88624	CN 88624 -1 SD	OAT	KERNAL WEIGHT			31.1	31.1	OAT.LAB.ABERDEEN.85
																												276655	CN 88624	CN 88624 -1 SD	OAT	CHROMOSOME NUMBER			42	42	OAT.EVAL.NSGC
																												276656	CN 88624	CN 88624 -1 SD	OAT	DAYS TO ANTHESIS			106.2	106.2	OAT.AGRON.ABERDEEN.85
																												276657	CN 88624	CN 88624 -1 SD	OAT	DAYS TO ANTHESIS			221	221	OAT.OBS.PGRC.00
																												276658	CN 88624	CN 88624 -1 SD	OAT	OIL AND LIPIDS PERCENT			5.9	5.9	OAT.LIPID.URBANA
																												276659	CN 88624	CN 88624 -1 SD	OAT	PANICLE LENGTH			21	21	OAT.OBS.PGRC.00
																												276660	CN 88624	CN 88624 -1 SD	OAT	PANICLE LENGTH			22	22	OAT.LAB.ABERDEEN.85
																												276661	CN 88624	CN 88624 -1 SD	OAT	PLANT HEIGHT			125	125	OAT.AGRON.ABERDEEN.85
																												276662	CN 88624	CN 88624 -1 SD	OAT	PLANT HEIGHT			150	150	OAT.OBS.PGRC.00
																												276663	CN 88624	CN 88624 -1 SD	OAT	SPIKELETS PER PANICLE			38	38	OAT.LAB.ABERDEEN.85
																												276664	CN 88624	CN 88624 -1 SD	OAT	YIELD			127.8	127.8	OAT.OBS.PGRC.00
																												276665	CN 88624	CN 88624 -1 SD	OAT	YIELD			452	452	OAT.LAB.ABERDEEN.85
																												276666	CN 88624	CN 88624 -1 SD	OAT	SEEDS PER SPIKELET			2	2	OAT.OBS.PGRC.00
																												276667	CN 88624	CN 88624 -1 SD	OAT	SEEDS PER SPIKELET			2	2	OAT.LAB.ABERDEEN.85
																												276668	CN 88624	CN 88624 -1 SD	OAT	GREENBUG			144.4	144.4	OAT.GREENBUG.STILLWATER.56
																												276669	CN 88624	CN 88624 -1 SD	OAT	TEST WEIGHT			41	41	OAT.LAB.ABERDEEN.85
																												276670	CN 88624	CN 88624 -1 SD	OAT	EMERGENCE, DAYS TO			165	165	OAT.OBS.PGRC.00
																												276671	CN 88624	CN 88624 -1 SD	OAT	LEAF LENGTH			35	35	OAT.OBS.PGRC.00
																												276672	CN 88624	CN 88624 -1 SD	OAT	LEAF WIDTH			19	19	OAT.OBS.PGRC.00
[truncated: 17,574 more rows]
