# Supplementary material for: Global genomic population structure of wild and cultivated oat reveals signatures of chromosome rearrangements
Source: Nat Commun. 2025 Oct 29;16:9486. doi: 10.1038/s41467-025-57895-3 (PMC12572283; doi:10.1038/s41467-025-57895-3)
Supplement: Supplementary file 8 — Supplementary Data 5 [file 41467_2025_57895_MOESM8_ESM.xlsx]

## Sheet: Sheet1
Source files and GBS codes used in sample preperation
Note that some samples have multiple (4 or 8) barcodes.
Multiple barcodes per sample were incorporated into some GBS experiments to homogenize the uniformity of reads.
Reads from samples with multiple barcodes were pooled for analysis.
GBSID	Project	Barcode	Flowcell	Lane	Row	Col
A103	Ancestors	CGAT	AA2015	2	G	1
A104	Ancestors	GTAA	AA2015	2	H	1
A105	Ancestors	AGCG	AA2015	2	A	2
A108	Ancestors	TGCGA	AA2015	2	D	2
A109	Ancestors	CGCTT	AA2015	2	E	2
A110	Ancestors	TCACG	AA2015	2	F	2
A111	Ancestors	CTAGG	AA2015	2	G	2
A112	Ancestors	ACAAA	AA2015	2	H	2
A113	Ancestors	TTCTG	AA2015	2	A	3
A114	Ancestors	AGCCG	AA2015	2	B	3
A115	Ancestors	GTATT	AA2015	2	C	3
A116	Ancestors	CTGTA	AA2015	2	D	3
A117	Ancestors	ACCGT	AA2015	2	E	3
A118	Ancestors	GCTTA	AA2015	2	F	3
A119	Ancestors	GGTGT	AA2015	2	G	3
A120	Ancestors	AGGAT	AA2015	2	H	3
A121	Ancestors	ATTGA	AA2015	2	A	4
A122	Ancestors	CATCT	AA2015	2	B	4
A123	Ancestors	CCTAG	AA2015	2	C	4
A124	Ancestors	GAGGA	AA2015	2	D	4
A125	Ancestors	GGAAG	AA2015	2	E	4
A126	Ancestors	GTCAA	AA2015	2	F	4
A127	Ancestors	TAATA	AA2015	2	G	4
A128	Ancestors	TACAT	AA2015	2	H	4
A129	Ancestors	TCGTT	AA2015	2	A	5
A130	Ancestors	GGTTGT	AA2015	2	B	5
A131	Ancestors	CCACGT	AA2015	2	C	5
A132	Ancestors	TTCAGA	AA2015	2	D	5
A133	Ancestors	TAGGAA	AA2015	2	E	5
A134	Ancestors	GCTCTA	AA2015	2	F	5
A135	Ancestors	CCACAA	AA2015	2	G	5
A136	Ancestors	CTTCCA	AA2015	2	H	5
A138	Ancestors	ATGCCT	AA2015	2	B	6
A139	Ancestors	AGTGGA	AA2015	2	C	6
A140	Ancestors	ACCTAA	AA2015	2	D	6
A141	Ancestors	ATATGT	AA2015	2	E	6
A143	Ancestors	CATCGT	AA2015	2	G	6
A144	Ancestors	CGCGGT	AA2015	2	H	6
A145	Ancestors	CTATTA	AA2015	2	A	7
A146	Ancestors	GCCAGT	AA2015	2	B	7
A147	Ancestors	GGAAGA	AA2015	2	C	7
A148	Ancestors	GTACTT	AA2015	2	D	7
A149	Ancestors	GTTGAA	AA2015	2	E	7
A150	Ancestors	TAACGA	AA2015	2	F	7
A151	Ancestors	TGGCTA	AA2015	2	G	7
A152	Ancestors	TATTTTT	AA2015	2	H	7
A153	Ancestors	CTTGCTT	AA2015	2	A	8
A154	Ancestors	ATGAAAG	AA2015	2	B	8
A155	Ancestors	AAAAGTT	AA2015	2	C	8
A156	Ancestors	GAATTCA	AA2015	2	D	8
A157	Ancestors	GAACTTG	AA2015	2	E	8
A158	Ancestors	GGACCTA	AA2015	2	F	8
A159	Ancestors	GTCGATT	AA2015	2	G	8
A16	Ancestors	ACAAA	AA2015	1	H	2
A160	Ancestors	AACGCCT	AA2015	2	H	8
A161	Ancestors	AATATGG	AA2015	2	A	9
A162	Ancestors	ACGTGTT	AA2015	2	B	9
A163	Ancestors	ATTAATT	AA2015	2	C	9
A164	Ancestors	ATTGGAT	AA2015	2	D	9
A165	Ancestors	CATAAGT	AA2015	2	E	9
A166	Ancestors	CGCTGAT	AA2015	2	F	9
A167	Ancestors	CGGTAGA	AA2015	2	G	9
A168	Ancestors	CTACGGA	AA2015	2	H	9
A169	Ancestors	GCGGAAT	AA2015	2	A	10
A17	Ancestors	TTCTG	AA2015	1	A	3
A170	Ancestors	TAGCGGA	AA2015	2	B	10
A171	Ancestors	TCGAAGA	AA2015	2	C	10
A172	Ancestors	TCTGTGA	AA2015	2	D	10
A173	Ancestors	TGCTGGA	AA2015	2	E	10
A174	Ancestors	ACGACTAG	AA2015	2	F	10
A175	Ancestors	TAGCATGG	AA2015	2	G	10
A176	Ancestors	TAGGCCAT	AA2015	2	H	10
A177	Ancestors	TGCAAGGA	AA2015	2	A	11
A178	Ancestors	TGGTACGT	AA2015	2	B	11
A179	Ancestors	TCTCAGTG	AA2015	2	C	11
A18	Ancestors	AGCCG	AA2015	1	B	3
A180	Ancestors	CGCGATAT	AA2015	2	D	11
A181	Ancestors	CGCCTTAT	AA2015	2	E	11
A182	Ancestors	AACCGAGA	AA2015	2	F	11
A183	Ancestors	ACAGGGA	AA2015	2	G	11
A184	Ancestors	ACGTGGTA	AA2015	2	H	11
A185	Ancestors	CCATGGGT	AA2015	2	A	12
A186	Ancestors	CGCGGAGA	AA2015	2	B	12
A187	Ancestors	CGTGTGGT	AA2015	2	C	12
A188	Ancestors	GCTGTGGA	AA2015	2	D	12
A189	Ancestors	GGATTGGT	AA2015	2	E	12
A190	Ancestors	GTGAGGGT	AA2015	2	F	12
A191	Ancestors	TATCGGGA	AA2015	2	G	12
A192	Ancestors	TTCCTGGA	AA2015	2	H	12
A193	Ancestors	CTCG	AA2015	3	A	1
A194	Ancestors	TGCA	AA2015	3	B	1
A195	Ancestors	ACTA	AA2015	3	C	1
A196	Ancestors	CAGA	AA2015	3	D	1
A197	Ancestors	AACT	AA2015	3	E	1
A198	Ancestors	GCGT	AA2015	3	F	1
A199	Ancestors	CGAT	AA2015	3	G	1
A200	Ancestors	GTAA	AA2015	3	H	1
A201	Ancestors	AGCG	AA2015	3	A	2
A202	Ancestors	GATG	AA2015	3	B	2
A203	Ancestors	TCAG	AA2015	3	C	2
A204	Ancestors	TGCGA	AA2015	3	D	2
A205	Ancestors	CGCTT	AA2015	3	E	2
A206	Ancestors	TCACG	AA2015	3	F	2
A207	Ancestors	CTAGG	AA2015	3	G	2
A208	Ancestors	ACAAA	AA2015	3	H	2
A209	Ancestors	TTCTG	AA2015	3	A	3
A210	Ancestors	AGCCG	AA2015	3	B	3
A211	Ancestors	GTATT	AA2015	3	C	3
A212	Ancestors	CTGTA	AA2015	3	D	3
A213	Ancestors	ACCGT	AA2015	3	E	3
A214	Ancestors	GCTTA	AA2015	3	F	3
A215	Ancestors	GGTGT	AA2015	3	G	3
A216	Ancestors	AGGAT	AA2015	3	H	3
A217	Ancestors	ATTGA	AA2015	3	A	4
A218	Ancestors	CATCT	AA2015	3	B	4
A219	Ancestors	CCTAG	AA2015	3	C	4
A220	Ancestors	GAGGA	AA2015	3	D	4
A221	Ancestors	GGAAG	AA2015	3	E	4
A222	Ancestors	GTCAA	AA2015	3	F	4
A223	Ancestors	TAATA	AA2015	3	G	4
A224	Ancestors	TACAT	AA2015	3	H	4
A225	Ancestors	TCGTT	AA2015	3	A	5
A226	Ancestors	GGTTGT	AA2015	3	B	5
A227	Ancestors	CCACGT	AA2015	3	C	5
A228	Ancestors	TTCAGA	AA2015	3	D	5
A229	Ancestors	TAGGAA	AA2015	3	E	5
A230	Ancestors	GCTCTA	AA2015	3	F	5
A231	Ancestors	CCACAA	AA2015	3	G	5
A232	Ancestors	CTTCCA	AA2015	3	H	5
A233	Ancestors	GAGATA	AA2015	3	A	6
A234	Ancestors	ATGCCT	AA2015	3	B	6
A235	Ancestors	AGTGGA	AA2015	3	C	6
A236	Ancestors	ACCTAA	AA2015	3	D	6
A237	Ancestors	ATATGT	AA2015	3	E	6
A238	Ancestors	ATCGTA	AA2015	3	F	6
A239	Ancestors	CATCGT	AA2015	3	G	6
A240	Ancestors	CGCGGT	AA2015	3	H	6
A241	Ancestors	CTATTA	AA2015	3	A	7
A242	Ancestors	GCCAGT	AA2015	3	B	7
A243	Ancestors	GGAAGA	AA2015	3	C	7
A244	Ancestors	GTACTT	AA2015	3	D	7
A245	Ancestors	GTTGAA	AA2015	3	E	7
A246	Ancestors	TAACGA	AA2015	3	F	7
A247	Ancestors	TGGCTA	AA2015	3	G	7
A248	Ancestors	TATTTTT	AA2015	3	H	7
A249	Ancestors	CTTGCTT	AA2015	3	A	8
A250	Ancestors	ATGAAAG	AA2015	3	B	8
A251	Ancestors	AAAAGTT	AA2015	3	C	8
A252	Ancestors	GAATTCA	AA2015	3	D	8
A253	Ancestors	GAACTTG	AA2015	3	E	8
A254	Ancestors	GGACCTA	AA2015	3	F	8
A255	Ancestors	GTCGATT	AA2015	3	G	8
A256	Ancestors	AACGCCT	AA2015	3	H	8
A257	Ancestors	AATATGG	AA2015	3	A	9
A258	Ancestors	ACGTGTT	AA2015	3	B	9
A259	Ancestors	ATTAATT	AA2015	3	C	9
A260	Ancestors	ATTGGAT	AA2015	3	D	9
A261	Ancestors	CATAAGT	AA2015	3	E	9
A262	Ancestors	CGCTGAT	AA2015	3	F	9
A263	Ancestors	CGGTAGA	AA2015	3	G	9
A264	Ancestors	CTACGGA	AA2015	3	H	9
A265	Ancestors	GCGGAAT	AA2015	3	A	10
A266	Ancestors	TAGCGGA	AA2015	3	B	10
A267	Ancestors	TCGAAGA	AA2015	3	C	10
A268	Ancestors	TCTGTGA	AA2015	3	D	10
A269	Ancestors	TGCTGGA	AA2015	3	E	10
A270	Ancestors	ACGACTAG	AA2015	3	F	10
A271	Ancestors	TAGCATGG	AA2015	3	G	10
A272	Ancestors	TAGGCCAT	AA2015	3	H	10
A273	Ancestors	TGCAAGGA	AA2015	3	A	11
A274	Ancestors	TGGTACGT	AA2015	3	B	11
A275	Ancestors	TCTCAGTG	AA2015	3	C	11
A276	Ancestors	CGCGATAT	AA2015	3	D	11
A277	Ancestors	CGCCTTAT	AA2015	3	E	11
A278	Ancestors	AACCGAGA	AA2015	3	F	11
A279	Ancestors	ACAGGGA	AA2015	3	G	11
A280	Ancestors	ACGTGGTA	AA2015	3	H	11
A281	Ancestors	CCATGGGT	AA2015	3	A	12
A282	Ancestors	CGCGGAGA	AA2015	3	B	12
A283	Ancestors	CGTGTGGT	AA2015	3	C	12
A284	Ancestors	GCTGTGGA	AA2015	3	D	12
A285	Ancestors	GGATTGGT	AA2015	3	E	12
A286	Ancestors	GTGAGGGT	AA2015	3	F	12
A287	Ancestors	TATCGGGA	AA2015	3	G	12
A288	Ancestors	TTCCTGGA	AA2015	3	H	12
A289	Ancestors	CTCG	AA2015	4	A	1
A290	Ancestors	TGCA	AA2015	4	B	1
A333	Ancestors	ATATGT	AA2015	4	E	6
A334	Ancestors	ATCGTA	AA2015	4	F	6
A335	Ancestors	CATCGT	AA2015	4	G	6
A336	Ancestors	CGCGGT	AA2015	4	H	6
A337	Ancestors	CTATTA	AA2015	4	A	7
A338	Ancestors	GCCAGT	AA2015	4	B	7
A339	Ancestors	GGAAGA	AA2015	4	C	7
A340	Ancestors	GTACTT	AA2015	4	D	7
A341	Ancestors	GTTGAA	AA2015	4	E	7
A342	Ancestors	TAACGA	AA2015	4	F	7
A343	Ancestors	TGGCTA	AA2015	4	G	7
A344	Ancestors	TATTTTT	AA2015	4	H	7
A345	Ancestors	CTTGCTT	AA2015	4	A	8
A346	Ancestors	ATGAAAG	AA2015	4	B	8
A347	Ancestors	AAAAGTT	AA2015	4	C	8
A348	Ancestors	GAATTCA	AA2015	4	D	8
A349	Ancestors	GAACTTG	AA2015	4	E	8
A350	Ancestors	GGACCTA	AA2015	4	F	8
A351	Ancestors	GTCGATT	AA2015	4	G	8
A352	Ancestors	AACGCCT	AA2015	4	H	8
A353	Ancestors	AATATGG	AA2015	4	A	9
A354	Ancestors	ACGTGTT	AA2015	4	B	9
A355	Ancestors	ATTAATT	AA2015	4	C	9
A356	Ancestors	ATTGGAT	AA2015	4	D	9
A357	Ancestors	CATAAGT	AA2015	4	E	9
A358	Ancestors	CGCTGAT	AA2015	4	F	9
A359	Ancestors	CGGTAGA	AA2015	4	G	9
A360	Ancestors	CTACGGA	AA2015	4	H	9
A361	Ancestors	GCGGAAT	AA2015	4	A	10
A362	Ancestors	TAGCGGA	AA2015	4	B	10
A363	Ancestors	TCGAAGA	AA2015	4	C	10
A364	Ancestors	TCTGTGA	AA2015	4	D	10
A365	Ancestors	TGCTGGA	AA2015	4	E	10
A366	Ancestors	ACGACTAG	AA2015	4	F	10
A367	Ancestors	TAGCATGG	AA2015	4	G	10
A368	Ancestors	TAGGCCAT	AA2015	4	H	10
A369	Ancestors	TGCAAGGA	AA2015	4	A	11
A37	Ancestors	TAGGAA	AA2015	1	E	5
A370	Ancestors	TGGTACGT	AA2015	4	B	11
A371	Ancestors	TCTCAGTG	AA2015	4	C	11
A372	Ancestors	CGCGATAT	AA2015	4	D	11
A373	Ancestors	CGCCTTAT	AA2015	4	E	11
A374	Ancestors	AACCGAGA	AA2015	4	F	11
A375	Ancestors	ACAGGGA	AA2015	4	G	11
A376	Ancestors	ACGTGGTA	AA2015	4	H	11
A377	Ancestors	CCATGGGT	AA2015	4	A	12
A378	Ancestors	CGCGGAGA	AA2015	4	B	12
A379	Ancestors	CGTGTGGT	AA2015	4	C	12
A38	Ancestors	GCTCTA	AA2015	1	F	5
A380	Ancestors	GCTGTGGA	AA2015	4	D	12
A381	Ancestors	GGATTGGT	AA2015	4	E	12
A382	Ancestors	GTGAGGGT	AA2015	4	F	12
A383	Ancestors	TATCGGGA	AA2015	4	G	12
A384	Ancestors	TTCCTGGA	AA2015	4	H	12
A385	Ancestors	CTCG	AA2015	5	A	1
A386	Ancestors	TGCA	AA2015	5	B	1
A387	Ancestors	ACTA	AA2015	5	C	1
A388	Ancestors	CAGA	AA2015	5	D	1
A389	Ancestors	AACT	AA2015	5	E	1
A39	Ancestors	CCACAA	AA2015	1	G	5
A390	Ancestors	GCGT	AA2015	5	F	1
A391	Ancestors	CGAT	AA2015	5	G	1
A392	Ancestors	GTAA	AA2015	5	H	1
A393	Ancestors	AGCG	AA2015	5	A	2
A394	Ancestors	GATG	AA2015	5	B	2
A395	Ancestors	TCAG	AA2015	5	C	2
A396	Ancestors	TGCGA	AA2015	5	D	2
A397	Ancestors	CGCTT	AA2015	5	E	2
A398	Ancestors	TCACG	AA2015	5	F	2
A399	Ancestors	CTAGG	AA2015	5	G	2
A40	Ancestors	CTTCCA	AA2015	1	H	5
A400	Ancestors	ACAAA	AA2015	5	H	2
A401	Ancestors	TTCTG	AA2015	5	A	3
A402	Ancestors	AGCCG	AA2015	5	B	3
A403	Ancestors	GTATT	AA2015	5	C	3
A407	Ancestors	GGTGT	AA2015	5	G	3
A409	Ancestors	ATTGA	AA2015	5	A	4
A41	Ancestors	GAGATA	AA2015	1	A	6
A410	Ancestors	CATCT	AA2015	5	B	4
A411	Ancestors	CCTAG	AA2015	5	C	4
A412	Ancestors	GAGGA	AA2015	5	D	4
A413	Ancestors	GGAAG	AA2015	5	E	4
A414	Ancestors	GTCAA	AA2015	5	F	4
A415	Ancestors	TAATA	AA2015	5	G	4
A416	Ancestors	TACAT	AA2015	5	H	4
A417	Ancestors	TCGTT	AA2015	5	A	5
A418	Ancestors	GGTTGT	AA2015	5	B	5
A419	Ancestors	CCACGT	AA2015	5	C	5
A42	Ancestors	ATGCCT	AA2015	1	B	6
A420	Ancestors	TTCAGA	AA2015	5	D	5
A421	Ancestors	TAGGAA	AA2015	5	E	5
A425	Ancestors	GAGATA	AA2015	5	A	6
A43	Ancestors	AGTGGA	AA2015	1	C	6
A44	Ancestors	ACCTAA	AA2015	1	D	6
A447	Ancestors	GTCGATT	AA2015	5	G	8
A448	Ancestors	AACGCCT	AA2015	5	H	8
A449	Ancestors	AATATGG	AA2015	5	A	9
A45	Ancestors	ATATGT	AA2015	1	E	6
A450	Ancestors	ACGTGTT	AA2015	5	B	9
A451	Ancestors	ATTAATT	AA2015	5	C	9
A452	Ancestors	ATTGGAT	AA2015	5	D	9
A453	Ancestors	CATAAGT	AA2015	5	E	9
A458	Ancestors	TAGCGGA	AA2015	5	B	10
A459	Ancestors	TCGAAGA	AA2015	5	C	10
A46	Ancestors	ATCGTA	AA2015	1	F	6
A461	Ancestors	TGCTGGA	AA2015	5	E	10
A462	Ancestors	ACGACTAG	AA2015	5	F	10
A463	Ancestors	TAGCATGG	AA2015	5	G	10
A464	Ancestors	TAGGCCAT	AA2015	5	H	10
A465	Ancestors	TGCAAGGA	AA2015	5	A	11
A466	Ancestors	TGGTACGT	AA2015	5	B	11
A467	Ancestors	TCTCAGTG	AA2015	5	C	11
A468	Ancestors	CGCGATAT	AA2015	5	D	11
A469	Ancestors	CGCCTTAT	AA2015	5	E	11
A47	Ancestors	CATCGT	AA2015	1	G	6
A473	Ancestors	CCATGGGT	AA2015	5	A	12
A474	Ancestors	CGCGGAGA	AA2015	5	B	12
A475	Ancestors	CGTGTGGT	AA2015	5	C	12
A476	Ancestors	GCTGTGGA	AA2015	5	D	12
A477	Ancestors	GGATTGGT	AA2015	5	E	12
A478	Ancestors	GTGAGGGT	AA2015	5	F	12
A48	Ancestors	CGCGGT	AA2015	1	H	6
A480	Ancestors	TTCCTGGA	AA2015	5	H	12
A481	Ancestors	CTCG	AA2015	6	A	1
A482	Ancestors	TGCA	AA2015	6	B	1
A484	Ancestors	CAGA	AA2015	6	D	1
A485	Ancestors	AACT	AA2015	6	E	1
A486	Ancestors	GCGT	AA2015	6	F	1
A487	Ancestors	CGAT	AA2015	6	G	1
A488	Ancestors	GTAA	AA2015	6	H	1
A489	Ancestors	AGCG	AA2015	6	A	2
A490	Ancestors	GATG	AA2015	6	B	2
A491	Ancestors	TCAG	AA2015	6	C	2
A492	Ancestors	TGCGA	AA2015	6	D	2
A493	Ancestors	CGCTT	AA2015	6	E	2
A494	Ancestors	TCACG	AA2015	6	F	2
A495	Ancestors	CTAGG	AA2015	6	G	2
A496	Ancestors	ACAAA	AA2015	6	H	2
A497	Ancestors	TTCTG	AA2015	6	A	3
A498	Ancestors	AGCCG	AA2015	6	B	3
A499	Ancestors	GTATT	AA2015	6	C	3
A500	Ancestors	CTGTA	AA2015	6	D	3
A501	Ancestors	ACCGT	AA2015	6	E	3
A502	Ancestors	GCTTA	AA2015	6	F	3
A503	Ancestors	GGTGT	AA2015	6	G	3
A504	Ancestors	AGGAT	AA2015	6	H	3
A505	Ancestors	ATTGA	AA2015	6	A	4
A506	Ancestors	CATCT	AA2015	6	B	4
A507	Ancestors	CCTAG	AA2015	6	C	4
A508	Ancestors	GAGGA	AA2015	6	D	4
A509	Ancestors	GGAAG	AA2015	6	E	4
A512	Ancestors	TACAT	AA2015	6	H	4
A513	Ancestors	TCGTT	AA2015	6	A	5
A514	Ancestors	GGTTGT	AA2015	6	B	5
A515	Ancestors	CCACGT	AA2015	6	C	5
A516	Ancestors	TTCAGA	AA2015	6	D	5
A517	Ancestors	TAGGAA	AA2015	6	E	5
A518	Ancestors	GCTCTA	AA2015	6	F	5
A519	Ancestors	CCACAA	AA2015	6	G	5
A520	Ancestors	CTTCCA	AA2015	6	H	5
A521	Ancestors	GAGATA	AA2015	6	A	6
A522	Ancestors	ATGCCT	AA2015	6	B	6
A523	Ancestors	AGTGGA	AA2015	6	C	6
A525	Ancestors	ATATGT	AA2015	6	E	6
A526	Ancestors	ATCGTA	AA2015	6	F	6
A527	Ancestors	CATCGT	AA2015	6	G	6
A528	Ancestors	CGCGGT	AA2015	6	H	6
A530	Ancestors	GCCAGT	AA2015	6	B	7
A531	Ancestors	GGAAGA	AA2015	6	C	7
A532	Ancestors	GTACTT	AA2015	6	D	7
A533	Ancestors	GTTGAA	AA2015	6	E	7
A534	Ancestors	TAACGA	AA2015	6	F	7
A535	Ancestors	TGGCTA	AA2015	6	G	7
A536	Ancestors	TATTTTT	AA2015	6	H	7
A540	Ancestors	GAATTCA	AA2015	6	D	8
A541	Ancestors	GAACTTG	AA2015	6	E	8
A542	Ancestors	GGACCTA	AA2015	6	F	8
A543	Ancestors	GTCGATT	AA2015	6	G	8
A544	Ancestors	AACGCCT	AA2015	6	H	8
A545	Ancestors	AATATGG	AA2015	6	A	9
A546	Ancestors	ACGTGTT	AA2015	6	B	9
A547	Ancestors	ATTAATT	AA2015	6	C	9
A548	Ancestors	ATTGGAT	AA2015	6	D	9
A549	Ancestors	CATAAGT	AA2015	6	E	9
A550	Ancestors	CGCTGAT	AA2015	6	F	9
A551	Ancestors	CGGTAGA	AA2015	6	G	9
A555	Ancestors	TCGAAGA	AA2015	6	C	10
A556	Ancestors	TCTGTGA	AA2015	6	D	10
A557	Ancestors	TGCTGGA	AA2015	6	E	10
A563	Ancestors	TCTCAGTG	AA2015	6	C	11
A564	Ancestors	CGCGATAT	AA2015	6	D	11
A571	Ancestors	CGTGTGGT	AA2015	6	C	12
A573	Ancestors	GGATTGGT	AA2015	6	E	12
A579	Ancestors	ACTA	AA2015	7	C	1
A58	Ancestors	ATGAAAG	AA2015	1	B	8
A59	Ancestors	AAAAGTT	AA2015	1	C	8
A591	Ancestors	CTAGG	AA2015	7	G	2
A594	Ancestors	AGCCG	AA2015	7	B	3
A595	Ancestors	GTATT	AA2015	7	C	3
A598	Ancestors	GCTTA	AA2015	7	F	3
A60	Ancestors	GAATTCA	AA2015	1	D	8
A601	Ancestors	ATTGA	AA2015	7	A	4
A602	Ancestors	CATCT	AA2015	7	B	4
A603	Ancestors	CCTAG	AA2015	7	C	4
A604	Ancestors	GAGGA	AA2015	7	D	4
A605	Ancestors	GGAAG	AA2015	7	E	4
A61	Ancestors	GAACTTG	AA2015	1	E	8
A611	Ancestors	CCACGT	AA2015	7	C	5
A612	Ancestors	TTCAGA	AA2015	7	D	5
A613	Ancestors	TAGGAA	AA2015	7	E	5
A614	Ancestors	GCTCTA	AA2015	7	F	5
A615	Ancestors	CCACAA	AA2015	7	G	5
A616	Ancestors	CTTCCA	AA2015	7	H	5
A617	Ancestors	GAGATA	AA2015	7	A	6
A618	Ancestors	ATGCCT	AA2015	7	B	6
A619	Ancestors	AGTGGA	AA2015	7	C	6
A62	Ancestors	GGACCTA	AA2015	1	F	8
A620	Ancestors	ACCTAA	AA2015	7	D	6
A621	Ancestors	ATATGT	AA2015	7	E	6
A622	Ancestors	ATCGTA	AA2015	7	F	6
A623	Ancestors	CATCGT	AA2015	7	G	6
A624	Ancestors	CGCGGT	AA2015	7	H	6
A625	Ancestors	CTATTA	AA2015	7	A	7
A626	Ancestors	GCCAGT	AA2015	7	B	7
A627	Ancestors	GGAAGA	AA2015	7	C	7
A628	Ancestors	GTACTT	AA2015	7	D	7
A629	Ancestors	GTTGAA	AA2015	7	E	7
A63	Ancestors	GTCGATT	AA2015	1	G	8
A630	Ancestors	TAACGA	AA2015	7	F	7
A631	Ancestors	TGGCTA	AA2015	7	G	7
A635	Ancestors	AAAAGTT	AA2015	7	C	8
A636	Ancestors	GAATTCA	AA2015	7	D	8
A637	Ancestors	GAACTTG	AA2015	7	E	8
A639	Ancestors	GTCGATT	AA2015	7	G	8
A64	Ancestors	AACGCCT	AA2015	1	H	8
A640	Ancestors	AACGCCT	AA2015	7	H	8
A642	Ancestors	ACGTGTT	AA2015	7	B	9
A643	Ancestors	ATTAATT	AA2015	7	C	9
A650	Ancestors	TAGCGGA	AA2015	7	B	10
A652	Ancestors	TCTGTGA	AA2015	7	D	10
A653	Ancestors	TGCTGGA	AA2015	7	E	10
A654	Ancestors	ACGACTAG	AA2015	7	F	10
A655	Ancestors	TAGCATGG	AA2015	7	G	10
A656	Ancestors	TAGGCCAT	AA2015	7	H	10
A657	Ancestors	TGCAAGGA	AA2015	7	A	11
A665	Ancestors	CCATGGGT	AA2015	7	A	12
A67	Ancestors	ATTAATT	AA2015	1	C	9
A68	Ancestors	ATTGGAT	AA2015	1	D	9
A69	Ancestors	CATAAGT	AA2015	1	E	9
A70	Ancestors	CGCTGAT	AA2015	1	F	9
A71	Ancestors	CGGTAGA	AA2015	1	G	9
A72	Ancestors	CTACGGA	AA2015	1	H	9
Aus_1	Australia_2
Aus_10	Australia_2
Aus_100	Australia_2
Aus_101	Australia_2
Aus_102	Australia_2
Aus_103	Australia_2
Aus_104	Australia_2
Aus_105	Australia_2
Aus_106	Australia_2
Aus_107	Australia_2
Aus_108	Australia_2
Aus_109	Australia_2
Aus_11	Australia_2
Aus_110	Australia_2
Aus_111	Australia_2
Aus_112	Australia_2
Aus_113	Australia_2
Aus_114	Australia_2
Aus_115	Australia_2
Aus_116	Australia_2
Aus_117	Australia_2
Aus_118	Australia_2
Aus_119	Australia_2
Aus_12	Australia_2
Aus_120	Australia_2
Aus_121	Australia_2
Aus_122	Australia_2
Aus_123	Australia_2
Aus_124	Australia_2
Aus_125	Australia_2
Aus_126	Australia_2
Aus_127	Australia_2
Aus_128	Australia_2
Aus_129	Australia_2
Aus_13	Australia_2
Aus_130	Australia_2
Aus_131	Australia_2
Aus_132	Australia_2
Aus_133	Australia_2
Aus_134	Australia_2
Aus_135	Australia_2
Aus_136	Australia_2
Aus_137	Australia_2
Aus_138	Australia_2
Aus_139	Australia_2
Aus_14	Australia_2
Aus_140	Australia_2
Aus_141	Australia_2
Aus_142	Australia_2
Aus_143	Australia_2
Aus_144	Australia_2
Aus_145	Australia_2
Aus_146	Australia_2
Aus_147	Australia_2
Aus_148	Australia_2
Aus_149	Australia_2
Aus_15	Australia_2
Aus_150	Australia_2
Aus_151	Australia_2
Aus_152	Australia_2
Aus_153	Australia_2
Aus_154	Australia_2
Aus_155	Australia_2
Aus_156	Australia_2
Aus_157	Australia_2
Aus_158	Australia_2
Aus_159	Australia_2
Aus_16	Australia_2
Aus_160	Australia_2
Aus_161	Australia_2
Aus_162	Australia_2
Aus_163	Australia_2
Aus_164	Australia_2
Aus_165	Australia_2
Aus_166	Australia_2
Aus_167	Australia_2
Aus_168	Australia_2
Aus_169	Australia_2
Aus_17	Australia_2
Aus_170	Australia_2
Aus_171	Australia_2
Aus_172	Australia_2
Aus_173	Australia_2
Aus_174	Australia_2
Aus_175	Australia_2
Aus_176	Australia_2
Aus_177	Australia_2
Aus_178	Australia_2
Aus_179	Australia_2
Aus_18	Australia_2
Aus_180	Australia_2
Aus_181	Australia_2
Aus_182	Australia_2
Aus_183	Australia_2
Aus_184	Australia_2
Aus_185	Australia_2
Aus_186	Australia_2
Aus_187	Australia_2
Aus_188	Australia_2
Aus_189	Australia_2
Aus_19	Australia_2
Aus_190	Australia_2
Aus_191	Australia_2
Aus_192	Australia_2
Aus_193	Australia_2
Aus_194	Australia_2
Aus_195	Australia_2
Aus_196	Australia_2
Aus_197	Australia_2
Aus_198	Australia_2
Aus_199	Australia_2
Aus_2	Australia_2
Aus_20	Australia_2
Aus_200	Australia_2
Aus_201	Australia_2
Aus_202	Australia_2
Aus_203	Australia_2
Aus_204	Australia_2
Aus_205	Australia_2
Aus_206	Australia_2
Aus_207	Australia_2
Aus_208	Australia_2
Aus_209	Australia_2
Aus_21	Australia_2
Aus_210	Australia_2
Aus_211	Australia_2
Aus_212	Australia_2
Aus_213	Australia_2
Aus_214	Australia_2
Aus_215	Australia_2
Aus_216	Australia_2
Aus_217	Australia_2
Aus_218	Australia_2
Aus_219	Australia_2
Aus_22	Australia_2
Aus_220	Australia_2
Aus_221	Australia_2
Aus_222	Australia_2
Aus_223	Australia_2
Aus_224	Australia_2
Aus_225	Australia_2
Aus_226	Australia_2
Aus_227	Australia_2
Aus_228	Australia_2
Aus_229	Australia_2
Aus_23	Australia_2
Aus_230	Australia_2
Aus_231	Australia_2
Aus_232	Australia_2
Aus_233	Australia_2
Aus_234	Australia_2
Aus_235	Australia_2
Aus_236	Australia_2
Aus_237	Australia_2
Aus_238	Australia_2
Aus_239	Australia_2
Aus_24	Australia_2
Aus_240	Australia_2
Aus_241	Australia_2
Aus_242	Australia_2
Aus_243	Australia_2
Aus_244	Australia_2
Aus_245	Australia_2
Aus_246	Australia_2
Aus_247	Australia_2
Aus_248	Australia_2
Aus_249	Australia_2
Aus_25	Australia_2
Aus_250	Australia_2
Aus_251	Australia_2
Aus_252	Australia_2
Aus_253	Australia_2
Aus_254	Australia_2
Aus_255	Australia_2
Aus_256	Australia_2
Aus_257	Australia_2
Aus_258	Australia_2
Aus_259	Australia_2
Aus_26	Australia_2
Aus_260	Australia_2
Aus_261	Australia_2
Aus_262	Australia_2
Aus_263	Australia_2
Aus_264	Australia_2
Aus_265	Australia_2
Aus_266	Australia_2
Aus_267	Australia_2
Aus_268	Australia_2
Aus_269	Australia_2
Aus_27	Australia_2
Aus_270	Australia_2
Aus_271	Australia_2
Aus_272	Australia_2
Aus_273	Australia_2
Aus_274	Australia_2
Aus_275	Australia_2
Aus_276	Australia_2
Aus_277	Australia_2
Aus_278	Australia_2
Aus_279	Australia_2
Aus_28	Australia_2
Aus_280	Australia_2
Aus_281	Australia_2
Aus_282	Australia_2
Aus_283	Australia_2
Aus_284	Australia_2
Aus_285	Australia_2
Aus_286	Australia_2
Aus_287	Australia_2
Aus_288	Australia_2
Aus_289	Australia_2
Aus_29	Australia_2
Aus_290	Australia_2
Aus_291	Australia_2
Aus_292	Australia_2
Aus_293	Australia_2
Aus_294	Australia_2
Aus_295	Australia_2
Aus_296	Australia_2
Aus_297	Australia_2
Aus_298	Australia_2
Aus_299	Australia_2
Aus_3	Australia_2
Aus_30	Australia_2
Aus_300	Australia_2
Aus_301	Australia_2
Aus_302	Australia_2
Aus_303	Australia_2
Aus_304	Australia_2
Aus_305	Australia_2
Aus_306	Australia_2
Aus_307	Australia_2
Aus_308	Australia_2
Aus_309	Australia_2
Aus_31	Australia_2
Aus_310	Australia_2
Aus_311	Australia_2
Aus_312	Australia_2
Aus_313	Australia_2
Aus_314	Australia_2
Aus_315	Australia_2
Aus_316	Australia_2
Aus_317	Australia_2
Aus_318	Australia_2
Aus_319	Australia_2
Aus_32	Australia_2
Aus_320	Australia_2
Aus_321	Australia_2
Aus_322	Australia_2
Aus_323	Australia_2
Aus_324	Australia_2
Aus_325	Australia_2
Aus_326	Australia_2
Aus_327	Australia_2
Aus_328	Australia_2
Aus_329	Australia_2
Aus_33	Australia_2
Aus_330	Australia_2
Aus_331	Australia_2
Aus_332	Australia_2
Aus_333	Australia_2
Aus_334	Australia_2
Aus_335	Australia_2
Aus_336	Australia_2
Aus_337	Australia_2
Aus_338	Australia_2
Aus_339	Australia_2
Aus_34	Australia_2
Aus_340	Australia_2
Aus_341	Australia_2
Aus_342	Australia_2
Aus_343	Australia_2
Aus_344	Australia_2
Aus_345	Australia_2
Aus_346	Australia_2
Aus_347	Australia_2
Aus_348	Australia_2
Aus_349	Australia_2
Aus_35	Australia_2
Aus_350	Australia_2
Aus_351	Australia_2
Aus_352	Australia_2
Aus_353	Australia_2
Aus_354	Australia_2
Aus_355	Australia_2
Aus_356	Australia_2
Aus_357	Australia_2
Aus_358	Australia_2
Aus_359	Australia_2
Aus_36	Australia_2
Aus_360	Australia_2
Aus_361	Australia_2
Aus_362	Australia_2
Aus_363	Australia_2
Aus_364	Australia_2
Aus_365	Australia_2
Aus_366	Australia_2
Aus_367	Australia_2
Aus_368	Australia_2
Aus_369	Australia_2
Aus_37	Australia_2
Aus_370	Australia_2
Aus_371	Australia_2
Aus_372	Australia_2
Aus_373	Australia_2
Aus_374	Australia_2
Aus_375	Australia_2
Aus_376	Australia_2
Aus_377	Australia_2
Aus_378	Australia_2
Aus_379	Australia_2
Aus_38	Australia_2
Aus_380	Australia_2
Aus_381	Australia_2
Aus_382	Australia_2
Aus_383	Australia_2
Aus_385	Australia_2
Aus_386	Australia_2
Aus_387	Australia_2
Aus_388	Australia_2
Aus_389	Australia_2
Aus_39	Australia_2
Aus_390	Australia_2
Aus_391	Australia_2
Aus_392	Australia_2
Aus_393	Australia_2
Aus_394	Australia_2
Aus_395	Australia_2
Aus_396	Australia_2
Aus_397	Australia_2
Aus_398	Australia_2
Aus_399	Australia_2
Aus_4	Australia_2
Aus_40	Australia_2
Aus_400	Australia_2
Aus_401	Australia_2
Aus_402	Australia_2
Aus_403	Australia_2
Aus_404	Australia_2
Aus_405	Australia_2
Aus_406	Australia_2
Aus_407	Australia_2
Aus_408	Australia_2
Aus_409	Australia_2
Aus_41	Australia_2
Aus_410	Australia_2
Aus_411	Australia_2
Aus_412	Australia_2
Aus_413	Australia_2
Aus_414	Australia_2
Aus_415	Australia_2
Aus_416	Australia_2
Aus_417	Australia_2
Aus_418	Australia_2
Aus_419	Australia_2
Aus_42	Australia_2
Aus_420	Australia_2
Aus_421	Australia_2
Aus_422	Australia_2
Aus_423	Australia_2
Aus_424	Australia_2
Aus_425	Australia_2
Aus_426	Australia_2
Aus_427	Australia_2
Aus_428	Australia_2
Aus_429	Australia_2
Aus_43	Australia_2
Aus_430	Australia_2
Aus_431	Australia_2
Aus_432	Australia_2
Aus_433	Australia_2
Aus_434	Australia_2
Aus_435	Australia_2
Aus_436	Australia_2
Aus_437	Australia_2
Aus_438	Australia_2
Aus_439	Australia_2
Aus_44	Australia_2
Aus_440	Australia_2
Aus_441	Australia_2
Aus_442	Australia_2
Aus_443	Australia_2
Aus_444	Australia_2
Aus_445	Australia_2
Aus_446	Australia_2
Aus_447	Australia_2
Aus_448	Australia_2
Aus_449	Australia_2
Aus_45	Australia_2
Aus_450	Australia_2
Aus_451	Australia_2
Aus_452	Australia_2
Aus_453	Australia_2
Aus_454	Australia_2
Aus_455	Australia_2
Aus_456	Australia_2
Aus_457	Australia_2
Aus_459	Australia_2
Aus_46	Australia_2
Aus_460	Australia_2
Aus_461	Australia_2
Aus_462	Australia_2
Aus_463	Australia_2
Aus_464	Australia_2
Aus_465	Australia_2
Aus_466	Australia_2
Aus_467	Australia_2
Aus_468	Australia_2
Aus_47	Australia_2
Aus_470	Australia_2
Aus_471	Australia_2
Aus_472	Australia_2
Aus_473	Australia_2
Aus_474	Australia_2
Aus_475	Australia_2
Aus_476	Australia_2
Aus_477	Australia_2
Aus_478	Australia_2
Aus_479	Australia_2
Aus_48	Australia_2
Aus_480	Australia_2
Aus_481	Australia_2
Aus_482	Australia_2
Aus_483	Australia_2
Aus_484	Australia_2
Aus_485	Australia_2
Aus_486	Australia_2
Aus_487	Australia_2
Aus_488	Australia_2
Aus_489	Australia_2
Aus_49	Australia_2
Aus_490	Australia_2
Aus_491	Australia_2
Aus_492	Australia_2
Aus_493	Australia_2
Aus_494	Australia_2
Aus_495	Australia_2
Aus_496	Australia_2
Aus_497	Australia_2
Aus_498	Australia_2
Aus_499	Australia_2
Aus_5	Australia_2
Aus_50	Australia_2
Aus_500	Australia_2
Aus_501	Australia_2
Aus_502	Australia_2
Aus_503	Australia_2
Aus_504	Australia_2
Aus_505	Australia_2
Aus_506	Australia_2
Aus_507	Australia_2
Aus_508	Australia_2
Aus_509	Australia_2
Aus_51	Australia_2
Aus_510	Australia_2
Aus_511	Australia_2
Aus_512	Australia_2
Aus_513	Australia_2
Aus_514	Australia_2
Aus_515	Australia_2
Aus_516	Australia_2
Aus_517	Australia_2
Aus_518	Australia_3
Aus_519	Australia_3
Aus_52	Australia_2
Aus_520	Australia_3
Aus_521	Australia_3
Aus_522	Australia_3
Aus_523	Australia_3
Aus_524	Australia_3
Aus_525	Australia_3
Aus_526	Australia_3
Aus_527	Australia_3
Aus_528	Australia_3
Aus_529	Australia_3
Aus_53	Australia_2
Aus_530	Australia_3
Aus_531	Australia_3
Aus_532	Australia_3
Aus_533	Australia_3
Aus_534	Australia_3
Aus_535	Australia_3
Aus_536	Australia_3
Aus_537	Australia_3
Aus_538	Australia_3
Aus_539	Australia_3
Aus_54	Australia_2
Aus_540	Australia_3
Aus_541	Australia_3
Aus_542	Australia_3
Aus_543	Australia_3
Aus_544	Australia_3
Aus_545	Australia_3
Aus_546	Australia_3
Aus_547	Australia_3
Aus_548	Australia_3
Aus_549	Australia_3
Aus_55	Australia_2
Aus_550	Australia_3
Aus_551	Australia_3
Aus_552	Australia_3
Aus_553	Australia_3
Aus_554	Australia_3
Aus_555	Australia_3
Aus_556	Australia_3
Aus_557	Australia_3
Aus_558	Australia_3
Aus_559	Australia_3
Aus_56	Australia_2
Aus_560	Australia_3
Aus_561	Australia_3
Aus_562	Australia_3
Aus_563	Australia_3
Aus_564	Australia_3
Aus_57	Australia_2
Aus_58	Australia_2
Aus_59	Australia_2
Aus_6	Australia_2
Aus_60	Australia_2
Aus_61	Australia_2
Aus_62	Australia_2
Aus_63	Australia_2
Aus_64	Australia_2
Aus_65	Australia_2
Aus_66	Australia_2
Aus_67	Australia_2
Aus_68	Australia_2
Aus_69	Australia_2
Aus_7	Australia_2
Aus_70	Australia_2
Aus_71	Australia_2
Aus_72	Australia_2
Aus_73	Australia_2
Aus_74	Australia_2
Aus_75	Australia_2
Aus_76	Australia_2
Aus_77	Australia_2
Aus_78	Australia_2
Aus_79	Australia_2
Aus_8	Australia_2
Aus_80	Australia_2
Aus_81	Australia_2
Aus_82	Australia_2
Aus_83	Australia_2
Aus_84	Australia_2
Aus_85	Australia_2
Aus_86	Australia_2
Aus_87	Australia_2
Aus_88	Australia_2
Aus_89	Australia_2
Aus_9	Australia_2
Aus_90	Australia_2
Aus_91	Australia_2
Aus_92	Australia_2
Aus_93	Australia_2
Aus_94	Australia_2
Aus_95	Australia_2
Aus_96	Australia_2
Aus_97	Australia_2
Aus_98	Australia_2
Aus_99	Australia_2
C1	Cornell	ACTAA	C3K9YACXX	3	H	3
C1	Cornell	CCTTCG	C3K9YACXX	3	H	3
C1	Cornell	CTCGTCG	C3K9YACXX	3	H	3
C1	Cornell	GTAGA	C3K9YACXX	3	H	3
C10	Cornell	AATTAG	C3K9YACXX	3	C	4
C10	Cornell	CAGCGCAAGA	C3K9YACXX	3	C	4
C10	Cornell	GACGTGA	C3K9YACXX	3	C	4
C10	Cornell	TCTCT	C3K9YACXX	3	C	4
C100	Cornell	ACGCGCG	C3K9YACXX	6	D	7
C100	Cornell	CCGTGA	C3K9YACXX	6	D	7
C100	Cornell	CTTGTAT	C3K9YACXX	6	D	7
C100	Cornell	TTGAGACAG	C3K9YACXX	6	D	7
C1000	Cornell	CTCCAA	C3K9YACXX	1	E	11
C1000	Cornell	GAATGCAATA	C3K9YACXX	1	E	11
C1000	Cornell	GATTGGAAGA	C3K9YACXX	1	E	11
C1000	Cornell	GGATCACAGA	C3K9YACXX	1	E	11
C1001	Cornell	AATAAGAGT	C3K9YACXX	1	F	11
C1001	Cornell	TAGCAG	C3K9YACXX	1	F	11
C1001	Cornell	TATTAGAA	C3K9YACXX	1	F	11
C1001	Cornell	TTAGGA	C3K9YACXX	1	F	11
C1002	Cornell	ATCCG	C3K9YACXX	1	G	11
C1002	Cornell	CCAAGACAGT	C3K9YACXX	1	G	11
C1002	Cornell	GAGCAA	C3K9YACXX	1	G	11
C1002	Cornell	GTTAA	C3K9YACXX	1	G	11
C1003	Cornell	CATTGA	C3K9YACXX	1	H	11
C1003	Cornell	CGGTG	C3K9YACXX	1	H	11
C1003	Cornell	CTTAG	C3K9YACXX	1	H	11
C1003	Cornell	CTTCCGCAA	C3K9YACXX	1	H	11
C1004	Cornell	GCCTT	C3K9YACXX	1	A	12
C1004	Cornell	TACAAG	C3K9YACXX	1	A	12
C1004	Cornell	TCATT	C3K9YACXX	1	A	12
C1004	Cornell	TTATTACAT	C3K9YACXX	1	A	12
C1005	Cornell	CACACGA	C3K9YACXX	1	B	12
C1005	Cornell	GAATAGA	C3K9YACXX	1	B	12
C1005	Cornell	GCCAACAAGA	C3K9YACXX	1	B	12
C1005	Cornell	TTCAGCCAGT	C3K9YACXX	1	B	12
C1006	Cornell	GGATGCCT	C3K9YACXX	1	C	12
C1006	Cornell	TGAAGCAACT	C3K9YACXX	1	C	12
C1006	Cornell	TGCCGCAT	C3K9YACXX	1	C	12
C1006	Cornell	TTCTG	C3K9YACXX	1	C	12
C1007	Cornell	ACAACGCAT	C3K9YACXX	1	D	12
C1007	Cornell	ACCTAA	C3K9YACXX	1	D	12
C1007	Cornell	CGTGTCA	C3K9YACXX	1	D	12
C1007	Cornell	GTTCT	C3K9YACXX	1	D	12
C1008	Cornell	CAACCACACA	C3K9YACXX	1	E	12
C1008	Cornell	GCGTAG	C3K9YACXX	1	E	12
C1008	Cornell	GGCGGACGA	C3K9YACXX	1	E	12
C1008	Cornell	TCTAACAAGT	C3K9YACXX	1	E	12
C1009	Cornell	ATCGTACGT	C3K9YACXX	1	F	12
C1009	Cornell	CGTAGCAACA	C3K9YACXX	1	F	12
C1009	Cornell	GAGTG	C3K9YACXX	1	F	12
C1009	Cornell	GCTCCGA	C3K9YACXX	1	F	12
C101	Cornell	ACCGTCCAT	C3K9YACXX	6	E	7
C101	Cornell	GCCAGACATT	C3K9YACXX	6	E	7
C101	Cornell	GTAATACAG	C3K9YACXX	6	E	7
C101	Cornell	GTCGCCT	C3K9YACXX	6	E	7
C1010	Cornell	AAGCAGA	C3K9YACXX	1	G	12
C1010	Cornell	AATGTA	C3K9YACXX	1	G	12
C1010	Cornell	GGCGACA	C3K9YACXX	1	G	12
C1010	Cornell	TCAGAGAT	C3K9YACXX	1	G	12
C1011	Cornell	CAATTGCT	C3K9YACXX	1	H	12
C1011	Cornell	CACGAG	C3K9YACXX	1	H	12
C1011	Cornell	CGTTCA	C3K9YACXX	1	H	12
C1011	Cornell	GTACGGACG	C3K9YACXX	1	H	12
C1012	Cornell	AACCTA	C3K9YACXX	2	A	1
C1012	Cornell	CATCACAAG	C3K9YACXX	2	A	1
C1012	Cornell	CTCTCCAG	C3K9YACXX	2	A	1
C1012	Cornell	TGACGCCA	C3K9YACXX	2	A	1
C1013	Cornell	CAGATA	C3K9YACXX	2	B	1
C1013	Cornell	GATCAT	C3K9YACXX	2	B	1
C1013	Cornell	TAATTG	C3K9YACXX	2	B	1
C1013	Cornell	TCCAG	C3K9YACXX	2	B	1
C1014	Cornell	AACTGAAG	C3K9YACXX	2	C	1
C1014	Cornell	ATCTCGT	C3K9YACXX	2	C	1
C1014	Cornell	CCAGGCAACA	C3K9YACXX	2	C	1
C1014	Cornell	GAAGTG	C3K9YACXX	2	C	1
C1015	Cornell	GACAACT	C3K9YACXX	2	D	1
C1015	Cornell	GATTCA	C3K9YACXX	2	D	1
C1015	Cornell	TAGCGGAT	C3K9YACXX	2	D	1
C1015	Cornell	TGATAAT	C3K9YACXX	2	D	1
C1016	Cornell	ATCCTG	C3K9YACXX	2	E	1
C1016	Cornell	CAAGCCAATT	C3K9YACXX	2	E	1
C1016	Cornell	CTCGCAA	C3K9YACXX	2	E	1
C1016	Cornell	TATTCGCAT	C3K9YACXX	2	E	1
C1017	Cornell	ATAGAT	C3K9YACXX	2	F	1
C1017	Cornell	CAATCAT	C3K9YACXX	2	F	1
C1017	Cornell	GTCTTACT	C3K9YACXX	2	F	1
C1017	Cornell	TGGACACT	C3K9YACXX	2	F	1
C1018	Cornell	ACATCACCG	C3K9YACXX	2	G	1
C1018	Cornell	CCGAACA	C3K9YACXX	2	G	1
C1018	Cornell	TGTCAAT	C3K9YACXX	2	G	1
C1018	Cornell	TTGCACCAG	C3K9YACXX	2	G	1
C1019	Cornell	GGAAGACAT	C3K9YACXX	2	H	1
C1019	Cornell	GGAGG	C3K9YACXX	2	H	1
C1019	Cornell	TCCTGCT	C3K9YACXX	2	H	1
C1019	Cornell	TTGCGCT	C3K9YACXX	2	H	1
C102	Cornell	AATAACCAA	C3K9YACXX	6	F	7
C102	Cornell	ATCAA	C3K9YACXX	6	F	7
C102	Cornell	GCGTGCCAGA	C3K9YACXX	6	F	7
C102	Cornell	GTGCG	C3K9YACXX	6	F	7
C1020	Cornell	CGCAGACACT	C3K9YACXX	2	A	2
C1020	Cornell	GAACTT	C3K9YACXX	2	A	2
C1020	Cornell	GCGCTT	C3K9YACXX	2	A	2
C1020	Cornell	GGCTTA	C3K9YACXX	2	A	2
C1021	Cornell	GGAAGACAT	C3K9YACXX	5	H	1
C1021	Cornell	GGAGG	C3K9YACXX	5	H	1
C1021	Cornell	TCCTGCT	C3K9YACXX	5	H	1
C1021	Cornell	TTGCGCT	C3K9YACXX	5	H	1
C103	Cornell	CTTGA	C3K9YACXX	8	G	5
C103	Cornell	GCGGA	C3K9YACXX	8	G	5
C103	Cornell	GTAGGCA	C3K9YACXX	8	G	5
C103	Cornell	GTCACGA	C3K9YACXX	8	G	5
C104	Cornell	AATGAACGA	C3K9YACXX	6	G	7
C104	Cornell	CCGAT	C3K9YACXX	6	G	7
C104	Cornell	TCAACACT	C3K9YACXX	6	G	7
C104	Cornell	TTACACA	C3K9YACXX	6	G	7
C105	Cornell	CAGAA	C3K9YACXX	6	H	7
C105	Cornell	CCGTCACAGT	C3K9YACXX	6	H	7
C105	Cornell	CGTCGCCACT	C3K9YACXX	6	H	7
C105	Cornell	TCCTCCA	C3K9YACXX	6	H	7
C106	Cornell	ACACG	C3K9YACXX	6	A	8
C106	Cornell	ATGGCAA	C3K9YACXX	6	A	8
C106	Cornell	CTGTGT	C3K9YACXX	6	A	8
C106	Cornell	TGTGTGAT	C3K9YACXX	6	A	8
C107	Cornell	CGCAAGA	C3K9YACXX	6	B	8
C107	Cornell	CGCGCCG	C3K9YACXX	6	B	8
C107	Cornell	GAAGCA	C3K9YACXX	6	B	8
C107	Cornell	GCTAT	C3K9YACXX	6	B	8
C108	Cornell	AACGTGCCT	C3K9YACXX	6	C	8
C108	Cornell	ACACAACA	C3K9YACXX	6	C	8
C108	Cornell	CAGAGACATT	C3K9YACXX	6	C	8
C108	Cornell	CTAACA	C3K9YACXX	6	C	8
C109	Cornell	ACTGG	C3K9YACXX	6	D	8
C109	Cornell	ATATT	C3K9YACXX	6	D	8
C109	Cornell	CCTCG	C3K9YACXX	6	D	8
C109	Cornell	GGCCTG	C3K9YACXX	6	D	8
C11	Cornell	GAGGTCCT	C3K9YACXX	3	A	4
C11	Cornell	GCCTACCT	C3K9YACXX	3	A	4
C11	Cornell	TGTCTCCT	C3K9YACXX	3	A	4
C11	Cornell	TTATCCAT	C3K9YACXX	3	A	4
C110	Cornell	CTCAT	C3K9YACXX	6	E	8
C110	Cornell	GCTCTGCGA	C3K9YACXX	6	E	8
C110	Cornell	GTCTCAACG	C3K9YACXX	6	E	8
C110	Cornell	TGACGT	C3K9YACXX	6	E	8
C111	Cornell	CAATTGCT	C3K9YACXX	7	H	12
C111	Cornell	CACGAG	C3K9YACXX	7	H	12
C111	Cornell	CGTTCA	C3K9YACXX	7	H	12
C111	Cornell	GTACGGACG	C3K9YACXX	7	H	12
C112	Cornell	ATGGTGA	C3K9YACXX	8	D	5
C112	Cornell	CTCGCGG	C3K9YACXX	8	D	5
C112	Cornell	TCGCG	C3K9YACXX	8	D	5
C112	Cornell	TGTGACAAGA	C3K9YACXX	8	D	5
C113	Cornell	ACGGTACT	C3K9YACXX	6	F	8
C113	Cornell	ACTGAG	C3K9YACXX	6	F	8
C113	Cornell	CCGCA	C3K9YACXX	6	F	8
C113	Cornell	GGACCGCAA	C3K9YACXX	6	F	8
C114	Cornell	GCACT	C3K9YACXX	6	G	8
C114	Cornell	GCGCACT	C3K9YACXX	6	G	8
C114	Cornell	GCGCCG	C3K9YACXX	6	G	8
C114	Cornell	TCGTGACAGT	C3K9YACXX	6	G	8
C115	Cornell	AATTG	C3K9YACXX	6	H	8
C115	Cornell	CAAGT	C3K9YACXX	6	H	8
C115	Cornell	CAGGCACAGA	C3K9YACXX	6	H	8
C115	Cornell	GGTAAGCA	C3K9YACXX	6	H	8
C116	Cornell	GAGGTCCT	C3K9YACXX	8	A	4
C116	Cornell	GCCTACCT	C3K9YACXX	8	A	4
C116	Cornell	TGTCTCCT	C3K9YACXX	8	A	4
C116	Cornell	TTATCCAT	C3K9YACXX	8	A	4
C117	Cornell	AATCGGAGG	C3K9YACXX	6	A	9
C117	Cornell	CCTGAGAA	C3K9YACXX	6	A	9
C117	Cornell	TCCGAG	C3K9YACXX	6	A	9
C117	Cornell	TCCGT	C3K9YACXX	6	A	9
C118	Cornell	TAGATGA	C3K9YACXX	6	B	9
C118	Cornell	TATAAGCAG	C3K9YACXX	6	B	9
C118	Cornell	TGGAGCCT	C3K9YACXX	6	B	9
C118	Cornell	TTCAAGCAT	C3K9YACXX	6	B	9
C119	Cornell	CCATAGA	C3K9YACXX	8	E	2
C119	Cornell	CGCGT	C3K9YACXX	8	E	2
C119	Cornell	GAATT	C3K9YACXX	8	E	2
C119	Cornell	GGTATA	C3K9YACXX	8	E	2
C12	Cornell	AACAGACATT	C3K9YACXX	3	B	4
C12	Cornell	CACCA	C3K9YACXX	3	B	4
C12	Cornell	GGATTG	C3K9YACXX	3	B	4
C12	Cornell	TAGCTAT	C3K9YACXX	3	B	4
C120	Cornell	ATTCA	C3K9YACXX	6	C	9
C120	Cornell	GAGAT	C3K9YACXX	6	C	9
C120	Cornell	GATGGCCAT	C3K9YACXX	6	C	9
C120	Cornell	TGGCCAG	C3K9YACXX	6	C	9
C121	Cornell	AATCT	C3K9YACXX	6	D	9
C121	Cornell	ACATGCCAG	C3K9YACXX	6	D	9
C121	Cornell	GCACGAT	C3K9YACXX	6	D	9
C121	Cornell	TGCAA	C3K9YACXX	6	D	9
C122	Cornell	AACGG	C3K9YACXX	6	E	9
C122	Cornell	CAGACCAAGT	C3K9YACXX	6	E	9
C122	Cornell	TGCCTA	C3K9YACXX	6	E	9
C122	Cornell	TTGCTG	C3K9YACXX	6	E	9
C123	Cornell	AAGGCCAACT	C3K9YACXX	6	F	9
C123	Cornell	CGCAACCAGT	C3K9YACXX	6	F	9
C123	Cornell	GAGACG	C3K9YACXX	6	F	9
C123	Cornell	TGACCG	C3K9YACXX	6	F	9
C124	Cornell	ACTCCACG	C3K9YACXX	6	G	9
C124	Cornell	CACGGCCT	C3K9YACXX	6	G	9
C124	Cornell	CTTATCA	C3K9YACXX	6	G	9
C124	Cornell	TCACTG	C3K9YACXX	6	G	9
C125	Cornell	ACAGT	C3K9YACXX	6	H	9
C125	Cornell	ACCTG	C3K9YACXX	6	H	9
C125	Cornell	CCGTACCACT	C3K9YACXX	6	H	9
C125	Cornell	GGTTG	C3K9YACXX	6	H	9
C126	Cornell	AACTGAAG	C3K9YACXX	8	C	1
C126	Cornell	ATCTCGT	C3K9YACXX	8	C	1
C126	Cornell	CCAGGCAACA	C3K9YACXX	8	C	1
C126	Cornell	GAAGTG	C3K9YACXX	8	C	1
C127	Cornell	CCACAG	C3K9YACXX	6	A	10
C127	Cornell	GGAGTCAAG	C3K9YACXX	6	A	10
C127	Cornell	GTAACG	C3K9YACXX	6	A	10
C127	Cornell	TTCTCA	C3K9YACXX	6	A	10
C128	Cornell	ACGATCCG	C3K9YACXX	6	B	10
C128	Cornell	CTGCCGT	C3K9YACXX	6	B	10
C128	Cornell	TCCTCACAT	C3K9YACXX	6	B	10
C128	Cornell	TGAAT	C3K9YACXX	6	B	10
C129	Cornell	CACAACAAGT	C3K9YACXX	6	C	10
C129	Cornell	CATAT	C3K9YACXX	6	C	10
C129	Cornell	TCGTA	C3K9YACXX	6	C	10
C129	Cornell	TTCCA	C3K9YACXX	6	C	10
C13	Cornell	ACCAGGA	C3K9YACXX	3	A	6
C13	Cornell	CGCCTCAT	C3K9YACXX	3	A	6
C13	Cornell	CTGTTG	C3K9YACXX	3	A	6
C13	Cornell	GGCCTCG	C3K9YACXX	3	A	6
C130	Cornell	ATCTGCAACA	C3K9YACXX	8	E	3
C130	Cornell	GTAAG	C3K9YACXX	8	E	3
C130	Cornell	TCGGCG	C3K9YACXX	8	E	3
C130	Cornell	TTCGTT	C3K9YACXX	8	E	3
C131	Cornell	GAGCGCT	C3K9YACXX	6	D	10
C131	Cornell	GTATTGACT	C3K9YACXX	6	D	10
C131	Cornell	GTGACACAT	C3K9YACXX	6	D	10
C131	Cornell	GTTGGAAG	C3K9YACXX	6	D	10
C132	Cornell	CAGGTAA	C3K9YACXX	6	E	10
C132	Cornell	GCGCGAG	C3K9YACXX	6	E	10
C132	Cornell	TAATTAA	C3K9YACXX	6	E	10
C132	Cornell	TATGT	C3K9YACXX	6	E	10
C133	Cornell	GGAAGACAT	C3K9YACXX	8	H	1
C133	Cornell	GGAGG	C3K9YACXX	8	H	1
C133	Cornell	TCCTGCT	C3K9YACXX	8	H	1
C133	Cornell	TTGCGCT	C3K9YACXX	8	H	1
C134	Cornell	CAGTGCCATT	C3K9YACXX	6	F	10
C134	Cornell	CTCGTGT	C3K9YACXX	6	F	10
C134	Cornell	GCTCA	C3K9YACXX	6	F	10
C134	Cornell	TGTGAGG	C3K9YACXX	6	F	10
C135	Cornell	AAGGA	C3K9YACXX	8	F	3
C135	Cornell	ATATAA	C3K9YACXX	8	F	3
C135	Cornell	TGATCGCT	C3K9YACXX	8	F	3
C135	Cornell	TGGCT	C3K9YACXX	8	F	3
C136	Cornell	ACAACCAACT	C3K9YACXX	6	G	10
C136	Cornell	ACGATA	C3K9YACXX	6	G	10
C136	Cornell	TAGGTG	C3K9YACXX	6	G	10
C136	Cornell	TGTTGACG	C3K9YACXX	6	G	10
C137	Cornell	CAGTAA	C3K9YACXX	6	H	10
C137	Cornell	CCTTA	C3K9YACXX	6	H	10
C137	Cornell	TACCT	C3K9YACXX	6	H	10
C137	Cornell	TGCAGA	C3K9YACXX	6	H	10
C138	Cornell	CATCTGCCG	C3K9YACXX	6	A	11
C138	Cornell	CCAGGA	C3K9YACXX	6	A	11
C138	Cornell	CGCATG	C3K9YACXX	6	A	11
C138	Cornell	GGAGAGCAT	C3K9YACXX	6	A	11
C139	Cornell	ATGTG	C3K9YACXX	6	B	11
C139	Cornell	CCATG	C3K9YACXX	6	B	11
C139	Cornell	GGACAG	C3K9YACXX	6	B	11
C139	Cornell	GGATGA	C3K9YACXX	6	B	11
C14	Cornell	ATGTG	C3K9YACXX	2	B	11
C14	Cornell	CCATG	C3K9YACXX	2	B	11
C14	Cornell	GGACAG	C3K9YACXX	2	B	11
C14	Cornell	GGATGA	C3K9YACXX	2	B	11
C140	Cornell	ACAGAAT	C3K9YACXX	6	C	11
C140	Cornell	ACGTT	C3K9YACXX	6	C	11
C140	Cornell	ATCTGT	C3K9YACXX	6	C	11
C140	Cornell	CGCTCACACA	C3K9YACXX	6	C	11
C141	Cornell	AAGACGCT	C3K9YACXX	6	D	11
C141	Cornell	ATACTGAG	C3K9YACXX	6	D	11
C141	Cornell	GCTGAA	C3K9YACXX	6	D	11
C141	Cornell	TGTTACG	C3K9YACXX	6	D	11
C142	Cornell	CTCCAA	C3K9YACXX	6	E	11
C142	Cornell	GAATGCAATA	C3K9YACXX	6	E	11
C142	Cornell	GATTGGAAGA	C3K9YACXX	6	E	11
C142	Cornell	GGATCACAGA	C3K9YACXX	6	E	11
C143	Cornell	CATACGCG	C3K9YACXX	8	F	2
C143	Cornell	GGCACGCAT	C3K9YACXX	8	F	2
C143	Cornell	TCTTGG	C3K9YACXX	8	F	2
C143	Cornell	TTGAA	C3K9YACXX	8	F	2
C144	Cornell	AACGACCACA	C3K9YACXX	8	H	5
C144	Cornell	ATGATACG	C3K9YACXX	8	H	5
C144	Cornell	GCGTCCT	C3K9YACXX	8	H	5
C144	Cornell	TGTATG	C3K9YACXX	8	H	5
C145	Cornell	AATAAGAGT	C3K9YACXX	6	F	11
C145	Cornell	TAGCAG	C3K9YACXX	6	F	11
C145	Cornell	TATTAGAA	C3K9YACXX	6	F	11
C145	Cornell	TTAGGA	C3K9YACXX	6	F	11
C146	Cornell	ATCCG	C3K9YACXX	6	G	11
C146	Cornell	CCAAGACAGT	C3K9YACXX	6	G	11
C146	Cornell	GAGCAA	C3K9YACXX	6	G	11
C146	Cornell	GTTAA	C3K9YACXX	6	G	11
C147	Cornell	ACAACT	C3K9YACXX	8	E	4
C147	Cornell	CGGCGGCCT	C3K9YACXX	8	E	4
C147	Cornell	CGTCTG	C3K9YACXX	8	E	4
C147	Cornell	TGTACCAG	C3K9YACXX	8	E	4
C148	Cornell	CATTGA	C3K9YACXX	6	H	11
C148	Cornell	CGGTG	C3K9YACXX	6	H	11
C148	Cornell	CTTAG	C3K9YACXX	6	H	11
C148	Cornell	CTTCCGCAA	C3K9YACXX	6	H	11
C149	Cornell	GCCTT	C3K9YACXX	6	A	12
C149	Cornell	TACAAG	C3K9YACXX	6	A	12
C149	Cornell	TCATT	C3K9YACXX	6	A	12
C149	Cornell	TTATTACAT	C3K9YACXX	6	A	12
C15	Cornell	ACAGAAT	C3K9YACXX	2	C	11
C15	Cornell	ACGTT	C3K9YACXX	2	C	11
C15	Cornell	ATCTGT	C3K9YACXX	2	C	11
C15	Cornell	CGCTCACACA	C3K9YACXX	2	C	11
C150	Cornell	CACACGA	C3K9YACXX	6	B	12
C150	Cornell	GAATAGA	C3K9YACXX	6	B	12
C150	Cornell	GCCAACAAGA	C3K9YACXX	6	B	12
C150	Cornell	TTCAGCCAGT	C3K9YACXX	6	B	12
C151	Cornell	ATTCCAA	C3K9YACXX	8	C	2
C151	Cornell	GAGCGACAT	C3K9YACXX	8	C	2
C151	Cornell	TGGATA	C3K9YACXX	8	C	2
C151	Cornell	TTCACG	C3K9YACXX	8	C	2
C152	Cornell	GGATGCCT	C3K9YACXX	6	C	12
C152	Cornell	TGAAGCAACT	C3K9YACXX	6	C	12
C152	Cornell	TGCCGCAT	C3K9YACXX	6	C	12
C152	Cornell	TTCTG	C3K9YACXX	6	C	12
C153	Cornell	ACAACGCAT	C3K9YACXX	6	D	12
C153	Cornell	ACCTAA	C3K9YACXX	6	D	12
C153	Cornell	CGTGTCA	C3K9YACXX	6	D	12
C153	Cornell	GTTCT	C3K9YACXX	6	D	12
C154	Cornell	CAACCACACA	C3K9YACXX	6	E	12
C154	Cornell	GCGTAG	C3K9YACXX	6	E	12
C154	Cornell	GGCGGACGA	C3K9YACXX	6	E	12
C154	Cornell	TCTAACAAGT	C3K9YACXX	6	E	12
C155	Cornell	ATCGTACGT	C3K9YACXX	6	F	12
C155	Cornell	CGTAGCAACA	C3K9YACXX	6	F	12
C155	Cornell	GAGTG	C3K9YACXX	6	F	12
C155	Cornell	GCTCCGA	C3K9YACXX	6	F	12
C156	Cornell	AAGCAGA	C3K9YACXX	6	G	12
C156	Cornell	AATGTA	C3K9YACXX	6	G	12
C156	Cornell	GGCGACA	C3K9YACXX	6	G	12
C156	Cornell	TCAGAGAT	C3K9YACXX	6	G	12
C157	Cornell	CAATTGCT	C3K9YACXX	6	H	12
C157	Cornell	CACGAG	C3K9YACXX	6	H	12
C157	Cornell	CGTTCA	C3K9YACXX	6	H	12
C157	Cornell	GTACGGACG	C3K9YACXX	6	H	12
C158	Cornell	AACCTA	C3K9YACXX	7	A	1
C158	Cornell	CATCACAAG	C3K9YACXX	7	A	1
C158	Cornell	CTCTCCAG	C3K9YACXX	7	A	1
C158	Cornell	TGACGCCA	C3K9YACXX	7	A	1
C159	Cornell	CAGATA	C3K9YACXX	7	B	1
C159	Cornell	GATCAT	C3K9YACXX	7	B	1
C159	Cornell	TAATTG	C3K9YACXX	7	B	1
C159	Cornell	TCCAG	C3K9YACXX	7	B	1
C16	Cornell	AAGACGCT	C3K9YACXX	2	D	11
C16	Cornell	ATACTGAG	C3K9YACXX	2	D	11
C16	Cornell	GCTGAA	C3K9YACXX	2	D	11
C16	Cornell	TGTTACG	C3K9YACXX	2	D	11
C160	Cornell	AATTAG	C3K9YACXX	8	C	4
C160	Cornell	CAGCGCAAGA	C3K9YACXX	8	C	4
C160	Cornell	GACGTGA	C3K9YACXX	8	C	4
C160	Cornell	TCTCT	C3K9YACXX	8	C	4
C161	Cornell	AACTT	C3K9YACXX	8	A	5
C161	Cornell	CATGG	C3K9YACXX	8	A	5
C161	Cornell	GTGCTACATT	C3K9YACXX	8	A	5
C161	Cornell	TGCTT	C3K9YACXX	8	A	5
C162	Cornell	AACTGAAG	C3K9YACXX	7	C	1
C162	Cornell	ATCTCGT	C3K9YACXX	7	C	1
C162	Cornell	CCAGGCAACA	C3K9YACXX	7	C	1
C162	Cornell	GAAGTG	C3K9YACXX	7	C	1
C163	Cornell	GACAACT	C3K9YACXX	7	D	1
C163	Cornell	GATTCA	C3K9YACXX	7	D	1
C163	Cornell	TAGCGGAT	C3K9YACXX	7	D	1
C163	Cornell	TGATAAT	C3K9YACXX	7	D	1
C164	Cornell	ATCCTG	C3K9YACXX	7	E	1
C164	Cornell	CAAGCCAATT	C3K9YACXX	7	E	1
C164	Cornell	CTCGCAA	C3K9YACXX	7	E	1
C164	Cornell	TATTCGCAT	C3K9YACXX	7	E	1
C165	Cornell	ATAGAT	C3K9YACXX	7	F	1
C165	Cornell	CAATCAT	C3K9YACXX	7	F	1
C165	Cornell	GTCTTACT	C3K9YACXX	7	F	1
C165	Cornell	TGGACACT	C3K9YACXX	7	F	1
C166	Cornell	ACATCACCG	C3K9YACXX	7	G	1
C166	Cornell	CCGAACA	C3K9YACXX	7	G	1
C166	Cornell	TGTCAAT	C3K9YACXX	7	G	1
C166	Cornell	TTGCACCAG	C3K9YACXX	7	G	1
C167	Cornell	GGAAGACAT	C3K9YACXX	7	H	1
C167	Cornell	GGAGG	C3K9YACXX	7	H	1
C167	Cornell	TCCTGCT	C3K9YACXX	7	H	1
C167	Cornell	TTGCGCT	C3K9YACXX	7	H	1
C168	Cornell	CGCAGACACT	C3K9YACXX	7	A	2
C168	Cornell	GAACTT	C3K9YACXX	7	A	2
C168	Cornell	GCGCTT	C3K9YACXX	7	A	2
C168	Cornell	GGCTTA	C3K9YACXX	7	A	2
C169	Cornell	AACGCACATT	C3K9YACXX	7	B	2
C169	Cornell	ATGCT	C3K9YACXX	7	B	2
C169	Cornell	CGCCG	C3K9YACXX	7	B	2
C169	Cornell	TGTGGA	C3K9YACXX	7	B	2
C17	Cornell	CCACTCA	C3K9YACXX	3	B	6
C17	Cornell	CTTATG	C3K9YACXX	3	B	6
C17	Cornell	GCGCAGAA	C3K9YACXX	3	B	6
C17	Cornell	TCAGTAAT	C3K9YACXX	3	B	6
C170	Cornell	ATTCCAA	C3K9YACXX	7	C	2
C170	Cornell	GAGCGACAT	C3K9YACXX	7	C	2
C170	Cornell	TGGATA	C3K9YACXX	7	C	2
C170	Cornell	TTCACG	C3K9YACXX	7	C	2
C171	Cornell	AAGCG	C3K9YACXX	7	D	2
C171	Cornell	ATAGCGT	C3K9YACXX	7	D	2
C171	Cornell	CCTTGCCATT	C3K9YACXX	7	D	2
C171	Cornell	GACACACT	C3K9YACXX	7	D	2
C172	Cornell	CCATAGA	C3K9YACXX	7	E	2
C172	Cornell	CGCGT	C3K9YACXX	7	E	2
C172	Cornell	GAATT	C3K9YACXX	7	E	2
C172	Cornell	GGTATA	C3K9YACXX	7	E	2
C173	Cornell	CATACGCG	C3K9YACXX	7	F	2
C173	Cornell	GGCACGCAT	C3K9YACXX	7	F	2
C173	Cornell	TCTTGG	C3K9YACXX	7	F	2
C173	Cornell	TTGAA	C3K9YACXX	7	F	2
C174	Cornell	CTATCACT	C3K9YACXX	7	G	2
C174	Cornell	CTCGG	C3K9YACXX	7	G	2
C174	Cornell	GGTGT	C3K9YACXX	7	G	2
C174	Cornell	GTGTT	C3K9YACXX	7	G	2
C175	Cornell	ATTAACAATT	C3K9YACXX	7	H	2
C175	Cornell	CTGAACCA	C3K9YACXX	7	H	2
C175	Cornell	CTTGGCAG	C3K9YACXX	7	H	2
C175	Cornell	GGATA	C3K9YACXX	7	H	2
C176	Cornell	ATAAGG	C3K9YACXX	7	A	3
C176	Cornell	CAATA	C3K9YACXX	7	A	3
C176	Cornell	CTAAGCA	C3K9YACXX	7	A	3
C176	Cornell	TCTCCGT	C3K9YACXX	7	A	3
C177	Cornell	ATCCTG	C3K9YACXX	8	E	1
C177	Cornell	CAAGCCAATT	C3K9YACXX	8	E	1
C177	Cornell	CTCGCAA	C3K9YACXX	8	E	1
C177	Cornell	TATTCGCAT	C3K9YACXX	8	E	1
C178	Cornell	ATTAT	C3K9YACXX	7	B	3
C178	Cornell	GGCCA	C3K9YACXX	7	B	3
C178	Cornell	TAGTCCAT	C3K9YACXX	7	B	3
C178	Cornell	TGTACA	C3K9YACXX	7	B	3
C179	Cornell	ATCTGACT	C3K9YACXX	8	F	5
C179	Cornell	ATGAGCAA	C3K9YACXX	8	F	5
C179	Cornell	GTTACA	C3K9YACXX	8	F	5
C179	Cornell	TGTTAGCT	C3K9YACXX	8	F	5
C18	Cornell	CTAACGAAT	C3K9YACXX	3	C	6
C18	Cornell	TAGAG	C3K9YACXX	3	C	6
C18	Cornell	TCACA	C3K9YACXX	3	C	6
C18	Cornell	TCACGGAAG	C3K9YACXX	3	C	6
C180	Cornell	CTATCACT	C3K9YACXX	8	G	2
C180	Cornell	CTCGG	C3K9YACXX	8	G	2
C180	Cornell	GGTGT	C3K9YACXX	8	G	2
C180	Cornell	GTGTT	C3K9YACXX	8	G	2
C181	Cornell	CTAACGAAT	C3K9YACXX	8	C	6
C181	Cornell	TAGAG	C3K9YACXX	8	C	6
C181	Cornell	TCACA	C3K9YACXX	8	C	6
C181	Cornell	TCACGGAAG	C3K9YACXX	8	C	6
C182	Cornell	AACAGCACT	C3K9YACXX	7	C	3
C182	Cornell	AAGCAACT	C3K9YACXX	7	C	3
C182	Cornell	CGTGACCT	C3K9YACXX	7	C	3
C182	Cornell	GCGCTCA	C3K9YACXX	7	C	3
C183	Cornell	ACCGA	C3K9YACXX	7	D	3
C183	Cornell	ACTGCGAT	C3K9YACXX	7	D	3
C183	Cornell	ATAGACCG	C3K9YACXX	7	D	3
C183	Cornell	CTTCAGA	C3K9YACXX	7	D	3
C184	Cornell	ATCTGCAACA	C3K9YACXX	7	E	3
C184	Cornell	GTAAG	C3K9YACXX	7	E	3
C184	Cornell	TCGGCG	C3K9YACXX	7	E	3
C184	Cornell	TTCGTT	C3K9YACXX	7	E	3
C185	Cornell	ACATCACCG	C3K9YACXX	8	G	1
C185	Cornell	CCGAACA	C3K9YACXX	8	G	1
C185	Cornell	TGTCAAT	C3K9YACXX	8	G	1
C185	Cornell	TTGCACCAG	C3K9YACXX	8	G	1
C186	Cornell	AAGGA	C3K9YACXX	7	F	3
C186	Cornell	ATATAA	C3K9YACXX	7	F	3
C186	Cornell	TGATCGCT	C3K9YACXX	7	F	3
C186	Cornell	TGGCT	C3K9YACXX	7	F	3
C187	Cornell	GATTA	C3K9YACXX	7	G	3
C187	Cornell	TGCGG	C3K9YACXX	7	G	3
C187	Cornell	TGGCAACAGA	C3K9YACXX	7	G	3
C187	Cornell	TTACT	C3K9YACXX	7	G	3
C188	Cornell	ACTAA	C3K9YACXX	7	H	3
C188	Cornell	CCTTCG	C3K9YACXX	7	H	3
C188	Cornell	CTCGTCG	C3K9YACXX	7	H	3
C188	Cornell	GTAGA	C3K9YACXX	7	H	3
C189	Cornell	GAGGTCCT	C3K9YACXX	7	A	4
C189	Cornell	GCCTACCT	C3K9YACXX	7	A	4
C189	Cornell	TGTCTCCT	C3K9YACXX	7	A	4
C189	Cornell	TTATCCAT	C3K9YACXX	7	A	4
C19	Cornell	CTCCAA	C3K9YACXX	2	E	11
C19	Cornell	GAATGCAATA	C3K9YACXX	2	E	11
C19	Cornell	GATTGGAAGA	C3K9YACXX	2	E	11
C19	Cornell	GGATCACAGA	C3K9YACXX	2	E	11
C190	Cornell	AACAGACATT	C3K9YACXX	7	B	4
C190	Cornell	CACCA	C3K9YACXX	7	B	4
C190	Cornell	GGATTG	C3K9YACXX	7	B	4
C190	Cornell	TAGCTAT	C3K9YACXX	7	B	4
C191	Cornell	AATTAG	C3K9YACXX	7	C	4
C191	Cornell	CAGCGCAAGA	C3K9YACXX	7	C	4
C191	Cornell	GACGTGA	C3K9YACXX	7	C	4
C191	Cornell	TCTCT	C3K9YACXX	7	C	4
C192	Cornell	CGTTGGT	C3K9YACXX	7	D	4
C192	Cornell	GACGGCA	C3K9YACXX	7	D	4
C192	Cornell	GCTCGCCAT	C3K9YACXX	7	D	4
C192	Cornell	GGAACGA	C3K9YACXX	7	D	4
C193	Cornell	ACAACT	C3K9YACXX	7	E	4
C193	Cornell	CGGCGGCCT	C3K9YACXX	7	E	4
C193	Cornell	CGTCTG	C3K9YACXX	7	E	4
C193	Cornell	TGTACCAG	C3K9YACXX	7	E	4
C194	Cornell	ACTGCT	C3K9YACXX	7	F	4
C194	Cornell	CAGCT	C3K9YACXX	7	F	4
C194	Cornell	TCTGA	C3K9YACXX	7	F	4
C194	Cornell	TGTACGCA	C3K9YACXX	7	F	4
C195	Cornell	ATCTTA	C3K9YACXX	7	G	4
C195	Cornell	CCGTTCA	C3K9YACXX	7	G	4
C195	Cornell	CGTGGACAGT	C3K9YACXX	7	G	4
C195	Cornell	TTGGCGCT	C3K9YACXX	7	G	4
C196	Cornell	GCGAG	C3K9YACXX	7	H	4
C196	Cornell	GTTCACA	C3K9YACXX	7	H	4
C196	Cornell	TGGCACAGA	C3K9YACXX	7	H	4
C196	Cornell	TGTATACAG	C3K9YACXX	7	H	4
C197	Cornell	AACTT	C3K9YACXX	7	A	5
C197	Cornell	CATGG	C3K9YACXX	7	A	5
C197	Cornell	GTGCTACATT	C3K9YACXX	7	A	5
C197	Cornell	TGCTT	C3K9YACXX	7	A	5
C198	Cornell	ACGACACA	C3K9YACXX	7	B	5
C198	Cornell	ACTACAAT	C3K9YACXX	7	B	5
C198	Cornell	GAGTCACAAT	C3K9YACXX	7	B	5
C198	Cornell	GCAAGCCAT	C3K9YACXX	7	B	5
C199	Cornell	CGCACCAATT	C3K9YACXX	7	C	5
C199	Cornell	CGGTTGCAT	C3K9YACXX	7	C	5
C199	Cornell	CTACA	C3K9YACXX	7	C	5
C199	Cornell	GACTAACT	C3K9YACXX	7	C	5
C2	Cornell	ATGGTGA	C3K9YACXX	3	D	5
C2	Cornell	CTCGCGG	C3K9YACXX	3	D	5
C2	Cornell	TCGCG	C3K9YACXX	3	D	5
C2	Cornell	TGTGACAAGA	C3K9YACXX	3	D	5
C20	Cornell	AATAAGAGT	C3K9YACXX	2	F	11
C20	Cornell	TAGCAG	C3K9YACXX	2	F	11
C20	Cornell	TATTAGAA	C3K9YACXX	2	F	11
C20	Cornell	TTAGGA	C3K9YACXX	2	F	11
C200	Cornell	ATGGTGA	C3K9YACXX	7	D	5
C200	Cornell	CTCGCGG	C3K9YACXX	7	D	5
C200	Cornell	TCGCG	C3K9YACXX	7	D	5
C200	Cornell	TGTGACAAGA	C3K9YACXX	7	D	5
C201	Cornell	AACTGG	C3K9YACXX	7	E	5
C201	Cornell	GTCCTGCCA	C3K9YACXX	7	E	5
C201	Cornell	TAGTT	C3K9YACXX	7	E	5
C201	Cornell	TATTGCAG	C3K9YACXX	7	E	5
C202	Cornell	ATCTGACT	C3K9YACXX	7	F	5
C202	Cornell	ATGAGCAA	C3K9YACXX	7	F	5
C202	Cornell	GTTACA	C3K9YACXX	7	F	5
C202	Cornell	TGTTAGCT	C3K9YACXX	7	F	5
C203	Cornell	CTTGA	C3K9YACXX	7	G	5
C203	Cornell	GCGGA	C3K9YACXX	7	G	5
C203	Cornell	GTAGGCA	C3K9YACXX	7	G	5
C203	Cornell	GTCACGA	C3K9YACXX	7	G	5
C204	Cornell	AACGACCACA	C3K9YACXX	7	H	5
C204	Cornell	ATGATACG	C3K9YACXX	7	H	5
C204	Cornell	GCGTCCT	C3K9YACXX	7	H	5
C204	Cornell	TGTATG	C3K9YACXX	7	H	5
C205	Cornell	CAGATA	C3K9YACXX	8	B	1
C205	Cornell	GATCAT	C3K9YACXX	8	B	1
C205	Cornell	TAATTG	C3K9YACXX	8	B	1
C205	Cornell	TCCAG	C3K9YACXX	8	B	1
C206	Cornell	ACCAGGA	C3K9YACXX	7	A	6
C206	Cornell	CGCCTCAT	C3K9YACXX	7	A	6
C206	Cornell	CTGTTG	C3K9YACXX	7	A	6
C206	Cornell	GGCCTCG	C3K9YACXX	7	A	6
C207	Cornell	CCACTCA	C3K9YACXX	7	B	6
C207	Cornell	CTTATG	C3K9YACXX	7	B	6
C207	Cornell	GCGCAGAA	C3K9YACXX	7	B	6
C207	Cornell	TCAGTAAT	C3K9YACXX	7	B	6
C208	Cornell	CTAACGAAT	C3K9YACXX	7	C	6
C208	Cornell	TAGAG	C3K9YACXX	7	C	6
C208	Cornell	TCACA	C3K9YACXX	7	C	6
C208	Cornell	TCACGGAAG	C3K9YACXX	7	C	6
C209	Cornell	CGTCA	C3K9YACXX	7	D	6
C209	Cornell	GGCAT	C3K9YACXX	7	D	6
C209	Cornell	GTCGT	C3K9YACXX	7	D	6
C209	Cornell	TATCA	C3K9YACXX	7	D	6
C21	Cornell	ATCCG	C3K9YACXX	2	G	11
C21	Cornell	CCAAGACAGT	C3K9YACXX	2	G	11
C21	Cornell	GAGCAA	C3K9YACXX	2	G	11
C21	Cornell	GTTAA	C3K9YACXX	2	G	11
C210	Cornell	ACGCTAA	C3K9YACXX	7	E	6
C210	Cornell	CCGACG	C3K9YACXX	7	E	6
C210	Cornell	TAGCCAA	C3K9YACXX	7	E	6
C210	Cornell	TGTAG	C3K9YACXX	7	E	6
C211	Cornell	ATAGG	C3K9YACXX	7	F	6
C211	Cornell	ATATCGCCA	C3K9YACXX	7	F	6
C211	Cornell	TGGTCAAG	C3K9YACXX	7	F	6
C211	Cornell	TTAGAG	C3K9YACXX	7	F	6
C212	Cornell	AATGGCA	C3K9YACXX	8	G	6
C212	Cornell	ACCAAG	C3K9YACXX	8	G	6
C212	Cornell	CCTGCCA	C3K9YACXX	8	G	6
C212	Cornell	CTCTA	C3K9YACXX	8	G	6
C213	Cornell	AATGGCA	C3K9YACXX	7	G	6
C213	Cornell	ACCAAG	C3K9YACXX	7	G	6
C213	Cornell	CCTGCCA	C3K9YACXX	7	G	6
C213	Cornell	CTCTA	C3K9YACXX	7	G	6
C214	Cornell	ATGTACCG	C3K9YACXX	7	H	6
C214	Cornell	CCATCCAA	C3K9YACXX	7	H	6
C214	Cornell	GGTATGAAT	C3K9YACXX	7	H	6
C214	Cornell	GGTGCACATT	C3K9YACXX	7	H	6
C215	Cornell	CTCTCGCAT	C3K9YACXX	7	A	7
C215	Cornell	GTTCGGT	C3K9YACXX	7	A	7
C215	Cornell	TAAGACA	C3K9YACXX	7	A	7
C215	Cornell	TTGGAA	C3K9YACXX	7	A	7
C216	Cornell	CAGAGGT	C3K9YACXX	7	B	7
C216	Cornell	GCCGCAAT	C3K9YACXX	7	B	7
C216	Cornell	GTCATG	C3K9YACXX	7	B	7
C216	Cornell	TGAGA	C3K9YACXX	7	B	7
C217	Cornell	AATGCAG	C3K9YACXX	7	C	7
C217	Cornell	CATAAG	C3K9YACXX	7	C	7
C217	Cornell	GCGTACAAT	C3K9YACXX	7	C	7
C217	Cornell	TCGTCA	C3K9YACXX	7	C	7
C218	Cornell	ACGCGCG	C3K9YACXX	7	D	7
C218	Cornell	CCGTGA	C3K9YACXX	7	D	7
C218	Cornell	CTTGTAT	C3K9YACXX	7	D	7
C218	Cornell	TTGAGACAG	C3K9YACXX	7	D	7
C219	Cornell	CGTCA	C3K9YACXX	8	D	6
C219	Cornell	GGCAT	C3K9YACXX	8	D	6
C219	Cornell	GTCGT	C3K9YACXX	8	D	6
C219	Cornell	TATCA	C3K9YACXX	8	D	6
C22	Cornell	AACTT	C3K9YACXX	3	A	5
C22	Cornell	CATGG	C3K9YACXX	3	A	5
C22	Cornell	GTGCTACATT	C3K9YACXX	3	A	5
C22	Cornell	TGCTT	C3K9YACXX	3	A	5
C220	Cornell	ACCGTCCAT	C3K9YACXX	7	E	7
C220	Cornell	GCCAGACATT	C3K9YACXX	7	E	7
C220	Cornell	GTAATACAG	C3K9YACXX	7	E	7
C220	Cornell	GTCGCCT	C3K9YACXX	7	E	7
C221	Cornell	AAGCAGA	C3K9YACXX	7	G	12
C221	Cornell	AATGTA	C3K9YACXX	7	G	12
C221	Cornell	GGCGACA	C3K9YACXX	7	G	12
C221	Cornell	TCAGAGAT	C3K9YACXX	7	G	12
C222	Cornell	AATAACCAA	C3K9YACXX	7	F	7
C222	Cornell	ATCAA	C3K9YACXX	7	F	7
C222	Cornell	GCGTGCCAGA	C3K9YACXX	7	F	7
C222	Cornell	GTGCG	C3K9YACXX	7	F	7
C223	Cornell	ACGCTAA	C3K9YACXX	8	E	6
C223	Cornell	CCGACG	C3K9YACXX	8	E	6
C223	Cornell	TAGCCAA	C3K9YACXX	8	E	6
C223	Cornell	TGTAG	C3K9YACXX	8	E	6
C224	Cornell	AACAGCACT	C3K9YACXX	8	C	3
C224	Cornell	AAGCAACT	C3K9YACXX	8	C	3
C224	Cornell	CGTGACCT	C3K9YACXX	8	C	3
C224	Cornell	GCGCTCA	C3K9YACXX	8	C	3
C225	Cornell	ATTAACAATT	C3K9YACXX	8	H	2
C225	Cornell	CTGAACCA	C3K9YACXX	8	H	2
C225	Cornell	CTTGGCAG	C3K9YACXX	8	H	2
C225	Cornell	GGATA	C3K9YACXX	8	H	2
C226	Cornell	ACACG	C3K9YACXX	7	A	8
C226	Cornell	ATGGCAA	C3K9YACXX	7	A	8
C226	Cornell	CTGTGT	C3K9YACXX	7	A	8
C226	Cornell	TGTGTGAT	C3K9YACXX	7	A	8
C227	Cornell	CGCAAGA	C3K9YACXX	7	B	8
C227	Cornell	CGCGCCG	C3K9YACXX	7	B	8
C227	Cornell	GAAGCA	C3K9YACXX	7	B	8
C227	Cornell	GCTAT	C3K9YACXX	7	B	8
C228	Cornell	AACGTGCCT	C3K9YACXX	7	C	8
C228	Cornell	ACACAACA	C3K9YACXX	7	C	8
C228	Cornell	CAGAGACATT	C3K9YACXX	7	C	8
C228	Cornell	CTAACA	C3K9YACXX	7	C	8
C229	Cornell	ACTGG	C3K9YACXX	7	D	8
C229	Cornell	ATATT	C3K9YACXX	7	D	8
C229	Cornell	CCTCG	C3K9YACXX	7	D	8
C229	Cornell	GGCCTG	C3K9YACXX	7	D	8
C23	Cornell	ACGACACA	C3K9YACXX	3	B	5
C23	Cornell	ACTACAAT	C3K9YACXX	3	B	5
C23	Cornell	GAGTCACAAT	C3K9YACXX	3	B	5
C23	Cornell	GCAAGCCAT	C3K9YACXX	3	B	5
C230	Cornell	CTCAT	C3K9YACXX	7	E	8
C230	Cornell	GCTCTGCGA	C3K9YACXX	7	E	8
C230	Cornell	GTCTCAACG	C3K9YACXX	7	E	8
C230	Cornell	TGACGT	C3K9YACXX	7	E	8
C231	Cornell	ACGGTACT	C3K9YACXX	7	F	8
C231	Cornell	ACTGAG	C3K9YACXX	7	F	8
C231	Cornell	CCGCA	C3K9YACXX	7	F	8
C231	Cornell	GGACCGCAA	C3K9YACXX	7	F	8
C232	Cornell	GCACT	C3K9YACXX	7	G	8
C232	Cornell	GCGCACT	C3K9YACXX	7	G	8
C232	Cornell	GCGCCG	C3K9YACXX	7	G	8
C232	Cornell	TCGTGACAGT	C3K9YACXX	7	G	8
C233	Cornell	AATTG	C3K9YACXX	7	H	8
C233	Cornell	CAAGT	C3K9YACXX	7	H	8
C233	Cornell	CAGGCACAGA	C3K9YACXX	7	H	8
C233	Cornell	GGTAAGCA	C3K9YACXX	7	H	8
C234	Cornell	CGCACCAATT	C3K9YACXX	8	C	5
C234	Cornell	CGGTTGCAT	C3K9YACXX	8	C	5
C234	Cornell	CTACA	C3K9YACXX	8	C	5
C234	Cornell	GACTAACT	C3K9YACXX	8	C	5
C235	Cornell	AAGCG	C3K9YACXX	8	D	2
C235	Cornell	ATAGCGT	C3K9YACXX	8	D	2
C235	Cornell	CCTTGCCATT	C3K9YACXX	8	D	2
C235	Cornell	GACACACT	C3K9YACXX	8	D	2
C236	Cornell	AATCGGAGG	C3K9YACXX	7	A	9
C236	Cornell	CCTGAGAA	C3K9YACXX	7	A	9
C236	Cornell	TCCGAG	C3K9YACXX	7	A	9
C236	Cornell	TCCGT	C3K9YACXX	7	A	9
C237	Cornell	TAGATGA	C3K9YACXX	7	B	9
C237	Cornell	TATAAGCAG	C3K9YACXX	7	B	9
C237	Cornell	TGGAGCCT	C3K9YACXX	7	B	9
C237	Cornell	TTCAAGCAT	C3K9YACXX	7	B	9
C238	Cornell	ATTCA	C3K9YACXX	7	C	9
C238	Cornell	GAGAT	C3K9YACXX	7	C	9
C238	Cornell	GATGGCCAT	C3K9YACXX	7	C	9
C238	Cornell	TGGCCAG	C3K9YACXX	7	C	9
C239	Cornell	AATCT	C3K9YACXX	7	D	9
C239	Cornell	ACATGCCAG	C3K9YACXX	7	D	9
C239	Cornell	GCACGAT	C3K9YACXX	7	D	9
C239	Cornell	TGCAA	C3K9YACXX	7	D	9
C24	Cornell	CGTTGGT	C3K9YACXX	3	D	4
C24	Cornell	GACGGCA	C3K9YACXX	3	D	4
C24	Cornell	GCTCGCCAT	C3K9YACXX	3	D	4
C24	Cornell	GGAACGA	C3K9YACXX	3	D	4
C240	Cornell	AACGG	C3K9YACXX	7	E	9
C240	Cornell	CAGACCAAGT	C3K9YACXX	7	E	9
C240	Cornell	TGCCTA	C3K9YACXX	7	E	9
C240	Cornell	TTGCTG	C3K9YACXX	7	E	9
C241	Cornell	AAGGCCAACT	C3K9YACXX	7	F	9
C241	Cornell	CGCAACCAGT	C3K9YACXX	7	F	9
C241	Cornell	GAGACG	C3K9YACXX	7	F	9
C241	Cornell	TGACCG	C3K9YACXX	7	F	9
C242	Cornell	ACTCCACG	C3K9YACXX	7	G	9
C242	Cornell	CACGGCCT	C3K9YACXX	7	G	9
C242	Cornell	CTTATCA	C3K9YACXX	7	G	9
C242	Cornell	TCACTG	C3K9YACXX	7	G	9
C243	Cornell	ACAGT	C3K9YACXX	7	H	9
C243	Cornell	ACCTG	C3K9YACXX	7	H	9
C243	Cornell	CCGTACCACT	C3K9YACXX	7	H	9
C243	Cornell	GGTTG	C3K9YACXX	7	H	9
C244	Cornell	GCGAG	C3K9YACXX	8	H	4
C244	Cornell	GTTCACA	C3K9YACXX	8	H	4
C244	Cornell	TGGCACAGA	C3K9YACXX	8	H	4
C244	Cornell	TGTATACAG	C3K9YACXX	8	H	4
C245	Cornell	CCACAG	C3K9YACXX	7	A	10
C245	Cornell	GGAGTCAAG	C3K9YACXX	7	A	10
C245	Cornell	GTAACG	C3K9YACXX	7	A	10
C245	Cornell	TTCTCA	C3K9YACXX	7	A	10
C246	Cornell	ACGATCCG	C3K9YACXX	7	B	10
C246	Cornell	CTGCCGT	C3K9YACXX	7	B	10
C246	Cornell	TCCTCACAT	C3K9YACXX	7	B	10
C246	Cornell	TGAAT	C3K9YACXX	7	B	10
C247	Cornell	ACCGA	C3K9YACXX	8	D	3
C247	Cornell	ACTGCGAT	C3K9YACXX	8	D	3
C247	Cornell	ATAGACCG	C3K9YACXX	8	D	3
C247	Cornell	CTTCAGA	C3K9YACXX	8	D	3
C248	Cornell	CACAACAAGT	C3K9YACXX	7	C	10
C248	Cornell	CATAT	C3K9YACXX	7	C	10
C248	Cornell	TCGTA	C3K9YACXX	7	C	10
C248	Cornell	TTCCA	C3K9YACXX	7	C	10
C249	Cornell	GAGCGCT	C3K9YACXX	7	D	10
C249	Cornell	GTATTGACT	C3K9YACXX	7	D	10
C249	Cornell	GTGACACAT	C3K9YACXX	7	D	10
C249	Cornell	GTTGGAAG	C3K9YACXX	7	D	10
C25	Cornell	CGCACCAATT	C3K9YACXX	3	C	5
C25	Cornell	CGGTTGCAT	C3K9YACXX	3	C	5
C25	Cornell	CTACA	C3K9YACXX	3	C	5
C25	Cornell	GACTAACT	C3K9YACXX	3	C	5
C250	Cornell	CAGGTAA	C3K9YACXX	7	E	10
C250	Cornell	GCGCGAG	C3K9YACXX	7	E	10
C250	Cornell	TAATTAA	C3K9YACXX	7	E	10
C250	Cornell	TATGT	C3K9YACXX	7	E	10
C251	Cornell	CAGTGCCATT	C3K9YACXX	7	F	10
C251	Cornell	CTCGTGT	C3K9YACXX	7	F	10
C251	Cornell	GCTCA	C3K9YACXX	7	F	10
C251	Cornell	TGTGAGG	C3K9YACXX	7	F	10
C252	Cornell	ACAACCAACT	C3K9YACXX	7	G	10
C252	Cornell	ACGATA	C3K9YACXX	7	G	10
C252	Cornell	TAGGTG	C3K9YACXX	7	G	10
C252	Cornell	TGTTGACG	C3K9YACXX	7	G	10
C253	Cornell	CAGTAA	C3K9YACXX	7	H	10
C253	Cornell	CCTTA	C3K9YACXX	7	H	10
C253	Cornell	TACCT	C3K9YACXX	7	H	10
C253	Cornell	TGCAGA	C3K9YACXX	7	H	10
C254	Cornell	CATCTGCCG	C3K9YACXX	7	A	11
C254	Cornell	CCAGGA	C3K9YACXX	7	A	11
C254	Cornell	CGCATG	C3K9YACXX	7	A	11
C254	Cornell	GGAGAGCAT	C3K9YACXX	7	A	11
C255	Cornell	ATGTG	C3K9YACXX	7	B	11
C255	Cornell	CCATG	C3K9YACXX	7	B	11
C255	Cornell	GGACAG	C3K9YACXX	7	B	11
C255	Cornell	GGATGA	C3K9YACXX	7	B	11
C256	Cornell	ACAGAAT	C3K9YACXX	7	C	11
C256	Cornell	ACGTT	C3K9YACXX	7	C	11
C256	Cornell	ATCTGT	C3K9YACXX	7	C	11
C256	Cornell	CGCTCACACA	C3K9YACXX	7	C	11
C257	Cornell	AAGACGCT	C3K9YACXX	7	D	11
C257	Cornell	ATACTGAG	C3K9YACXX	7	D	11
C257	Cornell	GCTGAA	C3K9YACXX	7	D	11
C257	Cornell	TGTTACG	C3K9YACXX	7	D	11
C258	Cornell	CTCCAA	C3K9YACXX	7	E	11
C258	Cornell	GAATGCAATA	C3K9YACXX	7	E	11
C258	Cornell	GATTGGAAGA	C3K9YACXX	7	E	11
C258	Cornell	GGATCACAGA	C3K9YACXX	7	E	11
C259	Cornell	ATTAT	C3K9YACXX	8	B	3
C259	Cornell	GGCCA	C3K9YACXX	8	B	3
C259	Cornell	TAGTCCAT	C3K9YACXX	8	B	3
C259	Cornell	TGTACA	C3K9YACXX	8	B	3
C26	Cornell	ACAACT	C3K9YACXX	3	E	4
C26	Cornell	CGGCGGCCT	C3K9YACXX	3	E	4
C26	Cornell	CGTCTG	C3K9YACXX	3	E	4
C26	Cornell	TGTACCAG	C3K9YACXX	3	E	4
C260	Cornell	AATAAGAGT	C3K9YACXX	7	F	11
C260	Cornell	TAGCAG	C3K9YACXX	7	F	11
C260	Cornell	TATTAGAA	C3K9YACXX	7	F	11
C260	Cornell	TTAGGA	C3K9YACXX	7	F	11
C261	Cornell	GACAACT	C3K9YACXX	8	D	1
C261	Cornell	GATTCA	C3K9YACXX	8	D	1
C261	Cornell	TAGCGGAT	C3K9YACXX	8	D	1
C261	Cornell	TGATAAT	C3K9YACXX	8	D	1
C262	Cornell	ATCCG	C3K9YACXX	7	G	11
C262	Cornell	CCAAGACAGT	C3K9YACXX	7	G	11
C262	Cornell	GAGCAA	C3K9YACXX	7	G	11
C262	Cornell	GTTAA	C3K9YACXX	7	G	11
C263	Cornell	CATTGA	C3K9YACXX	7	H	11
C263	Cornell	CGGTG	C3K9YACXX	7	H	11
C263	Cornell	CTTAG	C3K9YACXX	7	H	11
C263	Cornell	CTTCCGCAA	C3K9YACXX	7	H	11
C264	Cornell	GCCTT	C3K9YACXX	7	A	12
C264	Cornell	TACAAG	C3K9YACXX	7	A	12
C264	Cornell	TCATT	C3K9YACXX	7	A	12
C264	Cornell	TTATTACAT	C3K9YACXX	7	A	12
C265	Cornell	CACACGA	C3K9YACXX	7	B	12
C265	Cornell	GAATAGA	C3K9YACXX	7	B	12
C265	Cornell	GCCAACAAGA	C3K9YACXX	7	B	12
C265	Cornell	TTCAGCCAGT	C3K9YACXX	7	B	12
C266	Cornell	GGATGCCT	C3K9YACXX	7	C	12
C266	Cornell	TGAAGCAACT	C3K9YACXX	7	C	12
C266	Cornell	TGCCGCAT	C3K9YACXX	7	C	12
C266	Cornell	TTCTG	C3K9YACXX	7	C	12
C267	Cornell	ACAACGCAT	C3K9YACXX	7	D	12
C267	Cornell	ACCTAA	C3K9YACXX	7	D	12
C267	Cornell	CGTGTCA	C3K9YACXX	7	D	12
C267	Cornell	GTTCT	C3K9YACXX	7	D	12
C268	Cornell	CAACCACACA	C3K9YACXX	7	E	12
C268	Cornell	GCGTAG	C3K9YACXX	7	E	12
C268	Cornell	GGCGGACGA	C3K9YACXX	7	E	12
C268	Cornell	TCTAACAAGT	C3K9YACXX	7	E	12
C269	Cornell	ATCGTACGT	C3K9YACXX	7	F	12
C269	Cornell	CGTAGCAACA	C3K9YACXX	7	F	12
C269	Cornell	GAGTG	C3K9YACXX	7	F	12
C269	Cornell	GCTCCGA	C3K9YACXX	7	F	12
C27	Cornell	ACTGCT	C3K9YACXX	3	F	4
C27	Cornell	CAGCT	C3K9YACXX	3	F	4
C27	Cornell	TCTGA	C3K9YACXX	3	F	4
C27	Cornell	TGTACGCA	C3K9YACXX	3	F	4
C270	Cornell	ACAACGCAT	C3K9YACXX	2	D	12
C270	Cornell	ACCTAA	C3K9YACXX	2	D	12
C270	Cornell	CGTGTCA	C3K9YACXX	2	D	12
C270	Cornell	GTTCT	C3K9YACXX	2	D	12
C28	Cornell	ATCTGCAACA	C3K9YACXX	3	E	3
C28	Cornell	GTAAG	C3K9YACXX	3	E	3
C28	Cornell	TCGGCG	C3K9YACXX	3	E	3
C28	Cornell	TTCGTT	C3K9YACXX	3	E	3
C282	Cornell	ACATCACCG	C3K9YACXX	5	G	1
C282	Cornell	CCGAACA	C3K9YACXX	5	G	1
C282	Cornell	TGTCAAT	C3K9YACXX	5	G	1
C282	Cornell	TTGCACCAG	C3K9YACXX	5	G	1
C283	Cornell	AATGCAG	C3K9YACXX	1	C	7
C283	Cornell	CATAAG	C3K9YACXX	1	C	7
C283	Cornell	GCGTACAAT	C3K9YACXX	1	C	7
C283	Cornell	TCGTCA	C3K9YACXX	1	C	7
C284	Cornell	AACGCACATT	C3K9YACXX	2	B	2
C284	Cornell	ATGCT	C3K9YACXX	2	B	2
C284	Cornell	CGCCG	C3K9YACXX	2	B	2
C284	Cornell	TGTGGA	C3K9YACXX	2	B	2
C285	Cornell	GACAACT	C3K9YACXX	6	D	1
C285	Cornell	GATTCA	C3K9YACXX	6	D	1
C285	Cornell	TAGCGGAT	C3K9YACXX	6	D	1
C285	Cornell	TGATAAT	C3K9YACXX	6	D	1
C286	Cornell	CTAACGAAT	C3K9YACXX	1	C	6
C286	Cornell	TAGAG	C3K9YACXX	1	C	6
C286	Cornell	TCACA	C3K9YACXX	1	C	6
C286	Cornell	TCACGGAAG	C3K9YACXX	1	C	6
C287	Cornell	ACCAGGA	C3K9YACXX	1	A	6
C287	Cornell	CGCCTCAT	C3K9YACXX	1	A	6
C287	Cornell	CTGTTG	C3K9YACXX	1	A	6
C287	Cornell	GGCCTCG	C3K9YACXX	1	A	6
C288	Cornell	CCACTCA	C3K9YACXX	1	B	6
C288	Cornell	CTTATG	C3K9YACXX	1	B	6
C288	Cornell	GCGCAGAA	C3K9YACXX	1	B	6
C288	Cornell	TCAGTAAT	C3K9YACXX	1	B	6
C289	Cornell	CAATTGCT	C3K9YACXX	5	H	12
C289	Cornell	CACGAG	C3K9YACXX	5	H	12
C289	Cornell	CGTTCA	C3K9YACXX	5	H	12
C289	Cornell	GTACGGACG	C3K9YACXX	5	H	12
C29	Cornell	CGTCA	C3K9YACXX	3	D	6
C29	Cornell	GGCAT	C3K9YACXX	3	D	6
C29	Cornell	GTCGT	C3K9YACXX	3	D	6
C29	Cornell	TATCA	C3K9YACXX	3	D	6
C290	Cornell	ACAACCAACT	C3K9YACXX	5	G	10
C290	Cornell	ACGATA	C3K9YACXX	5	G	10
C290	Cornell	TAGGTG	C3K9YACXX	5	G	10
C290	Cornell	TGTTGACG	C3K9YACXX	5	G	10
C291	Cornell	ATCCG	C3K9YACXX	5	G	11
C291	Cornell	CCAAGACAGT	C3K9YACXX	5	G	11
C291	Cornell	GAGCAA	C3K9YACXX	5	G	11
C291	Cornell	GTTAA	C3K9YACXX	5	G	11
C292	Cornell	CTAACGAAT	C3K9YACXX	2	C	6
C292	Cornell	TAGAG	C3K9YACXX	2	C	6
C292	Cornell	TCACA	C3K9YACXX	2	C	6
C292	Cornell	TCACGGAAG	C3K9YACXX	2	C	6
C293	Cornell	CGTCA	C3K9YACXX	2	D	6
C293	Cornell	GGCAT	C3K9YACXX	2	D	6
C293	Cornell	GTCGT	C3K9YACXX	2	D	6
C293	Cornell	TATCA	C3K9YACXX	2	D	6
C294	Cornell	CGCAGACACT	C3K9YACXX	3	A	2
C294	Cornell	GAACTT	C3K9YACXX	3	A	2
C294	Cornell	GCGCTT	C3K9YACXX	3	A	2
C294	Cornell	GGCTTA	C3K9YACXX	3	A	2
C295	Cornell	CCATAGA	C3K9YACXX	3	E	2
C295	Cornell	CGCGT	C3K9YACXX	3	E	2
C295	Cornell	GAATT	C3K9YACXX	3	E	2
C295	Cornell	GGTATA	C3K9YACXX	3	E	2
C296	Cornell	ATTCCAA	C3K9YACXX	3	C	2
C296	Cornell	GAGCGACAT	C3K9YACXX	3	C	2
C296	Cornell	TGGATA	C3K9YACXX	3	C	2
C296	Cornell	TTCACG	C3K9YACXX	3	C	2
C297	Cornell	AAGCG	C3K9YACXX	3	D	2
C297	Cornell	ATAGCGT	C3K9YACXX	3	D	2
C297	Cornell	CCTTGCCATT	C3K9YACXX	3	D	2
C297	Cornell	GACACACT	C3K9YACXX	3	D	2
C298	Cornell	AACGCACATT	C3K9YACXX	3	B	2
C298	Cornell	ATGCT	C3K9YACXX	3	B	2
C298	Cornell	CGCCG	C3K9YACXX	3	B	2
C298	Cornell	TGTGGA	C3K9YACXX	3	B	2
C299	Cornell	AATGCAG	C3K9YACXX	8	C	7
C299	Cornell	CAGTGCCATT	C302JACXX	6	F	10
C299	Cornell	CATAAG	C3K9YACXX	8	C	7
C299	Cornell	CTCGTGT	C302JACXX	6	F	10
C299	Cornell	GCGTACAAT	C3K9YACXX	8	C	7
C299	Cornell	GCTCA	C302JACXX	6	F	10
C299	Cornell	TCGTCA	C3K9YACXX	8	C	7
C299	Cornell	TGTGAGG	C302JACXX	6	F	10
C3	Cornell	AACTGG	C3K9YACXX	3	E	5
C3	Cornell	GTCCTGCCA	C3K9YACXX	3	E	5
C3	Cornell	TAGTT	C3K9YACXX	3	E	5
C3	Cornell	TATTGCAG	C3K9YACXX	3	E	5
C30	Cornell	TAGATGA	C3K9YACXX	3	B	9
C30	Cornell	TATAAGCAG	C3K9YACXX	3	B	9
C30	Cornell	TGGAGCCT	C3K9YACXX	3	B	9
C30	Cornell	TTCAAGCAT	C3K9YACXX	3	B	9
C300	Cornell	ACGGTACT	C3K9YACXX	5	F	8
C300	Cornell	ACTGAG	C3K9YACXX	5	F	8
C300	Cornell	CCGCA	C3K9YACXX	5	F	8
C300	Cornell	GGACCGCAA	C3K9YACXX	5	F	8
C301	Cornell	CTATCACT	C3K9YACXX	5	G	2
C301	Cornell	CTCGG	C3K9YACXX	5	G	2
C301	Cornell	GGTGT	C3K9YACXX	5	G	2
C301	Cornell	GTGTT	C3K9YACXX	5	G	2
C302	Cornell	ATCCTG	C3K9YACXX	6	E	1
C302	Cornell	CAAGCCAATT	C3K9YACXX	6	E	1
C302	Cornell	CTCGCAA	C3K9YACXX	6	E	1
C302	Cornell	TATTCGCAT	C3K9YACXX	6	E	1
C303	Cornell	AAGCAGA	C302JACXX	6	G	12
C303	Cornell	AATGAACGA	C3K9YACXX	7	G	7
C303	Cornell	AATGGCA	C3K9YACXX	6	G	6
C303	Cornell	AATGTA	C302JACXX	6	G	12
C303	Cornell	ACAACCAACT	C302JACXX	3	G	10
C303	Cornell	ACCAAG	C3K9YACXX	6	G	6
C303	Cornell	ACGATA	C302JACXX	3	G	10
C303	Cornell	ACTCCACG	C302JACXX	2	G	9
C303	Cornell	ATAGAT	C3K9YACXX	6	F	1
C303	Cornell	ATCCG	C302JACXX	5	G	11
C303	Cornell	ATCTTA	C3K9YACXX	3	G	4
C303	Cornell	CAATCAT	C3K9YACXX	6	F	1
C303	Cornell	CACGGCCT	C302JACXX	2	G	9
C303	Cornell	CAGATA	C3K9YACXX	1	B	1
C303	Cornell	CCAAGACAGT	C302JACXX	5	G	11
C303	Cornell	CCGAT	C3K9YACXX	7	G	7
C303	Cornell	CCGTTCA	C3K9YACXX	3	G	4
C303	Cornell	CCTGCCA	C3K9YACXX	6	G	6
C303	Cornell	CGTGGACAGT	C3K9YACXX	3	G	4
C303	Cornell	CTATCACT	C3K9YACXX	1	G	2
C303	Cornell	CTCGG	C3K9YACXX	1	G	2
C303	Cornell	CTCTA	C3K9YACXX	6	G	6
C303	Cornell	CTTATCA	C302JACXX	2	G	9
C303	Cornell	CTTGA	C3K9YACXX	5	G	5
C303	Cornell	GAGCAA	C302JACXX	5	G	11
C303	Cornell	GATCAT	C3K9YACXX	1	B	1
C303	Cornell	GATTA	C3K9YACXX	2	G	3
C303	Cornell	GCACT	C3K9YACXX	8	G	8
C303	Cornell	GCGCACT	C3K9YACXX	8	G	8
C303	Cornell	GCGCCG	C3K9YACXX	8	G	8
C303	Cornell	GCGGA	C3K9YACXX	5	G	5
C303	Cornell	GGCGACA	C302JACXX	6	G	12
C303	Cornell	GGTGT	C3K9YACXX	1	G	2
C303	Cornell	GTAGGCA	C3K9YACXX	5	G	5
C303	Cornell	GTCACGA	C3K9YACXX	5	G	5
C303	Cornell	GTCTTACT	C3K9YACXX	6	F	1
C303	Cornell	GTGTT	C3K9YACXX	1	G	2
C303	Cornell	GTTAA	C302JACXX	5	G	11
C303	Cornell	TAATTG	C3K9YACXX	1	B	1
[truncated: 19,392 more rows]
