# Supplementary material for: Global genomic population structure of wild and cultivated oat reveals signatures of chromosome rearrangements
Source: Nat Commun. 2025 Oct 29;16:9486. doi: 10.1038/s41467-025-57895-3 (PMC12572283; doi:10.1038/s41467-025-57895-3)
Supplement: Supplementary file 10 — Source Data [file 41467_2025_57895_MOESM10_ESM.xlsx]

## Sheet: Fig. 1a
Figure 1a was generated directly from the metadata found in Supplementary Data 1.
Bolow are the actual counts by species within each group.
The figure was made by taking the precentages and generating a heat map by conditional colouring.
Raw counts:
Species	P01	P02	P03	P04	P05	P06	P07	P08	P09	P10	P11	P12	P13	P14	P15	P16	P17	P18	P19	P20	P21
byzantina	349					1		2			1										1
fatua		4		3	10	1			1		4	10					1				5
hybrida					14					1	1	2					1			1	1
ludoviciana																					2
occidentalis				18							1
sativa	26		2		1	58	528	592	669	75	1028	139	176	359	377	672	575	373	447	490	383
sterilis		257	517	494	128	1					6	2									2
Percentages with heatmap:
Species	P01	P02	P03	P04	P05	P06	P07	P08	P09	P10	P11	P12	P13	P14	P15	P16	P17	P18	P19	P20	P21	Sum
byzantina	98.5876	0	0	0	0	0.282486	0	0.564972	0	0	0.282486	0	0	0	0	0	0	0	0	0	0.282486	0
sterilis	0	18.2658	36.7448	35.1102	9.09737	0.0710732	0	0	0	0	0.426439	0.142146	0	0	0	0	0	0	0	0	0.142146	0
sativa	0.373027	0	0.0286944	0	0.0143472	0.832138	7.57532	8.49354	9.59828	1.07604	14.7489	1.99426	2.52511	5.15065	5.4089	9.64132	8.24964	5.35151	6.4132	7.03013	5.49498	0
fatua	0	10.2564	0	7.69231	25.641	2.5641	0	0	2.5641	0	10.2564	25.641	0	0	0	0	2.5641	0	0	0	12.8205	0
hybrida	0	0	0	0	66.6667	0	0	0	0	4.7619	4.7619	9.52381	0	0	0	0	4.7619	0	0	4.7619	4.7619	0
occidentalis	0	0	0	94.7368	0	0	0	0	0	0	5.26316	0	0	0	0	0	0	0	0	0	0	0
ludoviciana	0	0	0	0	0	0	0	0	0	0	0	0	0	0	0	0	0	0	0	0	100	0

## Sheet: Fig. 1b
Figure 1b is generated directly from MDS values.
The MDS values are reported in Supplementary Data 1 so they are not repeated here.
The figure was generated directly from the R shiny app which uses the above data.
https://graingenes.shinyapps.io/Avena_diversity/
We selected and modified colours as described in the tutorial:
https://wheat.pw.usda.gov/GG3/sites/default/files/data_downloads/Online_resources_tutorials.pdf

## Sheet: Fig. 1c
Figure 1c is generated directly in the Google Maps App.
https://www.google.com/maps/d/edit?mid=1kYjxF-c5K-VHeIth0oSCwz5zt6-P5Yo&usp=sharing
Alternately, the map can be re-generated from the coordinates reported below.
To do so, please make a separate spreadsheet from each block below.
Each block is then imnported into the Google Maps app as a separate layer.
A different custom icon was added to each layer.
P01 Byzantina
Null	NewSeqP	GBSID	CN	TaxaName	Country	Site	Lat-Long	Species
	P01	A228	CN 21305	CN 21305	Turkey	Antalya	39.79829, 32.68884	byzantina
	P01	A229	CN 21305	CN 21305	Turkey	Antalya	39.79829, 32.68884	byzantina
	P01	A230	CN 21305	CN 21305	Turkey	Antalya	39.79829, 32.68884	byzantina
	P01	A231	CN 22330	CN 22330	Ethiopia	5km W of Kwiha	13.46666667, 39.51666667	byzantina
	P01	A232	CN 22330	CN 22330	Ethiopia	5km W of Kwiha	13.46666667, 39.51666667	byzantina
	P01	A233	CN 22330	CN 22330	Ethiopia	5km W of Kwiha	13.46666667, 39.51666667	byzantina
	P01	A234	CN 24549	CN 24549	Turkey	Mu?la	40.96896, 34.80012	byzantina
	P01	A235	CN 24549	CN 24549	Turkey	Mu?la	40.96896, 34.80012	byzantina
	P01	A236	CN 24549	CN 24549	Turkey	Mu?la	40.96896, 34.80012	byzantina
	P01	A255	CN 22577	CN 22577	Turkey	Istanbul	41.01666667, 28.96666667	byzantina
	P01	A256	CN 22577	CN 22577	Turkey	Istanbul	41.01666667, 28.96666667	byzantina
	P01	A257	CN 22577	CN 22577	Turkey	Istanbul	41.01666667, 28.96666667	byzantina
	P01	A339	CN 21886	CN 21886	Algeria	Oran	35.71083, -0.81056	byzantina
	P01	A340	CN 21886	CN 21886	Algeria	Oran	35.71083, -0.81056	byzantina
	P01	A341	CN 21886	CN 21886	Algeria	Oran	35.71083, -0.81056	byzantina
	P01	A342	CN 22582	CN 22582	Turkey	Izmir	38.41666667, 27.15000000	byzantina
	P01	A343	CN 22582	CN 22582	Turkey	Izmir	38.41666667, 27.15000000	byzantina
	P01	A344	CN 22582	CN 22582	Turkey	Izmir	38.41666667, 27.15000000	byzantina
	P01	A421	CN 21305	CN 21305	Turkey	Antalya	39.79829, 32.68884	byzantina
	P01	A450	CN 22330	CN 22330	Ethiopia	5km W of Kwiha	13.46666667, 39.51666667	byzantina
	P01	A452	CN 22577	CN 22577	Turkey	Istanbul	41.01666667, 28.96666667	byzantina
	P01	A461	CN 24549	CN 24549	Turkey	Mu?la	40.96896, 34.80012	byzantina
	P01	A613	CN 64226	CN 64226	Brazil	Brazil	-30.0346, -51.2177	byzantina
	P01	CN_23493	CN 23493	CN 23493	Morocco	Morocco	33.2829, -5.4147	sterilis
	P01	CN_23494	CN 23494	CN 23494	Morocco	Morocco	33.2829, -5.4147	byzantina
	P01	FM100		AV.IAS100	Spain	Andalusia	36.93638889, -5.266944444	byzantina
	P01	FM109		AV.IAS109	Spain	Andalusia	37.88083333, -4.778888889	byzantina
	P01	FM11		AV.IAS011	Spain	Andalusia	36.96694444, -2.205	byzantina
	P01	FM110		AV.IAS110	Spain	Andalusia	37.88083333, -4.778888889	byzantina
	P01	FM125		AV.IAS125	Spain	Andalusia	36.99638889, -4.258333333	byzantina
	P01	FM126		AV.IAS126	Spain	Andalusia	37.88083333, -4.778888889	byzantina
	P01	FM127		AV.IAS127	Spain	Andalusia	37.56888889, -4.845277778	byzantina
	P01	FM128		AV.IAS128	Spain	Andalusia	37.56888889, -4.845277778	byzantina
	P01	FM129		AV.IAS129	Spain	Andalusia	37.56888889, -4.845277778	byzantina
	P01	FM130		AV.IAS130	Spain	Andalusia	37.56888889, -4.845277778	byzantina
	P01	FM131		AV.IAS131	Spain	Andalusia	37.66972222, -4.718055556	byzantina
	P01	FM132		AV.IAS132	Spain	Andalusia	37.60972222, -4.739444444	byzantina
	P01	FM133		AV.IAS133	Spain	Andalusia	37.60972222, -4.739444444	sativa
	P01	FM134		AV.IAS134	Spain	Andalusia	37.22861111, -3.131388889	byzantina
	P01	FM135		AV.IAS135	Spain	Andalusia	37.54194444, -5.074166667	byzantina
	P01	FM142		AV.IAS142	Spain	Valencian Community	40.15666667, 0.043888889	byzantina
	P01	FM171		AV.IAS171	Spain	Catalonia	41.23833333, 1.806944444	byzantina
	P01	FM172		AV.IAS172	Spain	Catalonia	41.28805556, 1.723611111	byzantina
	P01	FM173		AV.IAS173	Spain	Catalonia	41.22833333, 1.725	byzantina
	P01	FM175		AV.IAS175	Spain	Catalonia	41.34833333, 1.698888889	byzantina
	P01	FM176		AV.IAS176	Spain	Catalonia	41.92944444, 2.256944444	sativa
	P01	FM198		AV.IAS198	Spain	Region of Murcia	37.80722222, -0.833611111	byzantina
	P01	FM199		AV.IAS199	Spain	Valencian Community	38.40555556, -1.040833333	byzantina
	P01	FM200		AV.IAS200	Spain	Valencian Community	38.08694444, -0.945555556	byzantina
	P01	FM201		AV.IAS201	Spain	Catalonia	41.82972222, 2.893055556	byzantina
	P01	FM203		AV.IAS203	Spain	Region of Murcia	37.77083333, -1.501388889	byzantina
	P01	FM204		AV.IAS204	Spain	Region of Murcia	37.74416667, -0.952222222	byzantina
	P01	FM205		AV.IAS205	Spain	Region of Murcia	37.40555556, -1.58	byzantina
	P01	FM206		AV.IAS206	Spain	Region of Murcia	37.725, -1.168888889	byzantina
	P01	FM207		AV.IAS207	Spain	Region of Murcia	38.4775, -1.325833333	byzantina
	P01	FM209		AV.IAS209	Spain	Balearic Islands	39.57, 3.210555556	byzantina
	P01	FM233		AV.IAS233	Spain	Valencian Community	38.34666667, -0.481944444	sativa
	P01	FM236		AV.IAS236	Spain	Valencian Community	40.15666667, 0.043888889	byzantina
	P01	FM238		AV.IAS238	Spain	Murcia	37.77083333, -1.501388889	byzantina
	P01	FM24		AV.IAS024	Spain	Andalusia	38.01277778, -3.372222222	byzantina
	P01	FM242		AV.IAS242	Spain	Balearic Islands	40.00305556, 3.838888889	byzantina
	P01	FM244		AV.IAS244	Spain	Region of Murcia	38.61666667, -1.3	byzantina
	P01	FM246		AV.IAS246	Spain	Balearic Islands	38.6875, 1.4325	byzantina
	P01	FM248		AV.IAS248	Spain	Valencian Community	38.25, -0.7	byzantina
	P01	FM249		AVE 146/60	Albania	Tirana	41.18, 19.55	byzantina
	P01	FM25		AV.IAS025	Spain	Andalusia	37.26138889, -6.949166667	byzantina
	P01	FM250		AVE 273/62	Albania	Tirana	41.38, 19.68	byzantina
	P01	FM251		AVE 274/62	Albania	Elbasan	41.1, 20	byzantina
	P01	FM252		AVE 275/60	Albania	Elbasan	40.98333333, 19.88333333	byzantina
	P01	FM253		AVE 574/62	Albania	Vlorë	39.95916667, 19.9625	byzantina
	P01	FM26		AV.IAS026	Spain	Andalusia	37.38888889, -6.551666667	byzantina
	P01	FM262		Red Algerian	Algeria	Algeria	36.8, 3	byzantina
	P01	FM268		CI 9102	Algeria	Oran	35.61166667, -0.740833333	byzantina
	P01	FM269		CI 9103	Algeria	Oran	35.75, -0.758333333	byzantina
	P01	FM271		Alger	Algeria	Chlef	36.16472222, 1.335	byzantina
	P01	FM272	CN 64290	WIR 4741	Algeria	Chlef	36.16472222, 1.335	byzantina
	P01	FM273	CN 64291	WIR 4748	Algeria	Chlef	36.16472222, 1.335	byzantina
	P01	FM28		AV.IAS028	Spain	Andalusia	37.61277778, -7.245555556	byzantina
	P01	FM367	CN 64237	AV.IAS367	Greece	Crete	35.03333333, 25	byzantina
	P01	FM368	CN 64238	F46832	Greece	Central Macedonia	40.63333333, 22.93333333	byzantina
	P01	FM369	CN 64239	F49970	Greece	Central Macedonia	40.63333333, 22.93333333	byzantina
	P01	FM371		CI 9100	Greece	Crete	35.18333333, 25.71666667	byzantina
	P01	FM378	CN 64298	WIR 4795	Greece	South Aegean	36.2, 27.95	byzantina
	P01	FM379	CN 64307	WIR 10202	Greece	Crete	35.06666667, 24.93333333	byzantina
	P01	FM38		AV.IAS038	Spain	Andalusia	37.34555556, -2.4375	byzantina
	P01	FM380	CN 64308	WIR 10204	Greece	Crete	35.06666667, 24.93333333	byzantina
	P01	FM381	CN 64312	WIR 4860	Greece	Crete	35.16666667, 25	byzantina
	P01	FM382	CN 64313	WIR 4793	Greece	South Aegean	36.2, 27.95277778	byzantina
	P01	FM386	CN 64517	AV.IAS386	Greece	Crete	35.33333333, 25.21666667	byzantina
	P01	FM387	CN 64518	AV.IAS387	Greece	Crete	35.28333333, 25.43333333	byzantina
	P01	FM388	CN 64519	AV.IAS388	Greece	Crete	35.31666667, 24.86666667	byzantina
	P01	FM389	CN 64520	AV.IAS389	Greece	Crete	35.3, 24.93333333	byzantina
	P01	FM390		AV.IAS390	Greece	Crete	35.45, 24.16666667	byzantina
	P01	FM391		AV.IAS391	Greece	Crete	35.46666667, 24.15	byzantina
	P01	FM392		AV.IAS392	Greece	Crete	35.08333333, 24.73333333	byzantina
	P01	FM393		AV.IAS393	Greece	Crete	35.03333333, 24.78333333	byzantina
	P01	FM394	CN 64522	AV.IAS394	Greece	South Aegean	37.08333333, 25.15	byzantina
	P01	FM395	CN 64523	AV.IAS395	Greece	South Aegean	36.18333333, 27.83333333	byzantina
	P01	FM396	CN 64524	AV.IAS396	Greece	Aegean Islands	36.35, 27.96666667	byzantina
	P01	FM399		AV.IAS399	Greece	Central Macedonia	40.46666667, 23.13333333	byzantina
	P01	FM400	CN 64530	AV.IAS400	Greece	Central Macedonia	40.53333333, 23.73333333	byzantina
	P01	FM401	CN 64538	AV.IAS401	Greece	Central Greece	38.41666667, 23.08333333	sativa
	P01	FM402	CN 64539	AV.IAS402	Greece	Crete	35.2, 25.03333333	byzantina
	P01	FM403		AVE 123/62	Greece	Crete	35.06666667, 24.93333333	byzantina
	P01	FM404		AVE 124/62	Greece	Peloponnese	37.9, 22.93333333	byzantina
	P01	FM405		AVE 125/60	Greece	Peloponnese	37.01666667, 22.48333333	byzantina
	P01	FM406		AVE 126/62	Greece	Peloponnese	37.46666667, 22.33333333	byzantina
	P01	FM407		AVE 138/62	Greece	West Macedonia	40.51666667, 21.68333333	byzantina
	P01	FM408		AVE 140/60	Greece	Epirus	39.53333333, 20.75	byzantina
	P01	FM409		AVE 141/62	Greece	Thessaly	39.38333333, 22.75	byzantina
	P01	FM410		AVE 142/62	Greece	Thessaly	39.61666667, 22.53333333	byzantina
	P01	FM411		AVE 145/62	Greece	near Asprayeli, north Greece	39.82277778, 20.72777778	byzantina
	P01	FM412		AVE 150/62	Greece	Thessaly	39.88333333, 22.15	byzantina
	P01	FM413		AVE 266/62	Greece	Crete	35.3, 25	byzantina
	P01	FM414		AVE 269/62	Greece	Peloponnese	37.53333333, 22.41666667	byzantina
	P01	FM415		AVE 277/62	Greece	Thessaly	39.61666667, 22.53333333	byzantina
	P01	FM416		AVE 286/62	Greece	Peloponnese	37.2, 22.01666667	byzantina
	P01	FM417		AVE 333/62	Greece	Epirus	39.51666667, 20.26666667	byzantina
	P01	FM418		AVE 353/62	Greece	Crete	35.06666667, 24.93333333	byzantina
	P01	FM419		AVE 354/60	Greece	Crete	35.06666667, 24.93333333	byzantina
	P01	FM420		AVE 356/60	Greece	Crete	35.16666667, 25	byzantina
	P01	FM421		AVE 257/62	Greece	Peloponnese	37.81666667, 22.93333333	byzantina
	P01	FM422		AVE 358/62	Greece	Peloponnese	36.86666667, 21.9	byzantina
	P01	FM424		AVE 462/62	Greece	Peloponnese	37.81666667, 22.86666667	byzantina
	P01	FM426		AVE 546/62	Greece	Peloponnese	37.15, 21.96666667	byzantina
	P01	FM427		AVE 567/62	Greece	Peloponnese	37.4, 22.33333333	byzantina
	P01	FM430		AVE 572/62	Greece	Epirus	39.51666667, 20.26666667	byzantina
	P01	FM431		AVE 573/62	Greece	Epirus	39.46666667, 20.51666667	byzantina
	P01	FM441		Kassandra	Greece	Greece	40.66666667, 23	byzantina
	P01	FM447	CN 65718	10-37.	Israel	Southern	31.48333333, 34.6	byzantina
	P01	FM45		AV.IAS045	Spain	Andalusia	37.31666667, -6.839722222	byzantina
	P01	FM456		Crema	Italy	Emilia-Romagna	44.75, 11	byzantina
	P01	FM459		Rousse	Italy	Emilia-Romagna	44.75, 11	byzantina
	P01	FM467		Aida	Italy	Emilia-Romagna	44.75, 11	byzantina
	P01	FM470		Lazio	Italy	Lazio	42, 12.5	byzantina
	P01	FM471		Tavoliere	Italy	Lazio	42, 12.5	byzantina
	P01	FM475		WIR 5130	Italy	Sardegna	40, 9	byzantina
	P01	FM476		WIR 5140	Italy	Sardegna	40, 9	byzantina
	P01	FM477		AVE 537/62	Italy	Calabria	39, 16.5	byzantina
	P01	FM478		AVE 538/62	Italy	Calabria	39, 16.5	byzantina
	P01	FM479		AVE 539/62	Italy	Calabria	39, 16.5	byzantina
	P01	FM480		AVE 540/62	Italy	Calabria	39, 16.5	byzantina
	P01	FM481		AVE 541/62	Italy	Calabria	39.4, 16.15	byzantina
	P01	FM482		AVE 542/62	Italy	Calabria	39.4, 16.15	byzantina
	P01	FM483		AVE 576/62	Italy	Calabria	38.18333333, 15.88333333	byzantina
	P01	FM50		AV.IAS050	Spain	Andalusia	36.90638889, -5.171388889	sativa
	P01	FM528	CN 64295	WIR 4774	Tunisia	Kef	36.18333333, 8.716666667	byzantina
	P01	FM529		CAV 2155	Tunisia	Tunis	36.8, 10.18333333	byzantina
	P01	FM559		CIav 5227	Turkey	Aegean	38.61305556, 27.42611111	byzantina
	P01	FM561	CN 88937	CI 5229	Turkey	Mediterranean	36.84305556, 31.44305556	byzantina
	P01	FM562	CN 90482	CI 5230	Turkey	Mediterranean	36.69833333, 28.10027778	byzantina
	P01	FM563	CN 88938	CI 5231	Turkey	Mediterranean	36.91694444, 31.09888889	byzantina
	P01	FM564		CI 5232	Turkey	Aegean	37.75, 28	sativa
	P01	FM565		CI 5233	Turkey	Aegean	37.84444444, 27.84583333	byzantina
	P01	FM566		CI 5234	Turkey	Aegean	37.75083333, 27.41027778	byzantina
	P01	FM567		CI 5235	Turkey	Mediterranean	36.765, 28.80416667	byzantina
	P01	FM568	CN 90483	CI 5237	Turkey	Aegean	37.95166667, 27.37472222	byzantina
	P01	FM569	CN 88939	CI 5238	Turkey	Aegean	38.73416667, 27.56583333	byzantina
	P01	FM570	CN 90484	CI 5239	Turkey	Aegean	38.73333333, 27.56666667	byzantina
	P01	FM571	CN 88940	CI 5240	Turkey	Aegean	39.11694444, 27.18388889	byzantina
	P01	FM575	CN 90489	CI 5248	Turkey	Marmara	40.5125, 26.75555556	byzantina
	P01	FM576	CN 88944	CI 5249	Turkey	Marmara	40.41027778, 26.67083333	byzantina
	P01	FM577	CN 90490	CI 5250	Turkey	Marmara	39.86666667, 26.33333333	byzantina
	P01	FM578		CI 5251	Turkey	Marmara	40.11666667, 26.45	byzantina
	P01	FM579	CN 88945	CI 5252	Turkey	Marmara	40.06666667, 26.6	byzantina
	P01	FM580	CN 88947	CI 5256	Turkey	Marmara	40.35222222, 27.97666667	byzantina
	P01	FM581	CN 90493	CI 5257	Turkey	Marmara	40.05, 28.16666667	byzantina
	P01	FM582	CN 88948	CI 5258	Turkey	Marmara	40.35222222, 27.97666667	byzantina
	P01	FM583		CI 5259	Turkey	Marmara	40.21388889, 28.35611111	byzantina
	P01	FM584		CI 5261	Turkey	Marmara	40.16666667, 28.68333333	byzantina
	P01	FM586	CN 88951	CI 5263	Turkey	Marmara	40.43305556, 29.15666667	byzantina
	P01	FM587		CI 5264	Turkey	Marmara	40.5, 29.3	byzantina
	P01	FM588	CN 88952	CI 5265	Turkey	Marmara	40.76694444, 29.91694444	byzantina
	P01	FM589		Sark tulugli	Turkey	Mediterranean	36.19888889, 36.16055556	byzantina
	P01	FM594	CN 88958	CI 5271	Turkey	Marmara	40.78055556, 30.40333333	byzantina
	P01	FM600	CN 88964	CI 5278	Turkey	Mediterranean	37.45055556, 35.81638889	byzantina
	P01	FM607	CN 63430	AV.IAS607	Turkey	Aegean	37.8, 27.76666667	byzantina
	P01	FM608	CN 63431	AV.IAS608	Turkey	Aegean	38.73416667, 27.56583333	byzantina
	P01	FM612	CN 63438	AV.IAS612	Turkey	Mediterranean	37.5875, 36.93166667	byzantina
	P01	FM615		AV.IAS615	Turkey	Mediterranean	37.38333333, 36.08333333	byzantina
	P01	FM616		AV.IAS616	Turkey	Mediterranean	37.45055556, 35.81638889	byzantina
	P01	FM617		Siha	Turkey	Mediterranean	36.81666667, 35.75	byzantina
	P01	FM618	CN 63551	AV.IAS618	Turkey	Marmara	40.04861111, 28.07305556	byzantina
	P01	FM619	CN 63552	AV.IAS619	Turkey	Central Anatolia	39.53333333, 32.63333333	byzantina
	P01	FM620	CN 63553	AV.IAS620	Turkey	Central Anatolia	39.53333333, 32.63333333	byzantina
	P01	FM621	CN 63554	AV.IAS621	Turkey	Central Anatolia	39.53333333, 32.63333333	byzantina
	P01	FM622	CN 63590	AV.IAS622	Turkey	Marmara	40.61611111, 27.10083333	byzantina
	P01	FM623	CN 63593	AV.IAS623	Turkey	Marmara	40.7, 29.96666667	byzantina
	P01	FM624	CN 63596	AV.IAS624	Turkey	Marmara	40.96361111, 28.82666667	byzantina
	P01	FM625		AV.IAS625	Turkey	Marmara	40.96361111, 28.82666667	byzantina
	P01	FM626	CN 63609	AV.IAS626	Turkey	Marmara	41.07638889, 28.25833333	byzantina
	P01	FM627	CN 63610	AV.IAS627	Turkey	Marmara	41.15, 27.8	byzantina
	P01	FM628	CN 63611	AV.IAS628	Turkey	Marmara	41.23333333, 27.56666667	byzantina
	P01	FM629	CN 63612	AV.IAS629	Turkey	Marmara	41.15916667, 27.8	byzantina
	P01	FM630	CN 63613	AV.IAS630	Turkey	Marmara	41.09138889, 27.8175	byzantina
	P01	FM631	CN 63614	AV.IAS631	Turkey	Marmara	41.15, 27.8	byzantina
	P01	FM632	CN 63615	AV.IAS632	Turkey	Marmara	40.27388889, 28.02916667	byzantina
	P01	FM633	CN 63617	AV.IAS633	Turkey	Marmara	40.18333333, 28.6	byzantina
	P01	FM634		Sifan	Turkey	Mediterranean	37.02472222, 35.8175	byzantina
	P01	FM643		CI 9101	Turkey	Aegean	37.03833333, 27.42916667	byzantina
	P01	FM645	CN 88933	CI 5287	Turkey	Mediterranean	36.26916667, 36.56722222	byzantina
	P01	FM646		Yulaf	Turkey	Mediterranean	36.68333333, 34.36666667	byzantina
	P01	FM647		Haciali Yulafi	Turkey	Mediterranean	37.33333333, 35.58333333	byzantina
	P01	FM648	CN 63644	AV.IAS648	Turkey	Marmara	41.06666667, 30.18333333	byzantina
	P01	FM649	CN 63648	AV.IAS649	Turkey	Turkey	40.65, 29.25	byzantina
	P01	FM65		AV.IAS065	Spain	Andalusia	36.91694444, -2.439722222	byzantina
	P01	FM650		WIR 5398	Turkey	Mediterranean	36.84944444, 34.64416667	byzantina
	P01	FM651		P. No. 59/639	Turkey	Central Anatolia	39.91666667, 32.83333333	byzantina
	P01	FM656		CAV 2106	Turkey	Mediterranean	36.9125, 30.68972222	byzantina
	P01	FM659		CAV 3432	Turkey	Marmara	40.85583333, 26.63027778	byzantina
	P01	FM661		CAV 2111	Turkey	Mediterranean	36.66666667, 36.23333333	byzantina
	P01	FM662		CAV 3426	Turkey	Aegean	38.41666667, 27.15	byzantina
	P01	FM665		CI 9104	Morocco	Tangier-Tetouan	35.75, -5.75	byzantina
	P01	FM666		CI 9106	Morocco	Fès-Boulemane	34.05277778, -4.982777778	byzantina
	P01	FM669	CN 64294	WIR 4769	Morocco	Oudj	34.70527778, -1.8725	byzantina
	P01	FM67		AV.IAS067	Spain	Andalusia	36.99583333, -2.887777778	byzantina
	P01	FM68		AV.IAS068	Spain	Andalusia	37.47388889, -5.631944444	byzantina
	P01	FM72		AV.IAS072	Spain	Andalusia	36.92083333, -6.079444444	byzantina
	P01	FM76		AV.IAS076	Spain	Andalusia	37.29111111, -5.494722222	byzantina
	P01	FM79		AV.IAS079	Spain	Andalusia	37.51833333, -5.977222222	byzantina
	P01	FM80		AV.IAS080	Spain	Andalusia	37.52583333, -6.156944444	byzantina
	P01	FM95		AV.IAS095	Spain	Andalusia	36.82861111, -3.209722222	byzantina
	P01	FM96		AV.IAS096	Spain	Andalusia	36.94611111, -3.179444444	byzantina
	P01	FM99		AV.IAS099	Spain	Andalusia	36.65722222, -5.655833333	byzantina
	P01	TW_0568	CN 88924	PI 164489	India	Jaipur	26.91666667, 75.81666667	byzantina
	P01	TW_0605	CN 64539	PI 264863	Greece	near Venerato, Herakleon-Phaestos road	35.20000000, 25.03333333	byzantina
	P01	TW_0636		PI 411386	Ethiopia	5km W of Kwiha	13.46666667, 39.51666667	byzantina
	P01	TW_0652		PI 119474	Turkey	field, 80km W of Balikesir	39.56666667, 27.08333333	sativa
	P01	TW_0685	CN 63635	PI 178465	Turkey	Hayrabolu	41.21166667, 27.10861111	byzantina
	P01	TW_0716		PI 411390	Ethiopia	4km S of Sendafa	9.13333333, 39.01666667	sativa
	P01	TW_0718		PI 411383	Ethiopia	Bako	5.78333333, 36.56666667	sativa
	P01	TW_0729	CN 63542	PI 175025	India	Dehra Dun	30.31666667, 78.03333333	byzantina
	P01	TW_0810	CN 65718	PI 298126	Israel	Yachini road, Northern Negev	31.48333333, 34.60000000	sativa
	P01	TW_0873		PI 577858	Turkey	11km SW of Sivrihisar	39.36666667, 31.48333333	byzantina
	P01	TW_0891		JAVI	India	Patiala	30.31666667, 76.40000000	byzantina
	P01	TW_0902		PI 177783	Turkey	Yuksek Ziraat Enstitusu, Ankara	39.53333333, 32.63333333	byzantina
P02 sterilis
Null	NewSeqP	GBSID	CN	TaxaName	Country	Site	Lat-Long	Species
	P02	A258	CN 20235	CN 20235	Iraq	20km W of Mosul	36.40000000, 42.93333333	sterilis
	P02	A259	CN 20235	CN 20235	Iraq	20km W of Mosul	36.40000000, 42.93333333	sterilis
	P02	A260	CN 20235	CN 20235	Iraq	20km W of Mosul	36.40000000, 42.93333333	sterilis
	P02	A267	CN 19991	CN 19991	Iran	Mazandaran	36.6285, 52.6765	sterilis
	P02	A268	CN 19991	CN 19991	Iran	Mazandaran	36.6285, 52.6765	sterilis
	P02	A269	CN 19991	CN 19991	Iran	Mazandaran	36.6285, 52.6765	sterilis
	P02	A270	CN 20280	CN 20280	Iraq	5km E of Hamdaniya	36.34000000, 43.41000000	sterilis
	P02	A271	CN 20280	CN 20280	Iraq	5km E of Hamdaniya	36.34000000, 43.41000000	sterilis
	P02	A272	CN 20280	CN 20280	Iraq	5km E of Hamdaniya	36.34000000, 43.41000000	sterilis
	P02	A273	CN 21269	CN 21269	Iraq	?al?? ad D?n, 23 Km N of Baghdad	33.51941, 44.36149	fatua
	P02	A274	CN 21269	CN 21269	Iraq	?al?? ad D?n, 23 Km N of Baghdad	33.51941, 44.36149	fatua
	P02	A275	CN 21269	CN 21269	Iraq	?al?? ad D?n, 23 Km N of Baghdad	33.51941, 44.36149	fatua
	P02	A276	CN 20234	CN 20234	Iraq	20km W of Mosul	36.40000000, 42.93333333	sterilis
	P02	A277	CN 20234	CN 20234	Iraq	20km W of Mosul	36.40000000, 42.93333333	sterilis
	P02	A278	CN 20234	CN 20234	Iraq	20km W of Mosul	36.40000000, 42.93333333	sterilis
	P02	A279	CN 20242	CN 20242	Iraq	Ninawa	36.35665, 42.6063	sterilis
	P02	A280	CN 20242	CN 20242	Iraq	Ninawa	36.35665, 42.6063	sterilis
	P02	A281	CN 20242	CN 20242	Iraq	Ninawa	36.35665, 42.6063	sterilis
	P02	A411	CN 19991	CN 19991	Iran	Mazandaran	36.6285, 52.6765	sterilis
	P02	A412	CN 20234	CN 20234	Iraq	20km W of Mosul	36.40000000, 42.93333333	sterilis
	P02	A413	CN 20235	CN 20235	Iraq	20km W of Mosul	36.40000000, 42.93333333	sterilis
	P02	A414	CN 20239	CN 20239	Iraq	Ninawa	36.31422, 41.86244	sterilis
	P02	A415	CN 20242	CN 20242	Iraq	Ninawa	36.35665, 42.6063	sterilis
	P02	A416	CN 20280	CN 20280	Iraq	5km E of Hamdaniya	36.34000000, 43.41000000	sterilis
	P02	CN_19954	CN 19954	CN 19954	Iran	Iran	35.5536, 52.2079	sterilis
	P02	CN_19955	CN 19955	CN 19955	Iran	Iran	35.5536, 52.2079	sterilis
	P02	CN_19956	CN 19956	CN 19956	Iran	Iran	35.5536, 52.2079	sterilis
	P02	CN_19957	CN 19957	CN 19957	Iran	Iran	35.5896, 52.2079	sterilis
	P02	CN_19958	CN 19958	CN 19958	Iran	Iran	35.5896, 52.2079	sterilis
	P02	CN_19959	CN 19959	CN 19959	Iran	Iran	35.5896, 52.2079	sterilis
	P02	CN_19961	CN 19961	CN 19961	Iran	Iran	35.5896, 52.2079	sterilis
	P02	CN_19962	CN 19962	CN 19962	Iran	Iran	35.5896, 52.2079	sterilis
	P02	CN_19963	CN 19963	CN 19963	Iran	Iran	37.2676, 55.1597	sterilis
	P02	CN_19964	CN 19964	CN 19964	Iran	Iran	37.2676, 55.1597	sterilis
	P02	CN_19965	CN 19965	CN 19965	Iran	Iran	37.2676, 55.1597	sterilis
	P02	CN_19967	CN 19967	CN 19967	Iran	Iran	37.2676, 55.1597	sterilis
	P02	CN_19969	CN 19969	CN 19969	Iran	Iran	36.8906, 54.4393	sterilis
	P02	CN_19972	CN 19972	CN 19972	Iran	Iran	36.8906, 54.4393	sterilis
	P02	CN_19973	CN 19973	CN 19973	Iran	Iran	36.8906, 54.4393	sterilis
	P02	CN_19975	CN 19975	CN 19975	Iran	Iran	36.8906, 54.4393	sterilis
	P02	CN_19978	CN 19978	CN 19978	Iran	Iran	32.392, 53.688	sterilis
	P02	CN_19981	CN 19981	CN 19981	Iran	Iran	36.9804, 54.4393	sterilis
	P02	CN_19983	CN 19983	CN 19983	Iran	Iran	36.9804, 54.4393	sterilis
	P02	CN_19984	CN 19984	CN 19984	Iran	Iran	36.9804, 54.4393	sterilis
	P02	CN_19985	CN 19985	CN 19985	Iran	Iran	32.4279, 53.688	sterilis
	P02	CN_19986	CN 19986	CN 19986	Iran	Iran	32.4279, 53.688	sterilis
	P02	CN_19989	CN 19989	CN 19989	Iran	Iran	32.392, 53.688	sterilis
	P02	CN_19993	CN 19993	CN 19993	Iran	Mazandaran	36.6285, 52.6765	sterilis
	P02	CN_19994	CN 19994	CN 19994	Iran	Iran	36.6329, 52.289	sterilis
	P02	CN_19995	CN 19995	CN 19995	Iran	Iran	35.9564, 51.2006	sterilis
	P02	CN_19997	CN 19997	CN 19997	Iran	Iran	36.0013, 51.0896	sterilis
	P02	CN_19998	CN 19998	CN 19998	Iran	Iran	36.0013, 51.0896	sterilis
	P02	CN_20005	CN 20005	CN 20005	Iran	Iran	37.3457, 49.8547	sterilis
	P02	CN_20006	CN 20006	CN 20006	Iran	Iran	37.3457, 49.8547	sterilis
	P02	CN_20007	CN 20007	CN 20007	Iran	Iran	37.2559, 49.8547	sterilis
	P02	CN_20008	CN 20008	CN 20008	Iran	Iran	37.2559, 49.8547	sterilis
	P02	CN_20009	CN 20009	CN 20009	Iran	Iran	37.2559, 49.8547	sterilis
	P02	CN_20012	CN 20012	CN 20012	Iran	Iran	37.0762, 49.8547	sterilis
	P02	CN_20014	CN 20014	CN 20014	Iran	Iran	37.0583, 49.8547	sterilis
	P02	CN_20015	CN 20015	CN 20015	Iran	Iran	37.0583, 49.8547	sterilis
	P02	CN_20020	CN 20020	CN 20020	Iran	Iran	36.0881, 49.8547	sterilis
	P02	CN_20054	CN 20054	CN 20054	Iran	Iran	34.4501, 47.4454	sterilis
	P02	CN_20055	CN 20055	CN 20055	Iran	Iran	34.4501, 47.4454	sterilis
	P02	CN_20060	CN 20060	CN 20060	Iran	Iran	34.5309, 47.4454	sterilis
	P02	CN_20063	CN 20063	CN 20063	Iran	Iran	34.5309, 47.4454	sterilis
	P02	CN_20070	CN 20070	CN 20070	Iran	Iran	34.5758, 47.4454	sterilis
	P02	CN_20077	CN 20077	CN 20077	Iran	Iran	33.7449, 46.5279	sterilis
	P02	CN_20078	CN 20078	CN 20078	Iran	Iran	33.7449, 46.5279	sterilis
	P02	CN_20079	CN 20079	CN 20079	Iran	Iran	33.7449, 46.5279	sterilis
	P02	CN_20080	CN 20080	CN 20080	Iran	Iran	33.7449, 46.5279	sterilis
	P02	CN_20089	CN 20089	CN 20089	Iran	Iran	33.6191, 46.5279	sterilis
	P02	CN_20133	CN 20133	CN 20133	Iran	Iran	34.5159, 46.0138	sterilis
	P02	CN_20136	CN 20136	CN 20136	Iran	Iran	34.5159, 46.0356	sterilis
	P02	CN_20183	CN 20183	CN 20183	Iran	Iran	35.5464, 46.9862	sterilis
	P02	CN_20202	CN 20202	CN 20202	Iraq	50km SE of Baghdad	33.11666667, 44.73333333	sterilis
	P02	CN_20209	CN 20209	CN 20209	Iraq	23 km north of Baghdad	33.53333333, 44.48333333	sterilis
	P02	CN_20210	CN 20210	CN 20210	Iraq	Iraq	33.51941, 44.36149	sterilis
	P02	CN_20216	CN 20216	CN 20216	Iraq	?al?? ad D?n	34.43549, 43.90551	sterilis
	P02	CN_20221	CN 20221	CN 20221	Iraq	120km N of Baghdad	34.08333333, 44.11666667	sterilis
	P02	CN_20226	CN 20226	CN 20226	Iraq	5km S of Hatra	35.56666667, 42.66666667	sterilis
	P02	CN_20227	CN 20227	CN 20227	Iraq	Iraq	35.39783, 42.39384	sterilis
	P02	CN_20228	CN 20228	CN 20228	Iraq	Nargal Gate, Mosul-Niniveh	36.33333333, 43.13333333	sterilis
	P02	CN_20230	CN 20230	CN 20230	Iraq	20km W of Mosul	36.40000000, 42.93333333	sterilis
	P02	CN_20231	CN 20231	CN 20231	Iraq	20km W of Mosul	36.40000000, 42.93333333	sterilis
	P02	CN_20234	CN 20234	CN 20234	Iraq	20km W of Mosul	36.40000000, 42.93333333	sterilis
	P02	CN_20238	CN 20238	CN 20238	Iraq	30km W of Mosul	36.41666667, 42.83333333	sterilis
	P02	CN_20239	CN 20239	CN 20239	Iraq	Ninawa	36.31422, 41.86244	sterilis
	P02	CN_20241	CN 20241	CN 20241	Iraq	50km W of Mosul	36.45000000, 42.66666667	sterilis
	P02	CN_20242	CN 20242	CN 20242	Iraq	Ninawa	36.35665, 42.6063	sterilis
	P02	CN_20243	CN 20243	CN 20243	Iraq	60km W of Mosul	36.41666667, 42.56666667	sterilis
	P02	CN_20244	CN 20244	CN 20244	Iraq	60km W of Mosul	36.41666667, 42.56666667	sterilis
	P02	CN_20245	CN 20245	CN 20245	Iraq	20km W of Tallafar	36.36666667, 42.26666667	sterilis
	P02	CN_20246	CN 20246	CN 20246	Iraq	20km W of Tallafar	36.36666667, 42.26666667	sterilis
	P02	CN_20247	CN 20247	CN 20247	Iraq	20km W of Tallafar	36.36666667, 42.26666667	sterilis
	P02	CN_20248	CN 20248	CN 20248	Iraq	Ninawa	36.36236, 42.3479	sterilis
	P02	CN_20249	CN 20249	CN 20249	Iraq	5km W of Tallafar	36.36666667, 42.40000000	sterilis
	P02	CN_20251	CN 20251	CN 20251	Iraq	40km W of Tallafar	36.33333333, 42.06666667	sterilis
	P02	CN_20254	CN 20254	CN 20254	Iraq	5km E of Sinjar	36.31666667, 41.91666667	sterilis
	P02	CN_20256	CN 20256	CN 20256	Iraq	Ninawa	36.5363, 43.164	sterilis
	P02	CN_20259	CN 20259	CN 20259	Iraq	Ninawa	36.71596, 43.164	sterilis
	P02	CN_20260	CN 20260	CN 20260	Iraq	Ninawa	36.71596, 43.164	sterilis
	P02	CN_20261	CN 20261	CN 20261	Iraq	40km N of Mosul	36.63333333, 42.98333333	sterilis
	P02	CN_20264	CN 20264	CN 20264	Iraq	Ninawa	36.80578, 43.164	sterilis
	P02	CN_20265	CN 20265	CN 20265	Iraq	65km N of Mosul	36.83333333, 42.91666667	sterilis
	P02	CN_20266	CN 20266	CN 20266	Iraq	Ninawa	36.94053, 43.164	sterilis
	P02	CN_20267	CN 20267	CN 20267	Iraq	70km N of Mosul	36.86666667, 42.88333333	sterilis
	P02	CN_20268	CN 20268	CN 20268	Iraq	2km N of Dohuk	36.88333333, 43.01666667	sterilis
	P02	CN_20270	CN 20270	CN 20270	Iraq	5km N of Dohuk	36.91666667, 43.03333333	sterilis
	P02	CN_20271	CN 20271	CN 20271	Iraq	5km N of Dohuk	36.91666667, 43.03333333	sterilis
	P02	CN_20272	CN 20272	CN 20272	Iraq	Dahuk	36.95773, 42.94886	sterilis
	P02	CN_20274	CN 20274	CN 20274	Iraq	10km N of Dohuk	36.91666667, 43.06666667	sterilis
	P02	CN_20275	CN 20275	CN 20275	Iraq	10km N of Dohuk	36.91666667, 43.06666667	sterilis
	P02	CN_20276	CN 20276	CN 20276	Iraq	10km N of Dohuk	36.91666667, 43.06666667	sterilis
	P02	CN_20278	CN 20278	CN 20278	Iraq	Dahuk	36.95773, 42.94886	sterilis
	P02	CN_20280	CN 20280	CN 20280	Iraq	5km E of Hamdaniya	36.34000000, 43.41000000	sterilis
	P02	CN_20281	CN 20281	CN 20281	Iraq	30km E of Hamdaniya	36.27000000, 43.65000000	sterilis
	P02	CN_20286	CN 20286	CN 20286	Iraq	5km S of Salahuddin	36.33333333, 44.18333333	sterilis
	P02	CN_20287	CN 20287	CN 20287	Iraq	?al?? ad D?n	34.48884, 43.48374	sterilis
	P02	CN_20290	CN 20290	CN 20290	Iraq	5km S of Salahuddin	36.33333333, 44.18333333	sterilis
	P02	CN_20291	CN 20291	CN 20291	Iraq	5km S of Salahuddin	36.33333333, 44.18333333	sterilis
	P02	CN_20292	CN 20292	CN 20292	Iraq	5km S of Salahuddin	36.33333333, 44.18333333	sterilis
	P02	CN_20294	CN 20294	CN 20294	Iraq	Iraq	35.8919, 44.00887	sterilis
	P02	CN_20561	CN 20561	CN 20561	Israel	Montfort	33.05000000, 35.23333333	sterilis
	P02	CN_20565	CN 20565	CN 20565	Israel	Tiberias, Eastern Lower Galilee	32.79555556, 35.52861111	sterilis
	P02	CN_20631	CN 20631	CN 20631	Israel	Nahal Tut, Plateau of Menashe	32.60000000, 35.00000000	sterilis
	P02	CN_20665	CN 20665	CN 20665	Israel	'En Ziran	31.68333333, 34.71666667	sterilis
	P02	CN_20679	CN 20679	CAV 1481	Turkey	Bergama, Ruins of Asklepion	39.13333333, 27.16666667	sterilis
	P02	CN_20701	CN 20701	CN 20701	Turkey	10km E of Gazipasa	36.23333333, 32.38333333	sterilis
	P02	CN_20743	CN 20743	CN 20743	Turkey	Turkey	41.18094, 41.92823	sterilis
	P02	CN_20794	CN 20794	CN 20794	Turkey	Turkey	38.03054, 41.43787	sterilis
	P02	CN_20799	CN 20799	CN 20799	Turkey	50km W of Gaziantep	36.98333333, 36.93333333	sterilis
	P02	CN_20805	CN 20805	CN 20805	Turkey	Gaziantep	38.09373, 28.22927	sterilis
	P02	CN_20807	CN 20807	CN 20807	Turkey	40 km west of Gaziantep	37.01666667, 37.01666667	sterilis
	P02	CN_20811	CN 20811	CN 20811	Turkey	Urfa	38.09373, 28.22927	sterilis
	P02	CN_20812	CN 20812	CN 20812	Turkey	Urfa	38.09373, 28.22927	sterilis
	P02	CN_20814	CN 20814	CN 20814	Turkey	10km W of Urfa	37.13333333, 38.70000000	sterilis
	P02	CN_20815	CN 20815	CN 20815	Turkey	Diyarbakir	37.91888889, 40.21055556	sterilis
	P02	CN_20816	CN 20816	CN 20816	Turkey	Diyarbakir	37.03441, 27.43054	sterilis
	P02	CN_20817	CN 20817	CN 20817	Turkey	Diyarbakir	37.03441, 27.34052	sterilis
	P02	CN_20821	CN 20821	CN 20821	Turkey	Diyarbakir	37.03441, 27.43054	sterilis
	P02	CN_20822	CN 20822	CN 20822	Turkey	50km NW of Diyarbakir	38.20000000, 39.85000000	sterilis
	P02	CN_20823	CN 20823	CN 20823	Turkey	Turkey	41.27478, 41.79742	sterilis
	P02	CN_20824	CN 20824	CN 20824	Turkey	1km W of Askuyulu	41.27478, 41.79742	sterilis
	P02	CN_20825	CN 20825	CAV 1627	Turkey	10km NW of Maden	38.45000000, 39.63333333	sterilis
	P02	CN_20833	CN 20833	CN 20833	Turkey	15km SE of Diyarbakir	37.83333333, 40.28333333	sterilis
	P02	CN_20834	CN 20834	CN 20834	Turkey	15km SE of Diyarbakir	37.83333333, 40.28333333	sterilis
	P02	CN_20835	CN 20835	CN 20835	Turkey	Mardin	37.31111111, 40.74277778	sterilis
	P02	CN_20836	CN 20836	CN 20836	Turkey	Turkey	38.47098, 27.30948	sterilis
	P02	CN_20838	CN 20838	CN 20838	Turkey	5km E of Mardin	37.33333333, 40.78333333	sterilis
	P02	CN_20840	CN 20840	CN 20840	Turkey	20km SW of Savur	37.46666667, 40.85000000	sterilis
	P02	CN_20842	CN 20842	CN 20842	Turkey	Turkey	38.34035, 28.0768	sterilis
	P02	CN_20843	CN 20843	CN 20843	Turkey	Turkey	38.34035, 28.0768	sterilis
	P02	CN_20844	CN 20844	CN 20844	Turkey	Turkey	38.31341, 28.0768	sterilis
	P02	CN_20846	CN 20846	CN 20846	Turkey	Turkey	38.31341, 28.0768	sterilis
	P02	CN_20847	CN 20847	CN 20847	Turkey	3km E of Cizre	37.33333333, 42.21666667	sterilis
	P02	CN_20848	CN 20848	CN 20848	Turkey	10km E of Cizre	37.28333333, 42.26666667	sterilis
	P02	CN_20849	CN 20849	CN 20849	Turkey	Turkey	37.02877, 36.03747	sterilis
	P02	CN_20850	CN 20850	CN 20850	Turkey	50 km south of Batman	37.02877, 36.03747	sterilis
	P02	CN_20854	CN 20854	CN 20854	Turkey	Turkey	36.90919, 39.73434	sterilis
	P02	CN_20855	CN 20855	CN 20855	Turkey	15km E of Batman	37.91666667, 41.26666667	sterilis
	P02	CN_20856	CN 20856	CN 20856	Turkey	Turkey	37.33235, 41.39468	sterilis
	P02	CN_20857	CN 20857	CN 20857	Turkey	43km W of Siirt	38.03333333, 41.58333333	sterilis
	P02	CN_20858	CN 20858	CN 20858	Turkey	Siirt	37.33235, 42.01602	sterilis
	P02	CN_20859	CN 20859	CN 20859	Turkey	Siirt	37.33235, 41.39468	sterilis
	P02	CN_20861	CN 20861	CN 20861	Turkey	25km NW of Siirt	38.01666667, 41.78333333	sterilis
	P02	CN_20863	CN 20863	CN 20863	Turkey	Turkey	37.33235, 42.35493	sterilis
	P02	CN_20864	CN 20864	CN 20864	Turkey	29km E of Silvan	38.13333333, 41.26666667	sterilis
	P02	CN_20865	CN 20865	CN 20865	Turkey	Turkey	38.45058, 27.20981	sterilis
	P02	CN_20866	CN 20866	CN 20866	Turkey	Turkey	38.45058, 27.20981	sterilis
	P02	CN_20867	CN 20867	CN 20867	Turkey	Turkey	38.45058, 27.20981	sterilis
	P02	CN_20868	CN 20868	CN 20868	Turkey	55km E of Diyarbakir	37.85000000, 40.71666667	sterilis
	P02	CN_20874	CN 20874	CN 20874	Turkey	35km E of Diyarbakir	37.85000000, 40.53333333	sterilis
	P02	CN_20875	CN 20875	CN 20875	Turkey	11km E of Diyarbakir	37.88333333, 40.31666667	sterilis
	P02	CN_20876	CN 20876	CN 20876	Turkey	8km S of Hazro	38.21666667, 40.76666667	sterilis
	P02	CN_20877	CN 20877	CN 20877	Turkey	8km S of Hazro	38.21666667, 40.76666667	sterilis
	P02	CN_20878	CN 20878	CN 20878	Turkey	40km W of Diyarbakir	37.86666667, 39.83333333	sterilis
	P02	CN_20879	CN 20879	CN 20879	Turkey	30km E of Siverek	37.71666667, 39.60000000	sterilis
	P02	CN_20880	CN 20880	CN 20880	Turkey	20km E of Siverek	37.71666667, 39.50000000	sterilis
	P02	CN_20881	CN 20881	CN 20881	Turkey	Turkey	36.54431, 29.0767	sterilis
	P02	CN_20882	CN 20882	CN 20882	Turkey	Turkey	36.54431, 29.0767	sterilis
	P02	CN_20883	CN 20883	CN 20883	Turkey	Turkey	36.54431, 29.0767	sterilis
	P02	CN_20884	CN 20884	CN 20884	Turkey	Siverek	37.75000000, 39.31666667	sterilis
	P02	CN_20885	CN 20885	CN 20885	Turkey	Turkey	36.51255, 29.11611	sterilis
	P02	CN_20887	CN 20887	CN 20887	Turkey	5km S of Siverek	37.71666667, 39.31666667	sterilis
	P02	CN_20888	CN 20888	CN 20888	Turkey	5km S of Siverek	37.71666667, 39.31666667	sterilis
	P02	CN_20889	CN 20889	CN 20889	Turkey	16km SE of Siverek	37.63333333, 39.38333333	sterilis
	P02	CN_20890	CN 20890	CN 20890	Turkey	6km N of Karakeci	37.38333333, 39.43333333	sterilis
	P02	CN_20891	CN 20891	CN 20891	Turkey	5km S of Karakeci	37.41666667, 39.43333333	sterilis
	P02	CN_20892	CN 20892	CN 20892	Turkey	Turkey	36.71931, 34.47388	sterilis
	P02	CN_20893	CN 20893	CN 20893	Turkey	25km S of Karakeci	37.15000000, 39.48333333	sterilis
	P02	CN_20894	CN 20894	CN 20894	Turkey	Turkey	36.24445, 29.98748	sterilis
	P02	CN_20895	CN 20895	CN 20895	Turkey	5km S of Viransehir	37.20000000, 39.80000000	sterilis
	P02	CN_20896	CN 20896	CN 20896	Turkey	Turkey	37.78302, 28.75536	sterilis
	P02	CN_20897	CN 20897	CN 20897	Turkey	Turkey	37.20297, 40.26794	sterilis
	P02	CN_20899	CN 20899	CN 20899	Turkey	50km E of Urfa	37.23333333, 39.26666667	sterilis
	P02	CN_20900	CN 20900	CN 20900	Turkey	40km E of Urfa	37.16666667, 39.16666667	sterilis
	P02	CN_20901	CN 20901	CN 20901	Turkey	10km S of Urfa	37.08333333, 38.86666667	sterilis
	P02	CN_20902	CN 20902	CN 20902	Turkey	Urfa	37.73442, 40.45193	sterilis
	P02	CN_20903	CN 20903	CN 20903	Turkey	10km S of Urfa	37.08333333, 38.86666667	sterilis
	P02	CN_20904	CN 20904	CN 20904	Turkey	Urfa	37.92497, 40.60955	sterilis
	P02	CN_20906	CN 20906	CN 20906	Turkey	5km NW of Harran	36.88333333, 38.96666667	sterilis
	P02	CN_20908	CN 20908	CN 20908	Turkey	35km W of Urfa	37.05000000, 38.48333333	sterilis
	P02	CN_20912	CN 20912	CN 20912	Turkey	20km NE of Urfa	37.31666667, 38.81666667	sterilis
	P02	CN_20914	CN 20914	CN 20914	Turkey	Turkey	38.05201, 40.04966	sterilis
	P02	CN_20924	CN 20924	CN 20924	Turkey	Turkey	37.92497, 40.8373	sterilis
	P02	CN_20925	CN 20925	CN 20925	Turkey	15km W of Araban	37.36666667, 37.56666667	sterilis
	P02	CN_20926	CN 20926	CN 20926	Turkey	Araban	37.43333333, 37.68333333	sterilis
	P02	CN_20928	CN 20928	CN 20928	Turkey	Araban	37.43333333, 37.68333333	sterilis
	P02	CN_20939	CN 20939	CN 20939	Turkey	40km N of Gaziantep	37.31666667, 37.18333333	sterilis
	P02	CN_20958	CN 20958	CAV 1760	Turkey	10 km west of Besni	37.87108, 40.21098	sterilis
	P02	CN_20963	CN 20963	CN 20963	Turkey	Ad?yaman	38.09565, 40.21098	sterilis
	P02	CN_20964	CN 20964	CN 20964	Turkey	Turkey	38.09565, 40.21098	sterilis
	P02	CN_20965	CN 20965	CN 20965	Turkey	Turkey	38.09565, 40.21098	sterilis
	P02	CN_20969	CN 20969	CN 20969	Turkey	44km W of Baykan	38.16666667, 41.43333333	sterilis
	P02	CN_20970	CN 20970	CN 20970	Turkey	44km W of Baykan	38.16666667, 41.43333333	sterilis
	P02	CN_21741	CN 21741	CN 21741	Greece	Crete	39.0742, 21.8243	sterilis
	P02	CN_21743	CN 21743	CN 21743	Greece	Crete	35.3402, 25.1345	sterilis
	P02	CN_21746	CN 21746	CN 21746	Greece	Crete	35.2985, 25.1596	sterilis
	P02	CN_21750	CN 21750	CN 21750	Italy	Italy	40.4644, 17.3651	sterilis
	P02	CN_21762	CN 21762	CN 21762	Italy	Sicilia, 4k E Cinisi	38.16323, 13.16028	sterilis
	P02	CN_21763	CN 21763	CN 21763	Italy	Sicilia, Bolognetta	37.96612, 13.45721	sterilis
	P02	CN_21764	CN 21764	CN 21764	Italy	Sicilia, Misilmeri	38.02996, 13.45094	sterilis
	P02	CN_21766	CN 21766	CN 21766	Italy	Sicilia, Trabia	38.00016, 13.64648	sterilis
	P02	CN_21768	CN 21768	CN 21768	Italy	Sicilia, 1/2 way Palma-Licata	37.14877, 13.83777	sterilis
	P02	CN_21769	CN 21769	CN 21769	Italy	Sicilia, 10K W Gela	37.11698, 14.13843	sterilis
	P02	CN_21770	CN 21770	CN 21770	Italy	Sicilia, 10K N Gela	37.19663, 14.2526	sterilis
	P02	CN_21771	CN 21771	CN 21771	Italy	Sicilia, Prioto - not found, used Priolo	37.15513, 15.17854	sterilis
	P02	CN_21772	CN 21772	CN 21772	Italy	Sicilia, 27K E Gela - approx!	37.01432, 14.44594	sterilis
	P02	CN_21789	CN 21789	CN 21789	Italy	Sardegna, 9k W Castel of Sardo	40.92742, 8.853372	sterilis
	P02	CN_21793	CN 21793	CN 21793	Libya	Libya	31.6603, 20.0156	sterilis
	P02	CN_21796	CN 21796	CN 21796	Libya	Libya	32.35, 20.3167	sterilis
	P02	CN_21797	CN 21797	CN 21797	Libya	Libya	32.43, 20.44	sterilis
	P02	CN_21798	CN 21798	CN 21798	Libya	Libya	32.43, 20.44	sterilis
	P02	CN_21801	CN 21801	CN 21801	Libya	Libya	32.5, 20.7	sterilis
	P02	CN_21802	CN 21802	CN 21802	Libya	Libya	26.1333, 18.5833	sterilis
	P02	CN_21807	CN 21807	CN 21807	Libya	Libya	32.69056, 21.9075	sterilis
	P02	CN_21809	CN 21809	CN 21809	Libya	Libya	32.4833, 21.1333	sterilis
	P02	CN_21811	CN 21811	CN 21811	Libya	Libya	32.18, 20.6	sterilis
	P02	CN_21812	CN 21812	CN 21812	Libya	Libya	32.0333, 20.0667	sterilis
	P02	CN_21814	CN 21814	CN 21814	Libya	Libya	32.41, 14.8	sterilis
	P02	CN_21816	CN 21816	CN 21816	Libya	Libya	32.4333, 13.6333	sterilis
	P02	CN_21817	CN 21817	CN 21817	Libya	Libya	31.8667, 13.2667	sterilis
	P02	CN_21820	CN 21820	CN 21820	Libya	Libya	31.8667, 13.2667	sterilis
	P02	CN_21866	CN 21866	CN 21866	Morocco	Morocco	33.5682, -6.2668	sterilis
	P02	CN_23859	CN 23859	CN 23859	Algeria	Bouira	36.37402, 3.95477	sterilis
	P02	NAM_CAV1481	CN 20679	CAV 1481	Turkey	Bergama, Ruins of Asklepion	39.13333333, 27.16666667	sterilis
	P02	NAM_CAV1760	CN 20958	CAV 1760	Turkey	10 km west of Besni	37.87108, 40.21098	sterilis
	P02	TL.S252		Cc 8560			44.829, 34.839	sterilis
	P02	TL.S255		324780			32.483, 21.133	sterilis
	P02	TL.S273		FAFAV1			37.925, 12.328	sterilis
P03 sterilis (eastern med)
Null	NewSeqP	GBSID	CN	TaxaName	Country	Site	Lat-Long	Species
	P03	A261	CN 20349	CN 20349	Lebanon	Lebanon	33.9843, 35.6344	sterilis
	P03	A262	CN 20349	CN 20349	Lebanon	Lebanon	33.9843, 35.6344	sterilis
	P03	A263	CN 20349	CN 20349	Lebanon	Lebanon	33.9843, 35.6344	sterilis
	P03	A264	CN 20625	CN 20625	Israel	Tel Aviv, Central Coastal Plain	32.11666667, 34.78333333	sterilis
	P03	A265	CN 20625	CN 20625	Israel	Tel Aviv, Central Coastal Plain	32.11666667, 34.78333333	sterilis
	P03	A266	CN 20625	CN 20625	Israel	Tel Aviv, Central Coastal Plain	32.11666667, 34.78333333	sterilis
	P03	A285	CN 24168	CN 24168	Israel	Israel	31.7811, 35.0101	sterilis
	P03	A286	CN 24168	CN 24168	Israel	Israel	31.7811, 35.0101	sterilis
	P03	A287	CN 24168	CN 24168	Israel	Israel	31.7811, 35.0101	sterilis
	P03	A417	CN 20349	CN 20349	Lebanon	Lebanon	33.9843, 35.6344	sterilis
	P03	A418	CN 20625	CN 20625	Israel	Tel Aviv, Central Coastal Plain	32.11666667, 34.78333333	sterilis
	P03	A573	CN 22266	CN 22266	Ethiopia	2km S of Wikro	13.78333333, 39.61666667	sterilis
	P03	CN_20191	CN 20191	CN 20191	Iran	Iran	38.796, 45.6289	sterilis
	P03	CN_20213	CN 20213	CN 20213	Iraq	30km N of Samarra	34.45000000, 43.81666667	sterilis
	P03	CN_20257	CN 20257	CN 20257	Iraq	26km N of Mosul	36.53333333, 43.03333333	sterilis
	P03	CN_20258	CN 20258	CN 20258	Iraq	Ninawa	36.5902, 43.164	sterilis
	P03	CN_20263	CN 20263	CN 20263	Iraq	Ninawa	36.71596, 43.164	sterilis
	P03	CN_20277	CN 20277	CN 20277	Iraq	10km N of Dohuk	36.91666667, 43.06666667	sterilis
	P03	CN_20279	CN 20279	CN 20279	Iraq	Ninawa	36.2742, 43.43313	sterilis
	P03	CN_20282	CN 20282	CN 20282	Iraq	Ninawa	36.2742, 43.71169	sterilis
	P03	CN_20288	CN 20288	CN 20288	Iraq	5km S of Salahuddin	36.33333333, 44.18333333	sterilis
	P03	CN_20295	CN 20295	CN 20295	Syria	El Keswe (Al Kiswah)	33.35000000, 36.23333000	sterilis
	P03	CN_20296	CN 20296	CN 20296	Syria	El Keswe (Al Kiswah)	33.35000000, 36.23333000	sterilis
	P03	CN_20302	CN 20302	CN 20302	Syria	10km S of Damascus	33.43333333, 36.26666667	sterilis
	P03	CN_20308	CN 20308	CN 20308	Syria	Agriculture Station, Damascus	33.50000000, 36.30000000	sterilis
	P03	CN_20310	CN 20310	CN 20310	Syria	Agriculture Station, Damascus	33.50000000, 36.30000000	sterilis
	P03	CN_20312	CN 20312	CN 20312	Syria	20km W of Damascus	33.58333333, 36.11666667	sterilis
	P03	CN_20313	CN 20313	CN 20313	Syria	Meharda	35.25000000, 36.58333333	sterilis
	P03	CN_20314	CN 20314	CN 20314	Syria	2km E of Maarret	35.63333333, 36.70000000	sterilis
	P03	CN_20315	CN 20315	CN 20315	Syria	Hassie	34.40000000, 36.75000000	sterilis
	P03	CN_20316	CN 20316	CN 20316	Syria	Hassie	34.40000000, 36.75000000	sterilis
	P03	CN_20317	CN 20317	CN 20317	Syria	10km S of Homs	34.65000000, 36.71666667	sterilis
	P03	CN_20318	CN 20318	CN 20318	Syria	10km S of Homs	34.65000000, 36.71666667	sterilis
	P03	CN_20320	CN 20320	CN 20320	Syria	10km S of Homs	34.65000000, 36.71666667	sterilis
	P03	CN_20323	CN 20323	CN 20323	Syria	10km N of Homs	34.81666667, 36.73333333	sterilis
	P03	CN_20325	CN 20325	CN 20325	Syria	Hialin (Hayyalin)	35.10000000, 36.31666667	sterilis
	P03	CN_20326	CN 20326	CN 20326	Syria	Hialin (Hayyalin)	35.10000000, 36.31666667	sterilis
	P03	CN_20331	CN 20331	CN 20331	Lebanon	10km S of Saida/Sidon	33.48333333, 35.36666667	sterilis
	P03	CN_20332	CN 20332	CN 20332	Lebanon	10km N of Saida/Sidon	33.63333333, 35.41666667	sterilis
	P03	CN_20333	CN 20333	CN 20333	Lebanon	10km N of Saida/Sidon	33.63333333, 35.41666667	sterilis
	P03	CN_20334	CN 20334	CN 20334	Lebanon	Lebanon	33.6475, 35.3729	sterilis
	P03	CN_20335	CN 20335	CN 20335	Lebanon	Loubnane ej Jnoubi	33.6475, 35.3729	sterilis
	P03	CN_20336	CN 20336	CN 20336	Lebanon	Lebanon	33.6475, 35.3729	sterilis
	P03	CN_20337	CN 20337	CN 20337	Lebanon	Lebanon	33.6475, 35.3729	sterilis
	P03	CN_20338	CN 20338	CN 20338	Lebanon	10km S of Beirut	33.80000000, 35.51666667	sterilis
	P03	CN_20339	CN 20339	CN 20339	Lebanon	Lebanon	33.8034, 35.5018	sterilis
	P03	CN_20340	CN 20340	CN 20340	Lebanon	10km S of Beirut	33.80000000, 35.51666667	sterilis
	P03	CN_20341	CN 20341	CN 20341	Lebanon	10km S of Beirut	33.80000000, 35.51666667	sterilis
	P03	CN_20342	CN 20342	CN 20342	Lebanon	Lebanon	33.8806, 35.4797	sterilis
	P03	CN_20343	CN 20343	CN 20343	Lebanon	Beau Rivage, Beirut	33.87194444, 35.50972222	sterilis
	P03	CN_20344	CN 20344	CN 20344	Lebanon	Beau Rivage, Beirut	33.87194444, 35.50972222	sterilis
	P03	CN_20345	CN 20345	CN 20345	Lebanon	Pigein Cove, Beirut	33.87194444, 35.50972222	sterilis
	P03	CN_20346	CN 20346	CN 20346	Lebanon	seashore, Beirut	33.87194444, 35.50972222	sterilis
	P03	CN_20347	CN 20347	CN 20347	Lebanon	Lebanon	33.8938, 35.5018	sterilis
	P03	CN_20348	CN 20348	CN 20348	Lebanon	Statco Building, Beirut	33.87194444, 35.50972222	sterilis
	P03	CN_20349	CN 20349	CN 20349	Lebanon	Lebanon	33.9843, 35.6344	sterilis
	P03	CN_20350	CN 20350	CN 20350	Lebanon	Safra	34.15000000, 36.16666667	sterilis
	P03	CN_20351	CN 20351	CN 20351	Lebanon	Fidar	34.10000000, 35.65000000	sterilis
	P03	CN_20352	CN 20352	CN 20352	Lebanon	Lebanon	34.0985, 35.6517	sterilis
	P03	CN_20353	CN 20353	CN 20353	Lebanon	Fidar	34.10000000, 35.65000000	sterilis
	P03	CN_20354	CN 20354	CN 20354	Lebanon	Fidar	34.10000000, 35.65000000	sterilis
	P03	CN_20355	CN 20355	CN 20355	Lebanon	Lower level, Jebail/Byblos	34.11666667, 35.65000000	sterilis
	P03	CN_20356	CN 20356	CN 20356	Lebanon	seashore, Jebail/Byblos	34.11666667, 35.65000000	sterilis
	P03	CN_20357	CN 20357	CN 20357	Lebanon	10km N of Jebail/Byblos	34.20000000, 35.65000000	sterilis
	P03	CN_20358	CN 20358	CN 20358	Lebanon	10km N of Jebail/Byblos	34.20000000, 35.65000000	sterilis
	P03	CN_20359	CN 20359	CN 20359	Lebanon	Lebanon	34.3045, 35.6511	sterilis
	P03	CN_20360	CN 20360	CN 20360	Lebanon	20km N of Jebail/Byblos	34.28333333, 35.68333333	sterilis
	P03	CN_20361	CN 20361	CN 20361	Lebanon	20km N of Jebail/Byblos	34.28333333, 35.68333333	sterilis
	P03	CN_20416	CN 20416	CN 20416	Israel	Israel	32.5708, 34.9567	sterilis
	P03	CN_20417	CN 20417	CN 20417	Israel	Israel	32.5708, 34.9567	sterilis
	P03	CN_20418	CN 20418	CN 20418	Israel	Israel	32.5708, 34.9567	sterilis
	P03	CN_20419	CN 20419	CN 20419	Israel	Israel	32.5369, 34.917	sterilis
	P03	CN_20420	CN 20420	CN 20420	Israel	Israel	32.5369, 34.917	sterilis
	P03	CN_20421	CN 20421	CN 20421	Israel	Israel	32.5369, 34.917	sterilis
	P03	CN_20422	CN 20422	CN 20422	Israel	Israel	32.5369, 34.917	sterilis
	P03	CN_20423	CN 20423	CN 20423	Israel	Israel	32.5369, 34.917	sterilis
	P03	CN_20424	CN 20424	CN 20424	Israel	Israel	32.5708, 34.9567	sterilis
	P03	CN_20425	CN 20425	CN 20425	Israel	Israel	32.5708, 34.9567	sterilis
	P03	CN_20426	CN 20426	CN 20426	Israel	Israel	32.5708, 34.9567	sterilis
	P03	CN_20427	CN 20427	CN 20427	Israel	Israel	32.5222, 34.945	sterilis
	P03	CN_20428	CN 20428	CN 20428	Israel	Israel	32.5222, 34.945	sterilis
	P03	CN_20429	CN 20429	CN 20429	Israel	Israel	32.5222, 34.945	sterilis
	P03	CN_20430	CN 20430	CN 20430	Israel	Israel	32.5222, 34.945	sterilis
	P03	CN_20438	CN 20438	CN 20438	Israel	Israel	32.442, 34.904	sterilis
	P03	CN_20439	CN 20439	CN 20439	Israel	Israel	32.442, 34.904	sterilis
	P03	CN_20440	CN 20440	CN 20440	Israel	Israel	32.442, 34.904	sterilis
	P03	CN_20441	CN 20441	CN 20441	Israel	Israel	32.1226, 34.8369	sterilis
	P03	CN_20442	CN 20442	CN 20442	Israel	Israel	32.15, 34.8333	sterilis
	P03	CN_20443	CN 20443	CN 20443	Israel	Israel	32.15, 34.8333	sterilis
	P03	CN_20444	CN 20444	CN 20444	Israel	Israel	32.15, 34.8333	sterilis
	P03	CN_20445	CN 20445	CN 20445	Israel	Israel	32.1335, 34.8292	sterilis
	P03	CN_20446	CN 20446	CN 20446	Israel	Israel	32.1335, 34.8292	sterilis
	P03	CN_20447	CN 20447	CN 20447	Israel	Israel	32.1335, 34.8292	sterilis
	P03	CN_20448	CN 20448	CN 20448	Israel	Israel	32.1335, 34.8292	sterilis
	P03	CN_20449	CN 20449	CN 20449	Israel	Israel	32.1335, 34.8292	sterilis
	P03	CN_20450	CN 20450	CN 20450	Israel	Israel	31.9887, 34.852	sterilis
	P03	CN_20451	CN 20451	CN 20451	Israel	Israel	31.9887, 34.852	sterilis
	P03	CN_20452	CN 20452	CN 20452	Israel	Israel	31.9519, 34.8881	sterilis
	P03	CN_20453	CN 20453	CN 20453	Israel	Israel	31.9519, 34.8881	sterilis
	P03	CN_20454	CN 20454	CN 20454	Israel	Israel	31.6071, 34.8972	sterilis
	P03	CN_20455	CN 20455	CN 20455	Israel	Israel	31.6071, 34.8972	sterilis
	P03	CN_20456	CN 20456	CN 20456	Israel	Israel	31.6071, 34.8972	sterilis
	P03	CN_20457	CN 20457	CN 20457	Israel	Israel	31.6071, 34.8972	sterilis
	P03	CN_20458	CN 20458	CN 20458	Israel	Israel	31.6071, 34.8972	sterilis
	P03	CN_20459	CN 20459	CN 20459	Israel	Israel	31.8403, 35.0225	sterilis
	P03	CN_20460	CN 20460	CN 20460	Israel	Israel	31.8403, 35.0225	sterilis
	P03	CN_20461	CN 20461	CN 20461	Israel	Israel	31.8403, 35.0225	sterilis
	P03	CN_20462	CN 20462	CN 20462	Israel	Israel	31.8356, 34.9803	sterilis
	P03	CN_20463	CN 20463	CN 20463	Israel	Israel	31.8356, 34.9803	sterilis
	P03	CN_20464	CN 20464	CN 20464	Israel	Israel	31.8356, 34.9803	sterilis
	P03	CN_20465	CN 20465	CN 20465	Israel	Israel	31.7485, 35.007	sterilis
	P03	CN_20466	CN 20466	CN 20466	Israel	Israel	31.7485, 35.007	sterilis
	P03	CN_20467	CN 20467	CN 20467	Israel	Israel	31.7485, 35.007	sterilis
	P03	CN_20468	CN 20468	CN 20468	Israel	Israel	31.7485, 35.007	sterilis
	P03	CN_20469	CN 20469	CN 20469	Israel	Israel	31.7485, 35.007	sterilis
	P03	CN_20470	CN 20470	CN 20470	Israel	Israel	31.7485, 35.007	sterilis
	P03	CN_20471	CN 20471	CN 20471	Israel	Israel	31.7485, 35.007	sterilis
	P03	CN_20472	CN 20472	CN 20472	Israel	Israel	31.7485, 35.007	sterilis
	P03	CN_20473	CN 20473	CN 20473	Israel	Israel	31.7485, 35.007	sterilis
	P03	CN_20474	CN 20474	CN 20474	Israel	Israel	31.7485, 35.007	sterilis
	P03	CN_20475	CN 20475	CN 20475	Israel	Israel	31.7485, 35.007	sterilis
	P03	CN_20477	CN 20477	CN 20477	Israel	Israel	31.7485, 35.007	sterilis
	P03	CN_20478	CN 20478	CN 20478	Israel	Israel	31.7485, 35.007	sterilis
	P03	CN_20479	CN 20479	CN 20479	Israel	Israel	31.7485, 35.007	sterilis
	P03	CN_20480	CN 20480	CN 20480	Israel	Israel	31.7485, 35.007	sterilis
	P03	CN_20482	CN 20482	CN 20482	Israel	Israel	32.1525, 35.2567	sterilis
	P03	CN_20483	CN 20483	CN 20483	Israel	Israel	32.2634, 35.2789	sterilis
	P03	CN_20484	CN 20484	CN 20484	Israel	Israel	32.2634, 35.2789	sterilis
	P03	CN_20485	CN 20485	CN 20485	Israel	Israel	32.2761, 35.1953	sterilis
	P03	CN_20486	CN 20486	CN 20486	Israel	Israel	32.2761, 35.1953	sterilis
	P03	CN_20487	CN 20487	CN 20487	Israel	Israel	32.4611, 35.3	sterilis
	P03	CN_20488	CN 20488	CN 20488	Israel	Israel	32.4611, 35.3	sterilis
	P03	CN_20489	CN 20489	CN 20489	Israel	Israel	32.4611, 35.3	sterilis
	P03	CN_20490	CN 20490	CN 20490	Israel	Israel	32.4611, 35.3	sterilis
	P03	CN_20491	CN 20491	CN 20491	Israel	Israel	32.4611, 35.3	sterilis
	P03	CN_20492	CN 20492	CN 20492	Israel	Israel	32.4611, 35.3	sterilis
	P03	CN_20493	CN 20493	CN 20493	Israel	Israel	32.3222, 35.3686	sterilis
	P03	CN_20496	CN 20496	CN 20496	Israel	Israel	31.8333, 35.3	sterilis
	P03	CN_20497	CN 20497	CN 20497	Israel	Israel	31.8333, 35.3	sterilis
	P03	CN_20498	CN 20498	CN 20498	Israel	Israel	31.8711, 35.4442	sterilis
	P03	CN_20499	CN 20499	CN 20499	Israel	Israel	31.8711, 35.4442	sterilis
	P03	CN_20501	CN 20501	CN 20501	Israel	Israel	31.8711, 35.4442	sterilis
	P03	CN_20504	CN 20504	CN 20504	Israel	Jerusalem, Judean Mountains	31.76666667, 35.23333333	sterilis
	P03	CN_20506	CN 20506	CN 20506	Israel	Israel	31.815, 35.023	sterilis
	P03	CN_20507	CN 20507	CN 20507	Israel	Baab El Wad	31.81666667, 35.03333333	sterilis
	P03	CN_20508	CN 20508	CN 20508	Israel	Baab El Wad	31.81666667, 35.03333333	sterilis
	P03	CN_20509	CN 20509	CN 20509	Israel	Baab El Wad	31.81666667, 35.03333333	sterilis
	P03	CN_20510	CN 20510	CN 20510	Israel	Latrun	31.83333333, 34.98333333	sterilis
	P03	CN_20511	CN 20511	CN 20511	Israel	Latrun	31.83333333, 34.98333333	sterilis
	P03	CN_20513	CN 20513	CN 20513	Israel	Mesillat Ziyyon, Judean Mountains	31.80000000, 35.01666667	sterilis
	P03	CN_20514	CN 20514	CN 20514	Israel	Mesillat Ziyyon, Judean Mountains	31.80000000, 35.01666667	sterilis
	P03	CN_20515	CN 20515	CN 20515	Israel	Israel	31.8018, 35.0115	sterilis
	P03	CN_20516	CN 20516	CN 20516	Israel	Mesillat Ziyyon, Judean Mountains	31.80000000, 35.01666667	sterilis
	P03	CN_20517	CN 20517	CN 20517	Israel	Tarum, Judean Foothills	31.78333333, 34.98333333	sterilis
	P03	CN_20518	CN 20518	CN 20518	Israel	Tarum, Judean Foothills	31.78333333, 34.98333333	sterilis
	P03	CN_20519	CN 20519	CN 20519	Israel	Tarum, Judean Foothills	31.78333333, 34.98333333	sterilis
	P03	CN_20520	CN 20520	CN 20520	Israel	Tarum, Judean Foothills	31.78333333, 34.98333333	sterilis
	P03	CN_20522	CN 20522	CN 20522	Israel	Mishmar Dawid	31.81666667, 34.90000000	sterilis
	P03	CN_20523	CN 20523	CN 20523	Israel	Mishmar Dawid	31.81666667, 34.90000000	sterilis
	P03	CN_20524	CN 20524	CN 20524	Israel	Mishmar Dawid	31.81666667, 34.90000000	sterilis
	P03	CN_20525	CN 20525	CN 20525	Israel	Mishmar Dawid	31.81666667, 34.90000000	sterilis
	P03	CN_20526	CN 20526	CN 20526	Israel	Mishmar Dawid	31.81666667, 34.90000000	sterilis
	P03	CN_20527	CN 20527	CN 20527	Israel	Israel	32.8122, 35.4825	sterilis
	P03	CN_20529	CN 20529	CN 20529	Israel	Kefar Uziel (Horbat 'Ammudim)	32.81666700, 35.40833300	sterilis
	P03	CN_20530	CN 20530	CN 20530	Israel	Kefar Uziel (Horbat 'Ammudim)	32.81666700, 35.40833300	sterilis
	P03	CN_20531	CN 20531	CN 20531	Israel	Lod/Lydda, Central Coastal Plain	31.95138889, 34.89527778	sterilis
	P03	CN_20532	CN 20532	CN 20532	Israel	Lod/Lydda, Central Coastal Plain	31.95138889, 34.89527778	sterilis
	P03	CN_20533	CN 20533	CN 20533	Israel	Lod/Lydda, Central Coastal Plain	31.95138889, 34.89527778	sterilis
	P03	CN_20534	CN 20534	CN 20534	Israel	Antipatris (Tel Afeq)	32.11666667, 34.90000000	sterilis
	P03	CN_20535	CN 20535	CN 20535	Israel	Antipatris (Tel Afeq)	32.11666667, 34.90000000	sterilis
	P03	CN_20536	CN 20536	CN 20536	Israel	Antipatris (Tel Afeq)	32.11666667, 34.90000000	sterilis
	P03	CN_20537	CN 20537	CN 20537	Israel	Antipatris (Tel Afeq)	32.11666667, 34.90000000	sterilis
	P03	CN_20541	CN 20541	CN 20541	Israel	Kefar Sava	32.18166667, 34.93583333	sterilis
	P03	CN_20542	CN 20542	CN 20542	Israel	Israel	32.3117, 35.0272	sterilis
	P03	CN_20543	CN 20543	CN 20543	Israel	Tulkarm	32.30000000, 35.01666667	sterilis
	P03	CN_20544	CN 20544	CN 20544	Israel	Yad Hanna	32.31666667, 35.00000000	sterilis
	P03	CN_20545	CN 20545	CN 20545	Israel	Israel	32.3264, 35.0064	sterilis
	P03	CN_20546	CN 20546	CN 20546	Israel	Hanni'el	32.33333333, 34.95000000	sterilis
	P03	CN_20547	CN 20547	CN 20547	Israel	Hanni'el	32.33333333, 34.95000000	sterilis
	P03	CN_20548	CN 20548	CN 20548	Israel	Hanni'el	32.33333333, 34.95000000	sterilis
	P03	CN_20549	CN 20549	CN 20549	Israel	Nahariyya, Coast of Galilee	33.00583333, 35.09472222	sterilis
	P03	CN_20550	CN 20550	CN 20550	Israel	Nahariyya, Coast of Galilee	33.00583333, 35.09472222	sterilis
	P03	CN_20551	CN 20551	CN 20551	Israel	Nahariyya, Coast of Galilee	33.00583333, 35.09472222	sterilis
	P03	CN_20552	CN 20552	CN 20552	Israel	Nahariyya, Coast of Galilee	33.00583333, 35.09472222	sterilis
	P03	CN_20553	CN 20553	CN 20553	Israel	Nahariyya, Coast of Galilee	33.00583333, 35.09472222	sterilis
	P03	CN_20554	CN 20554	CN 20554	Israel	Nahariyya, Coast of Galilee	33.00583333, 35.09472222	sterilis
	P03	CN_20555	CN 20555	CN 20555	Israel	Nahariyya, Coast of Galilee	33.00583333, 35.09472222	sterilis
	P03	CN_20556	CN 20556	CN 20556	Israel	Israel	33.0058, 35.0989	sterilis
	P03	CN_20557	CN 20557	CN 20557	Israel	Nahariyya, Coast of Galilee	33.00583333, 35.09472222	sterilis
	P03	CN_20558	CN 20558	CN 20558	Israel	Montfort	33.05000000, 35.23333333	sterilis
	P03	CN_20559	CN 20559	CN 20559	Israel	Israel	33.0447, 35.2259	sterilis
	P03	CN_20560	CN 20560	CN 20560	Israel	Montfort	33.05000000, 35.23333333	sterilis
	P03	CN_20563	CN 20563	CN 20563	Israel	Tiberias, Eastern Lower Galilee	32.79555556, 35.52861111	sterilis
	P03	CN_20564	CN 20564	CN 20564	Israel	Tiberias, Eastern Lower Galilee	32.79555556, 35.52861111	sterilis
	P03	CN_20566	CN 20566	CN 20566	Israel	Israel	32.7827, 35.529	sterilis
	P03	CN_20568	CN 20568	CN 20568	Israel	Vered Farm	32.26666667, 34.93333333	sterilis
	P03	CN_20569	CN 20569	CN 20569	Israel	Vered Farm	32.26666667, 34.93333333	sterilis
	P03	CN_20570	CN 20570	CN 20570	Israel	Tiberias, Eastern Lower Galilee	32.79555556, 35.52861111	sterilis
	P03	CN_20571	CN 20571	CN 20571	Israel	Haifa, Haifa Bay	32.81555556, 34.98916667	sterilis
	P03	CN_20572	CN 20572	CN 20572	Israel	Haifa, Haifa Bay	32.81555556, 34.98916667	sterilis
	P03	CN_20574	CN 20574	CN 20574	Israel	Israel	32.7623, 35.0177	sterilis
	P03	CN_20575	CN 20575	CN 20575	Israel	Haifa University of Israel	32.81555556, 34.98916667	sterilis
	P03	CN_20576	CN 20576	CN 20576	Israel	Haifa University of Israel	32.81555556, 34.98916667	sterilis
	P03	CN_20577	CN 20577	CN 20577	Israel	Haifa University of Israel	32.81555556, 34.98916667	sterilis
	P03	CN_20578	CN 20578	CN 20578	Israel	Isfiya, Mount Carmel	32.71722222, 35.06277778	sterilis
	P03	CN_20579	CN 20579	CN 20579	Israel	Isfiya, Mount Carmel	32.71722222, 35.06277778	sterilis
	P03	CN_20580	CN 20580	CN 20580	Israel	Isfiya, Mount Carmel	32.71722222, 35.06277778	sterilis
	P03	CN_20581	CN 20581	CN 20581	Israel	Isfiya, Mount Carmel	32.71722222, 35.06277778	sterilis
	P03	CN_20582	CN 20582	CN 20582	Israel	Israel	32.6931, 35.0494	sterilis
	P03	CN_20583	CN 20583	CN 20583	Israel	Daliyat el Karmil	32.69361111, 35.04083333	sterilis
	P03	CN_20584	CN 20584	CN 20584	Israel	Daliyat el Karmil	32.69361111, 35.04083333	sterilis
	P03	CN_20585	CN 20585	CN 20585	Israel	Israel	32.6324, 35.0665	sterilis
	P03	CN_20586	CN 20586	CN 20586	Israel	Elyaqim	32.62972222, 35.06472222	sterilis
	P03	CN_20587	CN 20587	CN 20587	Israel	Elyaqim	32.62972222, 35.06472222	sterilis
	P03	CN_20588	CN 20588	CN 20588	Israel	Yoqne'am, Mount Carmel	32.65416667, 35.11388889	sterilis
	P03	CN_20589	CN 20589	CN 20589	Israel	Israel	30.9885, 34.928	sterilis
	P03	CN_20590	CN 20590	CN 20590	Israel	Nahala'ot	32.63333333, 35.12694444	sterilis
	P03	CN_20592	CN 20592	CN 20592	Israel	Nahala'ot	32.63333333, 35.12694444	sterilis
	P03	CN_20593	CN 20593	CN 20593	Israel	Megiddo, Valley of Esdraelon	32.57472222, 35.17555556	sterilis
	P03	CN_20594	CN 20594	CN 20594	Israel	Israel	32.5789, 35.1806	sterilis
	P03	CN_20595	CN 20595	CN 20595	Israel	Megiddo, Valley of Esdraelon	32.57472222, 35.17555556	sterilis
	P03	CN_20600	CN 20600	CN 20600	Israel	Israel	33.2403, 35.653	sterilis
	P03	CN_20601	CN 20601	CN 20601	Israel	Israel	32.4611, 35.3	sterilis
	P03	CN_20602	CN 20602	CN 20602	Israel	Jenin	32.43333333, 35.30000000	sterilis
	P03	CN_20603	CN 20603	CN 20603	Israel	Ghabbatiya	33.01666667, 35.36666667	sterilis
	P03	CN_20607	CN 20607	CN 20607	Israel	'Ein Faria	32.29027780, 35.33472220	sterilis
	P03	CN_20608	CN 20608	CN 20608	Israel	Israel	31.73, 35.1356	sterilis
	P03	CN_20610	CN 20610	CN 20610	Israel	Hamasrek	31.80000000, 35.03333333	sterilis
	P03	CN_20611	CN 20611	CN 20611	Israel	Hamasrek	31.80000000, 35.03333333	sterilis
	P03	CN_20612	CN 20612	CN 20612	Israel	Solomon's Pools	31.68333333, 35.16666667	sterilis
	P03	CN_20613	CN 20613	CN 20613	Israel	Israel	31.7772, 35.2389	sterilis
	P03	CN_20614	CN 20614	CN 20614	Israel	Jerusalem, Judean Mountains	31.76666667, 35.23333333	sterilis
	P03	CN_20615	CN 20615	CN 20615	Israel	Jerusalem, Judean Mountains	31.76666667, 35.23333333	sterilis
	P03	CN_20616	CN 20616	CN 20616	Israel	Jerusalem, Judean Mountains	31.76666667, 35.23333333	sterilis
	P03	CN_20617	CN 20617	CN 20617	Israel	Jerusalem, Judean Mountains	31.76666667, 35.23333333	sterilis
	P03	CN_20618	CN 20618	CN 20618	Israel	Israel	32.0879, 34.7972	sterilis
	P03	CN_20619	CN 20619	CN 20619	Israel	Tel Aviv, Central Coastal Plain	32.11666667, 34.78333333	sterilis
	P03	CN_20620	CN 20620	CN 20620	Israel	Tel Aviv, Central Coastal Plain	32.11666667, 34.78333333	sterilis
	P03	CN_20621	CN 20621	CN 20621	Israel	Tel Aviv, Central Coastal Plain	32.11666667, 34.78333333	sterilis
	P03	CN_20622	CN 20622	CN 20622	Israel	Tel Aviv, Central Coastal Plain	32.11666667, 34.78333333	sterilis
	P03	CN_20623	CN 20623	CN 20623	Israel	Tel Aviv, Central Coastal Plain	32.11666667, 34.78333333	sterilis
	P03	CN_20626	CN 20626	CN 20626	Israel	Tel Aviv, Central Coastal Plain	32.11666667, 34.78333333	sterilis
	P03	CN_20627	CN 20627	CN 20627	Israel	Tel Aviv, Central Coastal Plain	32.11666667, 34.78333333	sterilis
	P03	CN_20628	CN 20628	CN 20628	Israel	Tel Aviv, Central Coastal Plain	32.11666667, 34.78333333	sterilis
	P03	CN_20629	CN 20629	CN 20629	Israel	Tel Aviv, Central Coastal Plain	32.11666667, 34.78333333	sterilis
	P03	CN_20630	CN 20630	CN 20630	Israel	Tel Aviv, Central Coastal Plain	32.11666667, 34.78333333	sterilis
	P03	CN_20632	CN 20632	CN 20632	Israel	Nahal Tut, Plateau of Menashe	32.60000000, 35.00000000	sterilis
	P03	CN_20633	CN 20633	CN 20633	Israel	Nahal Tut, Plateau of Menashe	32.60000000, 35.00000000	sterilis
	P03	CN_20634	CN 20634	CN 20634	Israel	Nahal Tut, Plateau of Menashe	32.60000000, 35.00000000	sterilis
	P03	CN_20635	CN 20635	CN 20635	Israel	Nahal Tut, Plateau of Menashe	32.60000000, 35.00000000	sterilis
	P03	CN_20636	CN 20636	CN 20636	Israel	Nahal Tut, Plateau of Menashe	32.60000000, 35.00000000	sterilis
	P03	CN_20637	CN 20637	CN 20637	Israel	Nahal Tut, Plateau of Menashe	32.60000000, 35.00000000	sterilis
	P03	CN_20638	CN 20638	CN 20638	Israel	Nahal Tut, Plateau of Menashe	32.60000000, 35.00000000	sterilis
	P03	CN_20639	CN 20639	CN 20639	Israel	Nahal Tut, Plateau of Menashe	32.60000000, 35.00000000	sterilis
	P03	CN_20640	CN 20640	CN 20640	Israel	Nahal Tut, Plateau of Menashe	32.60000000, 35.00000000	sterilis
	P03	CN_20641	CN 20641	CN 20641	Israel	Nahal Tut, Plateau of Menashe	32.60000000, 35.00000000	sterilis
	P03	CN_20642	CN 20642	CN 20642	Israel	Israel	31.7142, 34.8428	sterilis
	P03	CN_20643	CN 20643	CN 20643	Israel	'En haShofet	32.59472222, 35.09916667	sterilis
	P03	CN_20644	CN 20644	CN 20644	Israel	'En haShofet	32.59472222, 35.09916667	sterilis
	P03	CN_20646	CN 20646	CN 20646	Israel	Israel	32.594, 35.1019	sterilis
	P03	CN_20647	CN 20647	CN 20647	Israel	'En haShofet	32.59472222, 35.09916667	sterilis
	P03	CN_20648	CN 20648	CN 20648	Israel	Israel	32.6076, 35.3106	sterilis
	P03	CN_20649	CN 20649	CN 20649	Israel	Maghar, Eastern Lower Galilee	32.88694444, 35.40694444	sterilis
	P03	CN_20650	CN 20650	CN 20650	Israel	Maghar, Eastern Lower Galilee	32.88694444, 35.40694444	sterilis
	P03	CN_20652	CN 20652	CN 20652	Israel	Maghar, Eastern Lower Galilee	32.88694444, 35.40694444	sterilis
	P03	CN_20655	CN 20655	CN 20655	Israel	Israel	32.97, 35.5421	sterilis
	P03	CN_20656	CN 20656	CN 20656	Israel	Israel	32.97, 35.5421	sterilis
	P03	CN_20657	CN 20657	CN 20657	Syria	Gadot	33.01666667, 35.61666667	sterilis
	P03	CN_20658	CN 20658	CN 20658	Israel	Rosh Pinna	32.96666667, 35.53333333	sterilis
	P03	CN_20659	CN 20659	CN 20659	Israel	Israel	33.018, 35.6172	sterilis
	P03	CN_20660	CN 20660	CN 20660	Israel	Israel	33.018, 35.6172	sterilis
	P03	CN_20666	CN 20666	CN 20666	Israel	JCT Dan	33.23333333, 35.63333333	sterilis
	P03	CN_20667	CN 20667	CN 20667	Israel	JCT Dan	33.23333333, 35.63333333	sterilis
	P03	CN_20668	CN 20668	CN 20668	Israel	JCT Dan	33.23333333, 35.63333333	sterilis
	P03	CN_20669	CN 20669	CN 20669	Israel	Jerusalem, Judean Mountains	31.76666667, 35.23333333	sterilis
	P03	CN_20670	CN 20670	CN 20670	Israel	Israel	31.7485, 35.007	sterilis
	P03	CN_20671	CN 20671	CN 20671	Israel	'En Karem	31.76666667, 35.16666667	sterilis
	P03	CN_20672	CN 20672	CN 20672	Israel	'En Karem	31.76666667, 35.16666667	sterilis
	P03	CN_20673	CN 20673	CN 20673	Israel	'En Karem	31.76666667, 35.16666667	sterilis
	P03	CN_20674	CN 20674	CN 20674	Israel	Israel	31.7224, 35.1067	sterilis
	P03	CN_20675	CN 20675	CN 20675	Israel	Mevo Betar	31.71666667, 35.10000000	sterilis
	P03	CN_20676	CN 20676	CN 20676	Israel	Mevo Betar	31.71666667, 35.10000000	sterilis
	P03	CN_20677	CN 20677	CN 20677	Turkey	Citadel, Izmir	38.41666667, 27.15000000	sterilis
	P03	CN_20680	CN 20680	CN 20680	Turkey	Ruins, Dydimos	37.35000000, 27.23333333	sterilis
	P03	CN_20681	CN 20681	CN 20681	Turkey	Ruins, Dydimos	37.35000000, 27.23333333	sterilis
	P03	CN_20682	CN 20682	CN 20682	Turkey	Ruins of Trione	36.41911, 36.4375	sterilis
	P03	CN_20683	CN 20683	CN 20683	Turkey	Turkey	36.41911, 36.4375	sterilis
	P03	CN_20684	CN 20684	CN 20684	Turkey	Ruins of Miletos	37.51666667, 27.28333333	sterilis
	P03	CN_20685	CN 20685	CN 20685	Turkey	Ruins of Miletos	37.51666667, 27.28333333	sterilis
	P03	CN_20686	CN 20686	CN 20686	Turkey	Antalya	36.91250000, 30.68972222	sterilis
	P03	CN_20687	CN 20687	CN 20687	Turkey	Antalya	36.45087, 36.4771	sterilis
	P03	CN_20688	CN 20688	CN 20688	Turkey	30km E of Antalya	36.93333333, 30.96666667	sterilis
	P03	CN_20689	CN 20689	CN 20689	Turkey	30km E of Antalya	36.93333333, 30.96666667	sterilis
	P03	CN_20690	CN 20690	CN 20690	Turkey	30km E of Antalya	36.93333333, 30.96666667	sterilis
	P03	CN_20691	CN 20691	CN 20691	Turkey	5 km east of Serik	36.93333333, 31.15000000	sterilis
	P03	CN_20692	CN 20692	CN 20692	Turkey	5 km east of Serik	36.93333333, 31.15000000	sterilis
	P03	CN_20693	CN 20693	CN 20693	Turkey	5 km east of Serik	36.93333333, 31.15000000	sterilis
	P03	CN_20694	CN 20694	CN 20694	Turkey	5km E of Serik	36.93333333, 31.15000000	sterilis
	P03	CN_20695	CN 20695	CN 20695	Turkey	5km E of Serik	36.93333333, 31.15000000	sterilis
	P03	CN_20696	CN 20696	CN 20696	Turkey	Side	36.76583333, 31.38416667	sterilis
	P03	CN_20697	CN 20697	CN 20697	Turkey	Side	36.76583333, 31.38416667	sterilis
	P03	CN_20698	CN 20698	CN 20698	Turkey	40 km west of Alanya	36.66666667, 31.68333333	sterilis
	P03	CN_20699	CN 20699	CN 20699	Turkey	25 km east of Alanya	36.43333333, 32.16666667	sterilis
	P03	CN_20700	CN 20700	CN 20700	Turkey	25 km east of Alanya	36.43333333, 32.16666667	sterilis
	P03	CN_20703	CN 20703	CN 20703	Turkey	40km W of Anamur	36.11666667, 32.55000000	sterilis
	P03	CN_20705	CN 20705	CN 20705	Turkey	40km W of Anamur	36.11666667, 32.55000000	sterilis
	P03	CN_20706	CN 20706	CN 20706	Turkey	40km W of Anamur	36.11666667, 32.55000000	sterilis
	P03	CN_20707	CN 20707	CN 20707	Turkey	40km W of Anamur	36.11666667, 32.55000000	sterilis
	P03	CN_20708	CN 20708	CN 20708	Turkey	100km W of Silifke	36.16666667, 33.35000000	sterilis
	P03	CN_20709	CN 20709	CN 20709	Turkey	80km W of Silifke	36.16666667, 33.45000000	sterilis
	P03	CN_20712	CN 20712	CN 20712	Turkey	Silifke	36.37777778, 33.93444444	sterilis
	P03	CN_20713	CN 20713	CN 20713	Turkey	7km E of Silifke	36.38333333, 33.98333333	sterilis
	P03	CN_20714	CN 20714	CN 20714	Turkey	10km E of Silifke	36.38333333, 34.01666667	sterilis
	P03	CN_20715	CN 20715	CN 20715	Turkey	10km E of Silifke	36.38333333, 34.01666667	sterilis
	P03	CN_20716	CN 20716	CN 20716	Turkey	Ayas	40.01722222, 32.34833333	sterilis
	P03	CN_20717	CN 20717	CN 20717	Turkey	Mersin	36.73277778, 34.64416667	sterilis
	P03	CN_20718	CN 20718	CN 20718	Turkey	Mersin	36.73277778, 34.64416667	sterilis
	P03	CN_20719	CN 20719	CN 20719	Turkey	Tarsus	36.91777778, 34.89166667	sterilis
	P03	CN_20720	CN 20720	CN 20720	Turkey	15km W of Adana	37.06666667, 35.16666667	sterilis
	P03	CN_20721	CN 20721	CN 20721	Turkey	Adana	36.89689, 31.10645	sterilis
	P03	CN_20722	CN 20722	CN 20722	Turkey	15km W of Adana	37.06666667, 35.16666667	sterilis
	P03	CN_20724	CN 20724	CN 20724	Turkey	25 km east of Adana	36.96666667, 35.53333333	sterilis
	P03	CN_20725	CN 20725	CN 20725	Turkey	25 km east of Adana	36.96666667, 35.53333333	sterilis
	P03	CN_20726	CN 20726	CN 20726	Turkey	Turkey	36.89689, 30.71332	sterilis
	P03	CN_20727	CN 20727	CN 20727	Turkey	Turkey	37.52065, 37.56943	sterilis
	P03	CN_20728	CN 20728	CN 20728	Turkey	Anavarza	37.24861111, 35.90000000	sterilis
	P03	CN_20729	CN 20729	CN 20729	Turkey	Turkey	37.42537, 37.51989	sterilis
	P03	CN_20730	CN 20730	CN 20730	Turkey	25km E of Ceyhan	37.08333333, 36.03333333	sterilis
	P03	CN_20731	CN 20731	CN 20731	Turkey	Turkey	37.42537, 37.68956	sterilis
	P03	CN_20732	CN 20732	CN 20732	Turkey	Turkey	37.42537, 37.68956	sterilis
	P03	CN_20733	CN 20733	CN 20733	Turkey	Kizildere	40.45000000, 36.93333333	sterilis
	P03	CN_20734	CN 20734	CN 20734	Turkey	Kizildere	40.45000000, 36.93333333	sterilis
	P03	CN_20735	CN 20735	CN 20735	Turkey	Davultepe	36.73333333, 34.46666667	sterilis
	P03	CN_20736	CN 20736	CN 20736	Turkey	Davultepe	36.73333333, 34.46666667	sterilis
	P03	CN_20737	CN 20737	CN 20737	Turkey	Davultepe	36.73333333, 34.46666667	sterilis
	P03	CN_20738	CN 20738	CN 20738	Turkey	50km N of Iskenderun	36.93333333, 36.13333333	sterilis
	P03	CN_20739	CN 20739	CN 20739	Turkey	50km N of Iskenderun	36.93333333, 36.13333333	sterilis
	P03	CN_20740	CN 20740	CN 20740	Turkey	50km N of Iskenderun	36.93333333, 36.13333333	sterilis
	P03	CN_20741	CN 20741	CN 20741	Turkey	15km E of Iskenderun	36.58333333, 36.31666667	sterilis
	P03	CN_20742	CN 20742	CN 20742	Turkey	17 km south of Iskenderun	40.84675, 43.3321	sterilis
	P03	CN_20744	CN 20744	CN 20744	Turkey	35km S of Iskenderun	36.38333333, 36.23333333	sterilis
	P03	CN_20747	CN 20747	CN 20747	Turkey	St. Peter's, Antakya	36.23333333, 36.11666667	sterilis
	P03	CN_20748	CN 20748	CN 20748	Turkey	Musa Dag	41.05000000, 40.70000000	sterilis
	P03	CN_20750	CN 20750	CN 20750	Turkey	35 km northeast of Antakya	36.43333333, 36.28333333	sterilis
	P03	CN_20751	CN 20751	CN 20751	Turkey	35km NE of Antakya	36.43333333, 36.28333333	sterilis
	P03	CN_20752	CN 20752	CN 20752	Turkey	35km NE of Antakya	36.43333333, 36.28333333	sterilis
	P03	CN_20753	CN 20753	CN 20753	Turkey	35km NE of Antakya	36.43333333, 36.28333333	sterilis
	P03	CN_20754	CN 20754	CN 20754	Turkey	35km NE of Antakya	36.43333333, 36.28333333	sterilis
	P03	CN_20755	CN 20755	CN 20755	Turkey	35km NE of Antakya	36.43333333, 36.28333333	sterilis
	P03	CN_20756	CN 20756	CN 20756	Turkey	Turkey	37.8117, 28.4864	sterilis
	P03	CN_20757	CN 20757	CN 20757	Turkey	Turkey	37.8117, 28.4864	sterilis
	P03	CN_20758	CN 20758	CN 20758	Turkey	35km NE of Antakya	36.43333333, 36.28333333	sterilis
	P03	CN_20759	CN 20759	CN 20759	Turkey	35km NE of Antakya	36.43333333, 36.28333333	sterilis
	P03	CN_20760	CN 20760	CN 20760	Turkey	35km NE of Antakya	36.43333333, 36.28333333	sterilis
	P03	CN_20761	CN 20761	CN 20761	Turkey	35km NE of Antakya	36.43333333, 36.28333333	sterilis
	P03	CN_20762	CN 20762	CN 20762	Turkey	35 km northeast of Antakya	36.43333333, 36.28333333	sterilis
	P03	CN_20763	CN 20763	CN 20763	Turkey	40km NE of Antakya	36.46666667, 36.31666667	sterilis
	P03	CN_20764	CN 20764	CN 20764	Turkey	40km NE of Antakya	36.46666667, 36.31666667	sterilis
	P03	CN_20765	CN 20765	CN 20765	Turkey	40km NE of Antakya	36.46666667, 36.31666667	sterilis
	P03	CN_20766	CN 20766	CN 20766	Turkey	40km NE of Antakya	36.46666667, 36.31666667	sterilis
	P03	CN_20767	CN 20767	CN 20767	Turkey	40km NE of Antakya	36.46666667, 36.31666667	sterilis
	P03	CN_20768	CN 20768	CN 20768	Turkey	Turkey	37.29203, 41.64416	sterilis
	P03	CN_20769	CN 20769	CN 20769	Turkey	3km E of Kirkhan	38.40000000, 38.13333333	sterilis
	P03	CN_20770	CN 20770	CN 20770	Turkey	Kirkhan	38.41666667, 38.11666667	sterilis
	P03	CN_20771	CN 20771	CN 20771	Turkey	Turkey	37.53059, 27.27606	sterilis
	P03	CN_20772	CN 20772	CN 20772	Turkey	5km N of Kirikhan	38.45000000, 38.13333333	sterilis
	P03	CN_20773	CN 20773	CN 20773	Turkey	Turkey	37.88951, 41.1862	sterilis
	P03	CN_20775	CN 20775	CN 20775	Turkey	5km N of Hassa	36.83333333, 36.53333333	sterilis
	P03	CN_20776	CN 20776	CN 20776	Turkey	Turkey	37.44038, 41.12928	sterilis
	P03	CN_20777	CN 20777	CN 20777	Turkey	10km NE of Hassa	36.86666667, 36.56666667	sterilis
	P03	CN_20778	CN 20778	CN 20778	Turkey	Turkey	37.75478, 41.12928	sterilis
	P03	CN_20779	CN 20779	CN 20779	Turkey	Turkey	37.88951, 41.1862	sterilis
	P03	CN_20780	CN 20780	CN 20780	Turkey	Turkey	37.88951, 41.30001	sterilis
	P03	CN_20781	CN 20781	CN 20781	Turkey	Turkey	37.88951, 41.30001	sterilis
	P03	CN_20782	CN 20782	CN 20782	Turkey	Turkey	40.23015, 40.16192	sterilis
	P03	CN_20783	CN 20783	CN 20783	Turkey	Turkey	40.23015, 40.16192	sterilis
	P03	CN_20784	CN 20784	CN 20784	Turkey	8km SE of Islahiye	36.98333333, 36.68333333	sterilis
	P03	CN_20785	CN 20785	CN 20785	Turkey	8km SE of Islahiye	36.98333333, 36.68333333	sterilis
	P03	CN_20787	CN 20787	CN 20787	Turkey	15km E of Fevzipasa	37.16666667, 36.73333333	sterilis
	P03	CN_20789	CN 20789	CN 20789	Turkey	5km SE of Fevzipasa	37.06666667, 36.68333333	sterilis
	P03	CN_20790	CN 20790	CN 20790	Turkey	Fevzipasa	37.11666667, 36.61666667	sterilis
	P03	CN_20791	CN 20791	CN 20791	Turkey	Turkey	38.15996, 41.73188	sterilis
	P03	CN_20795	CN 20795	CN 20795	Turkey	Turkey	40.51143, 37.23677	sterilis
	P03	CN_20796	CN 20796	CN 20796	Turkey	Turkey	39.12145, 27.17991	sterilis
	P03	CN_20798	CN 20798	CN 20798	Turkey	Gaziantep	39.12145, 27.17991	sterilis
	P03	CN_20801	CN 20801	CN 20801	Turkey	Gaziantep	37.62279, 37.78025	sterilis
	P03	CN_20802	CN 20802	CN 20802	Turkey	50 km west of Gaziantep	36.98333333, 36.93333333	sterilis
	P03	CN_20803	CN 20803	CN 20803	Turkey	50 km west of Gaziantep	36.98333333, 36.93333333	sterilis
	P03	CN_20804	CN 20804	CN 20804	Turkey	Gaziantep	38.09373, 28.22927	sterilis
	P03	CN_20806	CN 20806	CN 20806	Turkey	50 km west of Gaziantep	36.98333333, 36.93333333	sterilis
	P03	CN_20808	CN 20808	CN 20808	Turkey	40 km west of Gaziantep	37.01666667, 37.01666667	sterilis
	P03	CN_20809	CN 20809	CN 20809	Turkey	10km E of Gaziantep	37.11666667, 37.48333333	sterilis
	P03	CN_20810	CN 20810	CN 20810	Turkey	Urfa	38.09373, 28.22927	sterilis
	P03	CN_20813	CN 20813	CN 20813	Turkey	Urfa	37.42392, 43.34791	sterilis
	P03	CN_20830	CN 20830	CN 20830	Turkey	8km SE of Diyarbakir	37.88333333, 40.28333333	sterilis
	P03	CN_20831	CN 20831	CN 20831	Turkey	10km SE of Diyarbakir	37.85000000, 40.25000000	sterilis
	P03	CN_20909	CN 20909	CN 20909	Turkey	35 km west of Urfa	37.05000000, 38.48333333	sterilis
	P03	CN_20910	CN 20910	CN 20910	Turkey	15km W of Urfa	37.11666667, 38.65000000	sterilis
	P03	CN_20911	CN 20911	CN 20911	Turkey	12km W of Urfa	37.13333333, 38.68333333	sterilis
	P03	CN_20916	CN 20916	CN 20916	Turkey	6km E of Gaziantep	37.08333333, 37.43333333	sterilis
	P03	CN_20917	CN 20917	CN 20917	Turkey	Gaziantep	38.24256, 39.80662	sterilis
	P03	CN_20918	CN 20918	CN 20918	Turkey	18km N of Gaziantep	37.18333333, 37.28333333	sterilis
	P03	CN_20919	CN 20919	CN 20919	Turkey	18km N of Gaziantep	37.18333333, 37.28333333	sterilis
	P03	CN_20920	CN 20920	CN 20920	Turkey	18km N of Gaziantep	37.18333333, 37.28333333	sterilis
	P03	CN_20921	CN 20921	CN 20921	Turkey	30km N of Gaziantep	37.26666667, 37.23333333	sterilis
	P03	CN_20922	CN 20922	CN 20922	Turkey	Gaziantep	37.60739, 40.61187	sterilis
	P03	CN_20923	CN 20923	CN 20923	Turkey	Gaziantep	37.92497, 40.8373	sterilis
	P03	CN_20927	CN 20927	CN 20927	Turkey	Araban	37.43333333, 37.68333333	sterilis
	P03	CN_20929	CN 20929	CN 20929	Turkey	2km E of Araban	37.43333333, 37.70000000	sterilis
	P03	CN_20930	CN 20930	CN 20930	Turkey	2km E of Araban	37.43333333, 37.70000000	sterilis
	P03	CN_20933	CN 20933	CN 20933	Turkey	26km N of Araban	37.60000000, 37.60000000	sterilis
	P03	CN_20935	CN 20935	CN 20935	Turkey	15km SE of Adiyaman	37.65000000, 38.28333333	sterilis
	P03	CN_20936	CN 20936	CN 20936	Turkey	Ad?yaman	37.92497, 40.21098	sterilis
	P03	CN_20938	CN 20938	CN 20938	Turkey	40km N of Gaziantep	37.31666667, 37.18333333	sterilis
	P03	CN_20940	CN 20940	CN 20940	Turkey	40km N of Gaziantep	37.31666667, 37.18333333	sterilis
	P03	CN_20942	CN 20942	CN 20942	Turkey	Turkey	38.17904, 39.88777	sterilis
	P03	CN_20944	CN 20944	CN 20944	Turkey	Turkey	37.92497, 40.35674	sterilis
	P03	CN_20945	CN 20945	CN 20945	Turkey	Turkey	37.92497, 40.35674	sterilis
	P03	CN_20952	CN 20952	CN 20952	Turkey	20km SE of Golbasi	39.68333333, 32.86666667	sterilis
	P03	CN_20954	CN 20954	CN 20954	Turkey	20km SE of Golbasi	39.68333333, 32.86666667	sterilis
	P03	CN_20955	CN 20955	CN 20955	Turkey	35km S of Golbasi	39.53333333, 32.86666667	sterilis
	P03	CN_20956	CN 20956	CN 20956	Turkey	Turkey	37.97887, 40.21098	sterilis
	P03	CN_20957	CN 20957	CN 20957	Turkey	10km W of Besni	37.68333333, 37.78333333	sterilis
	P03	CN_20959	CN 20959	CN 20959	Turkey	Ad?yaman	37.92497, 40.21098	sterilis
	P03	CN_20966	CN 20966	CN 20966	Turkey	Turkey	38.09565, 40.21098	sterilis
	P03	CN_21738	CN 21738	CN 21738	Greece	Crete	37.9455, 23.6583	sterilis
	P03	CN_21740	CN 21740	CN 21740	Greece	Crete	37.7091, 26.8036	sterilis
	P03	CN_21745	CN 21745	CN 21745	Greece	Crete	35.0119, 25.7407	sterilis
	P03	CN_21749	CN 21749	CN 21749	Italy	Italy	40.9525, 17.2986	sterilis
	P03	CN_21752	CN 21752	CN 21752	Italy	Italy	41.1171, 16.8719	sterilis
	P03	CN_21754	CN 21754	CN 21754	Italy	Italy	41.9028, 12.4964	sterilis
	P03	CN_21756	CN 21756	CN 21756	Italy	Italy	41.9028, 12.4964	sterilis
	P03	CN_21757	CN 21757	CN 21757	Italy	Italy	41.9028, 12.4964	sterilis
	P03	CN_21759	CN 21759	CN 21759	Italy	Italy	41.9028, 12.4964	sterilis
	P03	CN_21767	CN 21767	CN 21767	Italy	Sicilia, 10k E Agrigento	37.33849, 13.70647	sterilis
	P03	CN_21774	CN 21774	CN 21774	Italy	Sicilia, Francofonte	37.22701, 14.88225	sterilis
	P03	CN_21777	CN 21777	CN 21777	Italy	Sicilia, Misterbianco	37.51903, 15.00685	sterilis
	P03	CN_21779	CN 21779	CN 21779	Italy	Sicilia, Paterno	37.57331, 14.91487	sterilis
	P03	CN_21780	CN 21780	CN 21780	Italy	Sicilia, Paterno, via 192?	37.57331, 14.91487	sterilis
	P03	CN_21781	CN 21781	CN 21781	Italy	Sicilia, 10K SW Catania	37.3879, 14.87818	sterilis
	P03	CN_21782	CN 21782	CN 21782	Italy	Sicilia, Letoianni	37.89188, 15.31386	sterilis
	P03	CN_21783	CN 21783	CN 21783	Italy	Sardegna, 10k W Cagliari	39.30643, 8.919719	sterilis
	P03	CN_21790	CN 21790	CN 21790	France	Corse	41.9189, 8.7381	sterilis
	P03	CN_21803	CN 21803	CN 21803	Libya	Libya	32.8667, 22.2833	sterilis
	P03	CN_21806	CN 21806	CN 21806	Libya	Libya	32.8686, 22.27982	sterilis
	P03	CN_21815	CN 21815	CN 21815	Libya	Libya	32.64797, 14.26664	sterilis
	P03	CN_21821	CN 21821	CN 21821	Libya	Libya	32.7919, 12.4847	sterilis
	P03	CN_22123	CN 22123	CN 22123	Ethiopia	Ethiopia	15.28695, 38.92505	sterilis
	P03	CN_22125	CN 22125	CN 22125	Eritrea	4km S of Asmera	15.28333333, 38.93333333	sterilis
	P03	CN_22127	CN 22127	CN 22127	Eritrea	4km S of Asmera	15.28333333, 38.93333333	sterilis
	P03	CN_22128	CN 22128	CN 22128	Eritrea	4km S of Asmera	15.28333333, 38.93333333	sterilis
	P03	CN_22130	CN 22130	CN 22130	Eritrea	4km S of Asmera	15.28333333, 38.93333333	sterilis
	P03	CN_22131	CN 22131	CN 22131	Eritrea	4km S of Asmera	15.28333333, 38.93333333	sterilis
	P03	CN_22132	CN 22132	CN 22132	Eritrea	4km S of Asmera	15.28333333, 38.93333333	sterilis
	P03	CN_22133	CN 22133	CN 22133	Eritrea	4km S of Asmera	15.28333333, 38.93333333	sterilis
	P03	CN_22135	CN 22135	CN 22135	Eritrea	4km S of Asmera	15.28333333, 38.93333333	sterilis
	P03	CN_22137	CN 22137	CN 22137	Eritrea	20km S of Asmera	15.16666667, 38.98333333	sterilis
	P03	CN_22138	CN 22138	CN 22138	Eritrea	20km S of Asmera	15.16666667, 38.98333333	sterilis
	P03	CN_22139	CN 22139	CN 22139	Eritrea	20km S of Asmera	15.16666667, 38.98333333	sterilis
	P03	CN_22140	CN 22140	CN 22140	Eritrea	20km S of Asmera	15.16666667, 38.98333333	sterilis
	P03	CN_22141	CN 22141	CN 22141	Eritrea	20km S of Asmera	15.16666667, 38.98333333	sterilis
	P03	CN_22143	CN 22143	CN 22143	Eritrea	20km S of Asmera	15.16666667, 38.98333333	sterilis
	P03	CN_22144	CN 22144	CN 22144	Eritrea	10km S of Asmera	15.23333333, 38.96666667	sterilis
	P03	CN_22145	CN 22145	CN 22145	Eritrea	10km S of Asmera	15.23333333, 38.96666667	sterilis
	P03	CN_22148	CN 22148	CN 22148	Eritrea	10km S of Asmera	15.23333333, 38.96666667	sterilis
	P03	CN_22151	CN 22151	CN 22151	Eritrea	10km S of Asmera	15.23333333, 38.96666667	sterilis
	P03	CN_22152	CN 22152	CN 22152	Eritrea	10km S of Asmera	15.23333333, 38.96666667	sterilis
	P03	CN_22793	CN 22793	CN 22793	Tunisia	8km SE of Beja	36.73333333, 9.26666667	sterilis
	P03	CN_22827	CN 22827	CN 22827	Tunisia	10km NE of Medjez El Bab	36.71666667, 9.65000000	sterilis
	P03	CN_22828	CN 22828	CN 22828	Tunisia	10km NE of Medjez El Bab	36.71666667, 9.65000000	sterilis
	P03	CN_23382	CN 23382	CN 23382	Morocco	Morocco	33.7289, -7.339	sterilis
	P03	CN_23571	CN 23571	CN 23571	Tunisia	8km W of Djedeida	36.83333333, 9.86666667	sterilis
	P03	CN_23719	CN 23719	CN 23719	Algeria	10km W of Thenia	36.73333333, 3.45000000	sterilis
	P03	CN_23871	CN 23871	CN 23871	Algeria	Oran	35.69707, -0.56443	sterilis
	P03	CN_23877	CN 23877	CN 23877	Algeria	Oran	35.54463, -0.44345	sterilis
	P03	TL.S297		Cc 8521			34.666, 32.885	sterilis
	P03	TL.S298		A2561B			38.719, -9.148	sterilis
	P03	TL.S321		Cc 8511			36.853, 30.854	sterilis
	P03	TL.S322		Cc 8535			34.799, 33.113	sterilis
	P03	TL.S342		HAGQA1			35.828, 14.442	sterilis
	P03	TL.S422		TN5			39.117, 33.383	sterilis
P04 sterilis (west med)
Null	NewSeqP	GBSID	CN	TaxaName	Country	Site	Lat-Long	Species
	P04	A108	CN 4541	CN 4541	Spain	Canarias	28.6836712428232, -15.151254319209118	occidentalis
	P04	A109	CN 4541	CN 4541	Spain	Canarias	28.6836712428232, -15.151254319209118	occidentalis
	P04	A110	CN 4541	CN 4541	Spain	Canarias	28.6836712428232, -15.151254319209118	occidentalis
	P04	A111	CN 4547	CN 4547		Canarias	28.66882128738181, -17.28698731645988	occidentalis
	P04	A112	CN 4547	CN 4547		Canarias	28.66882128738181, -17.28698731645988	occidentalis
	P04	A113	CN 4547	CN 4547		Canarias	28.66882128738181, -17.28698731645988	occidentalis
	P04	A114	CN 23036	CN 23036	Spain	Canarias, S.SEBASTIAN of LA GOMERA IS.	28.045879, -17.195391	occidentalis
	P04	A115	CN 23036	CN 23036	Spain	Canarias, S.SEBASTIAN of LA GOMERA IS.	28.045879, -17.195391	occidentalis
	P04	A116	CN 23036	CN 23036	Spain	Canarias, S.SEBASTIAN of LA GOMERA IS.	28.045879, -17.195391	occidentalis
	P04	A117	CN 25942	CN 25942	Morocco	5 Km S of Agdz	30.6529, -6.4497	occidentalis
	P04	A118	CN 25942	CN 25942	Morocco	5 Km S of Agdz	30.6529, -6.4497	occidentalis
	P04	A119	CN 25942	CN 25942	Morocco	5 Km S of Agdz	30.6529, -6.4497	occidentalis
	P04	A282	CN 23417	CN 23417	Morocco	Morocco	34.0333, -4.3496	sterilis
	P04	A283	CN 23417	CN 23417	Morocco	Morocco	34.0333, -4.3496	sterilis
	P04	A284	CN 23417	CN 23417	Morocco	Morocco	34.0333, -4.3496	sterilis
	P04	A288	CN 25974	CN 25974	Morocco	Morocco	32.5901, -6.0821	sterilis
	P04	A289	CN 25974	CN 25974	Morocco	Morocco	32.5901, -6.0821	sterilis
	P04	A290	CN 25974	CN 25974	Morocco	Morocco	32.5901, -6.0821	sterilis
	P04	A453	CN 23036	CN 23036	Spain	Canarias, S.SEBASTIAN of LA GOMERA IS.	28.045879, -17.195391	occidentalis
	P04	A458	CN 23417	CN 23417	Morocco	Morocco	34.0333, -4.3496	sterilis
	P04	A473	CN 25942	CN 25942	Morocco	5 Km S of Agdz	30.6529, -6.4497	occidentalis
	P04	A474	CN 25974	CN 25974	Morocco	Morocco	32.5901, -6.0821	sterilis
	P04	A485	CN 4547	CN 4547		Canarias	28.66882128738181, -17.28698731645988	occidentalis
	P04	A563	CN 21178	CN 21178	Algeria	20km W of Algiers	36.73333333, 2.86666667	sterilis
	P04	A591	CN 25956	CN 25956	Morocco	22 KM N OF OURZAZATE	31.1166, -6.8934	occidentalis
	P04	A594	CN 26226	CN 26226	Spain	Canarias, LOS SAUCES 4 KMLA PALMA IS.	28.802273, -17.778529_x000D_ _x000D_ 28.802273, -17.778529	occidentalis
	P04	A595	CN 26226	CN 26226	Spain	Canarias, LOS SAUCES 4 KMLA PALMA IS.	28.802273, -17.778529	occidentalis
	P04	CN_21773	CN 21773	CN 21773	Italy	Sicilia, 27K E Gela - approx!	37.01432, 14.44594	sterilis
	P04	CN_21785	CN 21785	CN 21785	Italy	Sardegna, Monastir	39.39029, 9.039919	sterilis
	P04	CN_21792	CN 21792	CN 21792	France	Corse	42.6259, 9.4332	sterilis
	P04	CN_21829	CN 21829	CN 21829	Algeria	Oran	35.58521, -0.7723	sterilis
	P04	CN_21830	CN 21830	CN 21830	Algeria	Oran	35.58521, -0.7723	sterilis
	P04	CN_21831	CN 21831	CN 21831	Algeria	Oran	35.58521, -0.7723	sterilis
	P04	CN_21832	CN 21832	CN 21832	Algeria	Oran	35.58521, -0.7723	sterilis
	P04	CN_21833	CN 21833	CN 21833	Algeria	Oran	35.69707, -0.67504	sterilis
	P04	CN_21835	CN 21835	CN 21835	Algeria	Oran	35.69707, -0.67504	sterilis
	P04	CN_21836	CN 21836	CN 21836	Algeria	Oran	35.69707, -0.67504	sterilis
	P04	CN_21838	CN 21838	CN 21838	Algeria	Oran	35.74895, -0.80084	sterilis
	P04	CN_21839	CN 21839	CN 21839	Algeria	Oran	35.74895, -0.80084	sterilis
	P04	CN_21840	CN 21840	CN 21840	Algeria	Oran	35.73683, -0.7496	sterilis
	P04	CN_21841	CN 21841	CN 21841	Algeria	Oran	35.73683, -0.7496	sterilis
	P04	CN_21842	CN 21842	CN 21842	Algeria	Oran	35.69707, -0.6308	sterilis
	P04	CN_21844	CN 21844	CN 21844	Algeria	Oran	35.71833, 0.81056	sterilis
	P04	CN_21845	CN 21845	CN 21845	Algeria	Oran	35.71833, 0.81056	sterilis
	P04	CN_21846	CN 21846	CN 21846	Algeria	Oran	35.71833, 0.81056	sterilis
	P04	CN_21847	CN 21847	CN 21847	Algeria	Oran	35.71833, 0.81056	sterilis
	P04	CN_21848	CN 21848	CN 21848	Algeria	Oran	35.58521, -0.7723	sterilis
	P04	CN_21849	CN 21849	CN 21849	Algeria	Oran	35.71083, -0.81056	sterilis
	P04	CN_21850	CN 21850	CN 21850	Algeria	Oran	35.81884, -0.48563	sterilis
	P04	CN_21853	CN 21853	CN 21853	Algeria	Sidi Bel Abbès	35.02553, -0.74378	sterilis
	P04	CN_21854	CN 21854	CN 21854	Algeria	Oran	35.722, -0.80084	sterilis
	P04	CN_21863	CN 21863	CN 21863	Morocco	Morocco	33.445, -6.0011	sterilis
	P04	CN_21864	CN 21864	CN 21864	Morocco	Morocco	33.445, -6.0011	sterilis
	P04	CN_21869	CN 21869	CN 21869	Gibraltar	Gibraltar	36.144, -5.349	sterilis
	P04	CN_21870	CN 21870	CN 21870	Gibraltar	Gibraltar	36.144, -5.349	sterilis
	P04	CN_21872	CN 21872	CN 21872	Gibraltar	Gibraltar	36.144, -5.349	sterilis
	P04	CN_23111	CN 23111	CN 23111	Morocco	Morocco	33.8212, -6.3069	sterilis
	P04	CN_23113	CN 23113	CN 23113	Morocco	22km S of Tiflet	33.73333333, -6.26666667	sterilis
	P04	CN_23124	CN 23124	CN 23124	Morocco	10km SW of Khemisset	33.78333333, -6.13333333	sterilis
	P04	CN_23125	CN 23125	CN 23125	Morocco	Morocco	38.7532, -6.1484	sterilis
	P04	CN_23126	CN 23126	CN 23126	Morocco	Morocco	38.7532, -6.1484	sterilis
	P04	CN_23127	CN 23127	CN 23127	Morocco	Morocco	38.7532, -6.1484	sterilis
	P04	CN_23135	CN 23135	CN 23135	Morocco	Morocco	38.8167, -5.7788	sterilis
	P04	CN_23138	CN 23138	CN 23138	Morocco	Morocco	38.8167, -5.7788	sterilis
	P04	CN_23142	CN 23142	CN 23142	Morocco	20km E of Khemisset	33.88333333, -5.90000000	sterilis
	P04	CN_23148	CN 23148	CN 23148	Morocco	Morocco	38.8167, -6.067	sterilis
	P04	CN_23149	CN 23149	CN 23149	Morocco	Morocco	38.8167, -6.067	sterilis
	P04	CN_23151	CN 23151	CN 23151	Morocco	Lake Roumi	33.76666667, -6.16666667	sterilis
	P04	CN_23153	CN 23153	CN 23153	Morocco	Morocco	33.7162, -6.1498	sterilis
	P04	CN_23156	CN 23156	CN 23156	Morocco	Morocco	33.7835, -6.6351	sterilis
	P04	CN_23158	CN 23158	CN 23158	Morocco	Morocco	33.6308, -6.6351	sterilis
	P04	CN_23160	CN 23160	CN 23160	Morocco	Morocco	33.6308, -6.6351	sterilis
	P04	CN_23162	CN 23162	CN 23162	Morocco	Morocco	33.6087, -6.2256	sterilis
	P04	CN_23167	CN 23167	CN 23167	Morocco	Morocco	33.6405, -6.2637	sterilis
	P04	CN_23169	CN 23169	CN 23169	Morocco	Morocco	33.6405, -6.2637	sterilis
	P04	CN_23171	CN 23171	CN 23171	Morocco	25km SW of Maaziz	33.56666667, -6.48333333	sterilis
	P04	CN_23173	CN 23173	CN 23173	Morocco	Morocco	33.5452, -6.5305	sterilis
	P04	CN_23174	CN 23174	CN 23174	Morocco	Morocco	33.5452, -6.5305	sterilis
	P04	CN_23175	CN 23175	CN 23175	Morocco	Morocco	33.5452, -6.5305	sterilis
	P04	CN_23177	CN 23177	CN 23177	Morocco	Garbage dump, Maaziz	33.66666667, -6.31666667	sterilis
	P04	CN_23178	CN 23178	CN 23178	Morocco	Morocco	33.704, -6.34	sterilis
	P04	CN_23180	CN 23180	CN 23180	Morocco	Morocco	33.704, -6.34	sterilis
	P04	CN_23181	CN 23181	CN 23181	Morocco	Garbage dump, Maaziz	33.66666667, -6.31666667	sterilis
	P04	CN_23183	CN 23183	CN 23183	Morocco	Morocco	33.722, -6.34	sterilis
	P04	CN_23186	CN 23186	CN 23186	Morocco	Morocco	33.722, -6.34	sterilis
	P04	CN_23195	CN 23195	CN 23195	Morocco	Morocco	33.5333, -6.5628	sterilis
	P04	CN_23196	CN 23196	CN 23196	Morocco	15km SE of Ain El Aouda	33.77000000, -6.73000000	sterilis
	P04	CN_23198	CN 23198	CN 23198	Morocco	Morocco	38.7078, -6.6729	sterilis
	P04	CN_23199	CN 23199	CN 23199	Morocco	Morocco	38.7078, -6.6729	sterilis
	P04	CN_23200	CN 23200	CN 23200	Morocco	Morocco	38.7078, -6.6729	sterilis
	P04	CN_23201	CN 23201	CN 23201	Morocco	Morocco	38.7078, -6.6729	sterilis
	P04	CN_23206	CN 23206	CN 23206	Morocco	Morocco	33.45, -7.51	sterilis
	P04	CN_23207	CN 23207	CN 23207	Morocco	Morocco	33.45, -7.51	sterilis
	P04	CN_23215	CN 23215	CN 23215	Morocco	El Gara	33.28000000, -7.23000000	sterilis
	P04	CN_23216	CN 23216	CN 23216	Morocco	Morocco	33.8187, -7.339	sterilis
	P04	CN_23219	CN 23219	CN 23219	Morocco	10km NE of El Gara	33.36000000, -7.17000000	sterilis
	P04	CN_23221	CN 23221	CN 23221	Morocco	Morocco	33.7475, -7.2626	sterilis
	P04	CN_23222	CN 23222	CN 23222	Morocco	Morocco	33.7475, -7.2626	sterilis
	P04	CN_23225	CN 23225	CN 23225	Morocco	Morocco	33.9086, -7.339	sterilis
	P04	CN_23230	CN 23230	CN 23230	Morocco	Morocco	33.7667, -7.5833	sterilis
	P04	CN_23249	CN 23249	CN 23249	Morocco	10km S of Rommani	33.46666667, -6.61666667	sterilis
	P04	CN_23250	CN 23250	CN 23250	Morocco	Morocco	33.4435, -6.6167	sterilis
	P04	CN_23253	CN 23253	CN 23253	Morocco	Morocco	33.4435, -6.6167	sterilis
	P04	CN_23254	CN 23254	CN 23254	Morocco	Morocco	33.1322, -6.5736	sterilis
	P04	CN_23275	CN 23275	CN 23275	Morocco	25km SW of Kasba-Tadla	32.40000000, -6.33333333	sterilis
	P04	CN_23291	CN 23291	CN 23291	Morocco	2km N of El-Kelaa-Des-Srarhna	32.06666667, -7.41666667	sterilis
	P04	CN_23292	CN 23292	CN 23292	Morocco	Morocco	32.0661, -7.4083	sterilis
	P04	CN_23297	CN 23297	CN 23297	Morocco	Morocco	32.0791, -8.009	sterilis
	P04	CN_23299	CN 23299	CN 23299	Morocco	Morocco	32.0791, -8.009	sterilis
	P04	CN_23301	CN 23301	CN 23301	Morocco	Morocco	32.0342, -8.009	sterilis
	P04	CN_23302	CN 23302	CN 23302	Morocco	Morocco	32.0342, -8.009	sterilis
	P04	CN_23303	CN 23303	CN 23303	Morocco	Morocco	32.0342, -8.009	sterilis
	P04	CN_23306	CN 23306	CN 23306	Morocco	20km N of Marrakech	31.76666667, -7.98333333	sterilis
	P04	CN_23318	CN 23318	CN 23318	Morocco	Morocco	31.648, -8.009	sterilis
	P04	CN_23322	CN 23322	CN 23322	Morocco	Morocco	31.648, -8.009	sterilis
	P04	CN_23325	CN 23325	CN 23325	Morocco	Morocco	31.5402, -8.009	sterilis
	P04	CN_23330	CN 23330	CN 23330	Morocco	Morocco	31.4503, -8.009	sterilis
	P04	CN_23331	CN 23331	CN 23331	Morocco	Morocco	31.4503, -8.009	sterilis
	P04	CN_23332	CN 23332	CN 23332	Morocco	Morocco	31.4503, -8.009	sterilis
	P04	CN_23333	CN 23333	CN 23333	Morocco	Morocco	31.205, -7.8623	sterilis
	P04	CN_23334	CN 23334	CN 23334	Morocco	Morocco	34.3561, -4.64	sterilis
	P04	CN_23335	CN 23335	CN 23335	Morocco	Morocco	34.3561, -4.64	sterilis
	P04	CN_23336	CN 23336	CN 23336	Morocco	Morocco	34.3561, -4.64	sterilis
	P04	CN_23338	CN 23338	CN 23338	Morocco	Morocco	34.3561, -4.64	sterilis
	P04	CN_23339	CN 23339	CN 23339	Morocco	Morocco	34.5358, -4.4764	sterilis
	P04	CN_23340	CN 23340	CN 23340	Morocco	Morocco	34.5358, -4.531	sterilis
	P04	CN_23342	CN 23342	CN 23342	Morocco	Morocco	34.5358, -4.531	sterilis
	P04	CN_23345	CN 23345	CN 23345	Morocco	Morocco	34.5358, -4.531	sterilis
	P04	CN_23350	CN 23350	CN 23350	Morocco	Morocco	34.4909, -4.64	sterilis
	P04	CN_23357	CN 23357	CN 23357	Morocco	Morocco	32.3935, -7.9422	sterilis
	P04	CN_23359	CN 23359	CN 23359	Morocco	Morocco	32.3935, -7.9422	sterilis
	P04	CN_23361	CN 23361	CN 23361	Morocco	Morocco	32.3935, -7.9422	sterilis
	P04	CN_23368	CN 23368	CN 23368	Morocco	Morocco	33.7218, -7.5833	sterilis
	P04	CN_23372	CN 23372	CN 23372	Morocco	2km S of Tit-Mellil	33.55000000, -7.50000000	sterilis
	P04	CN_23373	CN 23373	CN 23373	Morocco	Morocco	33.5353, -7.4906	sterilis
	P04	CN_23375	CN 23375	CN 23375	Morocco	Morocco	33.5353, -7.4906	sterilis
	P04	CN_23377	CN 23377	CN 23377	Morocco	Morocco	33.5353, -7.4906	sterilis
	P04	CN_23378	CN 23378	CN 23378	Morocco	Morocco	33.5353, -7.4906	sterilis
	P04	CN_23379	CN 23379	CN 23379	Morocco	5km N of El Louizia	33.71666667, -7.28333333	sterilis
	P04	CN_23380	CN 23380	CN 23380	Morocco	Morocco	33.7289, -7.339	sterilis
	P04	CN_23383	CN 23383	CN 23383	Morocco	Morocco	33.7289, -7.339	sterilis
	P04	CN_23384	CN 23384	CN 23384	Morocco	Morocco	33.7289, -7.339	sterilis
	P04	CN_23386	CN 23386	CN 23386	Morocco	2km SW of Bouznika	33.80000000, -7.15000000	sterilis
	P04	CN_23387	CN 23387	CN 23387	Morocco	Morocco	33.777, -7.1728	sterilis
	P04	CN_23388	CN 23388	CN 23388	Morocco	Morocco	33.777, -7.1728	sterilis
	P04	CN_23389	CN 23389	CN 23389	Morocco	Morocco	33.777, -7.1728	sterilis
	P04	CN_23390	CN 23390	CN 23390	Morocco	Morocco	34.0333, -4.9458	sterilis
	P04	CN_23391	CN 23391	CN 23391	Morocco	5 km east of Fes	34.06666667, -4.96666667	sterilis
	P04	CN_23392	CN 23392	CN 23392	Morocco	Morocco	34.0333, -4.9458	sterilis
	P04	CN_23393	CN 23393	CN 23393	Morocco	Morocco	34.0333, -4.9133	sterilis
	P04	CN_23396	CN 23396	CN 23396	Morocco	Morocco	34.0333, -4.9133	sterilis
	P04	CN_23398	CN 23398	CN 23398	Morocco	Morocco	34.0333, -4.9133	sterilis
	P04	CN_23400	CN 23400	CN 23400	Morocco	Morocco	34.0333, -4.7832	sterilis
	P04	CN_23403	CN 23403	CN 23403	Morocco	Morocco	34.0333, -4.7832	sterilis
	P04	CN_23406	CN 23406	CN 23406	Morocco	Morocco	34.0333, -4.5664	sterilis
	P04	CN_23410	CN 23410	CN 23410	Morocco	Morocco	34.0333, -4.5664	sterilis
	P04	CN_23414	CN 23414	CN 23414	Morocco	Morocco	34.0333, -4.3496	sterilis
	P04	CN_23415	CN 23415	CN 23415	Morocco	Morocco	34.0333, -4.3496	sterilis
	P04	CN_23417	CN 23417	CN 23417	Morocco	Morocco	34.0333, -4.3496	sterilis
	P04	CN_23419	CN 23419	CN 23419	Morocco	60km E of Fes	34.11666667, -4.53333333	sterilis
	P04	CN_23421	CN 23421	CN 23421	Morocco	Morocco	34.0333, -4.3496	sterilis
	P04	CN_23422	CN 23422	CN 23422	Morocco	8km N of Tahala	34.08333333, -4.48333333	sterilis
	P04	CN_23423	CN 23423	CN 23423	Morocco	Morocco	34.1219, -4.42	sterilis
	P04	CN_23425	CN 23425	CN 23425	Morocco	Morocco	34.1219, -4.42	sterilis
	P04	CN_23429	CN 23429	CN 23429	Morocco	Morocco	34.1398, -4.42	sterilis
	P04	CN_23431	CN 23431	CN 23431	Morocco	Morocco	34.1398, -4.42	sterilis
	P04	CN_23433	CN 23433	CN 23433	Morocco	Morocco	34.1398, -4.42	sterilis
	P04	CN_23436	CN 23436	CN 23436	Morocco	Morocco	34.5573, -4.5178	sterilis
	P04	CN_23444	CN 23444	CN 23444	Morocco	20km W of Taza	34.20000000, -4.20000000	sterilis
	P04	CN_23445	CN 23445	CN 23445	Morocco	Morocco	34.5573, -4.3541	sterilis
	P04	CN_23446	CN 23446	CN 23446	Morocco	Morocco	34.5573, -4.3541	sterilis
	P04	CN_23448	CN 23448	CN 23448	Morocco	Morocco	34.5573, -4.3541	sterilis
	P04	CN_23449	CN 23449	CN 23449	Morocco	Morocco	34.5573, -4.3541	sterilis
	P04	CN_23450	CN 23450	CN 23450	Morocco	Morocco	34.5573, -4.3541	sterilis
	P04	CN_23451	CN 23451	CN 23451	Morocco	Morocco	34.5573, -4.2996	sterilis
	P04	CN_23455	CN 23455	CN 23455	Morocco	1km N of Mrirt	33.16666667, -5.56666667	sterilis
	P04	CN_23457	CN 23457	CN 23457	Morocco	10km S of Masser-Amane	33.35000000, -5.68333333	sterilis
	P04	CN_23458	CN 23458	CN 23458	Morocco	Morocco	31.3402, -5.6	sterilis
	P04	CN_23460	CN 23460	CN 23460	Morocco	Morocco	31.3402, -5.6	sterilis
	P04	CN_23461	CN 23461	CN 23461	Morocco	10km N of Masser-Amane	33.35000000, -5.68333333	sterilis
	P04	CN_23462	CN 23462	CN 23462	Morocco	Morocco	31.5198, -5.6	sterilis
	P04	CN_23463	CN 23463	CN 23463	Morocco	10km N of Masser-Amane	33.35000000, -5.68333333	sterilis
	P04	CN_23464	CN 23464	CN 23464	Morocco	Morocco	31.5198, -5.6	sterilis
	P04	CN_23465	CN 23465	CN 23465	Morocco	Morocco	31.5198, -5.6	sterilis
	P04	CN_23466	CN 23466	CN 23466	Morocco	10km N of Masser-Amane	33.35000000, -5.68333333	sterilis
	P04	CN_23467	CN 23467	CN 23467	Morocco	Morocco	31.5198, -5.6	sterilis
	P04	CN_23468	CN 23468	CN 23468	Morocco	Morocco	31.5198, -5.6	sterilis
	P04	CN_23470	CN 23470	CN 23470	Morocco	Morocco	33.3313, -7.9216	sterilis
	P04	CN_23471	CN 23471	CN 23471	Morocco	Morocco	33.881, -5.2134	sterilis
	P04	CN_23472	CN 23472	CN 23472	Morocco	Morocco	33.881, -5.2134	sterilis
	P04	CN_23473	CN 23473	CN 23473	Morocco	Morocco	33.881, -5.2134	sterilis
	P04	CN_23474	CN 23474	CN 23474	Morocco	Morocco	33.881, -5.2134	sterilis
	P04	CN_23475	CN 23475	CN 23475	Morocco	Morocco	33.881, -5.2134	sterilis
	P04	CN_23476	CN 23476	CN 23476	Morocco	Morocco	33.6564, -5.538	sterilis
	P04	CN_23477	CN 23477	CN 23477	Morocco	Morocco	33.8048, -5.6297	sterilis
	P04	CN_23478	CN 23478	CN 23478	Morocco	Morocco	33.8048, -5.6297	sterilis
	P04	CN_23479	CN 23479	CN 23479	Morocco	Morocco	33.8048, -5.6297	sterilis
	P04	CN_23480	CN 23480	CN 23480	Morocco	Morocco	33.881, -5.538	sterilis
	P04	CN_23481	CN 23481	CN 23481	Morocco	Morocco	33.881, -5.538	sterilis
	P04	CN_23482	CN 23482	CN 23482	Morocco	Morocco	33.881, -5.538	sterilis
	P04	CN_23483	CN 23483	CN 23483	Morocco	Morocco	33.881, -5.538	sterilis
	P04	CN_23484	CN 23484	CN 23484	Morocco	Morocco	34.0333, -5.0542	sterilis
	P04	CN_23485	CN 23485	CN 23485	Morocco	Morocco	34.0333, -5.0542	sterilis
	P04	CN_23486	CN 23486	CN 23486	Morocco	Morocco	34.0333, -5.0542	sterilis
	P04	CN_23487	CN 23487	CN 23487	Morocco	Morocco	34.0333, -5.0542	sterilis
	P04	CN_23488	CN 23488	CN 23488	Morocco	El-Hajeb	33.70000000, -5.37000000	sterilis
	P04	CN_23490	CN 23490	CN 23490	Morocco	Morocco	33.688, -5.371	sterilis
	P04	CN_23491	CN 23491	CN 23491	Morocco	Morocco	33.4417, -5.2355	sterilis
	P04	CN_23492	CN 23492	CN 23492	Morocco	Morocco	33.2829, -5.4147	sterilis
	P04	CN_23495	CN 23495	CN 23495	Morocco	40km SW of Azrou	33.26000000, -5.53000000	sterilis
	P04	CN_23496	CN 23496	CN 23496	Morocco	Morocco	33.1876, -5.5283	sterilis
	P04	CN_23497	CN 23497	CN 23497	Morocco	Morocco	33.1876, -5.5283	sterilis
	P04	CN_23499	CN 23499	CN 23499	Morocco	Morocco	34.4643, -4.1358	sterilis
	P04	CN_23500	CN 23500	CN 23500	Morocco	Morocco	34.5362, -4.1358	sterilis
	P04	CN_23501	CN 23501	CN 23501	Morocco	Morocco	34.5615, -3.868	sterilis
	P04	CN_23502	CN 23502	CN 23502	Morocco	Morocco	34.5615, -3.868	sterilis
	P04	CN_23503	CN 23503	CN 23503	Morocco	Morocco	34.6064, -3.868	sterilis
	P04	CN_23504	CN 23504	CN 23504	Morocco	18km S of Aknoul	34.53333333, -3.88333333	sterilis
	P04	CN_23505	CN 23505	CN 23505	Morocco	Morocco	34.4896, -3.868	sterilis
	P04	CN_23507	CN 23507	CN 23507	Morocco	Morocco	34.4896, -3.868	sterilis
	P04	CN_23508	CN 23508	CN 23508	Morocco	Morocco	34.4896, -3.868	sterilis
	P04	CN_23509	CN 23509	CN 23509	Morocco	8km N of Taza	34.27000000, -3.96000000	sterilis
	P04	CN_23510	CN 23510	CN 23510	Morocco	Morocco	34.6292, -4.136	sterilis
	P04	CN_23511	CN 23511	CN 23511	Morocco	Morocco	34.6292, -4.136	sterilis
	P04	CN_23513	CN 23513	CN 23513	Morocco	Morocco	34.6292, -4.136	sterilis
	P04	CN_23514	CN 23514	CN 23514	Morocco	Morocco	34.6292, -4.136	sterilis
	P04	CN_23515	CN 23515	CN 23515	Morocco	Morocco	34.5573, -4.2451	sterilis
	P04	CN_23516	CN 23516	CN 23516	Morocco	Morocco	34.5573, -4.2451	sterilis
	P04	CN_23517	CN 23517	CN 23517	Morocco	Morocco	34.5573, -4.2451	sterilis
	P04	CN_23518	CN 23518	CN 23518	Morocco	10km W of Taza	34.22000000, -4.11000000	sterilis
	P04	CN_23519	CN 23519	CN 23519	Morocco	Morocco	34.5573, -4.2451	sterilis
	P04	CN_23521	CN 23521	CN 23521	Morocco	Morocco	34.377, -6.7372	sterilis
	P04	CN_23524	CN 23524	CN 23524	Morocco	2km S of Souk-Tleta-Du-Rharb	34.60000000, -6.13000000	sterilis
	P04	CN_23525	CN 23525	CN 23525	Morocco	Morocco	34.6031, -6.1336	sterilis
	P04	CN_23526	CN 23526	CN 23526	Morocco	Morocco	34.6031, -6.1336	sterilis
	P04	CN_23527	CN 23527	CN 23527	Morocco	Morocco	34.6031, -6.1336	sterilis
	P04	CN_23528	CN 23528	CN 23528	Morocco	Morocco	34.68, -6.0018	sterilis
	P04	CN_23530	CN 23530	CN 23530	Morocco	Morocco	34.68, -6.0018	sterilis
	P04	CN_23531	CN 23531	CN 23531	Morocco	2km W of Souk-El-Arbra-Du-Rh	34.68000000, -6.00000000	sterilis
	P04	CN_23532	CN 23532	CN 23532	Morocco	2km W of Souk-El-Arbra-Du-Rh	34.68000000, -6.00000000	sterilis
	P04	CN_23533	CN 23533	CN 23533	Morocco	Morocco	34.68, -6.0018	sterilis
	P04	CN_23534	CN 23534	CN 23534	Morocco	5km S of Mechra-Bel-Ksiri	34.53333333, -5.93333333	sterilis
	P04	CN_23538	CN 23538	CN 23538	Morocco	Morocco	34.5151, -5.95	sterilis
	P04	CN_23539	CN 23539	CN 23539	Morocco	20km N of Sidi-Kacem	34.38333333, -5.80000000	sterilis
	P04	CN_23540	CN 23540	CN 23540	Morocco	Morocco	34.3964, -5.7	sterilis
	P04	CN_23541	CN 23541	CN 23541	Morocco	Morocco	34.3964, -5.7	sterilis
	P04	CN_23542	CN 23542	CN 23542	Morocco	Morocco	34.3964, -5.7	sterilis
	P04	CN_23543	CN 23543	CN 23543	Morocco	Morocco	34.3964, -5.7	sterilis
	P04	CN_23544	CN 23544	CN 23544	Morocco	20km N of Sidi-Kacem	34.38333333, -5.80000000	sterilis
	P04	CN_23545	CN 23545	CN 23545	Morocco	1km S of Sidi-Kacem	34.21666667, -5.70000000	sterilis
	P04	CN_23546	CN 23546	CN 23546	Morocco	Morocco	34.2077, -5.7	sterilis
	P04	CN_23547	CN 23547	CN 23547	Morocco	Morocco	34.2077, -5.7	sterilis
	P04	CN_23548	CN 23548	CN 23548	Morocco	Morocco	34.2077, -5.7	sterilis
	P04	CN_23550	CN 23550	CN 23550	Morocco	Morocco	34.2077, -5.7	sterilis
	P04	CN_23551	CN 23551	CN 23551	Morocco	Morocco	34.1269, -5.7	sterilis
	P04	CN_23552	CN 23552	CN 23552	Morocco	Morocco	34.1269, -5.7	sterilis
	P04	CN_23553	CN 23553	CN 23553	Morocco	Morocco	34.1269, -5.7	sterilis
	P04	CN_23554	CN 23554	CN 23554	Morocco	Morocco	34.1269, -5.7	sterilis
	P04	CN_23555	CN 23555	CN 23555	Morocco	12km N of Meknes	33.98333333, -5.58333333	sterilis
	P04	CN_23556	CN 23556	CN 23556	Morocco	Morocco	33.9888, -5.538	sterilis
	P04	CN_23557	CN 23557	CN 23557	Morocco	Morocco	33.9888, -5.538	sterilis
	P04	CN_23558	CN 23558	CN 23558	Morocco	Morocco	33.9888, -5.538	sterilis
	P04	CN_23559	CN 23559	CN 23559	Morocco	Morocco	33.9888, -5.538	sterilis
	P04	CN_23560	CN 23560	CN 23560	Morocco	12km N of Meknes	33.98333333, -5.58333333	sterilis
	P04	CN_23569	CN 23569	CN 23569	Tunisia	8km W of Djedeida	36.83333333, 9.86666667	sterilis
	P04	CN_23589	CN 23589	CN 23589	Tunisia	10km W of Chouigui	36.88333333, 9.71666667	sterilis
	P04	CN_23604	CN 23604	CN 23604	Tunisia	2km S of Mateur	37.03333333, 9.66666667	sterilis
	P04	CN_23623	CN 23623	CN 23623	Algeria	Baraki	36.66916667, 3.09527778	sterilis
	P04	CN_23624	CN 23624	CN 23624	Algeria	Baraki	36.66916667, 3.09527778	sterilis
	P04	CN_23625	CN 23625	CN 23625	Algeria	Baraki	36.66916667, 3.09527778	sterilis
	P04	CN_23626	CN 23626	CN 23626	UK	Lewisham	36.6673, 3.09858	sterilis
	P04	CN_23627	CN 23627	CN 23627	UK	Lewisham	36.6673, 3.09858	sterilis
	P04	CN_23628	CN 23628	CN 23628	UK	Lewisham	36.6673, 3.09858	sterilis
	P04	CN_23629	CN 23629	CN 23629	UK	Lewisham	36.6673, 3.09858	sterilis
	P04	CN_23633	CN 23633	CN 23633	Algeria	Algiers	36.75377, 2.89059	sterilis
	P04	CN_23634	CN 23634	CN 23634	Algeria	Alger	36.75377, 2.89059	sterilis
	P04	CN_23635	CN 23635	CN 23635	Algeria	Alger	36.75377, 2.89059	sterilis
	P04	CN_23636	CN 23636	CN 23636	Algeria	Alger	36.75377, 2.89059	sterilis
	P04	CN_23639	CN 23639	CN 23639	Algeria	25km W of El Khemis	36.73333333, 6.38333333	sterilis
	P04	CN_23640	CN 23640	CN 23640	Algeria	25km W of El Khemis	36.73333333, 6.38333333	sterilis
	P04	CN_23641	CN 23641	CN 23641	Fiji	Serua	35.28869, 2.32148	sterilis
	P04	CN_23642	CN 23642	CN 23642	Fiji	Serua	35.28869, 2.32148	sterilis
	P04	CN_23643	CN 23643	CN 23643	Algeria	15km W of El Khemis	36.78333333, 6.46666667	sterilis
	P04	CN_23644	CN 23644	CN 23644	Fiji	Serua	35.28869, 2.43153	sterilis
	P04	CN_23645	CN 23645	CN 23645	Fiji	Serua	35.28869, 2.43153	sterilis
	P04	CN_23646	CN 23646	CN 23646	Fiji	Serua	35.28869, 2.43153	sterilis
	P04	CN_23647	CN 23647	CN 23647	Fiji	Serua	35.28869, 2.43153	sterilis
	P04	CN_23648	CN 23648	CN 23648	Fiji	Serua	35.28869, 2.43153	sterilis
	P04	CN_23649	CN 23649	CN 23649	Algeria	15km W of El Khemis	36.78333333, 6.46666667	sterilis
	P04	CN_23650	CN 23650	CN 23650	Algeria	2km W of El Khemis	36.81666667, 6.58333333	sterilis
	P04	CN_23651	CN 23651	CN 23651	Fiji	Serua	35.28869, 2.57459	sterilis
	P04	CN_23652	CN 23652	CN 23652	Fiji	Serua	35.28869, 2.57459	sterilis
	P04	CN_23654	CN 23654	CN 23654	UK	Lewisham	36.46047, 2.35056	sterilis
	P04	CN_23655	CN 23655	CN 23655	UK	Lewisham	36.46047, 2.35056	sterilis
	P04	CN_23657	CN 23657	CN 23657	UK	Lewisham	36.46047, 2.5181	sterilis
	P04	CN_23658	CN 23658	CN 23658	Algeria	10km W of El Affroun	36.48333333, 2.51666667	sterilis
	P04	CN_23659	CN 23659	CN 23659	UK	Lewisham	36.46047, 2.5181	sterilis
	P04	CN_23660	CN 23660	CN 23660	UK	Lewisham	36.46047, 2.5181	sterilis
	P04	CN_23661	CN 23661	CN 23661	UK	Lewisham	36.46047, 2.5181	sterilis
	P04	CN_23662	CN 23662	CN 23662	UK	Lewisham	36.46047, 2.5181	sterilis
	P04	CN_23666	CN 23666	CN 23666	Algeria	12km W of Blida	36.46666667, 2.71666667	sterilis
	P04	CN_23668	CN 23668	CN 23668	Algeria	Blida	36.47579, 2.71805	sterilis
	P04	CN_23669	CN 23669	CN 23669	Algeria	Blida	36.47579, 2.71805	sterilis
	P04	CN_23670	CN 23670	CN 23670	Algeria	Blida	36.47579, 2.71805	sterilis
	P04	CN_23671	CN 23671	CN 23671	Algeria	Blida	36.47579, 2.71805	sterilis
	P04	CN_23672	CN 23672	CN 23672	Algeria	Blida	36.47579, 2.71805	sterilis
	P04	CN_23673	CN 23673	CN 23673	Algeria	Blida	36.47579, 2.71805	sterilis
	P04	CN_23676	CN 23676	CN 23676	Algeria	Médéa	36.28538, 2.65659	sterilis
	P04	CN_23677	CN 23677	CN 23677	Algeria	Médéa	36.28538, 2.65659	sterilis
	P04	CN_23678	CN 23678	CN 23678	Algeria	Médéa	36.28538, 2.65659	sterilis
	P04	CN_23680	CN 23680	CN 23680	Algeria	Médéa	36.28538, 2.56744	sterilis
	P04	CN_23681	CN 23681	CN 23681	Algeria	Médéa	36.28538, 2.56744	sterilis
	P04	CN_23682	CN 23682	CN 23682	Algeria	Médéa	36.28538, 2.56744	sterilis
	P04	CN_23683	CN 23683	CN 23683	Algeria	Médéa	36.28538, 2.56744	sterilis
	P04	CN_23684	CN 23684	CN 23684	Algeria	Médéa	36.28538, 2.56744	sterilis
	P04	CN_23685	CN 23685	CN 23685	Algeria	18km W of Medea	36.23333333, 2.60000000	sterilis
	P04	CN_23686	CN 23686	CN 23686	Algeria	20km W of Medea	36.21666667, 2.58333333	sterilis
	P04	CN_23687	CN 23687	CN 23687	Algeria	Médéa	36.28538, 2.54515	sterilis
	P04	CN_23688	CN 23688	CN 23688	Algeria	Médéa	36.28538, 2.54515	sterilis
	P04	CN_23689	CN 23689	CN 23689	Algeria	Médéa	36.28538, 2.54515	sterilis
	P04	CN_23692	CN 23692	CN 23692	Algeria	25km W of Medea	36.21666667, 2.53333333	sterilis
	P04	CN_23693	CN 23693	CN 23693	Algeria	25km W of Medea	36.21666667, 2.53333333	sterilis
	P04	CN_23694	CN 23694	CN 23694	Algeria	Médéa	36.28538, 2.48943	sterilis
	P04	CN_23695	CN 23695	CN 23695	Algeria	Médéa	36.28538, 2.48943	sterilis
	P04	CN_23696	CN 23696	CN 23696	Algeria	Médéa	36.28538, 2.48943	sterilis
	P04	CN_23697	CN 23697	CN 23697	Algeria	Médéa	36.28538, 2.48943	sterilis
	P04	CN_23698	CN 23698	CN 23698	Algeria	30km W of Medea	36.20000000, 2.48333333	sterilis
	P04	CN_23699	CN 23699	CN 23699	Algeria	Médéa	36.28538, 2.43371	sterilis
	P04	CN_23700	CN 23700	CN 23700	Algeria	Médéa	36.28538, 2.43371	sterilis
	P04	CN_23701	CN 23701	CN 23701	Algeria	Médéa	36.28538, 2.43371	sterilis
	P04	CN_23702	CN 23702	CN 23702	Algeria	Médéa	36.28538, 2.43371	sterilis
	P04	CN_23703	CN 23703	CN 23703	Algeria	Médéa	36.28538, 2.43371	sterilis
	P04	CN_23704	CN 23704	CN 23704	Algeria	Médéa	36.28538, 2.43371	sterilis
	P04	CN_23705	CN 23705	CN 23705	Algeria	Médéa	36.28538, 2.43371	sterilis
	P04	CN_23706	CN 23706	CN 23706	Algeria	30km W of Medea	36.20000000, 2.48333333	sterilis
	P04	CN_23707	CN 23707	CN 23707	Algeria	Médéa	36.28538, 2.32228	sterilis
	P04	CN_23708	CN 23708	CN 23708	Algeria	Médéa	36.28538, 2.32228	sterilis
	P04	CN_23709	CN 23709	CN 23709	Algeria	40 KM W of MEDEA	36.2854, 2.3223	fatua
	P04	CN_23710	CN 23710	CN 23710	Algeria	Blida, 10 KM E of BOUFAUK	36.5849, 3.0195	fatua
	P04	CN_23712	CN 23712	CN 23712	Algeria	Blida	36.58486, 3.01948	sterilis
	P04	CN_23713	CN 23713	CN 23713	Algeria	Blida	36.58486, 3.01948	sterilis
	P04	CN_23715	CN 23715	CN 23715	Algeria	10km W of Thenia	36.73333333, 3.45000000	sterilis
	P04	CN_23716	CN 23716	CN 23716	France	Occitanie	36.63472, 3.55771	sterilis
	P04	CN_23717	CN 23717	CN 23717	France	Occitanie	36.63472, 3.55771	sterilis
	P04	CN_23718	CN 23718	CN 23718	Algeria	10km W of Thenia	36.73333333, 3.45000000	sterilis
	P04	CN_23725	CN 23725	CN 23725	Algeria	Bouira	36.37402, 4.12211	sterilis
	P04	CN_23726	CN 23726	CN 23726	Algeria	Bouira	36.37402, 4.12211	sterilis
	P04	CN_23728	CN 23728	CN 23728	Algeria	Bouira	36.37402, 4.12211	sterilis
	P04	CN_23729	CN 23729	CN 23729	Algeria	Alger	28.03389, 1.65963	sterilis
	P04	CN_23730	CN 23730	CN 23730	Algeria	Alger	28.03389, 1.65963	sterilis
	P04	CN_23732	CN 23732	CN 23732	France	Occitanie	36.63472, 3.55771	sterilis
	P04	CN_23734	CN 23734	CN 23734	France	Occitanie	36.63472, 3.55771	sterilis
	P04	CN_23735	CN 23735	CN 23735	France	Occitanie	36.63472, 3.55771	sterilis
	P04	CN_23736	CN 23736	CN 23736	Algeria	3km N of Asmar	36.28333333, 2.75000000	sterilis
	P04	CN_23738	CN 23738	CN 23738	Algeria	3km N of Asmar	36.28333333, 2.75000000	sterilis
	P04	CN_23741	CN 23741	CN 23741	Algeria	3km N of Asmar	36.28333333, 2.75000000	sterilis
	P04	CN_23747	CN 23747	CN 23747	Algeria	Bouira	36.37402, 3.73164	sterilis
	P04	CN_23748	CN 23748	CN 23748	Algeria	Bouira	36.37402, 3.73164	sterilis
	P04	CN_23749	CN 23749	CN 23749	Algeria	Bouira	36.37402, 3.73164	sterilis
	P04	CN_23750	CN 23750	CN 23750	Algeria	Bouira	36.37402, 3.73164	sterilis
	P04	CN_23751	CN 23751	CN 23751	Algeria	Bouira	36.37402, 3.73164	sterilis
	P04	CN_23752	CN 23752	CN 23752	Algeria	Bouira	36.37402, 3.73164	sterilis
	P04	CN_23756	CN 23756	CN 23756	Algeria	35km E of Bouira	36.46666667, 4.13333333	sterilis
	P04	CN_23757	CN 23757	CN 23757	Algeria	35km E of Bouira	36.46666667, 4.13333333	sterilis
	P04	CN_23758	CN 23758	CN 23758	Algeria	Bouira	36.37402, 4.28946	sterilis
	P04	CN_23759	CN 23759	CN 23759	Algeria	Bouira	36.37402, 4.28946	sterilis
	P04	CN_23760	CN 23760	CN 23760	Algeria	Bouira	36.37402, 4.28946	sterilis
	P04	CN_23761	CN 23761	CN 23761	Algeria	Bouira	36.37402, 4.62415	sterilis
	P04	CN_23762	CN 23762	CN 23762	Algeria	Bouira	36.37402, 4.62415	sterilis
	P04	CN_23763	CN 23763	CN 23763	Algeria	Bouira	36.37402, 4.62415	sterilis
	P04	CN_23766	CN 23766	CN 23766	Algeria	Bouira	36.37402, 4.84728	sterilis
	P04	CN_23768	CN 23768	CN 23768	Algeria	Bouira	36.37402, 4.84728	sterilis
	P04	CN_23769	CN 23769	CN 23769	Algeria	Bouira	36.37402, 4.84728	sterilis
	P04	CN_23772	CN 23772	CN 23772	Algeria	Sétif	36.1969, 5.30378	sterilis
	P04	CN_23776	CN 23776	CN 23776	Algeria	Tizi Ouzou	36.54105, 3.95588	sterilis
	P04	CN_23777	CN 23777	CN 23777	Algeria	Bogni	36.54222222, 3.95305556	sterilis
	P04	CN_23778	CN 23778	CN 23778	Algeria	Tizi Ouzou	36.54105, 3.95588	sterilis
	P04	CN_23779	CN 23779	CN 23779	Algeria	Tizi Ouzou	36.54105, 3.95588	sterilis
	P04	CN_23780	CN 23780	CN 23780	Algeria	Tizi Ouzou	36.54105, 3.95588	sterilis
	P04	CN_23781	CN 23781	CN 23781	Algeria	Tizi Ouzou	36.54105, 4.06768	sterilis
	P04	CN_23782	CN 23782	CN 23782	Algeria	Tizi Ouzou	36.54105, 4.06768	sterilis
	P04	CN_23783	CN 23783	CN 23783	Algeria	Tizi Ouzou	36.54105, 4.06768	sterilis
	P04	CN_23784	CN 23784	CN 23784	Algeria	Tizi Ouzou	36.54105, 4.06768	sterilis
	P04	CN_23785	CN 23785	CN 23785	Algeria	Tizi Ouzou	36.54105, 4.06768	sterilis
	P04	CN_23786	CN 23786	CN 23786	Algeria	Tizi Ouzou	36.54105, 4.06768	sterilis
	P04	CN_23787	CN 23787	CN 23787	Algeria	Tizi Ouzou	36.71182, 4.16377	sterilis
	P04	CN_23788	CN 23788	CN 23788	Algeria	Tizi Ouzou	36.71182, 3.85002	sterilis
	P04	CN_23789	CN 23789	CN 23789	Algeria	Tizi Ouzou	36.71182, 3.77159	sterilis
	P04	CN_23790	CN 23790	CN 23790	Algeria	Tizi Ouzou	36.71182, 3.77159	sterilis
	P04	CN_23793	CN 23793	CN 23793	Algeria	18km W of Tizi Ouzou	36.75000000, 3.88333333	sterilis
	P04	CN_23794	CN 23794	CN 23794	Algeria	18km W of Tizi Ouzou	36.75000000, 3.88333333	sterilis
	P04	CN_23795	CN 23795	CN 23795	Algeria	18km W of Tizi Ouzou	36.75000000, 3.88333333	sterilis
	P04	CN_23801	CN 23801	CN 23801	Algeria	Tizi Ouzou	36.71182, 3.85002	sterilis
	P04	CN_23802	CN 23802	CN 23802	Algeria	Tizi Ouzou	36.71182, 3.85002	sterilis
	P04	CN_23803	CN 23803	CN 23803	Algeria	Tizi Ouzou	36.71182, 3.85002	sterilis
	P04	CN_23809	CN 23809	CN 23809	Algeria	Tizi Ouzou	36.71182, 3.85002	sterilis
	P04	CN_23810	CN 23810	CN 23810	Algeria	Tizi Ouzou	36.5678, 4.07848	sterilis
	P04	CN_23811	CN 23811	CN 23811	Algeria	Tizi Ouzou	28.03389, 1.86316	sterilis
	P04	CN_23816	CN 23816	CN 23816	Algeria	Tizi Ouzou	36.5678, 4.07848	sterilis
	P04	CN_23817	CN 23817	CN 23817	Algeria	Tizi Ouzou	36.5678, 4.07848	sterilis
	P04	CN_23818	CN 23818	CN 23818	Algeria	Tizi Ouzou	36.5678, 4.07848	sterilis
	P04	CN_23819	CN 23819	CN 23819	Algeria	Tizi Ouzou	36.5678, 4.07848	sterilis
	P04	CN_23821	CN 23821	CN 23821	Algeria	Tizi Ouzou	36.5678, 4.07848	sterilis
	P04	CN_23822	CN 23822	CN 23822	Algeria	Tizi Ouzou	27.98897, 1.65963	sterilis
	P04	CN_23824	CN 23824	CN 23824	Algeria	Sétif	35.89082, 5.6984	sterilis
	P04	CN_23825	CN 23825	CN 23825	Algeria	Batna	36.32455, 6.17391	sterilis
	P04	CN_23827	CN 23827	CN 23827	Algeria	Batna	36.23472, 6.17391	sterilis
	P04	CN_23828	CN 23828	CN 23828	Algeria	Batna	36.23472, 6.17391	sterilis
	P04	CN_23829	CN 23829	CN 23829	Algeria	Batna	36.23472, 6.17391	sterilis
	P04	CN_23835	CN 23835	CN 23835	Algeria	Sétif	35.81846, 5.51115	sterilis
	P04	CN_23837	CN 23837	CN 23837	Algeria	Sétif	35.81846, 5.51115	sterilis
	P04	CN_23842	CN 23842	CN 23842	Algeria	Bouira	36.36667, 4.2667	sterilis
	P04	CN_23843	CN 23843	CN 23843	Algeria	Bouira	36.36667, 4.2667	sterilis
	P04	CN_23844	CN 23844	CN 23844	Algeria	10km W of Asmar	36.25000000, 2.66666667	sterilis
	P04	CN_23849	CN 23849	CN 23849	Algeria	20 km west of Asmar	36.21666667, 2.58333333	sterilis
	P04	CN_23857	CN 23857	CN 23857	Algeria	Bouira	36.37402, 3.95477	sterilis
	P04	CN_23858	CN 23858	CN 23858	Algeria	Bouira	36.37402, 3.95477	sterilis
	P04	CN_23860	CN 23860	CN 23860	Algeria	5km E of Bouira	36.38333333, 3.93333333	sterilis
	P04	CN_23861	CN 23861	CN 23861	Algeria	Bouira	36.37402, 3.95477	sterilis
	P04	CN_23864	CN 23864	CN 23864	Algeria	17km E of Bouira	36.40000000, 4.05000000	sterilis
	P04	CN_23865	CN 23865	CN 23865	Algeria	Bouira	36.37402, 4.08864	sterilis
	P04	CN_23866	CN 23866	CN 23866	Algeria	Bouira	36.37402, 4.08864	sterilis
	P04	CN_23867	CN 23867	CN 23867	Algeria	Bouira	36.37402, 4.08864	sterilis
	P04	CN_23868	CN 23868	CN 23868	Algeria	Bouira	36.37402, 4.08864	sterilis
	P04	CN_23869	CN 23869	CN 23869	Algeria	Oran	35.69707, -0.56443	sterilis
	P04	CN_23872	CN 23872	CN 23872	Algeria	Oran	35.69707, -0.56443	sterilis
	P04	CN_23873	CN 23873	CN 23873	Algeria	Oran	35.69707, -0.56443	sterilis
	P04	CN_23874	CN 23874	CN 23874	Algeria	Oran	35.69707, -0.56443	sterilis
	P04	CN_23876	CN 23876	CN 23876	Algeria	24km SE of Oran	35.56666667, -0.50000000	sterilis
	P04	CN_23878	CN 23878	CN 23878	Algeria	Oran	35.54463, -0.44345	sterilis
	P04	CN_23879	CN 23879	CN 23879	Algeria	Oran	35.54463, -0.44345	sterilis
	P04	CN_23880	CN 23880	CN 23880	Algeria	Oran	35.54463, -0.44345	sterilis
	P04	CN_23983	CN 23983	CN 23983	Algeria	Sidi Bel Abbès	35.20222, -0.62989	sterilis
	P04	CN_23984	CN 23984	CN 23984	Algeria	Sidi Bel Abbès	35.20222, -0.62989	sterilis
	P04	CN_23985	CN 23985	CN 23985	Algeria	Sidi Bel Abbès	35.20222, -0.62989	sterilis
	P04	CN_23986	CN 23986	CN 23986	Algeria	Sidi Bel Abbès	35.20222, -0.62989	sterilis
	P04	CN_23987	CN 23987	CN 23987	Algeria	Sidi Bel Abbès	35.20222, -0.62989	sterilis
	P04	CN_23988	CN 23988	CN 23988	Algeria	8 km east of Sidi Bel Abbes	35.20222, -0.62989	sterilis
	P04	CN_23989	CN 23989	CN 23989	Algeria	12km NW of Sidi Bel Abbes	35.23333333, -0.75000000	sterilis
	P04	CN_23990	CN 23990	CN 23990	Algeria	Sidi Bel Abbès	35.20222, -0.62989	sterilis
	P04	CN_23991	CN 23991	CN 23991	Algeria	12km NW of Sidi Bel Abbes	35.23333333, -0.75000000	sterilis
	P04	CN_23992	CN 23992	CN 23992	Algeria	Sidi Bel Abbès	35.20222, -0.62989	sterilis
	P04	CN_23993	CN 23993	CN 23993	Algeria	Sidi Bel Abbès	35.20222, -0.62989	sterilis
	P04	CN_23994	CN 23994	CN 23994	Algeria	Sidi Bel Abbès	35.20222, -0.62989	sterilis
	P04	CN_23995	CN 23995	CN 23995	Algeria	Sidi Bel Abbès	35.20222, -0.62989	sterilis
	P04	CN_23996	CN 23996	CN 23996	Algeria	Sidi Bel Abbès	35.20222, -0.62989	sterilis
	P04	CN_23997	CN 23997	CN 23997	Algeria	Sidi Bel Abbès	35.20222, -0.62989	sterilis
	P04	CN_23998	CN 23998	CN 23998	Algeria	Sidi Bel Abbès	35.20222, -0.62989	sterilis
	P04	CN_23999	CN 23999	CN 23999	Algeria	Sidi Bel Abbès	35.20222, -0.62989	sterilis
	P04	TL.S286		A2561A			38.719, -9.148	sterilis
	P04	TL.S324		EDY518			35.764, -5.73	sterilis
P05 sterilis Iran etc.
	P05	A16	CN 20982	CN 20982	Turkey	Elaz??	41.67713, 26.73611	sterilis
	P05	A17	CN 20982	CN 20982	Turkey	Elaz??	41.67713, 26.73611	sterilis
	P05	A18	CN 20982	CN 20982	Turkey	Elaz??	41.67713, 26.73611	sterilis
	P05	A391		volunteer_PGRC__2	Canada	Saskatchewan	52.124879, -106.616049	fatua
	P05	A393		volunteer_PGRC__4	Canada	Saskatchewan	52.124879, -106.616049	fatua
	P05	A40	CN 19783	CN 19783	Iran	Esfahan	32.883465478770404, 51.5675876860451	sterilis
	P05	A41	CN 19783	CN 19783	Iran	Esfahan	32.46496025662083, 51.38308563763237	sterilis
	P05	A410	CN 19783	CN 19783	Iran	Esfahan	32.427264320643815, 52.023016426488354	sterilis
	P05	A419	CN 20982	CN 20982	Turkey	Elaz??	41.67713, 26.73611	sterilis
	P05	A42	CN 19783	CN 19783	Iran	Esfahan	32.80106411821624, 51.96378155832836	sterilis
	P05	A451	CN 22544	CN 22544	Turkey	ERZURUM	40.6013, 43.0975	fatua
	P05	A46	CN 24919	CN 24919	Iran	33 KM NW of MAHABAD	36.9780, 45.4713	fatua
	P05	A463	CN 24884	CN 24884	Iran	Iran	33.8942, 48.9294	hybrida
	P05	A464	CN 24885	CN 24885	Iran	Iran	33.8942, 48.9294	hybrida
	P05	A465	CN 24919	CN 24919	Iran	33 KM NW of MAHABAD	36.9780, 45.4713	fatua
	P05	A466	CN 24926	CN 24926	Iran	Iran	37.6217, 45.0786	hybrida
	P05	A467	CN 24930	CN 24930	Iran	Iran	30.4472, 49.0716	hybrida
	P05	A47	CN 24919	CN 24919	Iran	33 KM NW of MAHABAD	36.9780, 45.4713	fatua
	P05	A48	CN 24919	CN 24919	Iran	33 KM NW of MAHABAD	36.9780, 45.4713	fatua
	P05	A58	CN 24926	CN 24926	Iran	Iran	37.6217, 45.0786	hybrida
	P05	A59	CN 24926	CN 24926	Iran	Iran	37.6217, 45.0786	hybrida
	P05	A60	CN 24926	CN 24926	Iran	Iran	37.6217, 45.0786	hybrida
	P05	A61	CN 24930	CN 24930	Iran	Iran	30.4472, 49.0716	hybrida
	P05	A62	CN 24930	CN 24930	Iran	Iran	30.4472, 49.0716	hybrida
	P05	A63	CN 24930	CN 24930	Iran	Iran	30.4472, 49.0716	hybrida
	P05	A69	CN 24884	CN 24884	Iran	Iran	33.8942, 48.9294	hybrida
	P05	A70	CN 24885	CN 24885	Iran	Iran	33.8942, 48.9294	hybrida
	P05	A71	CN 24885	CN 24885	Iran	Iran	33.8942, 48.9294	hybrida
	P05	A72	CN 24885	CN 24885	Iran	Iran	33.8942, 48.9294	hybrida
	P05	CN_19977	CN 19977	CN 19977	Iran	4 Km S of Bandar-Shah	32.3920, 53.6880	sterilis
	P05	CN_20001	CN 20001	CN 20001	Iran	Iran	36.3046, 51.407	sterilis
	P05	CN_20004	CN 20004	CN 20004	Iran	Iran	37.3457, 49.8547	sterilis
	P05	CN_20017	CN 20017	CN 20017	Iran	80 Km N of Ghazvin, El busz region	36.8067, 49.8547	sterilis
	P05	CN_20018	CN 20018	CN 20018	Iran	80 Km N of Ghazvin	36.8067, 49.8547	sterilis
	P05	CN_20019	CN 20019	CN 20019	Iran	70 Km N of Ghazvin	36.7169, 49.8547	sterilis
	P05	CN_20022	CN 20022	CN 20022	Iran	Hamadan	34.7671, 48.5537	sterilis
	P05	CN_20026	CN 20026	CN 20026	Iran	Cangavar	34.5071, 47.9565	sterilis
	P05	CN_20028	CN 20028	CN 20028	Iran	70 Km E of Kermanshah	34.3277, 47.8392	sterilis
	P05	CN_20029	CN 20029	CN 20029	Iran	70 Km E of Kermanshah	34.3277, 47.8392	sterilis
	P05	CN_20030	CN 20030	CN 20030	Iran	70 Km E of Kermanshah	34.3277, 47.8392	sterilis
	P05	CN_20031	CN 20031	CN 20031	Iran	70 Km E of Kermanshah	34.3277, 47.8392	sterilis
	P05	CN_20033	CN 20033	CN 20033	Iran	Sahneh	34.4740, 47.6948	sterilis
	P05	CN_20034	CN 20034	CN 20034	Iran	Sahneh	34.4740, 47.6948	sterilis
	P05	CN_20035	CN 20035	CN 20035	Iran	Sahneh	34.4740, 47.6948	sterilis
	P05	CN_20036	CN 20036	CN 20036	Iran	Iran	34.3277, 47.7522	sterilis
	P05	CN_20037	CN 20037	CN 20037	Iran	62 Km E of Kernamshah	34.3277, 47.7522	sterilis
	P05	CN_20038	CN 20038	CN 20038	Iran	55 Km E of Kermanshah	34.3277, 47.6760	sterilis
	P05	CN_20039	CN 20039	CN 20039	Iran	55 Km E of Kermanshah	34.3277, 47.6760	sterilis
	P05	CN_20040	CN 20040	CN 20040	Iran	55 Km E of Kermanshah	34.3277, 47.6760	sterilis
	P05	CN_20041	CN 20041	CN 20041	Iran	55 Km E of Kermanshah	34.3277, 47.6760	sterilis
	P05	CN_20042	CN 20042	CN 20042	Iran	55 Km E of Kermanshah	34.3277, 47.6760	sterilis
	P05	CN_20043	CN 20043	CN 20043	Iran	48 Km E of Kermanshah	34.3277, 47.5999	sterilis
	P05	CN_20044	CN 20044	CN 20044	Iran	48 Km E of Kermanshah	34.3277, 47.5999	sterilis
	P05	CN_20045	CN 20045	CN 20045	Iran	48 Km E of Kermanshah	34.3277, 47.5999	sterilis
	P05	CN_20046	CN 20046	CN 20046	Iran	48 Km E of Kermanshah	34.3277, 47.5999	sterilis
	P05	CN_20047	CN 20047	CN 20047	Iran	48 Km E of Kermanshah	34.3277, 47.5999	sterilis
	P05	CN_20048	CN 20048	CN 20048	Iran	48 Km E of Kermanshah	34.3277, 47.5999	sterilis
	P05	CN_20049	CN 20049	CN 20049	Iran	Bistoon	34.3962, 47.4454	sterilis
	P05	CN_20050	CN 20050	CN 20050	Iran	Bistoon	34.3962, 47.4454	sterilis
	P05	CN_20051	CN 20051	CN 20051	Iran	Bakhtaran	34.37359146209633, 46.990485374239725	sterilis
	P05	CN_20052	CN 20052	CN 20052	Iran	Bakhtaran	34.198282908315285, 46.936591354848254	sterilis
	P05	CN_20053	CN 20053	CN 20053	Iran	4 Km N of Bistoon on Singhan Road	34.4321, 47.4454	sterilis
	P05	CN_20056	CN 20056	CN 20056	Iran	Iran	34.486, 47.4454	sterilis
	P05	CN_20057	CN 20057	CN 20057	Iran	10 Km N of Bistoon on Sanghar road,	34.4860, 47.4454	sterilis
	P05	CN_20058	CN 20058	CN 20058	Iran	15 Km N of Bistoon	34.5309, 47.4454	sterilis
	P05	CN_20061	CN 20061	CN 20061	Iran	15 Km N of Bistoon	34.5309, 47.4454	sterilis
	P05	CN_20062	CN 20062	CN 20062	Iran	15 Km N of Bistoon	34.5309, 47.4454	sterilis
	P05	CN_20064	CN 20064	CN 20064	Iran	15 Km N of Bistoon	34.5309, 47.4454	sterilis
	P05	CN_20065	CN 20065	CN 20065	Iran	20 Km N of Bistoon	34.5758, 47.4454	sterilis
	P05	CN_20066	CN 20066	CN 20066	Iran	Bakhtaran	34.24686032559802, 47.089048310604305	sterilis
	P05	CN_20067	CN 20067	CN 20067	Iran	20 Km N of Bistoon	34.5758, 47.4454	sterilis
	P05	CN_20068	CN 20068	CN 20068	Iran	20 Km N of Bistoon	34.5758, 47.4454	sterilis
	P05	CN_20069	CN 20069	CN 20069	Iran	20 Km N of Bistoon	34.5758, 47.4454	sterilis
	P05	CN_20071	CN 20071	CN 20071	Iran	30 Km N of Bistoon	34.6657, 47.4454	sterilis
	P05	CN_20072	CN 20072	CN 20072	Iran	33 Km N of Bistoon	34.6926, 47.4454	sterilis
	P05	CN_20073	CN 20073	CN 20073	Iran	33 Km N of Bistoon	34.6926, 47.4454	sterilis
	P05	CN_20074	CN 20074	CN 20074	Iran	33 Km N of Bistoon	34.6926, 47.4454	sterilis
	P05	CN_20075	CN 20075	CN 20075	Iran	33 Km N of Bistoon	34.6926, 47.4454	sterilis
	P05	CN_20076	CN 20076	CN 20076	Iran	33 Km N of Bistoon	34.6926, 47.4454	sterilis
	P05	CN_20083	CN 20083	CN 20083	Iran	Iran	33.7449, 46.5279	sterilis
	P05	CN_20085	CN 20085	CN 20085	Iran	41 Km S of Shah-Abad-Gharb	33.7449, 46.5279	sterilis
	P05	CN_20093	CN 20093	CN 20093	Iran	Iran	34.5159, 45.7521	sterilis
	P05	CN_20098	CN 20098	CN 20098	Iran	Iran	34.5159, 45.7521	sterilis
	P05	CN_20105	CN 20105	CN 20105	Iran	Iran	34.5159, 45.8502	sterilis
	P05	CN_20124	CN 20124	CN 20124	Iran	Iran	34.5159, 45.9592	sterilis
	P05	CN_20140	CN 20140	CN 20140	Iran	Iran	34.5159, 46.1228	sterilis
	P05	CN_20154	CN 20154	CN 20154	Iran	65 Km E of Ghasr-Shirin	34.5159, 46.2863	sterilis
	P05	CN_20155	CN 20155	CN 20155	Iran	22 Km N of Kermanshah	34.5253, 47.0778	sterilis
	P05	CN_20156	CN 20156	CN 20156	Iran	Bakhtaran	34.35916339477121, 47.25704228095971	sterilis
	P05	CN_20157	CN 20157	CN 20157	Iran	22 Km N of Kermanshah	34.5253, 47.0778	sterilis
	P05	CN_20159	CN 20159	CN 20159	Iran	35 Km N of Kermanshah	34.6421, 47.0778	sterilis
	P05	CN_20162	CN 20162	CN 20162	Iran	55 Km N of Kermanshah	34.8217, 47.0778	sterilis
	P05	CN_20163	CN 20163	CN 20163	Iran	55 Km N of Kermanshah	34.8217, 47.0778	sterilis
	P05	CN_20164	CN 20164	CN 20164	Iran	55 Km N of Kermanshah	34.8217, 47.0778	sterilis
	P05	CN_20166	CN 20166	CN 20166	Iran	70 Km N of Kermanshah	34.9565, 47.0778	sterilis
	P05	CN_20168	CN 20168	CN 20168	Iran	60 Km S of Sanandaj	34.7829, 46.9862	sterilis
	P05	CN_20170	CN 20170	CN 20170	Iran	60 Km S of Sanandaj	34.7829, 46.9862	sterilis
	P05	CN_20171	CN 20171	CN 20171	Iran	Kordestan	36.31094796046084, 48.063165915996585	sterilis
	P05	CN_20173	CN 20173	CN 20173	Iran	50 Km S of Sanandaj	34.8727, 46.9862	sterilis
	P05	CN_20174	CN 20174	CN 20174	Iran	50 Km S of Sanandaj	34.8727, 46.9862	sterilis
	P05	CN_20175	CN 20175	CN 20175	Iran	Iran	34.9177, 46.9862	sterilis
	P05	CN_20177	CN 20177	CN 20177	Iran	45 Km S of Sanandaj	34.9177, 46.9862	sterilis
	P05	CN_20178	CN 20178	CN 20178	Iran	33 Km S of Sanandaj	35.0254, 46.9862	sterilis
	P05	CN_20181	CN 20181	CN 20181	Iran	17 Km S of Sanandaj	35.1692, 46.9862	sterilis
	P05	CN_20182	CN 20182	CN 20182	Iran	17 Km S of Sanandaj	35.1692, 46.9862	sterilis
	P05	CN_20184	CN 20184	CN 20184	Iran	Iran	38.796, 45.6289	sterilis
	P05	CN_20185	CN 20185	CN 20185	Iran	15 Km S of Jolfa	38.7960, 45.6289	sterilis
	P05	CN_20186	CN 20186	CN 20186	Iran	15 Km S of Jolfa	38.7960, 45.6289	sterilis
	P05	CN_20187	CN 20187	CN 20187	Iran	15 Km S of Jolfa	38.7960, 45.6289	sterilis
	P05	CN_20188	CN 20188	CN 20188	Iran	15 Km S of Jolfa	38.7960, 45.6289	sterilis
	P05	CN_20190	CN 20190	CN 20190	Iran	15 Km S of Jolfa	38.7960, 45.6289	sterilis
	P05	CN_20193	CN 20193	CN 20193	Iran	10 Km S of Jolfa	38.8409, 45.6289	sterilis
	P05	CN_20194	CN 20194	CN 20194	Iran	10 Km S of Jolfa	38.8409, 45.6289	sterilis
	P05	CN_20196	CN 20196	CN 20196	Iran	10 Km S of Jolfa	38.8409, 45.6289	sterilis
	P05	CN_20212	CN 20212	CN 20212	Iraq	60km N of Baghdad	33.83333333, 44.56666667	sterilis
	P05	CN_20223	CN 20223	CN 20223	Iraq	140km N of Baghdad	34.16666667, 43.93333333	sterilis
	P05	CN_20224	CN 20224	CN 20224	Iraq	140km N of Baghdad	34.16666667, 43.93333333	sterilis
	P05	CN_20229	CN 20229	CN 20229	Iraq	Ninawa	36.35665, 43.10823	sterilis
	P05	CN_20283	CN 20283	CN 20283	Iraq	?al?? ad D?n	34.406467631018, 44.5757327208364	sterilis
	P05	CN_20797	CN 20797	CN 20797	Turkey	50km W of Gaziantep	36.98333333, 36.93333333	sterilis
	P05	CN_20826	CN 20826	CN 20826	Turkey	10km SE of Elazig	38.61666667, 39.28333333	sterilis
	P05	CN_20827	CN 20827	CN 20827	Turkey	10km SE of Elazig	38.61666667, 39.28333333	sterilis
	P05	CN_20828	CN 20828	CN 20828	Turkey	Elaz??	38.70656429145948, 39.21339022764152	sterilis
	P05	CN_20829	CN 20829	CN 20829	Turkey	Elaz??	38.47098, 27.21769	sterilis
	P05	CN_20841	CN 20841	CN 20841	Turkey	5km E of Savur	37.56666667, 40.93333333	sterilis
	P05	CN_20860	CN 20860	CN 20860	Turkey	Siirt	37.33235, 42.0725	sterilis
	P05	CN_20862	CN 20862	CN 20862	Turkey	30km NW of Siirt	38.05000000, 41.78333333	sterilis
	P05	CN_20873	CN 20873	CN 20873	Turkey	35km E of Diyarbakir	37.85000000, 40.53333333	sterilis
	P05	CN_20913	CN 20913	CN 20913	Turkey	20km NE of Urfa	37.31666667, 38.81666667	sterilis
	P05	CN_20934	CN 20934	CN 20934	Turkey	26km N of Araban	37.60000000, 37.60000000	sterilis
	P05	CN_20937	CN 20937	CN 20937	Turkey	15km SE of Adiyaman	37.65000000, 38.28333333	sterilis
	P05	CN_20946	CN 20946	CN 20946	Turkey	Turkey	37.92497, 40.35674	sterilis
	P05	CN_20947	CN 20947	CN 20947	Turkey	10km SW of Pazarcik	37.53333333, 36.86666667	sterilis
	P05	CN_20948	CN 20948	CN 20948	Turkey	10km SW of Pazarcik	37.53333333, 36.86666667	sterilis
	P05	CN_20949	CN 20949	CN 20949	Turkey	Turkey	37.81064, 40.06627	sterilis
	P05	CN_20950	CN 20950	CN 20950	Turkey	10km W of Golbasi	39.81666667, 32.71666667	sterilis
	P05	CN_20951	CN 20951	CN 20951	Turkey	Turkey	37.81064, 40.06627	sterilis
	P05	CN_20953	CN 20953	CN 20953	Turkey	20km SE of Golbasi	39.68333333, 32.86666667	sterilis
	P05	CN_20960	CN 20960	CN 20960	Turkey	10km S of Adiyaman	37.70000000, 38.28333333	sterilis
	P05	NAM_CAV1903	CN 21101	CAV 1903	Turkey	40km W of Ankara	40.01666667, 32.43333333	sterilis
	P05	TL.S262		268216			32.417, 47.817	sterilis
	P05	TL.S275		AV3301			45.888, 12.913	sterilis
	P05	TL.S276		GE0941			39.684, 45.234	sterilis
	P05	TL.S285		C25241			40.993, 37.867	sterilis
	P05	TL.S288		GE0731			41.387, 44.811	sterilis
	P05	TL.S312		GE1121			41.583, 45.838	sterilis
	P05	TL.S326		ST0TN1			40.017, 32.433	sterilis
	P05	TL.S333		C24394			41.686, 44.847	sterilis
P06 sativa - special Spanish pop
Null	NewSeqP	GBSID	CN	TaxaName	Country	Site	Lat-Long	Species
	P06	A653		PI 545459	Mexico	46km W of Mexico City along Hwy. 15	19.2833, -99.5500	fatua
	P06	CN_23397	CN 23397	CN 23397	Morocco	8km E of Fes	34.06666667, -4.93333333	sterilis
	P06	FM10		AV.IAS010	Spain	Andalusia	38.01277778, -3.37	sativa
	P06	FM103		AV.IAS103	Spain	Andalusia	37.04861111, -4.860833333	sativa
	P06	FM112		AV.IAS112	Spain	Andalusia	37.88083333, -4.778888889	sativa
	P06	FM120		AV.IAS120	Spain	Andalusia	37.60972222, -4.739444444	sativa
	P06	FM121		AV.IAS121	Spain	Andalusia	37.22861111, -3.131388889	sativa
	P06	FM122		AV.IAS122	Spain	Andalusia	37.33055556, -3.146944444	sativa
	P06	FM123		AV.IAS123	Spain	Andalusia	36.93555556, -4.019722222	sativa
	P06	FM124		AV.IAS124	Spain	Andalusia	36.94944444, -3.223888889	sativa
	P06	FM13		AV.IAS013	Spain	Andalusia	38.09361111, -5.82	sativa
	P06	FM138		AV.IAS138	Spain	Andalusia	36.99583333, -2.887777778	sativa
	P06	FM139		AV.IAS139	Spain	Andalusia	37.18333333, -2.298055556	sativa
	P06	FM146		AV.IAS146	Spain	Region of Murcia	37.77083333, -1.501388889	sativa
	P06	FM15		AV.IAS015	Spain	Andalusia	37.33583333, -5.849444444	sativa
	P06	FM150		AV.IAS150	Spain	Valencian Community	40.13972222, -0.278888889	sativa
	P06	FM155		AV.IAS155	Spain	Valencian Community	40.15666667, 0.043888889	sativa
	P06	FM16		AV.IAS016	Spain	Andalusia	37.60638889, -5.825	sativa
	P06	FM168		AV.IAS168	Spain	Catalonia	41.47916667, 1.920277778	sativa
	P06	FM170		AV.IAS170	Spain	Catalonia	41.20972222, 1.673888889	sativa
	P06	FM174		AV.IAS174	Spain	Catalonia	41.70638889, 1.543333333	sativa
	P06	FM178		AV.IAS178	Spain	Catalonia	41.59972222, 1.701666667	sativa
	P06	FM179		AV.IAS179	Spain	Catalonia	41.58, 1.619444444	sativa
	P06	FM181		AV.IAS181	Spain	Catalonia	41.60916667, 2.287222222	sativa
	P06	FM19		AV.IAS019	Spain	Andalusia	37.04861111, -4.860833333	sativa
	P06	FM21		AV.IAS021	Spain	Andalusia	37.04861111, -4.860833333	sativa
	P06	FM210		AV.IAS210	Spain	Balearic Islands	39.57805556, 2.422777778	sativa
	P06	FM23		AV.IAS023	Spain	Andalusia	36.84988889, -2.463777778	sativa
	P06	FM29		AV.IAS029	Spain	Andalusia	37.61277778, -7.248333333	sativa
	P06	FM30		AV.IAS030	Spain	Andalusia	38.065, -6.645833333	sativa
	P06	FM31		AV.IAS031	Spain	Andalusia	38.065, -6.645833333	sativa
	P06	FM32		AV.IAS032	Spain	Andalusia	37.1675, -4.150833333	sativa
	P06	FM33		AV.IAS033	Spain	Andalusia	37.16888889, -3.963611111	sativa
	P06	FM34		AV.IAS034	Spain	Andalusia	37.24166667, -3.368611111	sativa
	P06	FM4		AV.IAS004	Spain	Andalusia	38.27722222, -3.615555556	sativa
	P06	FM41		AV.IAS041	Spain	Andalusia	37.64916667, -2.072777778	sativa
	P06	FM5		AV.IAS005	Spain	Andalusia	38.20555556, -3.506111111	sativa
	P06	FM53		AV.IAS053	Spain	Andalusia	38.25694444, -3.1275	sativa
	P06	FM55		AV.IAS055	Spain	Andalusia	37.55694444, -3.633888889	sativa
	P06	FM56		AV.IAS056	Spain	Andalusia	37.99138889, -3.468055556	sativa
	P06	FM57		AV.IAS057	Spain	Andalusia	38.00666667, -3.918888889	sativa
	P06	FM58		AV.IAS058	Spain	Andalusia	37.87083333, -4.183055556	sativa
	P06	FM59		AV.IAS059	Spain	Andalusia	38.485, -4.954166667	sativa
	P06	FM6		AV.IAS006	Spain	Andalusia	37.98527778, -3.880833333	sativa
	P06	FM7		AV.IAS007	Spain	Andalusia	37.97194444, -3.994166667	sativa
	P06	FM74		AV.IAS074	Spain	Andalusia	37.93055556, -5.7575	sativa
	P06	FM84		AV.IAS084	Spain	Andalusia	37.70861111, -5.345833333	sativa
	P06	FM86		AV.IAS086	Spain	Andalusia	37.01555556, -4.556666667	sativa
	P06	FM88		AV.IAS088	Spain	Andalusia	37.09833333, -4.388888889	sativa
	P06	FM89		AV.IAS089	Spain	Andalusia	37.09833333, -4.388888889	sativa
	P06	FM9		AV.IAS009	Spain	Andalusia	38.04833333, -3.460555556	sativa
	P06	FM90		AV.IAS090	Spain	Andalusia	36.93388889, -4.5275	sativa
	P06	FM91		AV.IAS091	Spain	Andalusia	37.12527778, -4.867222222	sativa
	P06	FM93		AV.IAS093	Spain	Andalusia	36.93555556, -4.019722222	sativa
	P06	FM94		AV.IAS094	Spain	Andalusia	36.95, -3.356111111	sativa
	P06	FM97		AV.IAS097	Spain	Andalusia	36.94611111, -3.179444444	sativa
	P06	TW_0655		Jancco	Peru	Molloko Community, Acora District, Puno Province, Puno Department.	-16.00000000, -69.78333333	sativa
	P06	TW_0684		Segetal	Russia	Viatka	58.55000000, 49.70000000	sativa
	P06	TW_0769		PI 164790	India	Poona, Bombay	18.53333333, 73.86666667	byzantina

## Sheet: Fig. 2ab
Figure 2a and 2b are generated directly from MDS values.
The MDS values found in this figure are reported in Supplementary Data 1, so they are not repeated here.
The figure was generated directly from the R shiny app which uses the above data.
https://graingenes.shinyapps.io/Avena_diversity/
We selected and modified colours as described in the tutorial:
https://wheat.pw.usda.gov/GG3/sites/default/files/data_downloads/Online_resources_tutorials.pdf

## Sheet: Fig. 3a
Figure 3a was generated directly from the metadata found in Supplementary Data 1.
Bolow are the actual counts by species within each group.
The figure was made by taking the precentages and generating a heat map by conditional colouring.
The additional cluster analysis was performed in DARWIN software using the UPGMA analysis directly on the percentage membership values for the 21 populations.
The cluster analysis was used to arrange the countries into approximate order based on similarity of population membership.
Raw counts from population membership in Supplementary Data 1:
Q_AAA_Count_all_country
Country	6	7	8	9	10	11	12	13	14	15	16	17	18	19	20	21
Algeria						8				2						1
Argentina			2			2					1	1	2		1	1
Australia		498	38	2		5			2		7	1	1
Austria						2				1	1	42	1			1
Bosnia and Herzegovina					1	6				40		1				6
Brazil			7			2						1	2		1	4
Canada		1	15	83		108		7	37	1	158	25	82	6	7
Chile						6				4	1					1
China		2	1			59	115			17	3	8			1	1
Croatia						5				16		1				16
Czechia						4						13	2
Egypt						2										11
Ethiopia						5						1				19
Finland						18				22		2				1
France		2	2			11			2	8		41	2			10
Germany						36			1	5		248	5			5
Greece		1	1		1	5				14						3
Hungary						19				47		4				1
Ireland						10				14		2				4
Italy						12				4	1
Macedonia						9				13						1
Mexico	1				1	6				6
Montenegro						5				11						4
Netherlands					1	1						5	1			3
Norway			1			20				17		8	7			3
Poland						17				13		47	1			1
Russia	1					18	1			11		1		1		6
Serbia						23				23		1				1
Slovakia						4				4		7
Spain	54	2	5			8				6		6			1	125
Sweden						26	1		1	6	1	41	7			6
Turkey			1		56	32				18		2				5
UK						56	6	7		7		33	1			46
Ukraine						10				13			1			2
USA	1	20	510	527	12	252	8	159	309	6	488	12	185	437	236	48
Percentages with heatmap used in figure (sorted based on cluster analysis):
Country	P6	P7	P8	P9	P10	P11	P12	P13	P14	P15	P16	P17	P18	P19	P20	P21	Sum
Russia	2.5641	0	0	0	0	46.1538	2.5641	0	0	28.2051	0	2.5641	0	2.5641	0	15.3846	39
Chile	0	0	0	0	0	50	0	0	0	33.3333	8.33333	0	0	0	0	8.33333	12
Norway	0	0	1.78571	0	0	35.7143	0	0	0	30.3571	0	14.2857	12.5	0	0	5.35714	56
Ukraine	0	0	0	0	0	38.4615	0	0	0	50	0	0	3.84615	0	0	7.69231	26
Macedonia	0	0	0	0	0	39.1304	0	0	0	56.5217	0	0	0	0	0	4.34783	23
Serbia	0	0	0	0	0	47.9167	0	0	0	47.9167	0	2.08333	0	0	0	2.08333	48
Finland	0	0	0	0	0	41.8605	0	0	0	51.1628	0	4.65116	0	0	0	2.32558	43
Mexico	7.14286	0	0	0	7.14286	42.8571	0	0	0	42.8571	0	0	0	0	0	0	14
Ireland	0	0	0	0	0	33.3333	0	0	0	46.6667	0	6.66667	0	0	0	13.3333	30
Montenegro	0	0	0	0	0	25	0	0	0	55	0	0	0	0	0	20	20
Greece	0	4	4	0	4	20	0	0	0	56	0	0	0	0	0	12	25
Hungary	0	0	0	0	0	26.7606	0	0	0	66.1972	0	5.6338	0	0	0	1.40845	71
Bosnia and Herzegovina	0	0	0	0	1.85185	11.1111	0	0	0	74.0741	0	1.85185	0	0	0	11.1111	54
Croatia	0	0	0	0	0	13.1579	0	0	0	42.1053	0	2.63158	0	0	0	42.1053	38
Italy	0	0	0	0	0	70.5882	0	0	0	23.5294	5.88235	0	0	0	0	0	17
Algeria	0	0	0	0	0	72.7273	0	0	0	18.1818	0	0	0	0	0	9.09091	11
Turkey	0	0	0.877193	0	49.1228	28.0702	0	0	0	15.7895	0	1.75439	0	0	0	4.38596	114
Brazil	0	0	41.1765	0	0	11.7647	0	0	0	0	0	5.88235	11.7647	0	5.88235	23.5294	17
Argentina	0	0	20	0	0	20	0	0	0	0	10	10	20	0	10	10	10
USA	0.0311526	0.623053	15.8879	16.4174	0.373832	7.85047	0.249221	4.95327	9.62617	0.186916	15.2025	0.373832	5.76324	13.6137	7.35202	1.49533	3210
Canada	0	0.188679	2.83019	15.6604	0	20.3774	0	1.32075	6.98113	0.188679	29.8113	4.71698	15.4717	1.13208	1.32075	0	530
UK	0	0	0	0	0	35.8974	3.84615	4.48718	0	4.48718	0	21.1538	0.641026	0	0	29.4872	156
China	0	0.966184	0.483092	0	0	28.5024	55.5556	0	0	8.21256	1.44928	3.86473	0	0	0.483092	0.483092	207
Sweden	0	0	0	0	0	29.2135	1.1236	0	1.1236	6.74157	1.1236	46.0674	7.86517	0	0	6.74157	89
France	0	2.5641	2.5641	0	0	14.1026	0	0	2.5641	10.2564	0	52.5641	2.5641	0	0	12.8205	78
Slovakia	0	0	0	0	0	26.6667	0	0	0	26.6667	0	46.6667	0	0	0	0	15
Poland	0	0	0	0	0	21.519	0	0	0	16.4557	0	59.4937	1.26582	0	0	1.26582	79
Netherlands	0	0	0	0	9.09091	9.09091	0	0	0	0	0	45.4545	9.09091	0	0	27.2727	11
Germany	0	0	0	0	0	12	0	0	0.333333	1.66667	0	82.6667	1.66667	0	0	1.66667	300
Austria	0	0	0	0	0	4.16667	0	0	0	2.08333	2.08333	87.5	2.08333	0	0	2.08333	48
Czechia	0	0	0	0	0	21.0526	0	0	0	0	0	68.4211	10.5263	0	0	0	19
Ethiopia	0	0	0	0	0	20	0	0	0	0	0	4	0	0	0	76	25
Egypt	0	0	0	0	0	15.3846	0	0	0	0	0	0	0	0	0	84.6154	13
Spain	26.087	0.966184	2.41546	0	0	3.86473	0	0	0	2.89855	0	2.89855	0	0	0.483092	60.3865	207
Australia	0	89.8917	6.85921	0.361011	0	0.902527	0	0	0.361011	0	1.26354	0.180505	0.180505	0	0	0	554

## Sheet: Fig. 3b
Figure 3b was generated directly from the metadata found in Supplementary Data 1.
Bolow are the actual counts by species within each group.
The figure was made by taking the precentages and generating a heat map by conditional colouring.
The additional cluster analysis was performed in DARWIN software using the UPGMA analysis directly on the percentage membership values for the 21 populations.
The cluster analysis was used to arrange the countries into approximate order based on similarity of population membership.
Raw counts from population membership in Supplementary Data 1:
Q_AAA_Count_all_by_state
	6	7	8	9	10	11	12	13	14	15	16	17	18	19	20	21
Alberta				3		8					7	4	6
California		18	51			4		1	66		7			127	4
Florida			53			1					3	1	1	1
Idaho			17			12		141	1				14	1	1	1
Illinois				37		2	1		71	1	10		31	225	13
Indiana						6			3		3	1	29	6	21
Iowa						12		2	7				1	2	10	2
Louisiana			110	6							2				6
Manitoba		1		33		8			2		65	1	10		1
Minnesota	1	1	14	29	8	161	3	1	33		101	3	46	12	83	15
New York						7		4				1	2
North Carolina			67			2		1			1		3		2	4
North Dakota			1	117		4			1		32		22	1	5
Ontario			14	36		44		4	25		42	3	33	6	3
Quebec						7			2	1			6		1
Saskatchewan			1	11		40		3	8		44	17	27		2
South Dakota			19	323		14		2	27	5	325	2	3	38	54	16
Southern USA			37			1		1			1	2	2		4	1
Texas			129
USA			2			2								5	4
Virginia			1			3							2	1	1	6
Wisconsin				15		13		5	100		2		28	18	25	1
Percentages with heatmap used in figure (sorted based on cluster analysis):
State/province	P6	P7	P8	P9	P10	P11	P12	P13	P14	P15	P16	P17	P18	P19	P20	P21	Sum
Saskatchewan	0	0	0.653595	7.18954	0	26.1438	0	1.96078	5.22876	0	28.7582	11.1111	17.6471	0	1.30719	0	188
Alberta	0	0	0	10.7143	0	28.5714	0	0	0	0	25	14.2857	21.4286	0	0	0	210
Ontario	0	0	6.66667	17.1429	0	20.9524	0	1.90476	11.9048	0	20	1.42857	15.7143	2.85714	1.42857	0	391
Minnesota	0.195695	0.195695	2.73973	5.67515	1.56556	31.5068	0.587084	0.195695	6.45793	0	19.7652	0.587084	9.00196	2.34834	16.2427	2.93542	14
Quebec	0	0	0	0	0	41.1765	0	0	11.7647	5.88235	0	0	35.2941	0	5.88235	0	281
Iowa	0	0	0	0	0	33.3333	0	5.55556	19.4444	0	0	0	2.77778	5.55556	27.7778	5.55556	36
New York	0	0	0	0	0	50	0	28.5714	0	0	0	7.14286	14.2857	0	0	0	828
Indiana	0	0	0	0	0	8.69565	0	0	4.34783	0	4.34783	1.44928	42.029	8.69565	30.4348	0	14
Virginia	0	0	7.14286	0	0	21.4286	0	0	0	0	0	0	14.2857	7.14286	7.14286	42.8571	49
South Dakota	0	0	2.29469	39.0097	0	1.69082	0	0.241546	3.26087	0.603865	39.2512	0.241546	0.362319	4.58937	6.52174	1.93237	124
Manitoba	0	0.826446	0	27.2727	0	6.61157	0	0	1.65289	0	53.719	0.826446	8.26446	0	0.826446	0	207
North Dakota	0	0	0.546448	63.9344	0	2.18579	0	0	0.546448	0	17.4863	0	12.0219	0.546448	2.73224	0	183
Illinois	0	0	0	9.46292	0	0.511509	0.255754	0	18.1586	0.255754	2.55754	0	7.92839	57.5448	3.32481	0	17
California	0	6.47482	18.3453	0	0	1.43885	0	0.359712	23.741	0	2.51799	0	0	45.6835	1.43885	0	516
USA	0	0	15.3846	0	0	15.3846	0	0	0	0	0	0	0	38.4615	30.7692	0	129
Idaho	0	0	9.04255	0	0	6.38298	0	75	0.531915	0	0	0	7.44681	0.531915	0.531915	0.531915	28
Louisiana	0	0	88.7097	4.83871	0	0	0	0	0	0	1.6129	0	0	0	4.83871	0	69
Florida	0	0	88.3333	0	0	1.66667	0	0	0	0	5	1.66667	1.66667	1.66667	0	0	153
North Carolina	0	0	83.75	0	0	2.5	0	1.25	0	0	1.25	0	3.75	0	2.5	5	122
Southern USA	0	0	75.5102	0	0	2.04082	0	2.04082	0	0	2.04082	4.08163	4.08163	0	8.16327	2.04082	61
Texas	0	0	100	0	0	0	0	0	0	0	0	0	0	0	0	0	81

## Sheet: Fig. 4
Source data for Figure. 4 (Lostruct and PCAdapt analysis)
Part	Table
Part1	PCAdapt outlier loci
Part2	Summary of PCAdapt outlier loci
Part3	Summary of LOCSTRUCT outlier loci
Part4	In-silico and actual karyotypes by Rick Jellen, including the 3C inversion karyotypes for internal revision only
Part1	PCAdapt outlier loci			Part2: Summary of PCAdapt outlier loci				Part3: Summary of LOCSTRUCT outlier loci											Part4: In-silico and actual karyotypes by Rick Jellen, including the 3C inversion karyotypes for internal revision only
SNP	chromosome	bp		chromosome	n			MDS Corner	chrom.	50 SNP-window	MDS1	MDS2	start (bp)	end (bp)	size (Mbp)	region size (Mbp)	Note regarding region		sample.id	Population_structure	assignment_prob	Project	TaxaName	AltName	Species	Pogi_Program	CN	Pi	Country	Site	Lat.Long	Lat	Long	Ploidy	Chr7D_Inv_Haplotype	Chr3C_Inv_Haplotype	Chr1A_TLN_Haplotype	Karyotype_ENJ_1A_1C
chr1A_22072631	1A	22072631		1A	125			1	4D	16	0.225587	-0.00533851	362318791	370923929	8.60514	8.60514	Probable recombination suppression. Inversion has not yet been confirmed by assemblies or karyotyping.		TL.S251	P21	0.341315	Aberystwyth	CSD001	2963024	sterilis	NA	NA	NA	NA	NA	NA	NA	NA	6	3	2	2	NA
chr1A_28004152	1A	28004152		1C	301				5A	2	0.204119	0.0357482	10630979	27386220	16.7552	16.7552	Probable recombination suppression. Chromosome-scale inversion is not yet confirmed by assemblies or karyotyping. It is one of the genomic regions with many PCAdapt outlier loci (n=142) associated with population structure in the entire set. There is a large deletion in TN1 compared to the Sang assembly.		TL.S252	P02	0.457385	Aberystwyth	Cc 8560	2963032	sterilis	NA	NA	NA	NA	NA	44.829, 34.839	44.829	34.839	6	4	3	4	NA
chr1A_57167298	1A	57167298		1D	40				6D	1	0.219438	0.0018125	530436	31055862	30.5254	30.5254	Probable recombination suppression. Inversion is not yet confirmed by assemblies or karyotyping.		TL.S253	P21	0.547492	Aberystwyth	GLST22	2963040	sterilis	NA	NA	NA	NA	NA	52.14, 0.61	52.14	0.61	6	3	1	2	NA
chr1A_57167301	1A	57167301		2A	19				1C	12	0.22429	0.04579	336062637	355267123	19.2045	19.2045	Chromosomal inversion has not yet been confirmed by assemblies or karyotyping. SNP marker order comparison showed small-scale inversion in HiFi and Amagalon compared to other assemblies and independent from the 1A/C translocation.		TL.S254	P11	0.472309	Aberystwyth	JI2112	2963048	sterilis	NA	NA	NA	NA	NA	NA	NA	NA	6	3	1	2	NA
chr1A_70399380	1A	70399380		2C	139				7D	5	0.233726	0.0227406	265616701	354891763	89.2751	146.556	Chromosomal inversion confirmed by denovo assemblies (multiple examples in PanOat paper). Local adaptation-related loci, the 2nd largest number of chromosome-level haplotypes with the second highest haplotype diversity, QTL for heading date and other traits (Bekele et al., 2018; Tinker et al., 2022). Inversion (7D-H1 &7D-H2) are confirmed to be associated with the earlier heading (PanOat paper). …		TL.S255	P02	0.627404	Aberystwyth	324780	2963056	sterilis	NA	NA	NA	NA	NA	32.483, 21.133	32.483	21.133	6	2	3	4	NA
chr1A_150302168	1A	150302168		2D	32					6	0.288029	0.0328966	358426982	388510724	30.0837				TL.S262	P05	0.331734	Aberystwyth	268216	2963112	sterilis	NA	NA	NA	NA	NA	32.417, 47.817	32.417	47.817	6	2	1	4	NA
chr1A_204683713	1A	204683713		3A	8					7	0.245717	0.0400365	388516098	412173124	23.657				TL.S263	P21	0.687461	Aberystwyth	AV5024	2963025	sterilis	NA	NA	NA	NA	NA	47.49, 19.062	47.49	19.062	6	3	2	3	NA
chr1A_216733206	1A	216733206		3C	211				1D	12	0.215976	0.0198855	356432497	365619245	9.18675	9.18675	Probable recombination suppression. Inversion is not yet confirmed by assemblies or karyotyping.		TL.S264	P21	0.738784	Aberystwyth	AV1337	2963033	sterilis	NA	NA	NA	NA	NA	NA	NA	NA	6	3	1	3	NA
chr1A_255485424	1A	255485424		3D	39				3D	13	0.191455	0.00264293	441069302	446544520	5.47522	5.47522	Probable recombination suppression. Inversion is not yet confirmed by assemblies or karyotyping.		TL.S265	P21	0.832447	Aberystwyth	AV1081	2963041	sterilis	NA	NA	NA	NA	NA	48.112, -1.676	48.112	-1.676	6	3	2	3	NA
chr1A_273744120	1A	273744120		4A	36			2	1D	1	-0.293559	-0.0954065	356125	48330015	47.9739	47.9739	Probable recombination suppression. Inversion is not yet confirmed by assemblies or karyotyping.		TL.S266	P01	0.92212	Aberystwyth	JI2119	2963049	byzantina	NA	NA	NA	NA	NA	NA	NA	NA	6	1	1	5	NA
chr1A_273744131	1A	273744131		4C	181				2C	5	-0.355256	-0.170835	79593168	104216387	24.6232	215	Chromosomal inversion is not yet confirmed by assemblies or karyotyping. Windows 6 was not detected. However, SNP marker order in assemblies confirmed recombination suppression and small-scale inversion in sterilis, byzantina, and synthetic hexaploid assemblies. Translocation 2C/2A and deletion/duplications detected in resequencing dataset. It is one of genomic regions with large number of loci (…		TL.S267	P21	0.852128	Aberystwyth	510522	2963057	sterilis	NA	NA	NA	NA	NA	NA	NA	NA	6	3	1	3	NA
chr1A_273744140	1A	273744140		4D	33					7	-0.332875	-0.0230425	133700024	193455635	59.7556				TL.S273	P02	0.387314	Aberystwyth	FAFAV1	2963105	sterilis	NA	NA	NA	NA	NA	37.925, 12.328	37.925	12.328	6	2	2	4	NA
chr1A_364558566	1A	364558566		5A	142					8	-0.376347	0.00823304	194832203	282822795	87.9906				TL.S274	P11	0.466752	Aberystwyth	AV0527	2963113	sterilis	NA	NA	NA	NA	NA	NA	NA	NA	6	4	1	2	NA
chr1A_376507837	1A	376507837		5C	53					9	-0.338547	-0.00491097	282839888	324076879	41.237				TL.S275	P05	0.360447	Aberystwyth	AV3301	2963026	sterilis	NA	NA	NA	NA	NA	45.888, 12.913	45.888	12.913	6	3	1	3	NA
chr1A_376507884	1A	376507884		5D	17				3D	2	-0.362855	-0.0517215	23906214	62568617	38.6624	306.701	Chromosomal inversion has not yet been confirmed by assemblies or karyotyping. Windows 4 and 6 were not detected. SNP marker orders of assemblies FM13 and A. byzantina indicated suppressed recombination, small scale inversions and a couple of markers (inverted).		TL.S276	P05	0.504041	Aberystwyth	GE0941	2963034	sterilis	NA	NA	NA	NA	NA	39.684, 45.234	39.684	45.234	6	3	2	3	NA
chr1A_380782675	1A	380782675		6A	71					3	-0.460568	-0.0686089	62568768	296884807	234.316				TL.S277	P11	0.669743	Aberystwyth	411973	2963042	sterilis	NA	NA	NA	NA	NA	33.117, 44.733	33.117	44.733	6	3	1	2	NA
chr1A_385819266	1A	385819266		6C	88					5	-0.403563	0.0398374	329684655	353636324	23.9517				TL.S278	P10	0.486116	Aberystwyth	JI2198	2963050	sterilis	NA	NA	NA	NA	NA	NA	NA	NA	6	3	1	2	NA
chr1A_392276304	1A	392276304		6D	31					7	-0.392554	-0.141081	366722310	376493490	9.77118				TL.S279	P21	0.838443	Aberystwyth	P51298	2963058	sterilis	NA	NA	NA	NA	NA	NA	NA	NA	6	4	1	3	NA
chr1A_393090826	1A	393090826		7A	17			3	4C	14	0.0446977	0.33617	208210452	237763467	29.553	283.575	Inversion confirmed by assemblies (Amagalon vs. other assemblies) in the pangenome paper. Large number of loci (n=143) associated with population structure in the CORE subset.		TL.S285	P05	0.370056	Aberystwyth	C25241	2963106	sterilis	NA	NA	NA	NA	NA	40.993, 37.867	40.993	37.867	6	3	2	2	NA
chr1A_393245398	1A	393245398		7C	35					15	-0.0434684	0.338491	240903806	314297118	73.3933				TL.S286	P04	0.489558	Aberystwyth	A2561A	2963114	sterilis	NA	NA	NA	NA	NA	38.719, -9.148	38.719	-9.148	6	2	2	4	NA
chr1A_393245459	1A	393245459		7D	136					16	-0.0413214	0.335104	316015361	408601682	92.5863				TL.S287	P12	0.318816	Aberystwyth	AV1426	2963027	sterilis	NA	NA	NA	NA	NA	48.867, 17.483	48.867	17.483	6	4	2	3	NA
chr1A_393245460	1A	393245460		UN	15					17	-0.0288387	0.334418	409919879	497962627	88.0427				TL.S288	P05	0.744658	Aberystwyth	GE0731	2963035	sterilis	NA	NA	NA	NA	NA	41.387, 44.811	41.387	44.811	6	3	1	3	NA
chr1A_393247453	1A	393247453							3C	10	-0.000681824	0.430964	80745175	133382002	52.6368	313.211	Inversion is confirmed by assemblies and karyotypng (multiple examples in the accompanying paper). Large number of loci (n=211) associated with local adaptation.		TL.S289	P21	0.447637	Aberystwyth	412345	2963043	sterilis	NA	NA	NA	NA	NA	36.35, 9.717	36.35	9.717	6	4	1	4	NA
chr1A_393247459	1A	393247459								11	-0.117214	0.405864	135407557	186167046	50.7595				TL.S290	P21	0.785932	Aberystwyth	NG7259	2963051	sterilis	NA	NA	NA	NA	NA	NA	NA	NA	6	3	2	3	NA
chr1A_393247478	1A	393247478								12	-0.100071	0.392124	189195882	274825181	85.6293				TL.S291	P01	0.853528	Aberystwyth	177822	2963059	byzantina	NA	NA	NA	NA	NA	NA	NA	NA	6	2	1	5	NA
chr1A_393247482	1A	393247482								13	-0.13838	0.409573	279850854	326557555	46.7067				TL.S297	P03	0.777698	Aberystwyth	Cc 8521	2963107	sterilis	NA	NA	NA	NA	NA	34.666, 32.885	34.666	32.885	6	2	2	4	NA
chr1A_393636807	1A	393636807								14	0.0598041	0.387548	327076690	404555675	77.479				TL.S298	P03	0.936612	Aberystwyth	A2561B	2963115	sterilis	NA	NA	NA	NA	NA	38.719, -9.148	38.719	-9.148	6	2	2	4	NA
chr1A_393636821	1A	393636821																	TL.S299	P17	0.388516	Aberystwyth	TUT2O	2963028	sterilis	NA	NA	NA	NA	NA	NA	NA	NA	6	3	1	2	NA
chr1A_393636826	1A	393636826																	TL.S300	P11	0.613353	Aberystwyth	GE1260	2963036	sterilis	NA	NA	NA	NA	NA	NA	NA	NA	6	3	1	2	NA
chr1A_394014530	1A	394014530																	TL.S301	P11	0.426546	Aberystwyth	411455	2963044	sterilis	NA	NA	NA	NA	NA	32.317, 50.833	32.317	50.833	6	3	1	2	NA
chr1A_394259815	1A	394259815																	TL.S302	P21	0.891943	Aberystwyth	NG9828	2963052	sterilis	NA	NA	NA	NA	NA	NA	NA	NA	6	3	2	3	NA
chr1A_397143798	1A	397143798																	TL.S303	P21	0.704462	Aberystwyth	P60769	2963060	sterilis	NA	NA	NA	NA	NA	NA	NA	NA	6	3	1	3	NA
chr1A_397143823	1A	397143823																	TL.S309	P01	0.90227	Aberystwyth	178478	2963108	byzantina	NA	NA	NA	NA	NA	NA	NA	NA	6	2	3	5	NA
chr1A_397143826	1A	397143826																	TL.S311	P12	0.344366	Aberystwyth	Cc 8447	2963029	sterilis	NA	NA	NA	NA	NA	51.867, 10.839	51.867	10.839	6	4	1	3	NA
chr1A_397143829	1A	397143829																	TL.S312	P05	0.768262	Aberystwyth	GE1121	2963037	sterilis	NA	NA	NA	NA	NA	41.583, 45.838	41.583	45.838	6	3	1	3	NA
chr1A_397143832	1A	397143832																	TL.S313	P11	0.842365	Aberystwyth	P56503	2963045	sterilis	NA	NA	NA	NA	NA	44.5, 34	44.5	34	6	3	1	2	NA
chr1A_397905774	1A	397905774																	TL.S314	P21	0.561272	Aberystwyth	JI0282	2963053	sterilis	NA	NA	NA	NA	NA	NA	NA	NA	6	3	1	3	NA
chr1A_397905834	1A	397905834																	TL.S315	P21	0.338506	Aberystwyth	GLFA22	2963061	sterilis	NA	NA	NA	NA	NA	52.104, 0.676	52.104	0.676	6	3	1	2	NA
chr1A_406849607	1A	406849607																	TL.S321	P03	0.849559	Aberystwyth	Cc 8511	2963109	sterilis	NA	NA	NA	NA	NA	36.853, 30.854	36.853	30.854	6	2	2	4	NA
chr1A_408322127	1A	408322127																	TL.S322	P03	0.830031	Aberystwyth	Cc 8535	2963117	sterilis	NA	NA	NA	NA	NA	34.799, 33.113	34.799	33.113	6	2	2	4	NA
chr1A_413661021	1A	413661021																	TL.S324	P04	0.530605	Aberystwyth	EDY518	2963038	sterilis	NA	NA	NA	NA	NA	35.764, -5.73	35.764	-5.73	6	2	2	4	NA
chr1A_413661024	1A	413661024																	TL.S325	P11	0.781073	Aberystwyth	228337	2963046	sterilis	NA	NA	NA	NA	NA	34.767, 46.933	34.767	46.933	6	3	1	2	NA
chr1A_413661026	1A	413661026																	TL.S326	P05	0.374111	Aberystwyth	ST0TN1	2963054	sterilis	NA	NA	NA	NA	NA	40.017, 32.433	40.017	32.433	6	3	1	3	NA
chr1A_413661039	1A	413661039																	TL.S327	P21	0.273191	Aberystwyth	GLF171	2963062	sterilis	NA	NA	NA	NA	NA	52.104, 0.676	52.104	0.676	6	3	1	3	NA
chr1A_413661057	1A	413661057																	TL.S332	P11	0.569799	Aberystwyth	AV1346	2963110	sterilis	NA	NA	NA	NA	NA	NA	NA	NA	6	3	1	2	NA
chr1A_413661063	1A	413661063																	TL.S333	P05	0.804744	Aberystwyth	C24394	2963031	sterilis	NA	NA	NA	NA	NA	41.686, 44.847	41.686	44.847	6	3	1	3	NA
chr1A_413685103	1A	413685103																	TL.S334	P21	0.756803	Aberystwyth	Z10661	2963039	sterilis	NA	NA	NA	NA	NA	NA	NA	NA	6	3	2	3	NA
chr1A_414376412	1A	414376412																	TL.S335	P07	0.151797	Aberystwyth	251577	2963047	sterilis	NA	NA	NA	NA	NA	NA	NA	NA	6	3	1	3	NA
chr1A_420223788	1A	420223788																	TL.S336	P05	0.63729	Aberystwyth	C45469	2963055	sterilis	NA	NA	NA	NA	NA	NA	NA	NA	6	3	1	3	NA
chr1A_420667287	1A	420667287																	TL.S337	P21	0.406602	Aberystwyth	STLU01	2963063	sterilis	NA	NA	NA	NA	NA	NA	NA	NA	6	3	1	3	NA
chr1A_420905888	1A	420905888																	TL.S342	P03	0.281979	Aberystwyth	HAGQA1	2963111	sterilis	NA	NA	NA	NA	NA	35.828, 14.442	35.828	14.442	6	2	2	4	NA
chr1A_422570932	1A	422570932																	TL.S422	P03	0.347343	Aberystwyth	TN5	2963198	sterilis	NA	NA	NA	NA	NA	39.117, 33.383	39.117	33.383	6	3	2	4	NA
chr1A_427671294	1A	427671294																	TL.S423	P17	0.597699	Aberystwyth	FIRTH	2963206	sativa	NA	NA	NA	Germany	NA	NA	NA	NA	6	3	1	3	NA
chr1A_428459747	1A	428459747																	TL.S437	P17	0.441778	Aberystwyth	Lennon	2963216	sativa	NA	NA	NA	UK	Wales	NA	NA	NA	6	3	1	2	NA
chr1A_431927242	1A	431927242																	TL.S438	P11	0.452567	Aberystwyth	Rhiannon	2963224	sativa	NA	NA	NA	UK	Wales	NA	NA	NA	6	3	1	2	NA
chr1A_431927257	1A	431927257																	TL.S439	P11	0.352531	Aberystwyth	Balado	2963232	sativa	NA	NA	NA	UK	Wales	NA	NA	NA	6	3	1	2	NA
chr1A_431927277	1A	431927277																	TL.S440	P11	0.932249	Aberystwyth	Abundance	2963240	sativa	NA	NA	NA	UK	Wales	NA	NA	NA	6	3	1	2	NA
chr1A_431927292	1A	431927292																	TL.S441	P21	0.531072	Aberystwyth	Bountiful	2963248	sativa	NA	NA	NA	UK	UK	NA	NA	NA	6	3	1	3	1A-1C tln
chr1A_432300770	1A	432300770																	TL.S442	P11	0.340261	Aberystwyth	Early Miller	2963256	sativa	NA	NA	NA	UK	UK	NA	NA	NA	6	3	1	2	NA
chr1A_433602969	1A	433602969																	TL.S443	P11	0.957082	Aberystwyth	Golden Rain	2963264	sativa	NA	NA	NA	NA	NA	NA	NA	NA	6	3	1	2	NA
chr1A_433602990	1A	433602990																	TL.S444	P11	0.423669	Aberystwyth	Menai	2963272	sativa	NA	NA	NA	UK	Wales	NA	NA	NA	6	2	1	3	NA
chr1A_433611007	1A	433611007																	TL.S445	P21	0.687506	Aberystwyth	Radnorshire Sprig	2963280	sativa	NA	NA	NA	UK	Wales	NA	NA	NA	6	3	1	2	NA
chr1A_433611041	1A	433611041																	TL.S446	P21	0.737341	Aberystwyth	Scotch Berlie	2963288	sativa	NA	NA	NA	UK	Scotland	NA	NA	NA	6	3	1	2	NA
chr1A_433683955	1A	433683955																	TL.S447	P11	0.555984	Aberystwyth	Tam Finlay	2963296	sativa	NA	NA	NA	UK	Scotland	NA	NA	NA	6	3	1	2	NA
chr1A_434673804	1A	434673804																	TL.S448	P11	0.480363	Aberystwyth	Margam	2963304	sativa	NA	NA	NA	UK	Wales	NA	NA	NA	6	3	1	3	NA
chr1A_441651093	1A	441651093																	TL.S449	P17	0.287708	Aberystwyth	Mascani	2963217	sativa	NA	NA	NA	UK	Wales	NA	NA	NA	6	3	1	3	NA
chr1A_442670179	1A	442670179																	TL.S450	P17	0.50122	Aberystwyth	Kite	2963225	sativa	NA	NA	NA	UK	Wales	NA	NA	NA	6	3	1	3	NA
chr1A_443022043	1A	443022043																	TL.S451	P21	0.417256	Aberystwyth	Brochan	2963233	sativa	NA	NA	NA	UK	Wales	NA	NA	NA	6	3	1	3	NA
chr1A_443044448	1A	443044448																	TL.S452	P11	0.741886	Aberystwyth	Altesse Jaune	2963241	sativa	NA	NA	NA	France	NA	NA	NA	NA	6	3	1	2	NA
chr1A_443922039	1A	443922039																	TL.S453	P21	0.622421	Aberystwyth	Castleton Potato	2963249	sativa	NA	NA	NA	UK	UK	NA	NA	NA	6	3	1	2	NA
chr1A_443960995	1A	443960995																	TL.S454	P21	0.444464	Aberystwyth	Early Siberian	2963257	sativa	NA	NA	NA	NA	NA	NA	NA	NA	6	3	1	2	NA
chr1A_448975379	1A	448975379																	TL.S455	P21	0.474896	Aberystwyth	Goldfinder	2963265	sativa	NA	NA	NA	NA	NA	NA	NA	NA	6	3	2	3	NA
chr1A_449796677	1A	449796677																	TL.S456	P17	0.499847	Aberystwyth	Milo	2963273	sativa	NA	NA	NA	UK	Wales	NA	NA	NA	6	3	1	2	NA
chr1A_449796690	1A	449796690																	TL.S457	P11	0.69835	Aberystwyth	Record	2963281	sativa	NA	NA	NA	UK	UK	NA	NA	NA	6	3	1	2	NA
chr1A_450635329	1A	450635329																	TL.S458	P11	0.757727	Aberystwyth	Scottish Chief	2963289	sativa	NA	NA	NA	UK	Scotland	NA	NA	NA	6	3	1	2	NA
chr1A_451333747	1A	451333747																	TL.S459	P11	0.48411	Aberystwyth	The Yielder	2963297	sativa	NA	NA	NA	UK	UK	NA	NA	NA	6	3	1	2	NA
chr1A_453547159	1A	453547159																	TL.S460	P11	0.979389	Aberystwyth	Resistance	2963305	sativa	NA	NA	NA	UK	UK	NA	NA	NA	6	3	1	2	NA
chr1A_453551721	1A	453551721																	TL.S461	P17	0.503514	Aberystwyth	Barra	2963218	sativa	NA	NA	NA	Sweden	Sweden	NA	NA	NA	6	3	1	3	NA
chr1A_455210451	1A	455210451																	TL.S462	P11	0.579558	Aberystwyth	Maelor	2963226	sativa	NA	NA	NA	UK	Wales	NA	NA	NA	6	3	1	2	NA
chr1A_456035936	1A	456035936																	TL.S463	P21	0.338568	Aberystwyth	Buffalo	2963234	sativa	NA	NA	NA	UK	Wales	NA	NA	NA	6	3	1	3	1A-1C tln
chr1A_456114189	1A	456114189																	TL.S464	P11	0.909606	Aberystwyth	Beardless Probsteier	2963242	sativa	NA	NA	NA	Sweden	Sweden	NA	NA	NA	6	3	1	2	NA
chr1A_456434329	1A	456434329																	TL.S465	P21	0.74263	Aberystwyth	Castleton Sandy	2963250	sativa	NA	NA	NA	UK	UK	NA	NA	NA	6	3	1	2	NA
chr1A_460524300	1A	460524300																	TL.S466	P11	0.608799	Aberystwyth	Eighty Day	2963258	sativa	NA	NA	NA	NA	NA	NA	NA	NA	6	3	1	3	NA
chr1A_464807736	1A	464807736																	TL.S467	P21	0.669148	Aberystwyth	HenGardie	2963266	sativa	NA	NA	NA	UK	Wales	NA	NA	NA	6	3	1	2	NA
chr1A_470554589	1A	470554589																	TL.S468	P11	0.507067	Aberystwyth	Morben	2963274	sativa	NA	NA	NA	UK	Wales	NA	NA	NA	6	3	1	2	NA
chr1A_474178825	1A	474178825																	TL.S469	P11	0.548447	Aberystwyth	S175	2963282	sativa	NA	NA	NA	UK	Wales	NA	NA	NA	6	3	1	2	NA
chr1A_475525972	1A	475525972																	TL.S470	P11	0.783267	Aberystwyth	Sir Douglas Haig	2963290	sativa	NA	NA	NA	UK	Wales	NA	NA	NA	6	3	1	2	NA
chr1A_481903295	1A	481903295																	TL.S471	P21	0.738757	Aberystwyth	Tyrone Tawny	2963298	sativa	NA	NA	NA	Ireland	Ireland	NA	NA	NA	6	3	1	3	NA
chr1A_483082609	1A	483082609																	TL.S472	P11	0.663988	Aberystwyth	Milford	2963306	sativa	NA	NA	NA	UK	Wales	NA	NA	NA	6	3	1	2	NA
chr1A_485137216	1A	485137216																	TL.S473	P11	0.450964	Aberystwyth	Maldwyn	2963219	sativa	NA	NA	NA	UK	Wales	NA	NA	NA	6	3	1	3	1A-1C tln
chr1A_486623878	1A	486623878																	TL.S474	P17	0.549417	Aberystwyth	Caron	2963227	sativa	NA	NA	NA	UK	Wales	NA	NA	NA	6	3	1	2	NA
chr1A_486623924	1A	486623924																	TL.S475	P21	0.362782	Aberystwyth	Fergus	2963235	sativa	NA	NA	NA	UK	Wales	NA	NA	NA	6	3	1	4	NA
chr1A_488274142	1A	488274142																	TL.S476	P11	0.98917	Aberystwyth	Beselers Prolific	2963243	sativa	NA	NA	NA	UK	UK	NA	NA	NA	6	3	1	2	NA
chr1A_488274254	1A	488274254																	TL.S477	P21	0.305761	Aberystwyth	Compact	2963251	sativa	NA	NA	NA	USA	Kentucky	NA	NA	NA	6	2	2	2	NA
chr1A_488274261	1A	488274261																	TL.S478	P17	0.451553	Aberystwyth	Elen	2963259	sativa	NA	NA	NA	UK	Wales	NA	NA	NA	6	3	1	2	NA
chr1A_488274275	1A	488274275																	TL.S479	P11	0.514874	Aberystwyth	Madog	2963267	sativa	NA	NA	NA	UK	Wales	NA	NA	NA	6	3	1	3	NA
chr1A_488274290	1A	488274290																	TL.S480	P11	0.827348	Aberystwyth	Mortgage Lifter	2963275	sativa	NA	NA	NA	Sweden	Sweden	NA	NA	NA	6	3	1	2	NA
chr1A_488274298	1A	488274298																	TL.S481	P11	0.777115	Aberystwyth	S220	2963283	sativa	NA	NA	NA	UK	Wales	NA	NA	NA	6	3	1	2	NA
chr1A_488274312	1A	488274312																	TL.S482	P11	0.478336	Aberystwyth	Storm King	2963291	sativa	NA	NA	NA	UK	UK	NA	NA	NA	6	3	1	2	NA
chr1A_490885792	1A	490885792																	TL.S483	P21	0.53818	Aberystwyth	Victor	2963299	sativa	NA	NA	NA	UK	UK	NA	NA	NA	6	3	1	3	NA
chr1A_501471547	1A	501471547																	TL.S484	P21	0.236316	Aberystwyth	Chris	2963307	sativa	NA	NA	NA	UK	Wales	NA	NA	NA	6	2	2	2	NA
chr1A_501471591	1A	501471591																	TL.S485	P11	0.467323	Aberystwyth	Melys	2963220	sativa	NA	NA	NA	UK	Wales	NA	NA	NA	6	3	1	2	1A-1C tln
chr1A_501471607	1A	501471607																	TL.S486	P17	0.508097	Aberystwyth	Panema	2963228	sativa	NA	NA	NA	UK	Wales	NA	NA	NA	6	3	1	2	NA
chr1A_501938822	1A	501938822																	TL.S487	P21	0.453751	Aberystwyth	Gerald	2963236	sativa	NA	NA	NA	UK	Wales	NA	NA	NA	6	3	1	2	NA
chr1A_502815593	1A	502815593																	TL.S488	P21	0.697401	Aberystwyth	Black Mesdag	2963244	sativa	NA	NA	NA	Netherlands	Netherlands	NA	NA	NA	6	3	2	3	NA
chr1A_502815602	1A	502815602																	TL.S489	P11	0.892849	Aberystwyth	Cropwell	2963252	sativa	NA	NA	NA	UK	Wales	NA	NA	NA	6	3	1	2	NA
chr1A_502875352	1A	502875352																	TL.S490	P17	0.498727	Aberystwyth	Emrys	2963260	sativa	NA	NA	NA	UK	Wales	NA	NA	NA	6	3	1	2	NA
chr1A_503238750	1A	503238750																	TL.S491	P11	0.658001	Aberystwyth	Mandarin	2963268	sativa	NA	NA	NA	UK	Wales	NA	NA	NA	6	3	1	3	NA
chr1A_503238786	1A	503238786																	TL.S492	P21	0.457033	Aberystwyth	Pendrwm	2963276	sativa	NA	NA	NA	UK	Wales	NA	NA	NA	6	3	2	2	NA
chr1A_504506837	1A	504506837																	TL.S493	P21	0.662053	Aberystwyth	S231	2963284	sativa	NA	NA	NA	UK	Wales	NA	NA	NA	6	3	2	3	NA
chr1A_505979413	1A	505979413																	TL.S494	P11	0.562991	Aberystwyth	Stormont Arrow	2963292	sativa	NA	NA	NA	Ireland	Ireland	NA	NA	NA	6	3	1	2	NA
chr1A_505984573	1A	505984573																	TL.S495	P11	0.913735	Aberystwyth	Victory	2963300	sativa	NA	NA	NA	NA	NA	NA	NA	NA	6	3	1	2	NA
chr1A_506105587	1A	506105587																	TL.S496	P17	0.529537	Aberystwyth	Conway	2963308	sativa	NA	NA	NA	UK	Wales	NA	NA	NA	6	3	1	3	NA
chr1A_506367926	1A	506367926																	TL.S497	P11	0.443013	Aberystwyth	Saladin	2963221	sativa	NA	NA	NA	UK	Wales	NA	NA	NA	6	3	1	3	NA
chr1A_508769264	1A	508769264																	TL.S498	P21	0.309319	Aberystwyth	Griffin	2963229	sativa	NA	NA	NA	UK	Wales	NA	NA	NA	6	3	1	3	NA
chr1A_508769266	1A	508769266																	TL.S499	P21	0.386203	Aberystwyth	Hendon	2963237	sativa	NA	NA	NA	UK	Wales	NA	NA	NA	6	3	1	3	NA
chr1A_508769291	1A	508769291																	TL.S500	P21	0.501751	Aberystwyth	Black Potato	2963245	sativa	NA	NA	NA	UK	Wales	NA	NA	NA	6	3	1	3	NA
chr1A_508769319	1A	508769319																	TL.S501	P11	0.925252	Aberystwyth	Crown	2963253	sativa	NA	NA	NA	Sweden	Malmohus	NA	NA	NA	6	3	1	2	NA
chr1A_509304670	1A	509304670																	TL.S502	P11	0.478079	Aberystwyth	Envis	2963261	sativa	NA	NA	NA	UK	Wales	NA	NA	NA	6	3	1	3	NA
chr1A_509317606	1A	509317606																	TL.S503	P11	0.536831	Aberystwyth	Manod	2963269	sativa	NA	NA	NA	UK	Wales	NA	NA	NA	6	3	1	3	NA
chr1A_509330043	1A	509330043																	TL.S504	P21	0.663818	Aberystwyth	Potato	2963277	sativa	NA	NA	NA	UK	UK	NA	NA	NA	6	3	1	2	NA
chr1A_509330114	1A	509330114																	TL.S505	P21	0.776651	Aberystwyth	S80	2963285	sativa	NA	NA	NA	UK	Wales	NA	NA	NA	6	3	2	3	NA
chr1A_513158641	1A	513158641																	TL.S506	P11	0.546347	Aberystwyth	Stormont Grandee	2963293	sativa	NA	NA	NA	Ireland	Ireland	NA	NA	NA	6	3	1	2	NA
chr1A_513158711	1A	513158711																	TL.S507	P11	0.93842	Aberystwyth	Waverley	2963301	sativa	NA	NA	NA	UK	UK	NA	NA	NA	6	3	1	2	NA
chr1A_514197026	1A	514197026																	TL.S508	P11	0.456502	Aberystwyth	Bullion	2963309	sativa	NA	NA	NA	UK	Wales	NA	NA	NA	6	3	1	3	NA
chr1C_3729440	1C	3729440																	TL.S509	P17	0.506961	Aberystwyth	Mostyn	2963222	sativa	NA	NA	NA	UK	Wales	NA	NA	NA	6	3	1	3	NA
chr1C_14007797	1C	14007797																	TL.S510	P21	0.367295	Aberystwyth	Coracle	2963230	sativa	NA	NA	NA	UK	Wales	NA	NA	NA	6	3	1	3	NA
chr1C_28212612	1C	28212612																	TL.S511	P21	0.388015	Aberystwyth	Maestro	2963238	sativa	NA	NA	NA	UK	Wales	NA	NA	NA	6	2	1	3	NA
chr1C_28212648	1C	28212648																	TL.S512	P11	0.747188	Aberystwyth	Black Sprig	2963246	sativa	NA	NA	NA	UK	Wales	NA	NA	NA	6	3	1	2	NA
chr1C_28721569	1C	28721569																	TL.S513	P11	0.563691	Aberystwyth	Dyfed	2963254	sativa	NA	NA	NA	UK	Wales	NA	NA	NA	6	3	1	2	NA
chr1C_28994959	1C	28994959																	TL.S514	P11	0.631171	Aberystwyth	Giant Yellow	2963262	sativa	NA	NA	NA	UK	UK	NA	NA	NA	6	3	1	2	NA
chr1C_28995032	1C	28995032																	TL.S515	P11	0.806866	Aberystwyth	Marvellous	2963270	sativa	NA	NA	NA	UK	UK	NA	NA	NA	6	3	1	2	NA
chr1C_30272883	1C	30272883																	TL.S516	P11	0.919211	Aberystwyth	Progress	2963278	sativa	NA	NA	NA	UK	UK	NA	NA	NA	6	3	1	2	NA
chr1C_30272903	1C	30272903																	TL.S517	P11	0.865089	Aberystwyth	S84	2963286	sativa	NA	NA	NA	UK	Wales	NA	NA	NA	6	3	1	2	NA
chr1C_30363657	1C	30363657																	TL.S518	P11	0.604077	Aberystwyth	Superb	2963294	sativa	NA	NA	NA	UK	UK	NA	NA	NA	6	3	1	2	NA
chr1C_31436743	1C	31436743																	TL.S519	P17	0.576309	Aberystwyth	Wenol	2963302	sativa	NA	NA	NA	UK	Wales	NA	NA	NA	6	3	1	2	NA
chr1C_31436751	1C	31436751																	TL.S520	P11	0.57381	Aberystwyth	Blythe	2963223	sativa	NA	NA	NA	UK	Wales	NA	NA	NA	6	3	1	2	NA
chr1C_33882932	1C	33882932																	TL.S521	P21	0.285584	Aberystwyth	Penrose	2963231	sativa	NA	NA	NA	UK	Wales	NA	NA	NA	6	3	1	3	NA
chr1C_33882937	1C	33882937																	TL.S522	P21	0.327646	Aberystwyth	Tardis	2963239	sativa	NA	NA	NA	UK	Wales	NA	NA	NA	6	3	1	4	1A-1C tln
chr1C_35024433	1C	35024433																	TL.S523	P11	0.576625	Aberystwyth	Black Tartary	2963247	sativa	NA	NA	NA	UK	UK	NA	NA	NA	6	3	1	3	NA
chr1C_35024449	1C	35024449																	TL.S524	P21	0.682633	Aberystwyth	Early Hamilton No1	2963255	sativa	NA	NA	NA	UK	UK	NA	NA	NA	6	3	1	2	NA
chr1C_35024451	1C	35024451																	TL.S525	P21	0.494749	Aberystwyth	Glebe	2963263	sativa	NA	NA	NA	UK	UK	NA	NA	NA	6	3	1	3	NA
chr1C_35024467	1C	35024467																	TL.S526	P17	0.548064	Aberystwyth	Melin	2963271	sativa	NA	NA	NA	UK	Wales	NA	NA	NA	6	3	1	2	NA
chr1C_37715669	1C	37715669																	TL.S527	P11	0.987095	Aberystwyth	Prolific Pfeffelbacher	2963279	sativa	NA	NA	NA	NA	NA	NA	NA	NA	6	3	1	2	NA
chr1C_37874324	1C	37874324																	TL.S528	P21	0.697959	Aberystwyth	Sandy	2963287	sativa	NA	NA	NA	UK	UK	NA	NA	NA	6	3	1	2	NA
chr1C_37955372	1C	37955372																	TL.S529	P11	0.621632	Aberystwyth	Supreme	2963295	sativa	NA	NA	NA	UK	UK	NA	NA	NA	6	3	1	2	NA
chr1C_37955376	1C	37955376																	TL.S530	P11	0.42821	Aberystwyth	Wexford Tawny	2963303	sativa	NA	NA	NA	Ireland	Ireland	NA	NA	NA	6	3	2	3	NA
chr1C_50239754	1C	50239754																	A16	P05	0.507898	Ancestors	CN 20982	sterilis_A16	sterilis	NA	CN 20982	NA	Turkey	Elaz??	41.67713, 26.73611	41.6771	26.7361	6	3	1	3	NA
chr1C_53823650	1C	53823650																	A17	P05	0.513526	Ancestors	CN 20982	sterilis_A17	sterilis	NA	CN 20982	NA	Turkey	Elaz??	41.67713, 26.73611	41.6771	26.7361	6	3	1	3	NA
chr1C_53823651	1C	53823651																	A18	P05	0.511246	Ancestors	CN 20982	sterilis_A18	sterilis	NA	CN 20982	NA	Turkey	Elaz??	41.67713, 26.73611	41.6771	26.7361	6	3	1	3	NA
chr1C_54574699	1C	54574699																	A37	P04	0.270094	Ancestors	CN 52987	hausknechtii_A37	hausknechtii	NA	CN 52987	NA	NA	NA	NA	NA	NA	6	2	2	4	NA
chr1C_54911593	1C	54911593																	A38	P04	0.275924	Ancestors	CN 52987	hausknechtii_A38	hausknechtii	NA	CN 52987	NA	NA	NA	NA	NA	NA	6	2	2	4	NA
chr1C_55024285	1C	55024285																	A39	P04	0.274755	Ancestors	CN 52987	hausknechtii_A39	hausknechtii	NA	CN 52987	NA	NA	NA	NA	NA	NA	6	2	2	4	NA
chr1C_55128236	1C	55128236																	A40	P05	0.750426	Ancestors	CN 19783	sterilis_A40	sterilis	NA	CN 19783	NA	Iran	Esfahan	32.883465478770404, 51.5675876860451	32.8835	51.5676	6	3	1	3	NA
chr1C_59256301	1C	59256301																	A41	P05	0.749877	Ancestors	CN 19783	sterilis_A41	sterilis	NA	CN 19783	NA	Iran	Esfahan	32.46496025662083, 51.38308563763237	32.465	51.3831	6	3	1	4	NA
chr1C_59403528	1C	59403528																	A42	P05	0.757874	Ancestors	CN 19783	sterilis_A42	sterilis	NA	CN 19783	NA	Iran	Esfahan	32.80106411821624, 51.96378155832836	32.8011	51.9638	6	3	1	4	NA
chr1C_59405503	1C	59405503																	A43	P12	0.439177	Ancestors	CN 24167	fatua_A43	fatua	NA	CN 24167	NA	Israel	Jerusalem Hill of Eshtaol	31.7811, 35.0101	31.7811	35.0101	6	4	2	2	NA
chr1C_59405562	1C	59405562																	A44	P12	0.431266	Ancestors	CN 24167	fatua_A44	fatua	NA	CN 24167	NA	Israel	Jerusalem Hill of Eshtaol	31.7811, 35.0101	31.7811	35.0101	6	4	2	2	NA
chr1C_60942114	1C	60942114																	A45	P12	0.43681	Ancestors	CN 24167	fatua_A45	fatua	NA	CN 24167	NA	Israel	Jerusalem Hill of Eshtaol	31.7811, 35.0101	31.7811	35.0101	6	4	2	2	NA
chr1C_60942131	1C	60942131																	A46	P05	0.430612	Ancestors	CN 24919	fatua_A46	fatua	NA	CN 24919	NA	Iran	33 KM NW of MAHABAD	36.9780, 45.4713	36.978	45.4713	6	3	1	2	NA
chr1C_61543218	1C	61543218																	A47	P05	0.43336	Ancestors	CN 24919	fatua_A47	fatua	NA	CN 24919	NA	Iran	33 KM NW of MAHABAD	36.9780, 45.4713	36.978	45.4713	6	3	1	2	NA
chr1C_61543242	1C	61543242																	A48	P05	0.440503	Ancestors	CN 24919	fatua_A48	fatua	NA	CN 24919	NA	Iran	33 KM NW of MAHABAD	36.9780, 45.4713	36.978	45.4713	6	3	1	2	NA
chr1C_62609419	1C	62609419																	A58	P05	0.59562	Ancestors	CN 24926	hybrida_A58	hybrida	NA	CN 24926	NA	Iran	Iran	37.6217, 45.0786	37.6217	45.0786	6	3	1	3	NA
chr1C_64782139	1C	64782139																	A59	P05	0.607077	Ancestors	CN 24926	hybrida_A59	hybrida	NA	CN 24926	NA	Iran	Iran	37.6217, 45.0786	37.6217	45.0786	6	3	1	3	NA
chr1C_65033120	1C	65033120																	A60	P05	0.596487	Ancestors	CN 24926	hybrida_A60	hybrida	NA	CN 24926	NA	Iran	Iran	37.6217, 45.0786	37.6217	45.0786	6	3	1	3	NA
chr1C_67454104	1C	67454104																	A61	P05	0.742861	Ancestors	CN 24930	hybrida_A61	hybrida	NA	CN 24930	NA	Iran	Iran	30.4472, 49.0716	30.4472	49.0716	6	3	1	3	NA
chr1C_69123519	1C	69123519																	A62	P05	0.749946	Ancestors	CN 24930	hybrida_A62	hybrida	NA	CN 24930	NA	Iran	Iran	30.4472, 49.0716	30.4472	49.0716	6	3	1	3	NA
chr1C_69123558	1C	69123558																	A63	P05	0.731963	Ancestors	CN 24930	hybrida_A63	hybrida	NA	CN 24930	NA	Iran	Iran	30.4472, 49.0716	30.4472	49.0716	6	3	1	3	NA
chr1C_71656648	1C	71656648																	A64	P12	0.377808	Ancestors	CN 25241	hybrida_A64	hybrida	NA	CN 25241	NA	Turkey	Ordu	NA	NA	NA	6	4	2	2	NA
chr1C_72056632	1C	72056632																	A67	P02	0.713331	Ancestors	CN 24842	sterilis_A67	sterilis	NA	CN 24842	NA	Turkey	Siirt	NA	NA	NA	6	2	3	5	NA
chr1C_73406071	1C	73406071																	A68	P02	0.719372	Ancestors	CN 24842	sterilis_A68	sterilis	NA	CN 24842	NA	Turkey	Siirt	NA	NA	NA	6	2	3	5	NA
chr1C_73637637	1C	73637637																	A69	P05	0.696284	Ancestors	CN 24884	hybrida_A69	hybrida	NA	CN 24884	NA	Iran	Iran	33.8942, 48.9294	33.8942	48.9294	6	3	1	3	NA
chr1C_73637642	1C	73637642																	A70	P05	0.680071	Ancestors	CN 24885	hybrida_A70	hybrida	NA	CN 24885	NA	Iran	Iran	33.8942, 48.9294	33.8942	48.9294	6	3	1	3	NA
chr1C_73899396	1C	73899396																	A71	P05	0.683756	Ancestors	CN 24885	hybrida_A71	hybrida	NA	CN 24885	NA	Iran	Iran	33.8942, 48.9294	33.8942	48.9294	6	3	1	3	NA
chr1C_79921472	1C	79921472																	A72	P05	0.683988	Ancestors	CN 24885	hybrida_A72	hybrida	NA	CN 24885	NA	Iran	Iran	33.8942, 48.9294	33.8942	48.9294	6	3	1	3	NA
chr1C_79921509	1C	79921509																	A103	P12	0.517503	Ancestors	CN 65923	sativa_A103	sativa	NA	CN 65923	NA	Romania	Romania	45.9432, 24.9668	45.9432	24.9668	6	4	1	2	NA
chr1C_80933591	1C	80933591																	A104	P12	0.521774	Ancestors	CN 65923	sativa_A104	sativa	NA	CN 65923	NA	Romania	Romania	45.9432, 24.9668	45.9432	24.9668	6	4	1	2	NA
chr1C_87706023	1C	87706023																	A105	P12	0.558534	Ancestors	CN 65923	sativa_A105	sativa	NA	CN 65923	NA	Romania	Romania	45.9432, 24.9668	45.9432	24.9668	6	4	1	2	NA
chr1C_87976242	1C	87976242																	A108	P04	0.531417	Ancestors	CN 4541	occidentalis_A108	occidentalis	NA	CN 4541	NA	Spain	Canarias	28.6836712428232, -15.151254319209118	28.6837	-15.1513	6	2	2	4	NA
chr1C_87976271	1C	87976271																	A109	P04	0.523012	Ancestors	CN 4541	occidentalis_A109	occidentalis	NA	CN 4541	NA	Spain	Canarias	28.6836712428232, -15.151254319209118	28.6837	-15.1513	6	2	2	4	NA
chr1C_88129711	1C	88129711																	A110	P04	0.512194	Ancestors	CN 4541	occidentalis_A110	occidentalis	NA	CN 4541	NA	Spain	Canarias	28.6836712428232, -15.151254319209118	28.6837	-15.1513	6	2	2	4	NA
chr1C_88691958	1C	88691958																	A111	P04	0.595716	Ancestors	CN 4547	occidentalis_A111	occidentalis	NA	CN 4547	NA	NA	Canarias	28.66882128738181, -17.28698731645988	28.6688	-17.287	6	2	2	4	NA
chr1C_88692749	1C	88692749																	A112	P04	0.581249	Ancestors	CN 4547	occidentalis_A112	occidentalis	NA	CN 4547	NA	NA	Canarias	28.66882128738181, -17.28698731645988	28.6688	-17.287	6	2	2	4	NA
chr1C_90830157	1C	90830157																	A113	P04	0.594648	Ancestors	CN 4547	occidentalis_A113	occidentalis	NA	CN 4547	NA	NA	Canarias	28.66882128738181, -17.28698731645988	28.6688	-17.287	6	2	2	4	NA
chr1C_96906312	1C	96906312																	A114	P04	0.595367	Ancestors	CN 23036	occidentalis_A114	occidentalis	NA	CN 23036	NA	Spain	Canarias, S.SEBASTIAN of LA GOMERA IS.	28.045879, -17.195391	28.0459	-17.1954	6	2	2	4	NA
chr1C_96928956	1C	96928956																	A115	P04	0.588921	Ancestors	CN 23036	occidentalis_A115	occidentalis	NA	CN 23036	NA	Spain	Canarias, S.SEBASTIAN of LA GOMERA IS.	28.045879, -17.195391	28.0459	-17.1954	6	2	2	4	NA
chr1C_97769750	1C	97769750																	A116	P04	0.587978	Ancestors	CN 23036	occidentalis_A116	occidentalis	NA	CN 23036	NA	Spain	Canarias, S.SEBASTIAN of LA GOMERA IS.	28.045879, -17.195391	28.0459	-17.1954	6	2	2	4	NA
chr1C_99296558	1C	99296558																	A117	P04	0.312075	Ancestors	CN 25942	occidentalis_A117	occidentalis	NA	CN 25942	NA	Morocco	5 Km S of Agdz	30.6529, -6.4497	30.6529	-6.4497	6	3	1	4	NA
chr1C_99889065	1C	99889065																	A118	P04	0.351966	Ancestors	CN 25942	occidentalis_A118	occidentalis	NA	CN 25942	NA	Morocco	5 Km S of Agdz	30.6529, -6.4497	30.6529	-6.4497	6	2	1	4	NA
chr1C_101425689	1C	101425689																	A119	P04	0.34514	Ancestors	CN 25942	occidentalis_A119	occidentalis	NA	CN 25942	NA	Morocco	5 Km S of Agdz	30.6529, -6.4497	30.6529	-6.4497	6	2	1	4	NA
chr1C_101425706	1C	101425706																	A120	P11	0.625478	Ancestors	CN 106555	sativa_A120	sativa	NA	CN 106555	NA	NA	NA	NA	NA	NA	6	3	1	2	NA
chr1C_103205165	1C	103205165																	A121	P11	0.62815	Ancestors	CN 106555	sativa_A121	sativa	NA	CN 106555	NA	NA	NA	NA	NA	NA	6	3	1	2	NA
chr1C_104064200	1C	104064200																	A122	P11	0.690526	Ancestors	CN 106555	sativa_A122	sativa	NA	CN 106555	NA	NA	NA	NA	NA	NA	6	3	1	2	NA
chr1C_104337985	1C	104337985																	A123	P11	0.705366	Ancestors	CN 63856	sativa_A123	sativa	NA	CN 63856	NA	Japan	Japan	36.2048, 138.2529	36.2048	138.253	6	3	1	2	NA
chr1C_104338024	1C	104338024																	A124	P11	0.694966	Ancestors	CN 63856	sativa_A124	sativa	NA	CN 63856	NA	Japan	Japan	36.2048, 138.2529	36.2048	138.253	6	3	1	2	NA
chr1C_104338035	1C	104338035																	A125	P11	0.683667	Ancestors	CN 63856	sativa_A125	sativa	NA	CN 63856	NA	Japan	Japan	36.2048, 138.2529	36.2048	138.253	6	3	1	2	NA
chr1C_104338071	1C	104338071																	A126	P11	0.540591	Ancestors	CN 64264	sativa_A126	sativa	NA	CN 64264	NA	Hungary	Heves	47.9025, 20.3772	47.9025	20.3772	6	3	1	2	NA
chr1C_104415677	1C	104415677																	A127	P11	0.551769	Ancestors	CN 64264	sativa_A127	sativa	NA	CN 64264	NA	Hungary	Heves	47.9025, 20.3772	47.9025	20.3772	6	3	1	2	NA
chr1C_104415717	1C	104415717																	A128	P11	0.60098	Ancestors	CN 64264	sativa_A128	sativa	NA	CN 64264	NA	Hungary	Heves	47.9025, 20.3772	47.9025	20.3772	6	3	1	2	NA
chr1C_104778256	1C	104778256																	A129	P11	0.697092	Ancestors	CN 1954	sativa_A129	sativa	NA	CN 1954	NA	South Africa	Transvaal	NA	NA	NA	6	3	1	2	NA
chr1C_104778266	1C	104778266																	A130	P11	0.985242	Ancestors	CN 1954	sativa_A130	sativa	NA	CN 1954	NA	South Africa	Transvaal	NA	NA	NA	6	3	1	2	NA
chr1C_105593031	1C	105593031																	A131	P11	0.690464	Ancestors	CN 1954	sativa_A131	sativa	NA	CN 1954	NA	South Africa	Transvaal	NA	NA	NA	6	3	1	2	NA
chr1C_105593073	1C	105593073																	A132	P11	0.357536	Ancestors	CN 2806	sativa_A132	sativa	NA	CN 2806	NA	Algeria	Alger	NA	NA	NA	6	3	1	3	NA
chr1C_105593092	1C	105593092																	A133	P11	0.377069	Ancestors	CN 2806	sativa_A133	sativa	NA	CN 2806	NA	Algeria	Alger	NA	NA	NA	6	3	1	3	NA
chr1C_107606163	1C	107606163																	A134	P11	0.355084	Ancestors	CN 2806	sativa_A134	sativa	NA	CN 2806	NA	Algeria	Alger	NA	NA	NA	6	3	1	3	NA
chr1C_111842130	1C	111842130																	A135	P10	0.280117	Ancestors	CN 2807	sativa_A135	sativa	NA	CN 2807	NA	USA	Alabama	NA	NA	NA	6	3	1	3	NA
chr1C_113881141	1C	113881141																	A136	P10	0.282168	Ancestors	CN 2807	sativa_A136	sativa	NA	CN 2807	NA	USA	Alabama	NA	NA	NA	6	3	1	3	NA
chr1C_114414093	1C	114414093																	A138	P01	0.935835	Ancestors	CN 2897	sativa_A138	byzantina	NA	CN 2897	NA	Morocco	Morocco	NA	NA	NA	6	2	1	5	NA
chr1C_114414103	1C	114414103																	A139	P01	0.93715	Ancestors	CN 2897	sativa_A139	byzantina	NA	CN 2897	NA	Morocco	Morocco	NA	NA	NA	6	2	1	5	NA
chr1C_115804442	1C	115804442																	A140	P01	0.941164	Ancestors	CN 2897	sativa_A140	byzantina	NA	CN 2897	NA	Morocco	Morocco	NA	NA	NA	6	2	1	5	NA
chr1C_117874026	1C	117874026																	A141	P21	0.51768	Ancestors	Victoria	Victoria	byzantina	NA	CN 5154	NA	Argentina	Argentina	NA	NA	NA	6	2	2	4	non-tln
chr1C_117874107	1C	117874107																	A143	P21	0.523321	Ancestors	Victoria	Victoria	byzantina	NA	CN 5154	NA	Argentina	Argentina	NA	NA	NA	6	2	2	4	non-tln
chr1C_119005359	1C	119005359																	A144	P01	0.966248	Ancestors	CN 5220	sativa_A144	byzantina	NA	CN 5220	NA	USA	Texas	NA	NA	NA	6	2	1	5	NA
chr1C_124276172	1C	124276172																	A145	P01	0.955662	Ancestors	CN 5220	sativa_A145	byzantina	NA	CN 5220	NA	USA	Texas	NA	NA	NA	6	2	1	5	NA
chr1C_124276194	1C	124276194																	A146	P01	0.952182	Ancestors	CN 5220	sativa_A146	byzantina	NA	CN 5220	NA	USA	Texas	NA	NA	NA	6	2	1	5	NA
chr1C_124388616	1C	124388616																	A147	P01	0.945629	Ancestors	CN 5224	sativa_A147	byzantina	NA	CN 5224	NA	USA	District of Columbia	NA	NA	NA	6	2	1	5	NA
chr1C_124388619	1C	124388619																	A148	P01	0.952403	Ancestors	CN 5224	sativa_A148	byzantina	NA	CN 5224	NA	USA	District of Columbia	NA	NA	NA	6	2	1	5	NA
chr1C_124684637	1C	124684637																	A149	P01	0.949795	Ancestors	CN 5224	sativa_A149	byzantina	NA	CN 5224	NA	USA	District of Columbia	NA	NA	NA	6	2	1	5	NA
chr1C_124684640	1C	124684640																	A150	P07	0.192973	Ancestors	CN 40449	sativa_A150	sativa	NA	CN 40449	NA	NA	NA	NA	NA	NA	6	3	1	3	NA
chr1C_132585344	1C	132585344																	A151	P11	0.267849	Ancestors	CN 40449	sativa_A151	sativa	NA	CN 40449	NA	NA	NA	NA	NA	NA	6	3	1	3	NA
chr1C_141347974	1C	141347974																	A152	P11	0.294999	Ancestors	CN 40449	sativa_A152	sativa	NA	CN 40449	NA	NA	NA	NA	NA	NA	6	3	1	4	NA
chr1C_142149285	1C	142149285																	A153	P21	0.521976	Ancestors	Victoria	Victoria	byzantina	NA	CN 40455	NA	Argentina	Argentina	NA	NA	NA	6	2	2	4	non-tln
chr1C_142149286	1C	142149286																	A154	P21	0.523109	Ancestors	Victoria	Victoria	byzantina	NA	CN 40455	NA	Argentina	Argentina	NA	NA	NA	6	2	2	4	non-tln
chr1C_142712707	1C	142712707																	A155	P21	0.520287	Ancestors	Victoria	Victoria	byzantina	NA	CN 40455	NA	Argentina	Argentina	NA	NA	NA	6	2	2	4	non-tln
chr1C_148619805	1C	148619805																	A156	P11	0.912323	Ancestors	CN 52998	sativa_A156	sativa	NA	CN 52998	NA	Denmark	Copenhagen	NA	NA	NA	6	3	1	2	NA
chr1C_150233007	1C	150233007																	A157	P11	0.924579	Ancestors	CN 52998	sativa_A157	sativa	NA	CN 52998	NA	Denmark	Copenhagen	NA	NA	NA	6	3	1	2	NA
chr1C_152777587	1C	152777587																	A158	P11	0.920597	Ancestors	CN 52998	sativa_A158	sativa	NA	CN 52998	NA	Denmark	Copenhagen	NA	NA	NA	6	3	1	2	NA
chr1C_155584875	1C	155584875																	A159	P11	0.650538	Ancestors	CN 53006	sativa_A159	sativa	NA	CN 53006	NA	USA	Montana	NA	NA	NA	6	3	1	3	NA
chr1C_155584896	1C	155584896																	A160	P11	0.64888	Ancestors	CN 53006	sativa_A160	sativa	NA	CN 53006	NA	USA	Montana	NA	NA	NA	6	3	1	3	NA
chr1C_158249170	1C	158249170																	A161	P11	0.646973	Ancestors	CN 53006	sativa_A161	sativa	NA	CN 53006	NA	USA	Montana	NA	NA	NA	6	3	1	3	NA
chr1C_166727050	1C	166727050																	A162	P11	0.402793	Ancestors	CN 53022	sativa_A162	sativa	NA	CN 53022	NA	NA	NA	NA	NA	NA	6	3	1	2	NA
chr1C_166727054	1C	166727054																	A163	P08	0.34719	Ancestors	CN 53022	sativa_A163	sativa	NA	CN 53022	NA	NA	NA	NA	NA	NA	6	3	1	3	NA
chr1C_168576672	1C	168576672																	A164	P11	0.393657	Ancestors	CN 53022	sativa_A164	sativa	NA	CN 53022	NA	NA	NA	NA	NA	NA	6	3	1	2	NA
chr1C_173701351	1C	173701351																	A165	P08	0.362295	Ancestors	CN 53030	sativa_A165	sativa	NA	CN 53030	NA	NA	NA	NA	NA	NA	6	3	1	3	NA
chr1C_173817727	1C	173817727																	A166	P11	0.33526	Ancestors	CN 53030	sativa_A166	sativa	NA	CN 53030	NA	NA	NA	NA	NA	NA	6	3	1	3	NA
chr1C_173824744	1C	173824744																	A167	P11	0.989209	Ancestors	CN 53030	sativa_A167	sativa	NA	CN 53030	NA	NA	NA	NA	NA	NA	6	3	1	2	NA
chr1C_174280807	1C	174280807																	A168	P11	0.352098	Ancestors	CN 53046	sativa_A168	sativa	NA	CN 53046	NA	NA	NA	NA	NA	NA	6	2	1	4	NA
chr1C_174280867	1C	174280867																	A169	P11	0.325454	Ancestors	CN 53046	sativa_A169	sativa	NA	CN 53046	NA	NA	NA	NA	NA	NA	6	2	1	4	NA
chr1C_180394752	1C	180394752																	A170	P11	0.341313	Ancestors	CN 53046	sativa_A170	sativa	NA	CN 53046	NA	NA	NA	NA	NA	NA	6	2	1	4	NA
chr1C_185923593	1C	185923593																	A171	P11	0.989129	Ancestors	CN 53074	sativa_A171	sativa	NA	CN 53074	NA	USA	Minnesota	NA	NA	NA	6	3	1	2	NA
chr1C_185923649	1C	185923649																	A172	P11	0.67417	Ancestors	CN 53074	sativa_A172	sativa	NA	CN 53074	NA	USA	Minnesota	NA	NA	NA	6	3	1	2	NA
chr1C_186388826	1C	186388826																	A173	P11	0.680323	Ancestors	CN 53074	sativa_A173	sativa	NA	CN 53074	NA	USA	Minnesota	NA	NA	NA	6	3	1	2	NA
chr1C_195107137	1C	195107137																	A174	P11	0.912898	Ancestors	CN 53087	sativa_A174	sativa	NA	CN 53087	NA	NA	NA	NA	NA	NA	6	3	1	2	NA
chr1C_196688669	1C	196688669																	A175	P11	0.937845	Ancestors	CN 53087	sativa_A175	sativa	NA	CN 53087	NA	NA	NA	NA	NA	NA	6	3	1	2	NA
chr1C_200033125	1C	200033125																	A176	P11	0.938893	Ancestors	CN 53087	sativa_A176	sativa	NA	CN 53087	NA	NA	NA	NA	NA	NA	6	3	1	2	NA
chr1C_200445481	1C	200445481																	A177	P11	0.948874	Ancestors	CN 53094	sativa_A177	sativa	NA	CN 53094	NA	NA	NA	NA	NA	NA	6	3	1	2	NA
chr1C_204880151	1C	204880151																	A178	P11	0.932338	Ancestors	CN 53094	sativa_A178	sativa	NA	CN 53094	NA	NA	NA	NA	NA	NA	6	3	1	2	NA
chr1C_210158705	1C	210158705																	A179	P11	0.933862	Ancestors	CN 53094	sativa_A179	sativa	NA	CN 53094	NA	NA	NA	NA	NA	NA	6	3	1	2	NA
chr1C_213388083	1C	213388083																	A180	P21	0.558606	Ancestors	Beardless Probsteier	Beardless Probsteier	sativa	NA	CN 53165	NA	Sweden	Sweden	NA	NA	NA	6	2	2	4	NA
chr1C_220807488	1C	220807488																	A181	P21	0.579667	Ancestors	Beardless Probsteier	Beardless Probsteier	sativa	NA	CN 53165	NA	Sweden	Sweden	NA	NA	NA	6	2	2	4	NA
chr1C_221097149	1C	221097149																	A182	P11	0.915573	Ancestors	Beardless Probsteier	sativa_A182	sativa	NA	CN 53165	NA	Sweden	Sweden	NA	NA	NA	6	3	1	2	NA
chr1C_221178958	1C	221178958																	A183	P11	0.62742	Ancestors	CN 53173	sativa_A183	sativa	NA	CN 53173	NA	USA	Nebraska	NA	NA	NA	6	3	2	2	NA
chr1C_221180176	1C	221180176																	A184	P11	0.347037	Ancestors	CN 53173	sativa_A184	sativa	NA	CN 53173	NA	USA	Nebraska	NA	NA	NA	6	3	1	2	NA
chr1C_221180177	1C	221180177																	A185	P11	0.610722	Ancestors	CN 53173	sativa_A185	sativa	NA	CN 53173	NA	USA	Nebraska	NA	NA	NA	6	3	2	2	NA
chr1C_224614839	1C	224614839																	A186	P11	0.995757	Ancestors	CN 53331	sativa_A186	sativa	NA	CN 53331	NA	NA	NA	NA	NA	NA	6	3	1	2	NA
chr1C_229917357	1C	229917357																	A187	P11	0.388495	Ancestors	CN 53331	sativa_A187	sativa	NA	CN 53331	NA	NA	NA	NA	NA	NA	6	3	1	3	NA
chr1C_231554899	1C	231554899																	A188	P11	0.387464	Ancestors	CN 53331	sativa_A188	sativa	NA	CN 53331	NA	NA	NA	NA	NA	NA	6	3	1	2	NA
chr1C_231554924	1C	231554924																	A189	P11	0.795742	Ancestors	CN 53420	sativa_A189	sativa	NA	CN 53420	NA	NA	NA	NA	NA	NA	6	3	1	2	NA
chr1C_234467461	1C	234467461																	A190	P11	0.794119	Ancestors	CN 53420	sativa_A190	sativa	NA	CN 53420	NA	NA	NA	NA	NA	NA	6	3	1	2	NA
chr1C_238272505	1C	238272505																	A191	P11	0.7928	Ancestors	CN 53420	sativa_A191	sativa	NA	CN 53420	NA	NA	NA	NA	NA	NA	6	3	1	2	NA
chr1C_239318939	1C	239318939																	A192	P11	0.928792	Ancestors	CN 53421	sativa_A192	sativa	NA	CN 53421	NA	NA	NA	NA	NA	NA	6	3	1	2	NA
chr1C_241529148	1C	241529148																	A193	P11	0.933514	Ancestors	CN 53421	sativa_A193	sativa	NA	CN 53421	NA	NA	NA	NA	NA	NA	6	3	1	2	NA
chr1C_241836908	1C	241836908																	A194	P11	0.929983	Ancestors	CN 53421	sativa_A194	sativa	NA	CN 53421	NA	NA	NA	NA	NA	NA	6	3	1	2	NA
chr1C_246150388	1C	246150388																	A195	P11	0.986156	Ancestors	CN 53424	sativa_A195	sativa	NA	CN 53424	NA	NA	NA	NA	NA	NA	6	3	1	2	NA
chr1C_248788756	1C	248788756																	A196	P11	0.998004	Ancestors	CN 53424	sativa_A196	sativa	NA	CN 53424	NA	NA	NA	NA	NA	NA	6	3	1	2	NA
chr1C_248788788	1C	248788788																	A197	P11	0.988772	Ancestors	CN 53424	sativa_A197	sativa	NA	CN 53424	NA	NA	NA	NA	NA	NA	6	3	1	2	NA
chr1C_259096203	1C	259096203																	A198	P11	0.642757	Ancestors	CN 53549	sativa_A198	sativa	NA	CN 53549	NA	USA	Minnesota	NA	NA	NA	6	3	1	2	NA
chr1C_263862530	1C	263862530																	A199	P11	0.497889	Ancestors	CN 53549	sativa_A199	sativa	NA	CN 53549	NA	USA	Minnesota	NA	NA	NA	6	3	1	2	NA
chr1C_271845736	1C	271845736																	A200	P11	0.501735	Ancestors	CN 53549	sativa_A200	sativa	NA	CN 53549	NA	USA	Minnesota	NA	NA	NA	6	3	1	2	NA
chr1C_271845809	1C	271845809																	A201	P11	0.642383	Ancestors	CN 53574	sativa_A201	sativa	NA	CN 53574	NA	NA	NA	NA	NA	NA	6	3	1	3	NA
chr1C_271880068	1C	271880068																	A202	P11	0.641096	Ancestors	CN 53574	sativa_A202	sativa	NA	CN 53574	NA	NA	NA	NA	NA	NA	6	3	1	2	NA
chr1C_272215297	1C	272215297																	A203	P11	0.672177	Ancestors	CN 53574	sativa_A203	sativa	NA	CN 53574	NA	NA	NA	NA	NA	NA	6	3	1	3	NA
chr1C_272640052	1C	272640052																	A204	P11	0.97625	Ancestors	CN 53576	sativa_A204	sativa	NA	CN 53576	NA	NA	NA	NA	NA	NA	6	3	1	2	NA
chr1C_272640132	1C	272640132																	A205	P11	0.973904	Ancestors	CN 53576	sativa_A205	sativa	NA	CN 53576	NA	NA	NA	NA	NA	NA	6	3	1	2	NA
chr1C_274864282	1C	274864282																	A206	P11	0.974064	Ancestors	CN 53576	sativa_A206	sativa	NA	CN 53576	NA	NA	NA	NA	NA	NA	6	3	1	2	NA
chr1C_274864334	1C	274864334																	A207	P11	0.368861	Ancestors	CN 53770	sativa_A207	sativa	NA	CN 53770	NA	NA	NA	NA	NA	NA	6	3	1	3	NA
chr1C_275117597	1C	275117597																	A208	P11	0.997148	Ancestors	CN 53770	sativa_A208	sativa	NA	CN 53770	NA	NA	NA	NA	NA	NA	6	3	1	2	NA
chr1C_276253919	1C	276253919																	A209	P08	0.345873	Ancestors	CN 53770	sativa_A209	sativa	NA	CN 53770	NA	NA	NA	NA	NA	NA	6	3	1	3	NA
chr1C_276882407	1C	276882407																	A210	P11	0.653303	Ancestors	CN 53811	sativa_A210	sativa	NA	CN 53811	NA	Algeria	Algeria	NA	NA	NA	6	3	1	2	NA
chr1C_277417119	1C	277417119																	A211	P05	0.276396	Ancestors	CN 53811	sativa_A211	sativa	NA	CN 53811	NA	Algeria	Algeria	NA	NA	NA	6	3	1	2	NA
chr1C_280750106	1C	280750106																	A212	P01	0.956819	Ancestors	CN 53811	sativa_A212	byzantina	NA	CN 53811	NA	Algeria	Algeria	NA	NA	NA	6	2	1	5	NA
chr1C_286492319	1C	286492319																	A213	P11	0.493305	Ancestors	CN 53911	sativa_A213	sativa	NA	CN 53911	NA	NA	NA	NA	NA	NA	6	3	1	2	NA
chr1C_289408844	1C	289408844																	A214	P08	0.343224	Ancestors	CN 53911	sativa_A214	sativa	NA	CN 53911	NA	NA	NA	NA	NA	NA	6	3	1	3	NA
chr1C_292658053	1C	292658053																	A215	P11	0.356103	Ancestors	CN 53911	sativa_A215	sativa	NA	CN 53911	NA	NA	NA	NA	NA	NA	6	3	1	2	NA
chr1C_293245547	1C	293245547																	A216	P11	0.518398	Ancestors	CN 54919	sativa_A216	sativa	NA	CN 54919	NA	USA	Iowa	NA	NA	NA	6	3	1	2	NA
chr1C_293251148	1C	293251148																	A217	P11	0.540539	Ancestors	CN 54919	sativa_A217	sativa	NA	CN 54919	NA	USA	Iowa	NA	NA	NA	6	3	1	2	NA
chr1C_293333471	1C	293333471																	A218	P11	0.528012	Ancestors	CN 54919	sativa_A218	sativa	NA	CN 54919	NA	USA	Iowa	NA	NA	NA	6	3	1	2	NA
chr1C_296024070	1C	296024070																	A219	P11	0.878839	Ancestors	CN 65254	sativa_A219	sativa	NA	CN 65254	NA	NA	NA	55.9903, 13.5958	55.9903	13.5958	6	3	1	2	NA
chr1C_296548926	1C	296548926																	A220	P11	0.852426	Ancestors	CN 65254	sativa_A220	sativa	NA	CN 65254	NA	NA	NA	55.9903, 13.5958	55.9903	13.5958	6	3	1	2	NA
chr1C_296551061	1C	296551061																	A221	P11	0.874208	Ancestors	CN 65254	sativa_A221	sativa	NA	CN 65254	NA	NA	NA	55.9903, 13.5958	55.9903	13.5958	6	3	1	2	NA
chr1C_296551105	1C	296551105																	A222	P11	0.670409	Ancestors	CN 88739	sativa_A222	sativa	NA	CN 88739	NA	NA	NA	55.9903, 13.5958	55.9903	13.5958	6	3	1	2	NA
chr1C_298388636	1C	298388636																	A223	P11	0.676707	Ancestors	CN 88739	sativa_A223	sativa	NA	CN 88739	NA	NA	NA	55.9903, 13.5958	55.9903	13.5958	6	3	1	2	NA
chr1C_298954456	1C	298954456																	A224	P11	0.909341	Ancestors	CN 88739	sativa_A224	sativa	NA	CN 88739	NA	NA	NA	55.9903, 13.5958	55.9903	13.5958	6	3	1	2	NA
chr1C_299863974	1C	299863974																	A225	P16	0.763302	Ancestors	CN 90176	sativa_A225	sativa	NA	CN 90176	NA	Sweden	Sweden	NA	NA	NA	6	3	2	2	NA
chr1C_299863984	1C	299863984																	A226	P11	0.727638	Ancestors	CN 90176	sativa_A226	sativa	NA	CN 90176	NA	Sweden	Sweden	NA	NA	NA	6	3	1	2	NA
chr1C_299864102	1C	299864102																	A227	P11	0.72637	Ancestors	CN 90176	sativa_A227	sativa	NA	CN 90176	NA	Sweden	Sweden	NA	NA	NA	6	3	1	2	NA
chr1C_300559525	1C	300559525																	A228	P01	0.953125	Ancestors	CN 21305	sativa_A228	byzantina	NA	CN 21305	NA	Turkey	Antalya	39.79829, 32.68884	39.7983	32.6888	6	2	1	5	NA
chr1C_302144024	1C	302144024																	A229	P01	0.964138	Ancestors	CN 21305	sativa_A229	byzantina	NA	CN 21305	NA	Turkey	Antalya	39.79829, 32.68884	39.7983	32.6888	6	2	1	5	NA
chr1C_302144034	1C	302144034																	A230	P01	0.959673	Ancestors	CN 21305	sativa_A230	byzantina	NA	CN 21305	NA	Turkey	Antalya	39.79829, 32.68884	39.7983	32.6888	6	2	1	5	NA
chr1C_305050441	1C	305050441																	A231	P01	0.540032	Ancestors	CN 22330	sativa_A231	byzantina	NA	CN 22330	PI 411386	Ethiopia	5km W of Kwiha	13.46666667, 39.51666667	13.4667	39.5167	6	2	3	5	NA
chr1C_305050484	1C	305050484																	A232	P01	0.543069	Ancestors	CN 22330	sativa_A232	byzantina	NA	CN 22330	PI 411386	Ethiopia	5km W of Kwiha	13.46666667, 39.51666667	13.4667	39.5167	6	2	3	5	NA
chr1C_305406560	1C	305406560																	A233	P01	0.542478	Ancestors	CN 22330	sativa_A233	byzantina	NA	CN 22330	PI 411386	Ethiopia	5km W of Kwiha	13.46666667, 39.51666667	13.4667	39.5167	6	2	3	5	NA
chr1C_305607437	1C	305607437																	A234	P01	0.933673	Ancestors	CN 24549	sativa_A234	byzantina	NA	CN 24549	NA	Turkey	Mu?la	40.96896, 34.80012	40.969	34.8001	6	2	1	5	NA
chr1C_305835135	1C	305835135																	A235	P01	0.926705	Ancestors	CN 24549	sativa_A235	byzantina	NA	CN 24549	NA	Turkey	Mu?la	40.96896, 34.80012	40.969	34.8001	6	2	1	5	NA
chr1C_305835169	1C	305835169																	A236	P01	0.932432	Ancestors	CN 24549	sativa_A236	byzantina	NA	CN 24549	NA	Turkey	Mu?la	40.96896, 34.80012	40.969	34.8001	6	2	1	5	NA
chr1C_305835204	1C	305835204																	A237	P01	0.966126	Ancestors	CN 25416	sativa_A237	byzantina	NA	CN 25416	NA	Spain	Spain	NA	NA	NA	6	2	1	5	NA
chr1C_305835444	1C	305835444																	A238	P01	0.967161	Ancestors	CN 25416	sativa_A238	byzantina	NA	CN 25416	NA	Spain	Spain	NA	NA	NA	6	2	1	5	NA
chr1C_305835446	1C	305835446																	A239	P01	0.972213	Ancestors	CN 25416	sativa_A239	byzantina	NA	CN 25416	NA	Spain	Spain	NA	NA	NA	6	2	1	5	NA
chr1C_306077883	1C	306077883																	A240	P11	0.575494	Ancestors	CN 54561	sativa_A240	sativa	NA	CN 54561	NA	NA	NA	NA	NA	NA	6	3	1	2	NA
chr1C_307036398	1C	307036398																	A241	P11	0.574983	Ancestors	CN 54561	sativa_A241	sativa	NA	CN 54561	NA	NA	NA	NA	NA	NA	6	3	1	2	NA
chr1C_307036627	1C	307036627																	A242	P11	0.64672	Ancestors	CN 54561	sativa_A242	sativa	NA	CN 54561	NA	NA	NA	NA	NA	NA	6	3	1	2	NA
chr1C_307635782	1C	307635782																	A243	P12	0.768631	Ancestors	CN 79331	sativa_A243	sativa	NA	CN 79331	NA	UK	UK	NA	NA	NA	6	4	1	2	NA
chr1C_307635802	1C	307635802																	A244	P12	0.764171	Ancestors	CN 79331	sativa_A244	sativa	NA	CN 79331	NA	UK	UK	NA	NA	NA	6	4	1	2	NA
chr1C_308655530	1C	308655530																	A245	P12	0.774791	Ancestors	CN 79331	sativa_A245	sativa	NA	CN 79331	NA	UK	UK	NA	NA	NA	6	4	1	2	NA
chr1C_310331120	1C	310331120																	A246	P21	0.626011	Ancestors	CN 21955	sativa_A246	sativa	NA	CN 21955	NA	Ethiopia	ADDIS ALEN of ADDIS ABABA	8.980603, 38.75776	8.9806	38.7578	6	3	1	3	NA
chr1C_313352336	1C	313352336																	A247	P21	0.622296	Ancestors	CN 21955	sativa_A247	sativa	NA	CN 21955	NA	Ethiopia	ADDIS ALEN of ADDIS ABABA	8.980603, 38.75776	8.9806	38.7578	6	3	1	3	NA
chr1C_313352365	1C	313352365																	A248	P21	0.622359	Ancestors	CN 21955	sativa_A248	sativa	NA	CN 21955	NA	Ethiopia	ADDIS ALEN of ADDIS ABABA	8.980603, 38.75776	8.9806	38.7578	6	3	1	3	NA
chr1C_315276794	1C	315276794																	A249	P21	0.659757	Ancestors	CN 22244	sativa_A249	sativa	NA	CN 22244	PI 411389	Ethiopia	42km S of Senafe	14.36666667, 39.41666667	14.3667	39.4167	6	3	1	3	1A-1C tln
chr1C_316035711	1C	316035711																	A250	P21	0.654123	Ancestors	CN 22244	sativa_A250	sativa	NA	CN 22244	PI 411389	Ethiopia	42km S of Senafe	14.36666667, 39.41666667	14.3667	39.4167	6	3	1	3	1A-1C tln
chr1C_316960218	1C	316960218																	A251	P21	0.650361	Ancestors	CN 22244	sativa_A251	sativa	NA	CN 22244	PI 411389	Ethiopia	42km S of Senafe	14.36666667, 39.41666667	14.3667	39.4167	6	3	1	3	1A-1C tln
chr1C_320736814	1C	320736814																	A252	P21	0.670119	Ancestors	CN 22319	sativa_A252	sativa	NA	CN 22319	PI 411387	Ethiopia	55km W of Mekele	13.60000000, 39.11666667	13.6	39.1167	6	3	1	3	NA
chr1C_321369391	1C	321369391																	A253	P21	0.660699	Ancestors	CN 22319	sativa_A253	sativa	NA	CN 22319	PI 411387	Ethiopia	55km W of Mekele	13.60000000, 39.11666667	13.6	39.1167	6	3	1	3	NA
chr1C_322932881	1C	322932881																	A254	P21	0.663074	Ancestors	CN 22319	sativa_A254	sativa	NA	CN 22319	PI 411387	Ethiopia	55km W of Mekele	13.60000000, 39.11666667	13.6	39.1167	6	3	1	3	NA
chr1C_324371483	1C	324371483																	A255	P01	0.853581	Ancestors	CN 22577	sativa_A255	byzantina	NA	CN 22577	PI 411419	Turkey	Istanbul	41.01666667, 28.96666667	41.0167	28.9667	6	2	1	5	NA
chr1C_325091523	1C	325091523																	A256	P01	0.853965	Ancestors	CN 22577	sativa_A256	byzantina	NA	CN 22577	PI 411419	Turkey	Istanbul	41.01666667, 28.96666667	41.0167	28.9667	6	2	1	5	NA
chr1C_325091545	1C	325091545																	A257	P01	0.875088	Ancestors	CN 22577	sativa_A257	byzantina	NA	CN 22577	PI 411419	Turkey	Istanbul	41.01666667, 28.96666667	41.0167	28.9667	6	2	1	5	NA
chr1C_325091587	1C	325091587																	A258	P02	0.901082	Ancestors	CN 20235	sterilis_A258	sterilis	NA	CN 20235	PI 412007	Iraq	20km W of Mosul	36.40000000, 42.93333333	36.4	42.9333	6	2	1	5	NA
chr1C_330073467	1C	330073467																	A259	P02	0.90068	Ancestors	CN 20235	sterilis_A259	sterilis	NA	CN 20235	PI 412007	Iraq	20km W of Mosul	36.40000000, 42.93333333	36.4	42.9333	6	2	1	5	NA
chr1C_330073514	1C	330073514																	A260	P02	0.904275	Ancestors	CN 20235	sterilis_A260	sterilis	NA	CN 20235	PI 412007	Iraq	20km W of Mosul	36.40000000, 42.93333333	36.4	42.9333	6	2	1	5	NA
chr1C_330073527	1C	330073527																	A261	P03	0.795222	Ancestors	CN 20349	sterilis_A261	sterilis	NA	CN 20349	NA	Lebanon	Lebanon	33.9843, 35.6344	33.9843	35.6344	6	2	2	4	NA
chr1C_330218838	1C	330218838																	A262	P03	0.778107	Ancestors	CN 20349	sterilis_A262	sterilis	NA	CN 20349	NA	Lebanon	Lebanon	33.9843, 35.6344	33.9843	35.6344	6	2	2	4	NA
chr1C_331506266	1C	331506266																	A263	P03	0.787279	Ancestors	CN 20349	sterilis_A263	sterilis	NA	CN 20349	NA	Lebanon	Lebanon	33.9843, 35.6344	33.9843	35.6344	6	2	2	4	NA
chr1C_335101351	1C	335101351																	A264	P03	0.814	Ancestors	CN 20625	sterilis_A264	sterilis	NA	CN 20625	PI 412172	Israel	Tel Aviv, Central Coastal Plain	32.11666667, 34.78333333	32.1167	34.7833	6	2	2	4	NA
chr1C_335101391	1C	335101391																	A265	P03	0.817893	Ancestors	CN 20625	sterilis_A265	sterilis	NA	CN 20625	PI 412172	Israel	Tel Aviv, Central Coastal Plain	32.11666667, 34.78333333	32.1167	34.7833	6	2	2	4	NA
chr1C_336541322	1C	336541322																	A266	P03	0.814322	Ancestors	CN 20625	sterilis_A266	sterilis	NA	CN 20625	PI 412172	Israel	Tel Aviv, Central Coastal Plain	32.11666667, 34.78333333	32.1167	34.7833	6	2	2	4	NA
chr1C_336746034	1C	336746034																	A267	P02	0.735881	Ancestors	CN 19991	sterilis_A267	sterilis	NA	CN 19991	NA	Iran	Mazandaran	36.6285, 52.6765	36.6285	52.6765	6	2	3	5	NA
chr1C_337246054	1C	337246054																	A268	P02	0.728921	Ancestors	CN 19991	sterilis_A268	sterilis	NA	CN 19991	NA	Iran	Mazandaran	36.6285, 52.6765	36.6285	52.6765	6	2	3	5	NA
chr1C_337247646	1C	337247646																	A269	P02	0.725774	Ancestors	CN 19991	sterilis_A269	sterilis	NA	CN 19991	NA	Iran	Mazandaran	36.6285, 52.6765	36.6285	52.6765	6	1	3	5	NA
chr1C_337327847	1C	337327847																	A270	P02	0.998004	Ancestors	CN 20280	sterilis_A270	sterilis	NA	CN 20280	PI 411997	Iraq	5km E of Hamdaniya	36.34000000, 43.41000000	36.34	43.41	6	2	3	5	non-tln
chr1C_338833081	1C	338833081																	A271	P02	0.998004	Ancestors	CN 20280	sterilis_A271	sterilis	NA	CN 20280	PI 411997	Iraq	5km E of Hamdaniya	36.34000000, 43.41000000	36.34	43.41	6	2	3	5	non-tln
chr1C_338833126	1C	338833126																	A272	P02	0.998004	Ancestors	CN 20280	sterilis_A272	sterilis	NA	CN 20280	PI 411997	Iraq	5km E of Hamdaniya	36.34000000, 43.41000000	36.34	43.41	6	2	3	5	non-tln
chr1C_338920334	1C	338920334																	A273	P02	0.837274	Ancestors	CN 21269	fatua_A273	fatua	NA	CN 21269	NA	Iraq	?al?? ad D?n, 23 Km N of Baghdad	33.51941, 44.36149	33.5194	44.3615	6	2	1	5	NA
chr1C_340091596	1C	340091596																	A274	P02	0.840307	Ancestors	CN 21269	fatua_A274	fatua	NA	CN 21269	NA	Iraq	?al?? ad D?n, 23 Km N of Baghdad	33.51941, 44.36149	33.5194	44.3615	6	2	1	5	NA
chr1C_340192964	1C	340192964																	A275	P02	0.824697	Ancestors	CN 21269	fatua_A275	fatua	NA	CN 21269	NA	Iraq	?al?? ad D?n, 23 Km N of Baghdad	33.51941, 44.36149	33.5194	44.3615	6	2	1	5	NA
chr1C_340192986	1C	340192986																	A276	P02	0.998004	Ancestors	CN 20234	sterilis_A276	sterilis	NA	CN 20234	PI 412006	Iraq	20km W of Mosul	36.40000000, 42.93333333	36.4	42.9333	6	2	3	5	non-tln
chr1C_340320432	1C	340320432																	A277	P02	0.998004	Ancestors	CN 20234	sterilis_A277	sterilis	NA	CN 20234	PI 412006	Iraq	20km W of Mosul	36.40000000, 42.93333333	36.4	42.9333	6	2	3	5	non-tln
chr1C_342356259	1C	342356259																	A278	P02	0.998004	Ancestors	CN 20234	sterilis_A278	sterilis	NA	CN 20234	PI 412006	Iraq	20km W of Mosul	36.40000000, 42.93333333	36.4	42.9333	6	2	3	5	non-tln
chr1C_343092818	1C	343092818																	A279	P02	0.998004	Ancestors	CN 20242	sterilis_A279	sterilis	NA	CN 20242	NA	Iraq	Ninawa	36.35665, 42.6063	36.3567	42.6063	6	2	3	5	NA
chr1C_343092827	1C	343092827																	A280	P02	0.998004	Ancestors	CN 20242	sterilis_A280	sterilis	NA	CN 20242	NA	Iraq	Ninawa	36.35665, 42.6063	36.3567	42.6063	6	2	3	5	NA
chr1C_347877373	1C	347877373																	A281	P02	0.998004	Ancestors	CN 20242	sterilis_A281	sterilis	NA	CN 20242	NA	Iraq	Ninawa	36.35665, 42.6063	36.3567	42.6063	6	2	3	5	NA
chr1C_350652817	1C	350652817																	A282	P04	0.963571	Ancestors	CN 23417	sterilis_A282	sterilis	NA	CN 23417	NA	Morocco	Morocco	34.0333, -4.3496	34.0333	-4.3496	6	2	2	4	NA
chr1C_350872370	1C	350872370																	A283	P04	0.970791	Ancestors	CN 23417	sterilis_A283	sterilis	NA	CN 23417	NA	Morocco	Morocco	34.0333, -4.3496	34.0333	-4.3496	6	2	2	4	NA
chr1C_351376700	1C	351376700																	A284	P04	0.956577	Ancestors	CN 23417	sterilis_A284	sterilis	NA	CN 23417	NA	Morocco	Morocco	34.0333, -4.3496	34.0333	-4.3496	6	2	2	4	NA
chr1C_352050493	1C	352050493																	A285	P03	0.729721	Ancestors	CN 24168	sterilis_A285	sterilis	NA	CN 24168	NA	Israel	Israel	31.7811, 35.0101	31.7811	35.0101	6	2	2	4	NA
chr1C_354673856	1C	354673856																	A286	P03	0.734964	Ancestors	CN 24168	sterilis_A286	sterilis	NA	CN 24168	NA	Israel	Israel	31.7811, 35.0101	31.7811	35.0101	6	2	2	4	NA
chr1C_355267124	1C	355267124																	A287	P03	0.754092	Ancestors	CN 24168	sterilis_A287	sterilis	NA	CN 24168	NA	Israel	Israel	31.7811, 35.0101	31.7811	35.0101	6	2	2	4	NA
chr1C_355267170	1C	355267170																	A288	P04	0.240938	Ancestors	CN 25974	sterilis_A288	sterilis	NA	CN 25974	NA	Morocco	Morocco	32.5901, -6.0821	32.5901	-6.0821	6	2	2	4	NA
chr1C_361945118	1C	361945118																	A289	P04	0.23383	Ancestors	CN 25974	sterilis_A289	sterilis	NA	CN 25974	NA	Morocco	Morocco	32.5901, -6.0821	32.5901	-6.0821	6	2	2	4	NA
chr1C_362946872	1C	362946872																	A290	P04	0.238709	Ancestors	CN 25974	sterilis_A290	sterilis	NA	CN 25974	NA	Morocco	Morocco	32.5901, -6.0821	32.5901	-6.0821	6	2	2	4	NA
chr1C_363106654	1C	363106654																	A333	P01	0.955218	Ancestors	CN 3162	sativa_A333	byzantina	NA	CN 3162	NA	NA	NA	NA	NA	NA	6	2	1	5	NA
chr1C_363107996	1C	363107996																	A334	P01	0.957138	Ancestors	CN 3162	sativa_A334	byzantina	NA	CN 3162	NA	NA	NA	NA	NA	NA	6	2	1	5	NA
chr1C_365691593	1C	365691593																	A335	P01	0.957427	Ancestors	CN 3162	sativa_A335	byzantina	NA	CN 3162	NA	NA	NA	NA	NA	NA	6	2	1	5	NA
chr1C_366133216	1C	366133216																	A336	P01	0.928877	Ancestors	CN 4281	sativa_A336	byzantina	NA	CN 4281	NA	NA	NA	NA	NA	NA	6	2	1	5	NA
chr1C_366133222	1C	366133222																	A337	P01	0.931517	Ancestors	CN 4281	sativa_A337	byzantina	NA	CN 4281	NA	NA	NA	NA	NA	NA	6	2	1	5	NA
chr1C_366347611	1C	366347611																	A338	P01	0.928774	Ancestors	CN 4281	sativa_A338	byzantina	NA	CN 4281	NA	NA	NA	NA	NA	NA	6	2	1	5	NA
chr1C_366579796	1C	366579796																	A339	P01	0.957998	Ancestors	CN 21886	sativa_A339	byzantina	NA	CN 21886	NA	Algeria	Oran	35.71083, -0.81056	35.7108	-0.81056	6	2	1	5	NA
chr1C_367153547	1C	367153547																	A340	P01	0.957259	Ancestors	CN 21886	sativa_A340	byzantina	NA	CN 21886	NA	Algeria	Oran	35.71083, -0.81056	35.7108	-0.81056	6	2	1	5	NA
chr1C_367604108	1C	367604108																	A341	P01	0.961751	Ancestors	CN 21886	sativa_A341	byzantina	NA	CN 21886	NA	Algeria	Oran	35.71083, -0.81056	35.7108	-0.81056	6	2	1	5	NA
chr1C_368413881	1C	368413881																	A342	P01	0.929746	Ancestors	CN 22582	sativa_A342	byzantina	NA	CN 22582	PI 411421	Turkey	Izmir	38.41666667, 27.15000000	38.4167	27.15	6	2	1	5	NA
chr1C_368451875	1C	368451875																	A343	P01	0.932599	Ancestors	CN 22582	sativa_A343	byzantina	NA	CN 22582	PI 411421	Turkey	Izmir	38.41666667, 27.15000000	38.4167	27.15	6	2	1	5	NA
chr1C_369021577	1C	369021577																	A344	P01	0.935962	Ancestors	CN 22582	sativa_A344	byzantina	NA	CN 22582	PI 411421	Turkey	Izmir	38.41666667, 27.15000000	38.4167	27.15	6	2	1	5	NA
chr1C_369107247	1C	369107247																	A345	P01	0.921315	Ancestors	CN 23600	sativa_A345	byzantina	NA	CN 23600	NA	Tunisia	Tunisia	NA	NA	NA	6	2	1	5	NA
chr1C_369143728	1C	369143728																	A346	P01	0.923038	Ancestors	CN 23600	sativa_A346	byzantina	NA	CN 23600	NA	Tunisia	Tunisia	NA	NA	NA	6	2	1	5	NA
chr1C_370753489	1C	370753489																	A347	P01	0.921165	Ancestors	CN 23600	sativa_A347	byzantina	NA	CN 23600	NA	Tunisia	Tunisia	NA	NA	NA	6	2	1	5	NA
chr1C_370753516	1C	370753516																	A348	P11	0.484955	Ancestors	CN 28720	sativa_A348	sativa	NA	CN 28720	NA	NA	NA	NA	NA	NA	6	3	1	3	NA
chr1C_370955719	1C	370955719																	A349	P11	0.480918	Ancestors	CN 28720	sativa_A349	sativa	NA	CN 28720	NA	NA	NA	NA	NA	NA	6	3	1	3	NA
chr1C_371227334	1C	371227334																	A350	P11	0.481364	Ancestors	CN 28720	sativa_A350	sativa	NA	CN 28720	NA	NA	NA	NA	NA	NA	6	3	1	3	NA
chr1C_371243271	1C	371243271																	A351	P11	0.473897	Ancestors	CN 28728	sativa_A351	sativa	NA	CN 28728	NA	UK	UK	NA	NA	NA	6	3	1	2	NA
chr1C_371252353	1C	371252353																	A352	P11	0.472843	Ancestors	CN 28728	sativa_A352	sativa	NA	CN 28728	NA	UK	UK	NA	NA	NA	6	3	1	2	NA
chr1C_371519732	1C	371519732																	A353	P11	0.468622	Ancestors	CN 28728	sativa_A353	sativa	NA	CN 28728	NA	UK	UK	NA	NA	NA	6	3	1	2	NA
chr1C_372438950	1C	372438950																	A354	P12	0.496071	Ancestors	CN 29661	sativa_A354	sativa	NA	CN 29661	NA	NA	NA	NA	NA	NA	6	4	1	2	NA
chr1C_376674723	1C	376674723																	A355	P12	0.477959	Ancestors	CN 29661	sativa_A355	sativa	NA	CN 29661	NA	NA	NA	NA	NA	NA	6	4	1	2	NA
chr1C_376919927	1C	376919927																	A356	P12	0.990962	Ancestors	CN 29661	sativa_A356	sativa	NA	CN 29661	NA	NA	NA	NA	NA	NA	6	4	1	2	NA
chr1C_377795783	1C	377795783																	A357	P01	0.86833	Ancestors	CN 45394	sativa_A357	byzantina	NA	CN 45394	NA	Greece	Crete	NA	NA	NA	6	2	1	5	NA
chr1C_377886819	1C	377886819																	A358	P01	0.872375	Ancestors	CN 45394	sativa_A358	byzantina	NA	CN 45394	NA	Greece	Crete	NA	NA	NA	6	2	1	5	NA
chr1C_379595288	1C	379595288																	A359	P01	0.868369	Ancestors	CN 45394	sativa_A359	byzantina	NA	CN 45394	NA	Greece	Crete	NA	NA	NA	6	2	1	5	NA
chr1C_379978435	1C	379978435																	A360	P11	0.993373	Ancestors	CN 53256	sativa_A360	sativa	NA	CN 53256	NA	NA	NA	NA	NA	NA	6	3	1	2	NA
chr1C_379978454	1C	379978454																	A361	P21	0.484604	Ancestors	CN 53256	sativa_A361	sativa	NA	CN 53256	NA	NA	NA	NA	NA	NA	6	3	1	3	NA
chr1C_379978456	1C	379978456																	A362	P11	0.988533	Ancestors	CN 53256	sativa_A362	sativa	NA	CN 53256	NA	NA	NA	NA	NA	NA	6	3	1	2	NA
chr1C_381586265	1C	381586265																	A363	P08	0.353242	Ancestors	CN 53590	sativa_A363	sativa	NA	CN 53590	NA	USA	Kansas	NA	NA	NA	6	3	1	3	NA
chr1C_384546067	1C	384546067																	A364	P07	0.250207	Ancestors	CN 53590	sativa_A364	sativa	NA	CN 53590	NA	USA	Kansas	NA	NA	NA	6	3	1	3	NA
chr1C_385577902	1C	385577902																	A365	P08	0.355864	Ancestors	CN 53590	sativa_A365	sativa	NA	CN 53590	NA	USA	Kansas	NA	NA	NA	6	3	1	3	NA
chr1C_385789093	1C	385789093																	A366	P11	0.687116	Ancestors	CN 54079	sativa_A366	sativa	NA	CN 54079	NA	Australia	New South Wales	-31.2532, 146.9211	-31.2532	146.921	6	3	1	3	NA
chr1C_387101695	1C	387101695																	A367	P11	0.67154	Ancestors	CN 54079	sativa_A367	sativa	NA	CN 54079	NA	Australia	New South Wales	-31.2532, 146.9211	-31.2532	146.921	6	3	1	3	NA
chr1C_387101702	1C	387101702																	A368	P11	0.683584	Ancestors	CN 54079	sativa_A368	sativa	NA	CN 54079	NA	Australia	New South Wales	-31.2532, 146.9211	-31.2532	146.921	6	3	1	3	NA
chr1C_387102056	1C	387102056																	A369	P11	0.525903	Ancestors	CN 54258	sativa_A369	sativa	NA	CN 54258	NA	NA	NA	NA	NA	NA	6	3	1	2	NA
chr1C_387102098	1C	387102098																	A370	P11	0.583293	Ancestors	CN 54258	sativa_A370	sativa	NA	CN 54258	NA	NA	NA	NA	NA	NA	6	3	1	2	NA
chr1C_387688189	1C	387688189																	A371	P11	0.900737	Ancestors	CN 54258	sativa_A371	sativa	NA	CN 54258	NA	NA	NA	NA	NA	NA	6	3	1	2	NA
chr1C_388737474	1C	388737474																	A372	P21	0.895091	Ancestors	Urozajny	Urozajny	sativa	NA	CN 64567	NA	Russia	Kabardino-Balkaria	43.3933, 43.5629	43.3933	43.5629	6	3	2	3	NA
chr1C_391593529	1C	391593529																	A373	P21	0.87023	Ancestors	Urozajny	Urozajny	sativa	NA	CN 64567	NA	Russia	Kabardino-Balkaria	43.3933, 43.5629	43.3933	43.5629	6	3	2	3	NA
chr1C_392676730	1C	392676730																	A374	P21	0.902928	Ancestors	Urozajny	Urozajny	sativa	NA	CN 64567	NA	Russia	Kabardino-Balkaria	43.3933, 43.5629	43.3933	43.5629	6	3	2	3	NA
chr1C_393640811	1C	393640811																	A375	P21	0.706313	Ancestors	CN 73607	sativa_A375	sativa	NA	CN 73607	NA	Egypt	Ash Sharq?yah	NA	NA	NA	6	3	1	3	NA
chr1C_397910072	1C	397910072																	A376	P21	0.70346	Ancestors	CN 73607	sativa_A376	sativa	NA	CN 73607	NA	Egypt	Ash Sharq?yah	NA	NA	NA	6	3	1	3	NA
chr1C_397911113	1C	397911113																	A377	P11	0.410323	Ancestors	CN 73607	sativa_A377	sativa	NA	CN 73607	NA	Egypt	Sharqiya	NA	NA	NA	6	3	1	2	NA
chr1C_398960344	1C	398960344																	A378	P11	0.55905	Ancestors	CN 106505	sativa_A378	sativa	NA	CN 106505	NA	NA	NA	NA	NA	NA	6	3	1	2	NA
chr1C_398985131	1C	398985131																	A379	P11	0.53675	Ancestors	CN 106505	sativa_A379	sativa	NA	CN 106505	NA	NA	NA	NA	NA	NA	6	3	1	2	NA
chr1C_403100030	1C	403100030																	A380	P11	0.518391	Ancestors	CN 106505	sativa_A380	sativa	NA	CN 106505	NA	NA	NA	NA	NA	NA	6	3	1	2	NA
chr1C_404178750	1C	404178750																	A381	P16	0.823804	Ancestors	CN 106509	sativa_A381	sativa	NA	CN 106509	NA	NA	NA	NA	NA	NA	6	3	2	2	NA
chr1C_404626571	1C	404626571																	A382	P16	0.785109	Ancestors	CN 106509	sativa_A382	sativa	NA	CN 106509	NA	NA	NA	NA	NA	NA	6	3	2	2	NA
chr1C_404689253	1C	404689253																	A383	P16	0.800823	Ancestors	CN 106509	sativa_A383	sativa	NA	CN 106509	NA	NA	NA	NA	NA	NA	6	3	2	2	NA
chr1C_405625249	1C	405625249																	A390	P12	0.382521	Ancestors	volunteer_PGRC__1	fatua_A390	fatua	NA	NA	NA	Canada	Saskatchewan	52.124879, -106.616049	52.1249	-106.616	6	4	2	2	NA
chr1C_408230693	1C	408230693																	A391	P05	0.2798	Ancestors	volunteer_PGRC__2	fatua_A391	fatua	NA	NA	NA	Canada	Saskatchewan	52.124879, -106.616049	52.1249	-106.616	6	3	1	2	NA
chr1C_408230699	1C	408230699																	A392	P21	0.249889	Ancestors	volunteer_PGRC__3	fatua_A392	fatua	NA	NA	NA	Canada	Saskatchewan	52.124879, -106.616049	52.1249	-106.616	6	3	1	2	NA
chr1C_408230792	1C	408230792																	A393	P05	0.263932	Ancestors	volunteer_PGRC__4	fatua_A393	fatua	NA	NA	NA	Canada	Saskatchewan	52.124879, -106.616049	52.1249	-106.616	6	3	1	2	NA
chr1C_408230957	1C	408230957																	A394	P11	0.974415	Ancestors	CN 53634	sativa_A394	sativa	NA	CN 53634	NA	NA	NA	NA	NA	NA	6	3	1	2	NA
chr1C_408231025	1C	408231025																	A395	P11	0.952428	Ancestors	CN 53634	sativa_A395	sativa	NA	CN 53634	NA	NA	NA	NA	NA	NA	6	3	1	2	NA
chr1C_409069935	1C	409069935																	A396	P11	0.587618	Ancestors	CN 53634	sativa_A396	sativa	NA	CN 53634	NA	NA	NA	NA	NA	NA	6	3	1	2	NA
chr1C_409069975	1C	409069975																	A397	P12	0.844831	Ancestors	CN 53495	sativa_A397	sativa	NA	CN 53495	NA	USA	Maryland	NA	NA	NA	6	4	1	3	NA
chr1C_413006930	1C	413006930																	A398	P12	0.85838	Ancestors	CN 53495	sativa_A398	sativa	NA	CN 53495	NA	USA	Maryland	NA	NA	NA	6	4	1	3	NA
chr1C_414504793	1C	414504793																	A399	P12	0.816996	Ancestors	CN 53495	sativa_A399	sativa	NA	CN 53495	NA	USA	Maryland	NA	NA	NA	6	4	1	3	NA
chr1C_415654408	1C	415654408																	A400	P11	0.588546	Ancestors	CN 79332	sativa_A400	sativa	NA	CN 79332	NA	Poland	Poland	NA	NA	NA	6	3	1	2	NA
chr1C_415654450	1C	415654450																	A401	P11	0.580775	Ancestors	CN 79332	sativa_A401	sativa	NA	CN 79332	NA	Poland	Poland	NA	NA	NA	6	3	1	2	NA
chr1C_417235537	1C	417235537																	A402	P11	0.615428	Ancestors	CN 79332	sativa_A402	sativa	NA	CN 79332	NA	Poland	Poland	NA	NA	NA	6	3	1	2	NA
chr1C_417828809	1C	417828809																	A403	P11	0.631293	Ancestors	CN 106555	sativa_A403	sativa	NA	CN 106555	NA	NA	NA	NA	NA	NA	6	3	1	2	NA
chr1C_419429398	1C	419429398																	A407	P11	0.370583	Ancestors	CN 18136	sativa_A407	sativa	NA	CN 18136	NA	NA	NA	NA	NA	NA	6	3	1	2	NA
chr1C_421195563	1C	421195563																	A409	P11	0.57394	Ancestors	CN 1954	sativa_A409	sativa	NA	CN 1954	NA	South Africa	Transvaal	NA	NA	NA	6	3	1	2	NA
chr1D_83248029	1D	83248029																	A410	P05	0.740177	Ancestors	CN 19783	sterilis_A410	sterilis	NA	CN 19783	NA	Iran	Esfahan	32.427264320643815, 52.023016426488354	32.4273	52.023	6	3	1	3	NA
chr1D_138091766	1D	138091766																	A411	P02	0.746868	Ancestors	CN 19991	sterilis_A411	sterilis	NA	CN 19991	NA	Iran	Mazandaran	36.6285, 52.6765	36.6285	52.6765	6	2	3	5	NA
chr1D_281154488	1D	281154488																	A412	P02	0.994715	Ancestors	CN 20234	sterilis_A412	sterilis	NA	CN 20234	PI 412006	Iraq	20km W of Mosul	36.40000000, 42.93333333	36.4	42.9333	6	2	3	5	NA
chr1D_281328031	1D	281328031																	A413	P02	0.875179	Ancestors	CN 20235	sterilis_A413	sterilis	NA	CN 20235	PI 412007	Iraq	20km W of Mosul	36.40000000, 42.93333333	36.4	42.9333	6	2	1	5	NA
chr1D_317295412	1D	317295412																	A414	P02	0.974401	Ancestors	CN 20239	sterilis_A414	sterilis	NA	CN 20239	NA	Iraq	Ninawa	36.31422, 41.86244	36.3142	41.8624	6	2	3	5	NA
chr1D_322250351	1D	322250351																	A415	P02	0.996113	Ancestors	CN 20242	sterilis_A415	sterilis	NA	CN 20242	NA	Iraq	Ninawa	36.35665, 42.6063	36.3567	42.6063	6	2	3	5	NA
chr1D_334677719	1D	334677719																	A416	P02	0.989713	Ancestors	CN 20280	sterilis_A416	sterilis	NA	CN 20280	PI 411997	Iraq	5km E of Hamdaniya	36.34000000, 43.41000000	36.34	43.41	6	2	3	4	NA
chr1D_337743448	1D	337743448																	A417	P03	0.762792	Ancestors	CN 20349	sterilis_A417	sterilis	NA	CN 20349	NA	Lebanon	Lebanon	33.9843, 35.6344	33.9843	35.6344	6	2	2	4	NA
chr1D_338515878	1D	338515878																	A418	P03	0.821068	Ancestors	CN 20625	sterilis_A418	sterilis	NA	CN 20625	PI 412172	Israel	Tel Aviv, Central Coastal Plain	32.11666667, 34.78333333	32.1167	34.7833	6	2	2	4	NA
chr1D_338515886	1D	338515886																	A419	P05	0.505063	Ancestors	CN 20982	sterilis_A419	sterilis	NA	CN 20982	NA	Turkey	Elaz??	41.67713, 26.73611	41.6771	26.7361	6	3	1	3	NA
chr1D_338515903	1D	338515903																	A421	P01	0.933927	Ancestors	CN 21305	sativa_A421	byzantina	NA	CN 21305	NA	Turkey	Antalya	39.79829, 32.68884	39.7983	32.6888	6	2	1	5	NA
chr1D_338961846	1D	338961846																	A425	P21	0.621592	Ancestors	CN 21955	sativa_A425	sativa	NA	CN 21955	NA	Ethiopia	ADDIS ALEN of ADDIS ABABA	8.980603, 38.75776	8.9806	38.7578	6	3	1	3	NA
chr1D_346787702	1D	346787702																	A447	P21	0.657764	Ancestors	CN 22244	sativa_A447	sativa	NA	CN 22244	PI 411389	Ethiopia	42km S of Senafe	14.36666667, 39.41666667	14.3667	39.4167	6	3	1	3	NA
chr1D_346787713	1D	346787713																	A448	P21	0.66779	Ancestors	CN 22319	sativa_A448	sativa	NA	CN 22319	PI 411387	Ethiopia	55km W of Mekele	13.60000000, 39.11666667	13.6	39.1167	6	3	1	3	NA
chr1D_349281259	1D	349281259																	A449	P21	0.661237	Ancestors	CN 22319	sativa_A449	sativa	NA	CN 22319	PI 411387	Ethiopia	55km W of Mekele	13.60000000, 39.11666667	13.6	39.1167	6	3	1	3	NA
chr1D_349281265	1D	349281265																	A450	P01	0.537628	Ancestors	CN 22330	sativa_A450	byzantina	NA	CN 22330	PI 411386	Ethiopia	5km W of Kwiha	13.46666667, 39.51666667	13.4667	39.5167	6	2	3	5	NA
chr1D_350812284	1D	350812284																	A451	P05	0.416621	Ancestors	CN 22544	fatua_A451	fatua	NA	CN 22544	NA	Turkey	ERZURUM	40.6013, 43.0975	40.6013	43.0975	6	3	1	2	NA
chr1D_351345675	1D	351345675																	A452	P01	0.854525	Ancestors	CN 22577	sativa_A452	byzantina	NA	CN 22577	PI 411419	Turkey	Istanbul	41.01666667, 28.96666667	41.0167	28.9667	6	2	1	5	NA
chr1D_351529861	1D	351529861																	A453	P04	0.592946	Ancestors	CN 23036	occidentalis_A453	occidentalis	NA	CN 23036	NA	Spain	Canarias, S.SEBASTIAN of LA GOMERA IS.	28.045879, -17.195391	28.0459	-17.1954	6	2	2	4	NA
chr1D_352010766	1D	352010766																	A458	P04	0.948	Ancestors	CN 23417	sterilis_A458	sterilis	NA	CN 23417	NA	Morocco	Morocco	34.0333, -4.3496	34.0333	-4.3496	6	2	2	4	NA
chr1D_356746084	1D	356746084																	A459	P12	0.42487	Ancestors	CN 24167	fatua_A459	fatua	NA	CN 24167	NA	Israel	Jerusalem Hill of Eshtaol	31.7811, 35.0101	31.7811	35.0101	6	4	2	2	NA
chr1D_365619229	1D	365619229																	A461	P01	0.924949	Ancestors	CN 24549	sativa_A461	byzantina	NA	CN 24549	NA	Turkey	Mu?la	40.96896, 34.80012	40.969	34.8001	6	2	1	5	NA
chr1D_367319330	1D	367319330																	A462	P02	0.704291	Ancestors	CN 24842	sterilis_A462	sterilis	NA	CN 24842	NA	Turkey	Siirt	NA	NA	NA	6	2	3	5	NA
chr1D_389618515	1D	389618515																	A463	P05	0.667714	Ancestors	CN 24884	hybrida_A463	hybrida	NA	CN 24884	NA	Iran	Iran	33.8942, 48.9294	33.8942	48.9294	6	3	1	3	NA
chr1D_390784999	1D	390784999																	A464	P05	0.679479	Ancestors	CN 24885	hybrida_A464	hybrida	NA	CN 24885	NA	Iran	Iran	33.8942, 48.9294	33.8942	48.9294	6	3	1	3	NA
chr1D_399533018	1D	399533018																	A465	P05	0.429976	Ancestors	CN 24919	fatua_A465	fatua	NA	CN 24919	NA	Iran	33 KM NW of MAHABAD	36.9780, 45.4713	36.978	45.4713	6	3	1	2	NA
chr1D_399954235	1D	399954235																	A466	P05	0.604769	Ancestors	CN 24926	hybrida_A466	hybrida	NA	CN 24926	NA	Iran	Iran	37.6217, 45.0786	37.6217	45.0786	6	3	1	3	NA
chr1D_399954240	1D	399954240																	A467	P05	0.731025	Ancestors	CN 24930	hybrida_A467	hybrida	NA	CN 24930	NA	Iran	Iran	30.4472, 49.0716	30.4472	49.0716	6	3	1	3	NA
chr1D_400092036	1D	400092036																	A468	P12	0.324929	Ancestors	CN 25241	hybrida_A468	hybrida	NA	CN 25241	NA	Turkey	Ordu	NA	NA	NA	6	4	1	3	NA
chr1D_405580921	1D	405580921																	A469	P01	0.929517	Ancestors	CN 25416	sativa_A469	byzantina	NA	CN 25416	NA	Spain	Spain	NA	NA	NA	6	2	1	5	NA
chr1D_407385402	1D	407385402																	A473	P04	0.333166	Ancestors	CN 25942	occidentalis_A473	occidentalis	NA	CN 25942	NA	Morocco	5 Km S of Agdz	30.6529, -6.4497	30.6529	-6.4497	6	2	1	4	NA
chr1D_407855980	1D	407855980																	A474	P04	0.241804	Ancestors	CN 25974	sterilis_A474	sterilis	NA	CN 25974	NA	Morocco	Morocco	32.5901, -6.0821	32.5901	-6.0821	6	2	2	4	NA
chr1D_409183439	1D	409183439																	A475	P21	0.671193	Ancestors	CN 2806	sativa_A475	sativa	NA	CN 2806	NA	Algeria	Alger	NA	NA	NA	6	3	2	3	NA
chr1D_409183441	1D	409183441																	A476	P11	0.366061	Ancestors	CN 2806	sativa_A476	sativa	NA	CN 2806	NA	Algeria	Alger	NA	NA	NA	6	3	1	3	NA
chr1D_418556638	1D	418556638																	A477	P10	0.291141	Ancestors	CN 2807	sativa_A477	sativa	NA	CN 2807	NA	USA	Alabama	NA	NA	NA	6	3	1	3	NA
chr1D_424527350	1D	424527350																	A478	P01	0.942749	Ancestors	CN 28697	sativa_A478	byzantina	NA	CN 28697	NA	NA	NA	NA	NA	NA	6	2	1	5	NA
chr1D_427715606	1D	427715606																	A480	P01	0.943673	Ancestors	CN 2897	sativa_A480	byzantina	NA	CN 2897	NA	Morocco	Morocco	NA	NA	NA	6	2	1	5	NA
chr1D_428265526	1D	428265526																	A481	P21	0.515731	Ancestors	CN 40449	sativa_A481	sativa	NA	CN 40449	NA	NA	NA	NA	NA	NA	6	3	1	2	NA
chr1D_460778790	1D	460778790																	A482	P21	0.526934	Ancestors	Victoria	Victoria	byzantina	NA	CN 40455	NA	Argentina	Argentina	NA	NA	NA	6	2	2	4	non-tln
chr1D_460778800	1D	460778800																	A484	P11	0.399471	Ancestors	CN 4541	occidentalis_A484	occidentalis	NA	CN 4541	NA	Spain	Canarias	28.6836712428232, -15.151254319209118	28.6837	-15.1513	6	3	1	3	NA
chr2A_294928404	2A	294928404																	A485	P04	0.584878	Ancestors	CN 4547	occidentalis_A485	occidentalis	NA	CN 4547	NA	NA	Canarias	28.66882128738181, -17.28698731645988	28.6688	-17.287	6	2	2	4	NA
chr2A_377609192	2A	377609192																	A486	P11	0.926132	Ancestors	CN 4703	sativa_A486	sativa	NA	CN 4703	NA	NA	NA	NA	NA	NA	6	3	1	2	NA
chr2A_377609205	2A	377609205																	A487	P21	0.526268	Ancestors	Victoria	Victoria	byzantina	NA	CN 5154	NA	Argentina	Argentina	NA	NA	NA	6	2	2	4	non-tln
chr2A_380779071	2A	380779071																	A488	P01	0.952415	Ancestors	CN 5220	sativa_A488	byzantina	NA	CN 5220	NA	USA	Texas	NA	NA	NA	6	2	1	5	NA
chr2A_380911337	2A	380911337																	A489	P01	0.954473	Ancestors	CN 5224	sativa_A489	byzantina	NA	CN 5224	NA	USA	District of Columbia	NA	NA	NA	6	2	1	5	NA
chr2A_381013636	2A	381013636																	A490	P04	0.269189	Ancestors	CN 52987	hausknechtii_A490	hausknechtii	NA	CN 52987	NA	NA	NA	NA	NA	NA	6	2	2	4	NA
chr2A_384223836	2A	384223836																	A491	P21	0.267859	Ancestors	CN 52992	sativa_A491	sativa	NA	CN 52992	NA	USA	Alabama	NA	NA	NA	6	3	2	2	NA
chr2A_384967474	2A	384967474																	A492	P10	0.290859	Ancestors	CN 52992	sativa_A492	sativa	NA	CN 52992	NA	USA	Alabama	NA	NA	NA	6	3	1	3	NA
chr2A_384967529	2A	384967529																	A493	P11	0.364945	Ancestors	CN 52998	sativa_A493	sativa	NA	CN 52998	NA	Denmark	Copenhagen	NA	NA	NA	6	3	1	2	NA
chr2A_384967540	2A	384967540																	A494	P11	0.670508	Ancestors	CN 53006	sativa_A494	sativa	NA	CN 53006	NA	USA	Montana	NA	NA	NA	6	3	1	3	NA
chr2A_384967544	2A	384967544																	A495	P08	0.347153	Ancestors	CN 53022	sativa_A495	sativa	NA	CN 53022	NA	NA	NA	NA	NA	NA	6	3	1	3	NA
chr2A_385332330	2A	385332330																	A496	P08	0.186035	Ancestors	CN 53030	sativa_A496	sativa	NA	CN 53030	NA	NA	NA	NA	NA	NA	6	3	1	3	NA
chr2A_385332350	2A	385332350																	A497	P11	0.351764	Ancestors	CN 53046	sativa_A497	sativa	NA	CN 53046	NA	NA	NA	NA	NA	NA	6	2	1	4	NA
chr2A_387372302	2A	387372302																	A498	P11	0.997208	Ancestors	CN 53074	sativa_A498	sativa	NA	CN 53074	NA	USA	Minnesota	NA	NA	NA	6	3	1	2	NA
chr2A_387550221	2A	387550221																	A499	P11	0.931638	Ancestors	CN 53087	sativa_A499	sativa	NA	CN 53087	NA	NA	NA	NA	NA	NA	6	3	1	2	NA
chr2A_388359500	2A	388359500																	A500	P11	0.940186	Ancestors	CN 53094	sativa_A500	sativa	NA	CN 53094	NA	NA	NA	NA	NA	NA	6	3	1	2	NA
chr2A_388561516	2A	388561516																	A501	P21	0.57051	Ancestors	Beardless Probsteier	Beardless Probsteier	sativa	NA	CN 53165	NA	Sweden	Sweden	NA	NA	NA	6	2	2	4	NA
chr2A_388797950	2A	388797950																	A502	P11	0.647617	Ancestors	CN 53173	sativa_A502	sativa	NA	CN 53173	NA	USA	Nebraska	NA	NA	NA	6	3	1	2	NA
chr2A_396580263	2A	396580263																	A503	P11	0.658749	Ancestors	CN 53326	sativa_A503	sativa	NA	CN 53326	NA	NA	NA	NA	NA	NA	6	3	1	2	NA
chr2C_38485175	2C	38485175																	A504	P11	0.388236	Ancestors	CN 53331	sativa_A504	sativa	NA	CN 53331	NA	NA	NA	NA	NA	NA	6	3	1	2	NA
chr2C_52709416	2C	52709416																	A505	P11	0.923366	Ancestors	CN 53340	sativa_A505	sativa	NA	CN 53340	NA	NA	NA	NA	NA	NA	6	3	1	2	NA
chr2C_53355926	2C	53355926																	A506	P11	0.790278	Ancestors	CN 53420	sativa_A506	sativa	NA	CN 53420	NA	NA	NA	NA	NA	NA	6	3	1	2	NA
chr2C_53355954	2C	53355954																	A507	P11	0.892816	Ancestors	CN 53421	sativa_A507	sativa	NA	CN 53421	NA	NA	NA	NA	NA	NA	6	3	1	2	NA
chr2C_60567498	2C	60567498																	A508	P11	0.99375	Ancestors	CN 53424	sativa_A508	sativa	NA	CN 53424	NA	NA	NA	NA	NA	NA	6	3	1	2	NA
chr2C_79564224	2C	79564224																	A509	P12	0.865368	Ancestors	CN 53495	sativa_A509	sativa	NA	CN 53495	NA	USA	Maryland	NA	NA	NA	6	4	1	3	NA
chr2C_84656078	2C	84656078																	A512	P11	0.938046	Ancestors	CN 53542	sativa_A512	sativa	NA	CN 53542	NA	NA	NA	NA	NA	NA	6	3	1	2	NA
chr2C_86545849	2C	86545849																	A513	P11	0.631259	Ancestors	CN 53549	sativa_A513	sativa	NA	CN 53549	NA	USA	Minnesota	NA	NA	NA	6	3	1	2	NA
chr2C_88254600	2C	88254600																	A514	P11	0.683944	Ancestors	CN 53574	sativa_A514	sativa	NA	CN 53574	NA	NA	NA	NA	NA	NA	6	3	1	2	NA
chr2C_88626348	2C	88626348																	A515	P11	0.975322	Ancestors	CN 53576	sativa_A515	sativa	NA	CN 53576	NA	NA	NA	NA	NA	NA	6	3	1	2	NA
chr2C_100165744	2C	100165744																	A516	P11	0.536798	Ancestors	CN 53634	sativa_A516	sativa	NA	CN 53634	NA	NA	NA	NA	NA	NA	6	3	1	2	NA
chr2C_106433242	2C	106433242																	A517	P11	0.940578	Ancestors	CN 53648	sativa_A517	sativa	NA	CN 53648	NA	NA	NA	NA	NA	NA	6	3	1	2	NA
chr2C_106452652	2C	106452652																	A518	P11	0.983867	Ancestors	CN 53770	sativa_A518	sativa	NA	CN 53770	NA	NA	NA	NA	NA	NA	6	3	1	2	NA
chr2C_111116387	2C	111116387																	A519	P12	0.714903	Ancestors	CN 53777	sativa_A519	sativa	NA	CN 53777	PI 63434	China	Huailai	38.08333333, 114.30000000	38.0833	114.3	6	4	1	2	NA
chr2C_111651195	2C	111651195																	A520	P12	0.725729	Ancestors	CN 53777	sativa_A520	sativa	NA	CN 53777	PI 63434	China	Huailai	38.08333333, 114.30000000	38.0833	114.3	6	4	1	2	NA
chr2C_113232709	2C	113232709																	A521	P01	0.955005	Ancestors	CN 53811	sativa_A521	byzantina	NA	CN 53811	NA	Algeria	Algeria	NA	NA	NA	6	2	1	5	NA
chr2C_113456770	2C	113456770																	A522	P08	0.349048	Ancestors	CN 53911	sativa_A522	sativa	NA	CN 53911	NA	NA	NA	NA	NA	NA	6	3	1	3	NA
chr2C_113572081	2C	113572081																	A523	P12	0.723971	Ancestors	CN 53975	sativa_A523	sativa	NA	CN 53975	NA	USA	Illinois	NA	NA	NA	6	4	1	2	NA
chr2C_113870845	2C	113870845																	A525	P11	0.514415	Ancestors	CN 54561	sativa_A525	sativa	NA	CN 54561	NA	NA	NA	NA	NA	NA	6	3	1	4	NA
chr2C_116982334	2C	116982334																	A526	P11	0.575605	Ancestors	CN 54561	sativa_A526	sativa	NA	CN 54561	NA	NA	NA	NA	NA	NA	6	3	1	2	NA
chr2C_117581888	2C	117581888																	A527	P11	0.513949	Ancestors	CN 54919	sativa_A527	sativa	NA	CN 54919	NA	USA	Iowa	NA	NA	NA	6	3	1	2	NA
chr2C_118214538	2C	118214538																	A528	P11	0.925521	Ancestors	CN 55031	sativa_A528	sativa	NA	CN 55031	NA	NA	NA	NA	NA	NA	6	3	1	2	NA
chr2C_119676826	2C	119676826																	A530	P11	0.47416	Ancestors	CN 55170	sativa_A530	sativa	NA	CN 55170	NA	NA	NA	NA	NA	NA	6	3	1	2	NA
chr2C_120027152	2C	120027152																	A531	P11	0.46123	Ancestors	CN 55170	sativa_A531	sativa	NA	CN 55170	NA	NA	NA	NA	NA	NA	6	3	1	2	NA
chr2C_122891199	2C	122891199																	A532	P21	0.452188	Ancestors	CN 56446	sativa_A532	sativa	NA	CN 56446	NA	NA	NA	NA	NA	NA	6	3	2	3	NA
chr2C_123898127	2C	123898127																	A533	P13	0.280835	Ancestors	CN 56853	sativa_A533	sativa	NA	CN 56853	NA	USA	Iowa	NA	NA	NA	6	3	1	2	NA
chr2C_130541624	2C	130541624																	A534	P21	0.512755	Ancestors	CN 56863	Victoria	byzantina	NA	CN 56863	NA	Argentina	Argentina	NA	NA	NA	6	2	2	4	non-tln
chr2C_172964690	2C	172964690																	A535	P11	0.565329	Ancestors	CN 57141	sativa_A535	sativa	NA	CN 57141	NA	NA	NA	NA	NA	NA	6	3	1	2	NA
chr2C_186244591	2C	186244591																	A536	P11	0.643617	Ancestors	CN 57141	sativa_A536	sativa	NA	CN 57141	NA	Canada	Manitoba	NA	NA	NA	6	3	1	2	NA
chr2C_186514039	2C	186514039																	A540	P11	0.718175	Ancestors	CN 63856	sativa_A540	sativa	NA	CN 63856	NA	Japan	Japan	36.2048, 138.2529	36.2048	138.253	6	3	1	2	NA
chr2C_193455635	2C	193455635																	A541	P11	0.457556	Ancestors	CN 63899	sativa_A541	sativa	NA	CN 63899	NA	Belgium	Belgium	50.4674, 4.872	50.4674	4.872	6	3	1	3	NA
chr2C_195535606	2C	195535606																	A542	P11	0.613812	Ancestors	CN 64158	sativa_A542	sativa	NA	CN 64158	NA	NA	NA	47.6509, 17.2506	47.6509	17.2506	6	3	1	2	NA
chr2C_202122321	2C	202122321																	A543	P11	0.544204	Ancestors	CN 64264	sativa_A543	sativa	NA	CN 64264	NA	Hungary	Heves	47.9025, 20.3772	47.9025	20.3772	6	3	1	2	NA
chr2C_205251664	2C	205251664																	A544	P11	0.919936	Ancestors	CN 64938	sativa_A544	sativa	NA	CN 64938	NA	NA	NA	55.9903, 13.5958	55.9903	13.5958	6	3	1	2	NA
chr2C_210247148	2C	210247148																	A545	P11	0.843297	Ancestors	CN 65254	sativa_A545	sativa	NA	CN 65254	NA	NA	NA	55.9903, 13.5958	55.9903	13.5958	6	3	1	2	NA
chr2C_210247152	2C	210247152																	A546	P11	0.78558	Ancestors	CN 65312	sativa_A546	sativa	NA	CN 65312	NA	NA	NA	55.9903, 13.5958	55.9903	13.5958	6	3	1	2	NA
chr2C_223473501	2C	223473501																	A547	P21	0.777017	Ancestors	Seger	Seger	sativa	NA	CN 65909	NA	Sweden	Sweden	55.9903, 13.5958	55.9903	13.5958	6	3	2	3	1A-1C tln
chr2C_224118385	2C	224118385																	A548	P12	0.550899	Ancestors	Seger	sativa_A548	sativa	NA	CN 65909	NA	Sweden	Sweden	55.9903, 13.5958	55.9903	13.5958	6	4	1	2	1A-1C tln
chr2C_232695978	2C	232695978																	A549	P12	0.552855	Ancestors	CN 65923	sativa_A549	sativa	NA	CN 65923	NA	Romania	Romania	45.9432, 24.9668	45.9432	24.9668	6	4	1	2	NA
chr2C_233592562	2C	233592562																	A550	P12	0.770912	Ancestors	CN 79331	sativa_A550	sativa	NA	CN 79331	NA	UK	UK	NA	NA	NA	6	4	1	2	NA
chr2C_233777918	2C	233777918																	A551	P11	0.63257	Ancestors	CN 79332	sativa_A551	sativa	NA	CN 79332	NA	Poland	Poland	NA	NA	NA	6	3	1	2	NA
chr2C_235765355	2C	235765355																	A555	P11	0.928812	Ancestors	CN 88624	sativa_A555	sativa	NA	CN 88624	NA	North Korea	Hamkyeongnamto	40.3725, 128.2989	40.3725	128.299	6	3	1	2	NA
chr2C_248076218	2C	248076218																	A556	P11	0.879466	Ancestors	CN 88739	sativa_A556	sativa	NA	CN 88739	NA	NA	NA	55.9903, 13.5958	55.9903	13.5958	6	3	1	2	NA
chr2C_259915493	2C	259915493																	A557	P11	0.72542	Ancestors	CN 90176	sativa_A557	sativa	NA	CN 90176	NA	Sweden	Sweden	NA	NA	NA	6	3	1	2	NA
chr2C_262430757	2C	262430757																	A563	P04	0.58218	Ancestors	CN 21178	sterilis_A563	sterilis	NA	CN 21178	PI 411503	Algeria	20km W of Algiers	36.73333333, 2.86666667	36.7333	2.86667	6	2	2	4	NA
chr2C_273011060	2C	273011060																	A564	P10	0.71893	Ancestors	CN 21340	sativa_A564	sativa	NA	CN 21340	PI 411426	Turkey	73km E of Kirsehir	38.98333333, 34.88333333	38.9833	34.8833	6	3	1	3	NA
chr2C_273036007	2C	273036007																	A571	P21	0.62904	Ancestors	CN 21957	sativa_A571	sativa	NA	CN 21957	NA	Ethiopia	100 M S DER-MA of ADDIS ABABA	7.54337, 38.75776	7.54337	38.7578	6	3	1	3	NA
chr2C_277304881	2C	277304881																	A573	P03	0.854002	Ancestors	CN 22266	sterilis_A573	sterilis	NA	CN 22266	PI 411656	Ethiopia	2km S of Wikro	13.78333333, 39.61666667	13.7833	39.6167	6	2	2	4	NA
chr2C_282822795	2C	282822795																	A579	P10	0.872989	Ancestors	CN 24942	sativa_A579	sativa	NA	CN 24942	NA	Iran	Iran	38.0962, 46.3994	38.0962	46.3994	6	4	1	3	NA
chr2C_288128993	2C	288128993																	A591	P04	0.340407	Ancestors	CN 25956	occidentalis_A591	occidentalis	NA	CN 25956	NA	Morocco	22 KM N OF OURZAZATE	31.1166, -6.8934	31.1166	-6.8934	6	2	1	3	NA
chr2C_293026820	2C	293026820																	A594	P04	0.533084	Ancestors	CN 26226	occidentalis_A594	occidentalis	NA	CN 26226	NA	Spain	Canarias, LOS SAUCES 4 KMLA PALMA IS.	28.802273, -17.778529_x000D_ _x000D_ _x000D_ _x000D_ _x000D_ _x000D_ 28.802273, -17.778529	28.8023	NA	6	2	2	4	NA
chr2C_293907711	2C	293907711																	A595	P04	0.556526	Ancestors	CN 26226	occidentalis_A595	occidentalis	NA	CN 26226	NA	Spain	Canarias, LOS SAUCES 4 KMLA PALMA IS.	28.802273, -17.778529	28.8023	-17.7785	6	3	2	4	NA
chr2C_294783849	2C	294783849																	A598	P11	0.504131	Ancestors	CN 2811	sativa_A598	sativa	NA	CN 2811	NA	NA	NA	-33, 146	-33	146	6	1	1	2	NA
chr2C_302455322	2C	302455322																	A601	P13	0.298723	Ancestors	CN 42524	sativa_A601	sativa	NA	CN 42524	NA	USA	Idaho	NA	NA	NA	6	2	1	2	NA
chr2C_305450726	2C	305450726																	A602	P11	0.972991	Ancestors	CN 53095	sativa_A602	sativa	NA	CN 53095	NA	NA	NA	NA	NA	NA	6	3	1	2	NA
chr2C_326742652	2C	326742652																	A603	P11	0.545898	Ancestors	CN 53617	sativa_A603	sativa	NA	CN 53617	NA	China	Xizang Zizhiqu	NA	NA	NA	6	4	1	2	NA
chr2C_330557317	2C	330557317																	A604	P12	0.693786	Ancestors	CN 53617	sativa_A604	sativa	NA	CN 53617	NA	China	Xizang Zizhiqu	NA	NA	NA	6	4	1	2	NA
chr2C_332408632	2C	332408632																	A611	P01	0.544406	Ancestors	CN 63538	sativa_A611	byzantina	NA	CN 63538	NA	India	Uttar Pradesh	NA	NA	NA	6	2	3	5	NA
chr2C_334378591	2C	334378591																	A612	P01	0.540513	Ancestors	CN 63538	sativa_A612	byzantina	NA	CN 63538	NA	India	Uttar Pradesh	NA	NA	NA	6	2	3	5	NA
chr2C_334954702	2C	334954702																	A613	P01	0.947625	Ancestors	CN 64226	sativa_A613	byzantina	NA	CN 64226	NA	Brazil	Brazil	-30.0346, -51.2177	-30.0346	-51.2177	6	2	1	5	NA
chr2C_335645204	2C	335645204																	A614	P11	0.948081	Ancestors	CN 64364	sativa_A614	sativa	NA	CN 64364	NA	Georgia	Georgia	42.3154, 43.3569	42.3154	43.3569	6	3	1	2	NA
chr2C_340625645	2C	340625645																	A615	P11	0.466354	Ancestors	CN 64367	sativa_A615	sativa	NA	CN 64367	NA	China	China	35.8617, 104.1954	35.8617	104.195	6	4	1	2	NA
chr2C_340905187	2C	340905187																	A616	P11	0.509793	Ancestors	CN 64371	sativa_A616	sativa	NA	CN 64371	NA	Ukraine	Chernivtsi	48.2921, 25.9358	48.2921	25.9358	6	3	1	2	NA
chr2C_340905230	2C	340905230																	A617	P11	0.69553	Ancestors	CN 64377	sativa_A617	sativa	NA	CN 64377	NA	Russia	Irkutsk	52.287, 104.305	52.287	104.305	6	3	1	2	NA
chr2C_342270019	2C	342270019																	A618	P21	0.416285	Ancestors	CN 64377	sativa_A618	sativa	NA	CN 64377	NA	Russia	Irkutsk	52.287, 104.305	52.287	104.305	6	3	1	3	NA
chr2C_344077961	2C	344077961																	A619	P11	0.947198	Ancestors	CN 64377	sativa_A619	sativa	NA	CN 64377	NA	Russia	Irkutsk	52.287, 104.305	52.287	104.305	6	3	1	2	NA
chr2C_344211271	2C	344211271																	A620	P11	0.666903	Ancestors	CN 64378	sativa_A620	sativa	NA	CN 64378	NA	Mongolia	Dzavhan	47.7277, 96.8461	47.7277	96.8461	6	3	1	2	NA
chr2C_346165233	2C	346165233																	A621	P11	0.615182	Ancestors	CN 64379	sativa_A621	sativa	NA	CN 64379	NA	Georgia	Georgia	NA	NA	NA	6	3	1	3	NA
chr2C_349509954	2C	349509954																	A622	P11	0.693117	Ancestors	CN 64380	sativa_A622	sativa	NA	CN 64380	NA	NA	NA	51.9194, 19.1451	51.9194	19.1451	6	3	1	3	NA
chr2C_357286797	2C	357286797																	A623	P11	0.875144	Ancestors	CN 64381	sativa_A623	sativa	NA	CN 64381	NA	NA	NA	53.6688, 23.8223	53.6688	23.8223	6	3	1	2	NA
chr2C_368479219	2C	368479219																	A624	P21	0.911051	Ancestors	OZIMUI OBES	OZIMUI OBES	sativa	NA	CN 64385	NA	Ukraine	Krym	44.9521, 34.1024	44.9521	34.1024	6	3	2	3	NA
chr2C_371875368	2C	371875368																	A625	P21	0.802252	Ancestors	Kabardinec	Kabardinec	sativa	NA	CN 64387	NA	Russia	Kabardino-Balkaria	43.3933, 43.5629	43.3933	43.5629	6	3	2	3	NA
chr2C_372861429	2C	372861429																	A626	P11	0.310523	Ancestors	CN 64388	sativa_A626	sativa	NA	CN 64388	NA	Armenia	Armenia	40.0691, 45.0382	40.0691	45.0382	6	3	1	3	NA
chr2C_372861442	2C	372861442																	A627	P11	0.42732	Ancestors	CN 64399	sativa_A627	sativa	NA	CN 64399	NA	Turkey	Ankara	39.9334, 32.8597	39.9334	32.8597	6	3	1	2	NA
chr2C_373284767	2C	373284767																	A628	P11	0.64253	Ancestors	CN 64407	sativa_A628	sativa	NA	CN 64407	NA	China	China	35.8617, 104.1954	35.8617	104.195	6	3	1	2	NA
chr2C_373670303	2C	373670303																	A629	P11	0.655122	Ancestors	CN 64446	sativa_A629	sativa	NA	CN 64446	NA	Ukraine	Ukraine	58.6035, 49.6668	58.6035	49.6668	6	3	1	3	NA
chr2C_374368140	2C	374368140																	A630	P11	0.682042	Ancestors	CN 64448	sativa_A630	sativa	NA	CN 64448	NA	NA	NA	50.691, 142.9506	50.691	142.951	6	3	1	2	NA
chr2C_374368142	2C	374368142																	A631	P11	0.716479	Ancestors	CN 64449	sativa_A631	sativa	NA	CN 64449	NA	Russia	Kirov	58.6035, 49.6668	58.6035	49.6668	6	3	1	2	NA
chr2C_382409002	2C	382409002																	A635	P03	0.703834	Ancestors	CN 75938	sterilis_A635	sterilis	NA	CN 75938	NA	Israel	Israel	NA	NA	NA	6	2	2	4	NA
chr2C_385520988	2C	385520988																	A637	P11	0.562834	Ancestors	CN 79368	sativa_(hulless)_A637	sativa	NA	CN 79368	NA	Germany	Germany	NA	NA	NA	6	4	1	2	NA
chr2C_439511606	2C	439511606																	A639	P11	0.638066	Ancestors	CN 82122	sativa_A639	sativa	NA	CN 82122	NA	China	Xinjiang Uygur Zizhiqu	NA	NA	NA	6	3	1	2	NA
chr2C_481750000	2C	481750000																	A640	P12	0.55466	Ancestors	CN 82124	fatua_A640	fatua	NA	CN 82124	NA	China	Gansu Sheng, Near Liu family power dam, southwest of Lanzhou	35.926143, 103.300075	35.9261	103.3	6	4	1	4	NA
chr2C_483956892	2C	483956892																	A642	P11	0.708053	Ancestors	CN 88661	sativa_A642	sativa	NA	CN 88661	NA	Uruguay	Uruguay	-34.2642, -57.6107	-34.2642	-57.6107	6	3	1	2	NA
chr2C_484377773	2C	484377773																	A643	P11	0.490396	Ancestors	CN 88681	sativa_A643	sativa	NA	CN 88681	NA	Australia	New South Wales	-31.2532, 146.9211	-31.2532	146.921	6	1	3	4	NA
chr2C_484387605	2C	484387605																	A650	P11	0.446605	Ancestors	PI 40650	sativa_A650	sativa	NA	NA	NA	China	China	NA	NA	NA	6	3	1	3	NA
chr2C_496602490	2C	496602490																	A652	P12	0.382435	Ancestors	PI 544659	fatua_A652	fatua	NA	NA	PI 545459	Mexico	46km W of Mexico City along Hwy. 15	19.2833, -99.5500	19.2833	-99.55	6	4	2	2	NA
chr2C_497371449	2C	497371449																	A653	P06	0.338065	Ancestors	PI 545459	fatua_A653	fatua	NA	NA	PI 545459	Mexico	46km W of Mexico City along Hwy. 15	19.2833, -99.5500	19.2833	-99.55	6	3	2	4	NA
chr2C_504885476	2C	504885476																	A656	P11	0.603656	Ancestors	PI 636013	sativa_A656	sativa	NA	NA	NA	NA	NA	NA	NA	NA	6	3	1	2	NA
chr2C_505076921	2C	505076921																	Aus_1	P07	0.478892	Australia_2	Aus_1	Aus_1	sativa	NA	NA	NA	Australia	Australia	NA	NA	NA	6	3	1	3	NA
chr2C_505076923	2C	505076923																	Aus_2	P07	0.420278	Australia_2	Aus_2	Aus_2	sativa	NA	NA	NA	Australia	Australia	NA	NA	NA	6	3	2	2	NA
chr2C_505264943	2C	505264943																	Aus_3	P07	0.435634	Australia_2	Aus_3	Aus_3	sativa	NA	NA	NA	Australia	Australia	NA	NA	NA	6	2	1	3	NA
chr2C_505264952	2C	505264952																	Aus_4	P07	0.558914	Australia_2	Aus_4	Aus_4	sativa	NA	NA	NA	Australia	Australia	NA	NA	NA	6	1	1	4	NA
chr2C_505350579	2C	505350579																	Aus_5	P07	0.517913	Australia_2	Aus_5	Aus_5	sativa	NA	NA	NA	Australia	Australia	NA	NA	NA	6	2	1	3	NA
chr2C_505350580	2C	505350580																	Aus_6	P07	0.487463	Australia_2	Aus_6	Aus_6	sativa	NA	NA	NA	Australia	Australia	NA	NA	NA	6	1	1	4	NA
chr2C_505350581	2C	505350581																	Aus_7	P07	0.644638	Australia_2	Aus_7	Aus_7	sativa	NA	NA	NA	Australia	Australia	NA	NA	NA	6	1	1	3	NA
chr2C_505350598	2C	505350598																	Aus_8	P07	0.641027	Australia_2	Aus_8	Aus_8	sativa	NA	NA	NA	Australia	Australia	NA	NA	NA	6	1	1	3	NA
chr2C_505350609	2C	505350609																	Aus_9	P07	0.549557	Australia_2	Aus_9	Aus_9	sativa	NA	NA	NA	Australia	Australia	NA	NA	NA	6	3	2	2	NA
chr2C_505350611	2C	505350611																	Aus_10	P07	0.68979	Australia_2	Aus_10	Aus_10	sativa	NA	NA	NA	Australia	Australia	NA	NA	NA	6	1	2	3	NA
chr2C_505350626	2C	505350626																	Aus_11	P07	0.718253	Australia_2	Aus_11	Aus_11	sativa	NA	NA	NA	Australia	Australia	NA	NA	NA	6	1	2	3	NA
chr2C_505350634	2C	505350634																	Aus_12	P07	0.57385	Australia_2	Aus_12	Aus_12	sativa	NA	NA	NA	Australia	Australia	NA	NA	NA	6	3	2	2	NA
chr2C_505350637	2C	505350637																	Aus_13	P07	0.644134	Australia_2	Aus_13	Aus_13	sativa	NA	NA	NA	Australia	Australia	NA	NA	NA	6	1	1	2	NA
chr2C_505577963	2C	505577963																	Aus_14	P07	0.705959	Australia_2	Aus_14	Aus_14	sativa	NA	NA	NA	Australia	Australia	NA	NA	NA	6	1	1	2	NA
chr2C_505910897	2C	505910897																	Aus_15	P07	0.669113	Australia_2	Aus_15	Aus_15	sativa	NA	NA	NA	Australia	Australia	NA	NA	NA	6	1	1	2	NA
chr2C_505995629	2C	505995629																	Aus_16	P07	0.579121	Australia_2	Aus_16	Aus_16	sativa	NA	NA	NA	Australia	Australia	NA	NA	NA	6	1	1	2	NA
chr2C_506466825	2C	506466825																	Aus_17	P07	0.586337	Australia_2	Aus_17	Aus_17	sativa	NA	NA	NA	Australia	Australia	NA	NA	NA	6	1	1	2	NA
chr2C_508441098	2C	508441098																	Aus_18	P07	0.70353	Australia_2	Aus_18	Aus_18	sativa	NA	NA	NA	Australia	Australia	NA	NA	NA	6	1	1	2	NA
chr2C_508457866	2C	508457866																	Aus_19	P07	0.691602	Australia_2	Aus_19	Aus_19	sativa	NA	NA	NA	Australia	Australia	NA	NA	NA	6	1	1	3	NA
chr2C_508457887	2C	508457887																	Aus_20	P07	0.573319	Australia_2	Aus_20	Aus_20	sativa	NA	NA	NA	Australia	Australia	NA	NA	NA	6	1	1	2	NA
chr2C_508457914	2C	508457914																	Aus_21	P07	0.553959	Australia_2	Aus_21	Aus_21	sativa	NA	NA	NA	Australia	Australia	NA	NA	NA	6	1	1	3	NA
chr2C_508958522	2C	508958522																	Aus_22	P07	0.541516	Australia_2	Aus_22	Aus_22	sativa	NA	NA	NA	Australia	Australia	NA	NA	NA	6	1	1	3	NA
chr2C_508958538	2C	508958538																	Aus_23	P07	0.541437	Australia_2	Aus_23	Aus_23	sativa	NA	NA	NA	Australia	Australia	NA	NA	NA	6	1	1	3	NA
chr2C_508994893	2C	508994893																	Aus_24	P07	0.552366	Australia_2	Aus_24	Aus_24	sativa	NA	NA	NA	Australia	Australia	NA	NA	NA	6	1	1	3	NA
chr2C_509010605	2C	509010605																	Aus_25	P07	0.550198	Australia_2	Aus_25	Aus_25	sativa	NA	NA	NA	Australia	Australia	NA	NA	NA	6	1	1	3	NA
chr2C_509010611	2C	509010611																	Aus_26	P07	0.550395	Australia_2	Aus_26	Aus_26	sativa	NA	NA	NA	Australia	Australia	NA	NA	NA	6	1	1	3	NA
chr2C_509545764	2C	509545764																	Aus_27	P07	0.691914	Australia_2	Aus_27	Aus_27	sativa	NA	NA	NA	Australia	Australia	NA	NA	NA	6	1	1	3	NA
chr2C_509545784	2C	509545784																	Aus_28	P07	0.694892	Australia_2	Aus_28	Aus_28	sativa	NA	NA	NA	Australia	Australia	NA	NA	NA	6	1	1	3	NA
chr2C_509546060	2C	509546060																	Aus_29	P07	0.709224	Australia_2	Aus_29	Aus_29	sativa	NA	NA	NA	Australia	Australia	NA	NA	NA	6	1	1	3	NA
chr2C_509546079	2C	509546079																	Aus_30	P07	0.626078	Australia_2	Aus_30	Aus_30	sativa	NA	NA	NA	Australia	Australia	NA	NA	NA	6	1	1	3	NA
chr2C_509546087	2C	509546087																	Aus_31	P07	0.512861	Australia_2	Aus_31	Aus_31	sativa	NA	NA	NA	Australia	Australia	NA	NA	NA	6	3	2	3	NA
chr2C_509766035	2C	509766035																	Aus_32	P07	0.493489	Australia_2	Aus_32	Aus_32	sativa	NA	NA	NA	Australia	Australia	NA	NA	NA	6	3	2	3	NA
chr2C_510796548	2C	510796548																	Aus_33	P07	0.447959	Australia_2	Aus_33	Aus_33	sativa	NA	NA	NA	Australia	Australia	NA	NA	NA	6	1	1	3	NA
chr2C_510796633	2C	510796633																	Aus_34	P07	0.39265	Australia_2	Aus_34	Aus_34	sativa	NA	NA	NA	Australia	Australia	NA	NA	NA	6	1	1	2	NA
chr2C_510796658	2C	510796658																	Aus_35	P07	0.434757	Australia_2	Aus_35	Aus_35	sativa	NA	NA	NA	Australia	Australia	NA	NA	NA	6	1	1	2	NA
chr2C_510796662	2C	510796662																	Aus_36	P07	0.550974	Australia_2	Aus_36	Aus_36	sativa	NA	NA	NA	Australia	Australia	NA	NA	NA	6	1	1	2	NA
chr2C_510796666	2C	510796666																	Aus_37	P07	0.435564	Australia_2	Aus_37	Aus_37	sativa	NA	NA	NA	Australia	Australia	NA	NA	NA	6	1	1	3	NA
chr2C_510796678	2C	510796678																	Aus_38	P07	0.640403	Australia_2	Aus_38	Aus_38	sativa	NA	NA	NA	Australia	Australia	NA	NA	NA	6	1	1	3	NA
chr2C_510963738	2C	510963738																	Aus_39	P07	0.682779	Australia_2	Aus_39	Aus_39	sativa	NA	NA	NA	Australia	Australia	NA	NA	NA	6	1	1	3	NA
chr2C_515147364	2C	515147364																	Aus_40	P07	0.441666	Australia_2	Aus_40	Aus_40	sativa	NA	NA	NA	Australia	Australia	NA	NA	NA	6	1	1	4	NA
chr2C_515147400	2C	515147400																	Aus_41	P08	0.399474	Australia_2	Aus_41	Aus_41	sativa	NA	NA	NA	Australia	Australia	NA	NA	NA	6	1	1	4	NA
chr2C_515550474	2C	515550474																	Aus_42	P07	0.420215	Australia_2	Aus_42	Aus_42	sativa	NA	NA	NA	Australia	Australia	NA	NA	NA	6	1	1	4	NA
chr2C_515980467	2C	515980467																	Aus_43	P08	0.535125	Australia_2	Aus_43	Aus_43	sativa	NA	NA	NA	Australia	Australia	NA	NA	NA	6	2	1	4	NA
chr2C_516440696	2C	516440696																	Aus_44	P07	0.440484	Australia_2	Aus_44	Aus_44	sativa	NA	NA	NA	Australia	Australia	NA	NA	NA	6	1	1	4	NA
chr2C_516440725	2C	516440725																	Aus_45	P08	0.543824	Australia_2	Aus_45	Aus_45	sativa	NA	NA	NA	Australia	Australia	NA	NA	NA	6	1	1	2	NA
chr2C_516440740	2C	516440740																	Aus_46	P07	0.436006	Australia_2	Aus_46	Aus_46	sativa	NA	NA	NA	Australia	Australia	NA	NA	NA	6	1	1	2	NA
chr2C_516440742	2C	516440742																	Aus_47	P07	0.803436	Australia_2	Aus_47	Aus_47	sativa	NA	NA	NA	Australia	Australia	NA	NA	NA	6	1	1	2	NA
chr2C_535881912	2C	535881912																	Aus_48	P07	0.731793	Australia_2	Aus_48	Aus_48	sativa	NA	NA	NA	Australia	Australia	NA	NA	NA	6	2	1	2	NA
chr2C_536078991	2C	536078991																	Aus_49	P07	0.7381	Australia_2	Aus_49	Aus_49	sativa	NA	NA	NA	Australia	Australia	NA	NA	NA	6	1	1	2	NA
chr2C_536079011	2C	536079011																	Aus_50	P07	0.716778	Australia_2	Aus_50	Aus_50	sativa	NA	NA	NA	Australia	Australia	NA	NA	NA	6	1	1	2	NA
chr2C_538651834	2C	538651834																	Aus_51	P07	0.557596	Australia_2	Aus_51	Aus_51	sativa	NA	NA	NA	Australia	Australia	NA	NA	NA	6	2	1	2	NA
chr2D_35684691	2D	35684691																	Aus_52	P07	0.751748	Australia_2	Aus_52	Aus_52	sativa	NA	NA	NA	Australia	Australia	NA	NA	NA	6	1	1	2	NA
chr2D_36519402	2D	36519402																	Aus_53	P07	0.738925	Australia_2	Aus_53	Aus_53	sativa	NA	NA	NA	Australia	Australia	NA	NA	NA	6	1	1	2	NA
chr2D_53388614	2D	53388614																	Aus_54	P07	0.759642	Australia_2	Aus_54	Aus_54	sativa	NA	NA	NA	Australia	Australia	NA	NA	NA	6	1	1	2	NA
chr2D_53388626	2D	53388626																	Aus_55	P07	0.737701	Australia_2	Aus_55	Aus_55	sativa	NA	NA	NA	Australia	Australia	NA	NA	NA	6	1	1	2	NA
chr2D_57374626	2D	57374626																	Aus_56	P07	0.738219	Australia_2	Aus_56	Aus_56	sativa	NA	NA	NA	Australia	Australia	NA	NA	NA	6	1	1	2	NA
chr2D_59740812	2D	59740812																	Aus_57	P07	0.510746	Australia_2	Aus_57	Aus_57	sativa	NA	NA	NA	Australia	Australia	NA	NA	NA	6	1	1	3	NA
chr2D_59740818	2D	59740818																	Aus_58	P07	0.578692	Australia_2	Aus_58	Aus_58	sativa	NA	NA	NA	Australia	Australia	NA	NA	NA	6	1	1	3	NA
chr2D_59740820	2D	59740820																	Aus_59	P07	0.534729	Australia_2	Aus_59	Aus_59	sativa	NA	NA	NA	Australia	Australia	NA	NA	NA	6	1	1	3	NA
chr2D_59740823	2D	59740823																	Aus_60	P07	0.596718	Australia_2	Aus_60	Aus_60	sativa	NA	NA	NA	Australia	Australia	NA	NA	NA	6	1	1	3	NA
chr2D_66049028	2D	66049028																	Aus_61	P07	0.593385	Australia_2	Aus_61	Aus_61	sativa	NA	NA	NA	Australia	Australia	NA	NA	NA	6	1	1	3	NA
chr2D_73364636	2D	73364636																	Aus_62	P07	0.502931	Australia_2	Aus_62	Aus_62	sativa	NA	NA	NA	Australia	Australia	NA	NA	NA	6	1	1	3	NA
chr2D_73364650	2D	73364650																	Aus_63	P07	0.570198	Australia_2	Aus_63	Aus_63	sativa	NA	NA	NA	Australia	Australia	NA	NA	NA	6	1	1	3	NA
chr2D_74007781	2D	74007781																	Aus_64	P08	0.400265	Australia_2	Aus_64	Aus_64	sativa	NA	NA	NA	Australia	Australia	NA	NA	NA	6	2	1	2	NA
chr2D_91159359	2D	91159359																	Aus_65	P08	0.528956	Australia_2	Aus_65	Aus_65	sativa	NA	NA	NA	Australia	Australia	NA	NA	NA	6	1	1	3	NA
chr2D_91330473	2D	91330473																	Aus_66	P07	0.695733	Australia_2	Aus_66	Aus_66	sativa	NA	NA	NA	Australia	Australia	NA	NA	NA	6	1	1	2	NA
chr2D_138711096	2D	138711096																	Aus_67	P07	0.703133	Australia_2	Aus_67	Aus_67	sativa	NA	NA	NA	Australia	Australia	NA	NA	NA	6	1	1	2	NA
chr2D_153151409	2D	153151409																	Aus_68	P07	0.687959	Australia_2	Aus_68	Aus_68	sativa	NA	NA	NA	Australia	Australia	NA	NA	NA	6	1	1	2	NA
chr2D_174259262	2D	174259262																	Aus_69	P07	0.706753	Australia_2	Aus_69	Aus_69	sativa	NA	NA	NA	Australia	Australia	NA	NA	NA	6	1	1	2	NA
chr2D_174437778	2D	174437778																	Aus_70	P07	0.691963	Australia_2	Aus_70	Aus_70	sativa	NA	NA	NA	Australia	Australia	NA	NA	NA	6	1	1	2	NA
chr2D_175506462	2D	175506462																	Aus_71	P07	0.694083	Australia_2	Aus_71	Aus_71	sativa	NA	NA	NA	Australia	Australia	NA	NA	NA	6	1	1	2	NA
chr2D_175506472	2D	175506472																	Aus_72	P07	0.690561	Australia_2	Aus_72	Aus_72	sativa	NA	NA	NA	Australia	Australia	NA	NA	NA	6	1	1	2	NA
chr2D_183253647	2D	183253647																	Aus_73	P07	0.690635	Australia_2	Aus_73	Aus_73	sativa	NA	NA	NA	Australia	Australia	NA	NA	NA	6	1	1	2	NA
chr2D_184687734	2D	184687734																	Aus_74	P07	0.50286	Australia_2	Aus_74	Aus_74	sativa	NA	NA	NA	Australia	Australia	NA	NA	NA	6	1	1	2	NA
chr2D_184687758	2D	184687758																	Aus_75	P08	0.590718	Australia_2	Aus_75	Aus_75	sativa	NA	NA	NA	Australia	Australia	NA	NA	NA	6	1	1	3	NA
chr2D_211576781	2D	211576781																	Aus_76	P07	0.339183	Australia_2	Aus_76	Aus_76	sativa	NA	NA	NA	Australia	Australia	NA	NA	NA	6	2	1	3	NA
chr2D_219623091	2D	219623091																	Aus_77	P08	0.459037	Australia_2	Aus_77	Aus_77	sativa	NA	NA	NA	Australia	Australia	NA	NA	NA	6	1	1	3	NA
chr2D_226654181	2D	226654181																	Aus_78	P08	0.567885	Australia_2	Aus_78	Aus_78	sativa	NA	NA	NA	Australia	Australia	NA	NA	NA	6	1	1	3	NA
chr2D_253448685	2D	253448685																	Aus_79	P08	0.532876	Australia_2	Aus_79	Aus_79	sativa	NA	NA	NA	Australia	Australia	NA	NA	NA	6	1	1	3	NA
chr2D_337782213	2D	337782213																	Aus_80	P07	0.557642	Australia_2	Aus_80	Aus_80	sativa	NA	NA	NA	Australia	Australia	NA	NA	NA	6	1	1	3	NA
chr2D_369176163	2D	369176163																	Aus_81	P07	0.520505	Australia_2	Aus_81	Aus_81	sativa	NA	NA	NA	Australia	Australia	NA	NA	NA	6	1	1	2	NA
chr2D_373255630	2D	373255630																	Aus_82	P08	0.469856	Australia_2	Aus_82	Aus_82	sativa	NA	NA	NA	Australia	Australia	NA	NA	NA	6	1	1	3	NA
chr2D_429291799	2D	429291799																	Aus_83	P07	0.854428	Australia_2	Aus_83	Aus_83	sativa	NA	NA	NA	Australia	Australia	NA	NA	NA	6	1	1	2	NA
chr3A_13237120	3A	13237120																	Aus_84	P08	0.441939	Australia_2	Aus_84	Aus_84	sativa	NA	NA	NA	Australia	Australia	NA	NA	NA	6	1	1	3	NA
chr3A_13237154	3A	13237154																	Aus_85	P08	0.410994	Australia_2	Aus_85	Aus_85	sativa	NA	NA	NA	Australia	Australia	NA	NA	NA	6	1	1	3	NA
chr3A_13237156	3A	13237156																	Aus_86	P07	0.438158	Australia_2	Aus_86	Aus_86	sativa	NA	NA	NA	Australia	Australia	NA	NA	NA	6	1	1	3	NA
chr3A_17612007	3A	17612007																	Aus_87	P08	0.529085	Australia_2	Aus_87	Aus_87	sativa	NA	NA	NA	Australia	Australia	NA	NA	NA	6	1	1	3	NA
chr3A_94342958	3A	94342958																	Aus_88	P08	0.444126	Australia_2	Aus_88	Aus_88	sativa	NA	NA	NA	Australia	Australia	NA	NA	NA	6	1	1	3	NA
chr3A_98772555	3A	98772555																	Aus_89	P07	0.657573	Australia_2	Aus_89	Aus_89	sativa	NA	NA	NA	Australia	Australia	NA	NA	NA	6	1	1	2	NA
chr3A_354916802	3A	354916802																	Aus_90	P07	0.405781	Australia_2	Aus_90	Aus_90	sativa	NA	NA	NA	Australia	Australia	NA	NA	NA	6	1	1	2	NA
chr3A_403202137	3A	403202137																	Aus_91	P07	0.461191	Australia_2	Aus_91	Aus_91	sativa	NA	NA	NA	Australia	Australia	NA	NA	NA	6	1	1	2	NA
chr3C_7741284	3C	7741284																	Aus_92	P07	0.768718	Australia_2	Aus_92	Aus_92	sativa	NA	NA	NA	Australia	Australia	NA	NA	NA	6	1	1	2	NA
chr3C_7741316	3C	7741316																	Aus_93	P07	0.42554	Australia_2	Aus_93	Aus_93	sativa	NA	NA	NA	Australia	Australia	NA	NA	NA	6	1	1	2	NA
chr3C_7741330	3C	7741330																	Aus_94	P07	0.481635	Australia_2	Aus_94	Aus_94	sativa	NA	NA	NA	Australia	Australia	NA	NA	NA	6	1	1	2	NA
chr3C_7741790	3C	7741790																	Aus_95	P07	0.413106	Australia_2	Aus_95	Aus_95	sativa	NA	NA	NA	Australia	Australia	NA	NA	NA	6	1	1	2	NA
chr3C_7741865	3C	7741865																	Aus_96	P08	0.376248	Australia_2	Aus_96	Aus_96	sativa	NA	NA	NA	Australia	Australia	NA	NA	NA	6	1	1	3	NA
chr3C_11556980	3C	11556980																	Aus_97	P07	0.466641	Australia_2	Aus_97	Aus_97	sativa	NA	NA	NA	Australia	Australia	NA	NA	NA	6	1	1	2	NA
chr3C_31971381	3C	31971381																	Aus_98	P07	0.522668	Australia_2	Aus_98	Aus_98	sativa	NA	NA	NA	Australia	Australia	NA	NA	NA	6	1	1	3	NA
chr3C_38412975	3C	38412975																	Aus_99	P07	0.821672	Australia_2	Aus_99	Aus_99	sativa	NA	NA	NA	Australia	Australia	NA	NA	NA	6	1	1	2	NA
chr3C_38744253	3C	38744253																	Aus_100	P07	0.768174	Australia_2	Aus_100	Aus_100	sativa	NA	NA	NA	Australia	Australia	NA	NA	NA	6	1	1	2	NA
chr3C_42137623	3C	42137623																	Aus_101	P07	0.648195	Australia_2	Aus_101	Aus_101	sativa	NA	NA	NA	Australia	Australia	NA	NA	NA	6	1	1	2	NA
chr3C_44696799	3C	44696799																	Aus_102	P07	0.51919	Australia_2	Aus_102	Aus_102	sativa	NA	NA	NA	Australia	Australia	NA	NA	NA	6	1	1	2	NA
chr3C_68991208	3C	68991208																	Aus_103	P07	0.551905	Australia_2	Aus_103	Aus_103	sativa	NA	NA	NA	Australia	Australia	NA	NA	NA	6	1	1	2	NA
chr3C_69028944	3C	69028944																	Aus_104	P07	0.362667	Australia_2	Aus_104	Aus_104	sativa	NA	NA	NA	Australia	Australia	NA	NA	NA	6	1	1	2	NA
chr3C_69212749	3C	69212749																	Aus_105	P07	0.701267	Australia_2	Aus_105	Aus_105	sativa	NA	NA	NA	Australia	Australia	NA	NA	NA	6	1	1	2	NA
chr3C_69686060	3C	69686060																	Aus_106	P07	0.731103	Australia_2	Aus_106	Aus_106	sativa	NA	NA	NA	Australia	Australia	NA	NA	NA	6	1	1	2	NA
chr3C_72271344	3C	72271344																	Aus_107	P07	0.727329	Australia_2	Aus_107	Aus_107	sativa	NA	NA	NA	Australia	Australia	NA	NA	NA	6	1	1	2	NA
chr3C_75038291	3C	75038291																	Aus_108	P07	0.715438	Australia_2	Aus_108	Aus_108	sativa	NA	NA	NA	Australia	Australia	NA	NA	NA	6	1	1	2	NA
chr3C_75463482	3C	75463482																	Aus_109	P07	0.716453	Australia_2	Aus_109	Aus_109	sativa	NA	NA	NA	Australia	Australia	NA	NA	NA	6	1	1	2	NA
chr3C_75463516	3C	75463516																	Aus_110	P16	0.364076	Australia_2	Aus_110	Aus_110	sativa	NA	NA	NA	Australia	Australia	NA	NA	NA	6	3	1	3	NA
chr3C_75463518	3C	75463518																	Aus_111	P07	0.595068	Australia_2	Aus_111	Aus_111	sativa	NA	NA	NA	Australia	Australia	NA	NA	NA	6	1	1	3	NA
chr3C_76310310	3C	76310310																	Aus_112	P07	0.616092	Australia_2	Aus_112	Aus_112	sativa	NA	NA	NA	Australia	Australia	NA	NA	NA	6	1	1	3	NA
chr3C_82726370	3C	82726370																	Aus_113	P07	0.597602	Australia_2	Aus_113	Aus_113	sativa	NA	NA	NA	Australia	Australia	NA	NA	NA	6	1	1	3	NA
chr3C_85752027	3C	85752027																	Aus_114	P07	0.601039	Australia_2	Aus_114	Aus_114	sativa	NA	NA	NA	Australia	Australia	NA	NA	NA	6	1	1	3	NA
chr3C_87382140	3C	87382140																	Aus_115	P07	0.611398	Australia_2	Aus_115	Aus_115	sativa	NA	NA	NA	Australia	Australia	NA	NA	NA	6	1	1	3	NA
chr3C_89198655	3C	89198655																	Aus_116	P09	0.649832	Australia_2	Aus_116	Aus_116	sativa	NA	NA	NA	Australia	Australia	NA	NA	NA	6	1	1	1	NA
chr3C_89573134	3C	89573134																	Aus_117	P08	0.573086	Australia_2	Aus_117	Aus_117	sativa	NA	NA	NA	Australia	Australia	NA	NA	NA	6	2	1	3	NA
chr3C_91265447	3C	91265447																	Aus_118	P07	0.603302	Australia_2	Aus_118	Aus_118	sativa	NA	NA	NA	Australia	Australia	NA	NA	NA	6	1	1	2	NA
chr3C_91265482	3C	91265482																	Aus_119	P07	0.543304	Australia_2	Aus_119	Aus_119	sativa	NA	NA	NA	Australia	Australia	NA	NA	NA	6	1	1	2	NA
chr3C_91872074	3C	91872074																	Aus_120	P07	0.441157	Australia_2	Aus_120	Aus_120	sativa	NA	NA	NA	Australia	Australia	NA	NA	NA	6	3	1	2	NA
chr3C_92936995	3C	92936995																	Aus_121	P07	0.569362	Australia_2	Aus_121	Aus_121	sativa	NA	NA	NA	Australia	Australia	NA	NA	NA	6	1	1	2	NA
chr3C_93183810	3C	93183810																	Aus_122	P07	0.563183	Australia_2	Aus_122	Aus_122	sativa	NA	NA	NA	Australia	Australia	NA	NA	NA	6	1	1	2	NA
chr3C_93183811	3C	93183811																	Aus_123	P07	0.661363	Australia_2	Aus_123	Aus_123	sativa	NA	NA	NA	Australia	Australia	NA	NA	NA	6	1	1	2	NA
chr3C_95269743	3C	95269743																	Aus_124	P07	0.667602	Australia_2	Aus_124	Aus_124	sativa	NA	NA	NA	Australia	Australia	NA	NA	NA	6	1	1	2	NA
chr3C_98082980	3C	98082980																	Aus_125	P08	0.695467	Australia_2	Aus_125	Aus_125	sativa	NA	NA	NA	Australia	Australia	NA	NA	NA	6	2	1	3	NA
chr3C_98095465	3C	98095465																	Aus_126	P08	0.371178	Australia_2	Aus_126	Aus_126	sativa	NA	NA	NA	Australia	Australia	NA	NA	NA	6	2	1	2	NA
chr3C_100407971	3C	100407971																	Aus_127	P07	0.357915	Australia_2	Aus_127	Aus_127	sativa	NA	NA	NA	Australia	Australia	NA	NA	NA	6	3	1	2	NA
chr3C_100451732	3C	100451732																	Aus_128	P07	0.479153	Australia_2	Aus_128	Aus_128	sativa	NA	NA	NA	Australia	Australia	NA	NA	NA	6	1	1	2	NA
chr3C_101474822	3C	101474822																	Aus_129	P07	0.631818	Australia_2	Aus_129	Aus_129	sativa	NA	NA	NA	Australia	Australia	NA	NA	NA	6	1	1	3	NA
chr3C_101474823	3C	101474823																	Aus_130	P07	0.709229	Australia_2	Aus_130	Aus_130	sativa	NA	NA	NA	Australia	Australia	NA	NA	NA	6	1	1	2	NA
chr3C_105863893	3C	105863893																	Aus_131	P07	0.639377	Australia_2	Aus_131	Aus_131	sativa	NA	NA	NA	Australia	Australia	NA	NA	NA	6	1	1	3	NA
chr3C_109378071	3C	109378071																	Aus_132	P07	0.574273	Australia_2	Aus_132	Aus_132	sativa	NA	NA	NA	Australia	Australia	NA	NA	NA	6	1	1	3	NA
chr3C_126626630	3C	126626630																	Aus_133	P07	0.733147	Australia_2	Aus_133	Aus_133	sativa	NA	NA	NA	Australia	Australia	NA	NA	NA	6	2	1	2	NA
chr3C_127689069	3C	127689069																	Aus_134	P07	0.894749	Australia_2	Aus_134	Aus_134	sativa	NA	NA	NA	Australia	Australia	NA	NA	NA	6	1	1	2	NA
chr3C_135407557	3C	135407557																	Aus_135	P07	0.896527	Australia_2	Aus_135	Aus_135	sativa	NA	NA	NA	Australia	Australia	NA	NA	NA	6	1	1	2	NA
chr3C_141207934	3C	141207934																	Aus_136	P07	0.672437	Australia_2	Aus_136	Aus_136	sativa	NA	NA	NA	Australia	Australia	NA	NA	NA	6	2	1	2	NA
chr3C_146684074	3C	146684074																	Aus_137	P07	0.887952	Australia_2	Aus_137	Aus_137	sativa	NA	NA	NA	Australia	Australia	NA	NA	NA	6	1	1	2	NA
chr3C_146684081	3C	146684081																	Aus_138	P07	0.754171	Australia_2	Aus_138	Aus_138	sativa	NA	NA	NA	Australia	Australia	NA	NA	NA	6	1	1	2	NA
chr3C_150449063	3C	150449063																	Aus_139	P07	0.754416	Australia_2	Aus_139	Aus_139	sativa	NA	NA	NA	Australia	Australia	NA	NA	NA	6	1	1	2	NA
chr3C_150820843	3C	150820843																	Aus_140	P07	0.74053	Australia_2	Aus_140	Aus_140	sativa	NA	NA	NA	Australia	Australia	NA	NA	NA	6	1	1	2	NA
chr3C_157260814	3C	157260814																	Aus_141	P07	0.727478	Australia_2	Aus_141	Aus_141	sativa	NA	NA	NA	Australia	Australia	NA	NA	NA	6	1	1	2	NA
chr3C_162425413	3C	162425413																	Aus_142	P07	0.727563	Australia_2	Aus_142	Aus_142	sativa	NA	NA	NA	Australia	Australia	NA	NA	NA	6	1	1	2	NA
chr3C_169553400	3C	169553400																	Aus_143	P07	0.750135	Australia_2	Aus_143	Aus_143	sativa	NA	NA	NA	Australia	Australia	NA	NA	NA	6	1	1	2	NA
chr3C_171258529	3C	171258529																	Aus_144	P07	0.730309	Australia_2	Aus_144	Aus_144	sativa	NA	NA	NA	Australia	Australia	NA	NA	NA	6	1	1	2	NA
chr3C_173750416	3C	173750416																	Aus_145	P07	0.746771	Australia_2	Aus_145	Aus_145	sativa	NA	NA	NA	Australia	Australia	NA	NA	NA	6	1	1	2	NA
chr3C_173750443	3C	173750443																	Aus_146	P07	0.743844	Australia_2	Aus_146	Aus_146	sativa	NA	NA	NA	Australia	Australia	NA	NA	NA	6	1	1	2	NA
chr3C_174897182	3C	174897182																	Aus_147	P07	0.723448	Australia_2	Aus_147	Aus_147	sativa	NA	NA	NA	Australia	Australia	NA	NA	NA	6	1	1	2	NA
chr3C_174897928	3C	174897928																	Aus_148	P07	0.743786	Australia_2	Aus_148	Aus_148	sativa	NA	NA	NA	Australia	Australia	NA	NA	NA	6	1	1	2	NA
chr3C_185330433	3C	185330433																	Aus_149	P07	0.729939	Australia_2	Aus_149	Aus_149	sativa	NA	NA	NA	Australia	Australia	NA	NA	NA	6	1	1	2	NA
chr3C_189195882	3C	189195882																	Aus_150	P07	0.728584	Australia_2	Aus_150	Aus_150	sativa	NA	NA	NA	Australia	Australia	NA	NA	NA	6	1	1	2	NA
chr3C_196921613	3C	196921613																	Aus_151	P07	0.744149	Australia_2	Aus_151	Aus_151	sativa	NA	NA	NA	Australia	Australia	NA	NA	NA	6	1	1	2	NA
chr3C_204645319	3C	204645319																	Aus_152	P07	0.740323	Australia_2	Aus_152	Aus_152	sativa	NA	NA	NA	Australia	Australia	NA	NA	NA	6	1	1	2	NA
chr3C_210669397	3C	210669397																	Aus_153	P07	0.73051	Australia_2	Aus_153	Aus_153	sativa	NA	NA	NA	Australia	Australia	NA	NA	NA	6	1	1	2	NA
chr3C_224844210	3C	224844210																	Aus_154	P07	0.75049	Australia_2	Aus_154	Aus_154	sativa	NA	NA	NA	Australia	Australia	NA	NA	NA	6	1	1	2	NA
chr3C_230267713	3C	230267713																	Aus_155	P07	0.884883	Australia_2	Aus_155	Aus_155	sativa	NA	NA	NA	Australia	Australia	NA	NA	NA	6	1	1	2	NA
chr3C_231001672	3C	231001672																	Aus_156	P07	0.726989	Australia_2	Aus_156	Aus_156	sativa	NA	NA	NA	Australia	Australia	NA	NA	NA	6	1	1	2	NA
chr3C_233405280	3C	233405280																	Aus_157	P07	0.788608	Australia_2	Carrolup	Aus_157	sativa	NA	NA	NA	Australia	Australia	NA	NA	NA	6	1	1	3	NA
chr3C_234299926	3C	234299926																	Aus_158	P07	0.664962	Australia_2	Durack	Aus_158	sativa	NA	NA	NA	Australia	Australia	NA	NA	NA	6	2	1	2	NA
chr3C_241365363	3C	241365363																	Aus_159	P08	0.398783	Australia_2	Mulgara	Aus_159	sativa	NA	NA	NA	Australia	Australia	NA	NA	NA	6	2	1	2	NA
chr3C_248852590	3C	248852590																	Aus_160	P07	0.715577	Australia_2	Wandering	Aus_160	sativa	NA	NA	NA	Australia	Australia	NA	NA	NA	6	1	1	2	NA
chr3C_250595186	3C	250595186																	Aus_161	P07	0.492799	Australia_2	Williams	Aus_161	sativa	NA	NA	NA	Australia	Australia	NA	NA	NA	6	1	1	2	NA
chr3C_271992041	3C	271992041																	Aus_162	P07	0.62097	Australia_2	Wintaroo	Aus_162	sativa	NA	NA	NA	Australia	Australia	NA	NA	NA	6	2	1	2	NA
chr3C_288013587	3C	288013587																	Aus_163	P07	0.71653	Australia_2	Yallara	Aus_163	sativa	NA	NA	NA	Australia	Australia	NA	NA	NA	6	1	1	2	NA
chr3C_288378450	3C	288378450																	Aus_164	P07	0.523517	Australia_2	Aus_164	Aus_164	sativa	NA	NA	NA	Australia	Australia	NA	NA	NA	6	1	1	3	NA
chr3C_290724570	3C	290724570																	Aus_165	P07	0.547657	Australia_2	Aus_165	Aus_165	sativa	NA	NA	NA	Australia	Australia	NA	NA	NA	6	1	1	3	NA
chr3C_296417911	3C	296417911																	Aus_166	P07	0.709289	Australia_2	Aus_166	Aus_166	sativa	NA	NA	NA	Australia	Australia	NA	NA	NA	6	1	1	3	NA
chr3C_298644414	3C	298644414																	Aus_167	P07	0.670169	Australia_2	Aus_167	Aus_167	sativa	NA	NA	NA	Australia	Australia	NA	NA	NA	6	1	1	2	NA
chr3C_299273650	3C	299273650																	Aus_168	P07	0.579416	Australia_2	Aus_168	Aus_168	sativa	NA	NA	NA	Australia	Australia	NA	NA	NA	6	1	1	2	NA
chr3C_299760219	3C	299760219																	Aus_169	P07	0.693661	Australia_2	Aus_169	Aus_169	sativa	NA	NA	NA	Australia	Australia	NA	NA	NA	6	1	1	2	NA
chr3C_299770076	3C	299770076																	Aus_170	P07	0.630172	Australia_2	Aus_170	Aus_170	sativa	NA	NA	NA	Australia	Australia	NA	NA	NA	6	1	1	2	NA
chr3C_301114237	3C	301114237																	Aus_171	P07	0.717952	Australia_2	Aus_171	Aus_171	sativa	NA	NA	NA	Australia	Australia	NA	NA	NA	6	1	1	2	NA
chr3C_301930353	3C	301930353																	Aus_172	P07	0.538614	Australia_2	Aus_172	Aus_172	sativa	NA	NA	NA	Australia	Australia	NA	NA	NA	6	1	1	2	NA
chr3C_311939062	3C	311939062																	Aus_173	P07	0.894721	Australia_2	Aus_173	Aus_173	sativa	NA	NA	NA	Australia	Australia	NA	NA	NA	6	1	1	2	NA
chr3C_313871819	3C	313871819																	Aus_174	P07	0.740492	Australia_2	Aus_174	Aus_174	sativa	NA	NA	NA	Australia	Australia	NA	NA	NA	6	3	1	2	NA
chr3C_314042152	3C	314042152																	Aus_175	P07	0.790627	Australia_2	Aus_175	Aus_175	sativa	NA	NA	NA	Australia	Australia	NA	NA	NA	6	1	1	2	NA
chr3C_315238828	3C	315238828																	Aus_176	P07	0.577043	Australia_2	Aus_176	Aus_176	sativa	NA	NA	NA	Australia	Australia	NA	NA	NA	6	1	1	2	NA
chr3C_315609537	3C	315609537																	Aus_177	P07	0.649002	Australia_2	Aus_177	Aus_177	sativa	NA	NA	NA	Australia	Australia	NA	NA	NA	6	2	1	2	NA
chr3C_317273747	3C	317273747																	Aus_178	P07	0.635667	Australia_2	Aus_178	Aus_178	sativa	NA	NA	NA	Australia	Australia	NA	NA	NA	6	2	1	2	NA
chr3C_317273748	3C	317273748																	Aus_179	P07	0.601425	Australia_2	Aus_179	Aus_179	sativa	NA	NA	NA	Australia	Australia	NA	NA	NA	6	1	1	3	NA
chr3C_320454547	3C	320454547																	Aus_180	P07	0.600823	Australia_2	Aus_180	Aus_180	sativa	NA	NA	NA	Australia	Australia	NA	NA	NA	6	1	1	2	NA
chr3C_321243343	3C	321243343																	Aus_181	P07	0.649915	Australia_2	Aus_181	Aus_181	sativa	NA	NA	NA	Australia	Australia	NA	NA	NA	6	1	1	2	NA
chr3C_321243392	3C	321243392																	Aus_182	P07	0.68067	Australia_2	Aus_182	Aus_182	sativa	NA	NA	NA	Australia	Australia	NA	NA	NA	6	1	1	3	NA
chr3C_326512851	3C	326512851																	Aus_183	P07	0.629242	Australia_2	Aus_183	Aus_183	sativa	NA	NA	NA	Australia	Australia	NA	NA	NA	6	1	1	3	NA
chr3C_326557555	3C	326557555																	Aus_184	P07	0.598763	Australia_2	Aus_184	Aus_184	sativa	NA	NA	NA	Australia	Australia	NA	NA	NA	6	1	1	3	NA
chr3C_327868144	3C	327868144																	Aus_185	P07	0.819819	Australia_2	Aus_185	Aus_185	sativa	NA	NA	NA	Australia	Australia	NA	NA	NA	6	1	1	2	NA
chr3C_327960317	3C	327960317																	Aus_186	P07	0.764301	Australia_2	Aus_186	Aus_186	sativa	NA	NA	NA	Australia	Australia	NA	NA	NA	6	1	1	2	NA
chr3C_330606659	3C	330606659																	Aus_187	P07	0.752843	Australia_2	Aus_187	Aus_187	sativa	NA	NA	NA	Australia	Australia	NA	NA	NA	6	1	1	2	NA
chr3C_331782283	3C	331782283																	Aus_188	P07	0.703599	Australia_2	Aus_188	Aus_188	sativa	NA	NA	NA	Australia	Australia	NA	NA	NA	6	1	1	2	NA
chr3C_333292950	3C	333292950																	Aus_189	P07	0.739116	Australia_2	Aus_189	Aus_189	sativa	NA	NA	NA	Australia	Australia	NA	NA	NA	6	1	1	2	NA
chr3C_376779400	3C	376779400																	Aus_190	P07	0.583034	Australia_2	Aus_190	Aus_190	sativa	NA	NA	NA	Australia	Australia	NA	NA	NA	6	1	1	2	NA
chr3C_376989890	3C	376989890																	Aus_191	P07	0.549143	Australia_2	Aus_191	Aus_191	sativa	NA	NA	NA	Australia	Australia	NA	NA	NA	6	1	1	2	NA
chr3C_378690742	3C	378690742																	Aus_192	P07	0.744788	Australia_2	Aus_192	Aus_192	sativa	NA	NA	NA	Australia	Australia	NA	NA	NA	6	3	1	3	NA
chr3C_382558275	3C	382558275																	Aus_193	P07	0.739704	Australia_2	Aus_193	Aus_193	sativa	NA	NA	NA	Australia	Australia	NA	NA	NA	6	1	1	3	NA
chr3C_389409365	3C	389409365																	Aus_194	P07	0.818257	Australia_2	Aus_194	Aus_194	sativa	NA	NA	NA	Australia	Australia	NA	NA	NA	6	1	1	2	NA
chr3C_390866509	3C	390866509																	Aus_195	P07	0.49068	Australia_2	Aus_195	Aus_195	sativa	NA	NA	NA	Australia	Australia	NA	NA	NA	6	1	1	2	NA
chr3C_392682643	3C	392682643																	Aus_196	P07	0.658363	Australia_2	Mitika	Aus_196	sativa	NA	NA	NA	Australia	Australia	NA	NA	NA	6	2	1	2	NA
chr3C_392989861	3C	392989861																	Aus_197	P07	0.510714	Australia_2	Aus_197	Aus_197	sativa	NA	NA	NA	Australia	Australia	NA	NA	NA	6	2	1	2	NA
chr3C_392989875	3C	392989875																	Aus_198	P07	0.619499	Australia_2	Aus_198	Aus_198	sativa	NA	NA	NA	Australia	Australia	NA	NA	NA	6	1	1	2	NA
chr3C_399202730	3C	399202730																	Aus_199	P07	0.695277	Australia_2	Aus_199	Aus_199	sativa	NA	NA	NA	Australia	Australia	NA	NA	NA	6	1	1	2	NA
chr3C_400620508	3C	400620508																	Aus_200	P07	0.530666	Australia_2	Aus_200	Aus_200	sativa	NA	NA	NA	Australia	Australia	NA	NA	NA	6	1	1	2	NA
chr3C_403289250	3C	403289250																	Aus_201	P07	0.639897	Australia_2	Aus_201	Aus_201	sativa	NA	NA	NA	Australia	Australia	NA	NA	NA	6	1	1	2	NA
chr3C_404555543	3C	404555543																	Aus_202	P07	0.621099	Australia_2	Aus_202	Aus_202	sativa	NA	NA	NA	Australia	Australia	NA	NA	NA	6	2	1	4	NA
chr3C_404555648	3C	404555648																	Aus_203	P07	0.655474	Australia_2	Aus_203	Aus_203	sativa	NA	NA	NA	Australia	Australia	NA	NA	NA	6	1	1	4	NA
chr3C_404555675	3C	404555675																	Aus_204	P07	0.549166	Australia_2	Aus_204	Aus_204	sativa	NA	NA	NA	Australia	Australia	NA	NA	NA	6	1	1	2	NA
chr3C_410881984	3C	410881984																	Aus_205	P07	0.593873	Australia_2	Aus_205	Aus_205	sativa	NA	NA	NA	Australia	Australia	NA	NA	NA	6	1	1	2	NA
chr3C_411914968	3C	411914968																	Aus_206	P07	0.509729	Australia_2	Aus_206	Aus_206	sativa	NA	NA	NA	Australia	Australia	NA	NA	NA	6	2	1	2	NA
chr3C_411968650	3C	411968650																	Aus_207	P07	0.715671	Australia_2	Aus_207	Aus_207	sativa	NA	NA	NA	Australia	Australia	NA	NA	NA	6	1	1	2	NA
chr3C_416207613	3C	416207613																	Aus_208	P07	0.58002	Australia_2	Aus_208	Aus_208	sativa	NA	NA	NA	Australia	Australia	NA	NA	NA	6	1	1	2	NA
chr3C_416757959	3C	416757959																	Aus_209	P07	0.499066	Australia_2	Aus_209	Aus_209	sativa	NA	NA	NA	Australia	Australia	NA	NA	NA	6	1	1	2	NA
chr3C_417186521	3C	417186521																	Aus_210	P07	0.514534	Australia_2	Aus_210	Aus_210	sativa	NA	NA	NA	Australia	Australia	NA	NA	NA	6	1	1	2	NA
chr3C_417186567	3C	417186567																	Aus_211	P07	0.549587	Australia_2	Aus_211	Aus_211	sativa	NA	NA	NA	Australia	Australia	NA	NA	NA	6	1	1	2	NA
chr3C_417202723	3C	417202723																	Aus_212	P07	0.584786	Australia_2	Aus_212	Aus_212	sativa	NA	NA	NA	Australia	Australia	NA	NA	NA	6	1	1	2	NA
chr3C_418415906	3C	418415906																	Aus_213	P07	0.541127	Australia_2	Aus_213	Aus_213	sativa	NA	NA	NA	Australia	Australia	NA	NA	NA	6	1	1	2	NA
chr3C_418417737	3C	418417737																	Aus_214	P07	0.5648	Australia_2	Aus_214	Aus_214	sativa	NA	NA	NA	Australia	Australia	NA	NA	NA	6	1	1	2	NA
chr3C_420011277	3C	420011277																	Aus_215	P07	0.544532	Australia_2	Aus_215	Aus_215	sativa	NA	NA	NA	Australia	Australia	NA	NA	NA	6	1	1	2	NA
chr3C_421474999	3C	421474999																	Aus_216	P07	0.688117	Australia_2	Aus_216	Aus_216	sativa	NA	NA	NA	Australia	Australia	NA	NA	NA	6	2	1	3	NA
chr3C_422927516	3C	422927516																	Aus_217	P07	0.757904	Australia_2	Aus_217	Aus_217	sativa	NA	NA	NA	Australia	Australia	NA	NA	NA	6	1	1	3	NA
chr3C_423907718	3C	423907718																	Aus_218	P07	0.587924	Australia_2	Aus_218	Aus_218	sativa	NA	NA	NA	Australia	Australia	NA	NA	NA	6	1	1	2	NA
chr3C_424616400	3C	424616400																	Aus_219	P07	0.608261	Australia_2	Aus_219	Aus_219	sativa	NA	NA	NA	Australia	Australia	NA	NA	NA	6	1	1	2	NA
chr3C_424616446	3C	424616446																	Aus_220	P07	0.665275	Australia_2	Aus_220	Aus_220	sativa	NA	NA	NA	Australia	Australia	NA	NA	NA	6	1	1	2	NA
chr3C_424616465	3C	424616465																	Aus_221	P09	0.3027	Australia_2	Aus_221	Aus_221	sativa	NA	NA	NA	Australia	Australia	NA	NA	NA	6	1	1	2	NA
chr3C_424657470	3C	424657470																	Aus_222	P07	0.823804	Australia_2	Aus_222	Aus_222	sativa	NA	NA	NA	Australia	Australia	NA	NA	NA	6	1	1	2	NA
chr3C_425083858	3C	425083858																	Aus_223	P07	0.816157	Australia_2	Aus_223	Aus_223	sativa	NA	NA	NA	Australia	Australia	NA	NA	NA	6	1	1	2	NA
chr3C_425207865	3C	425207865																	Aus_224	P07	0.816445	Australia_2	Aus_224	Aus_224	sativa	NA	NA	NA	Australia	Australia	NA	NA	NA	6	1	1	2	NA
chr3C_426420027	3C	426420027																	Aus_225	P07	0.808309	Australia_2	Aus_225	Aus_225	sativa	NA	NA	NA	Australia	Australia	NA	NA	NA	6	1	1	2	NA
chr3C_427553998	3C	427553998																	Aus_226	P07	0.814839	Australia_2	Aus_226	Aus_226	sativa	NA	NA	NA	Australia	Australia	NA	NA	NA	6	1	1	2	NA
chr3C_427757476	3C	427757476																	Aus_227	P07	0.815891	Australia_2	Aus_227	Aus_227	sativa	NA	NA	NA	Australia	Australia	NA	NA	NA	6	1	1	2	NA
chr3C_433398967	3C	433398967																	Aus_228	P16	0.426197	Australia_2	Aus_228	Aus_228	sativa	NA	NA	NA	Australia	Australia	NA	NA	NA	6	3	1	3	NA
chr3C_433472250	3C	433472250																	Aus_229	P16	0.339014	Australia_2	Aus_229	Aus_229	sativa	NA	NA	NA	Australia	Australia	NA	NA	NA	6	1	1	2	NA
chr3C_433712993	3C	433712993																	Aus_230	P07	0.492765	Australia_2	Aus_230	Aus_230	sativa	NA	NA	NA	Australia	Australia	NA	NA	NA	6	1	1	4	NA
chr3C_434257623	3C	434257623																	Aus_231	P07	0.47754	Australia_2	Aus_231	Aus_231	sativa	NA	NA	NA	Australia	Australia	NA	NA	NA	6	1	1	4	NA
chr3C_434258575	3C	434258575																	Aus_232	P07	0.573053	Australia_2	Aus_232	Aus_232	sativa	NA	NA	NA	Australia	Australia	NA	NA	NA	6	1	1	2	NA
chr3C_435653461	3C	435653461																	Aus_233	P08	0.243023	Australia_2	Aus_233	Aus_233	sativa	NA	NA	NA	Australia	Australia	NA	NA	NA	6	1	1	2	NA
chr3C_436068063	3C	436068063																	Aus_234	P07	0.559409	Australia_2	Bannister	Aus_234	sativa	NA	NA	NA	Australia	Australia	NA	NA	NA	6	1	1	4	NA
chr3C_436462213	3C	436462213																	Aus_235	P07	0.876482	Australia_2	Wombat	Aus_235	sativa	NA	NA	NA	Australia	Australia	NA	NA	NA	6	1	1	2	NA
chr3C_436462223	3C	436462223																	Aus_236	P07	0.854082	Australia_2	Aus_236	Aus_236	sativa	NA	NA	NA	Australia	Australia	NA	NA	NA	6	1	1	2	NA
chr3C_437139389	3C	437139389																	Aus_237	P07	0.831726	Australia_2	Aus_237	Aus_237	sativa	NA	NA	NA	Australia	Australia	NA	NA	NA	6	1	1	2	NA
chr3C_437276188	3C	437276188																	Aus_238	P07	0.860838	Australia_2	Aus_238	Aus_238	sativa	NA	NA	NA	Australia	Australia	NA	NA	NA	6	1	1	2	NA
chr3C_438850706	3C	438850706																	Aus_239	P07	0.861092	Australia_2	Aus_239	Aus_239	sativa	NA	NA	NA	Australia	Australia	NA	NA	NA	6	1	1	2	NA
chr3C_439217484	3C	439217484																	Aus_240	P07	0.842256	Australia_2	Aus_240	Aus_240	sativa	NA	NA	NA	Australia	Australia	NA	NA	NA	6	1	1	2	NA
chr3C_439217514	3C	439217514																	Aus_241	P07	0.819402	Australia_2	Aus_241	Aus_241	sativa	NA	NA	NA	Australia	Australia	NA	NA	NA	6	1	1	2	NA
chr3C_439872340	3C	439872340																	Aus_242	P07	0.783576	Australia_2	Aus_242	Aus_242	sativa	NA	NA	NA	Australia	Australia	NA	NA	NA	6	1	1	3	NA
chr3C_443054502	3C	443054502																	Aus_243	P07	0.837796	Australia_2	Aus_243	Aus_243	sativa	NA	NA	NA	Australia	Australia	NA	NA	NA	6	1	1	2	NA
chr3C_445571322	3C	445571322																	Aus_244	P07	0.67201	Australia_2	Aus_244	Aus_244	sativa	NA	NA	NA	Australia	Australia	NA	NA	NA	6	1	1	2	NA
chr3C_449403422	3C	449403422																	Aus_245	P07	0.799532	Australia_2	Aus_245	Aus_245	sativa	NA	NA	NA	Australia	Australia	NA	NA	NA	6	1	1	3	NA
chr3C_449788073	3C	449788073																	Aus_246	P07	0.823128	Australia_2	Aus_246	Aus_246	sativa	NA	NA	NA	Australia	Australia	NA	NA	NA	6	1	1	2	NA
chr3C_450071675	3C	450071675																	Aus_247	P07	0.818525	Australia_2	Aus_247	Aus_247	sativa	NA	NA	NA	Australia	Australia	NA	NA	NA	6	1	1	2	NA
chr3C_450071720	3C	450071720																	Aus_248	P07	0.772807	Australia_2	Aus_248	Aus_248	sativa	NA	NA	NA	Australia	Australia	NA	NA	NA	6	2	1	2	NA
chr3C_451028987	3C	451028987																	Aus_249	P07	0.750661	Australia_2	Aus_249	Aus_249	sativa	NA	NA	NA	Australia	Australia	NA	NA	NA	6	2	1	2	NA
chr3C_451745363	3C	451745363																	Aus_250	P07	0.867883	Australia_2	Aus_250	Aus_250	sativa	NA	NA	NA	Australia	Australia	NA	NA	NA	6	1	1	2	NA
chr3C_453486095	3C	453486095																	Aus_251	P07	0.762454	Australia_2	Aus_251	Aus_251	sativa	NA	NA	NA	Australia	Australia	NA	NA	NA	6	1	1	2	NA
chr3C_453671937	3C	453671937																	Aus_252	P07	0.872302	Australia_2	Aus_252	Aus_252	sativa	NA	NA	NA	Australia	Australia	NA	NA	NA	6	1	1	3	NA
chr3C_454804849	3C	454804849																	Aus_253	P07	0.939181	Australia_2	Aus_253	Aus_253	sativa	NA	NA	NA	Australia	Australia	NA	NA	NA	6	1	1	2	NA
chr3C_456074422	3C	456074422																	Aus_254	P07	0.968996	Australia_2	Aus_254	Aus_254	sativa	NA	NA	NA	Australia	Australia	NA	NA	NA	6	1	1	2	NA
chr3C_456074450	3C	456074450																	Aus_255	P07	0.930321	Australia_2	Aus_255	Aus_255	sativa	NA	NA	NA	Australia	Australia	NA	NA	NA	6	1	1	3	NA
chr3C_458405899	3C	458405899																	Aus_256	P07	0.818435	Australia_2	Aus_256	Aus_256	sativa	NA	NA	NA	Australia	Australia	NA	NA	NA	6	1	1	2	NA
chr3C_461916537	3C	461916537																	Aus_257	P07	0.853699	Australia_2	Aus_257	Aus_257	sativa	NA	NA	NA	Australia	Australia	NA	NA	NA	6	1	1	2	NA
chr3C_466812670	3C	466812670																	Aus_258	P07	0.897958	Australia_2	Aus_258	Aus_258	sativa	NA	NA	NA	Australia	Australia	NA	NA	NA	6	1	1	2	NA
chr3C_467376397	3C	467376397																	Aus_259	P07	0.820394	Australia_2	Aus_259	Aus_259	sativa	NA	NA	NA	Australia	Australia	NA	NA	NA	6	1	1	2	NA
chr3C_468184110	3C	468184110																	Aus_260	P07	0.838952	Australia_2	Aus_260	Aus_260	sativa	NA	NA	NA	Australia	Australia	NA	NA	NA	6	1	1	2	NA
chr3C_468505145	3C	468505145																	Aus_261	P07	0.834733	Australia_2	Aus_261	Aus_261	sativa	NA	NA	NA	Australia	Australia	NA	NA	NA	6	1	1	2	NA
chr3C_468717183	3C	468717183																	Aus_262	P07	0.835516	Australia_2	Aus_262	Aus_262	sativa	NA	NA	NA	Australia	Australia	NA	NA	NA	6	1	1	2	NA
chr3C_468717195	3C	468717195																	Aus_263	P07	0.847697	Australia_2	Aus_263	Aus_263	sativa	NA	NA	NA	Australia	Australia	NA	NA	NA	6	1	1	2	NA
chr3C_469410609	3C	469410609																	Aus_264	P07	0.84417	Australia_2	Aus_264	Aus_264	sativa	NA	NA	NA	Australia	Australia	NA	NA	NA	6	1	1	2	NA
chr3C_469428158	3C	469428158																	Aus_265	P07	0.840643	Australia_2	Aus_265	Aus_265	sativa	NA	NA	NA	Australia	Australia	NA	NA	NA	6	1	1	2	NA
chr3C_470080111	3C	470080111																	Aus_266	P07	0.840758	Australia_2	Aus_266	Aus_266	sativa	NA	NA	NA	Australia	Australia	NA	NA	NA	6	1	1	2	NA
chr3C_471546671	3C	471546671																	Aus_267	P07	0.841397	Australia_2	Aus_267	Aus_267	sativa	NA	NA	NA	Australia	Australia	NA	NA	NA	6	1	1	2	NA
chr3C_475198163	3C	475198163																	Aus_268	P07	0.851932	Australia_2	Aus_268	Aus_268	sativa	NA	NA	NA	Australia	Australia	NA	NA	NA	6	1	1	2	NA
chr3C_477870942	3C	477870942																	Aus_269	P07	0.826987	Australia_2	Aus_269	Aus_269	sativa	NA	NA	NA	Australia	Australia	NA	NA	NA	6	1	1	2	NA
chr3C_478177391	3C	478177391																	Aus_270	P07	0.502042	Australia_2	Aus_270	Aus_270	sativa	NA	NA	NA	Australia	Australia	NA	NA	NA	6	1	1	3	NA
chr3C_481537725	3C	481537725																	Aus_271	P07	0.608779	Australia_2	Aus_271	Aus_271	sativa	NA	NA	NA	Australia	Australia	NA	NA	NA	6	1	1	2	NA
chr3C_484231680	3C	484231680																	Aus_272	P07	0.647069	Australia_2	Aus_272	Aus_272	sativa	NA	NA	NA	Australia	Australia	NA	NA	NA	6	1	1	2	NA
chr3C_485224121	3C	485224121																	Aus_273	P07	0.594505	Australia_2	Aus_273	Aus_273	sativa	NA	NA	NA	Australia	Australia	NA	NA	NA	6	1	1	3	NA
chr3C_490003795	3C	490003795																	Aus_274	P07	0.703329	Australia_2	Aus_274	Aus_274	sativa	NA	NA	NA	Australia	Australia	NA	NA	NA	6	1	1	2	NA
chr3C_492465564	3C	492465564																	Aus_275	P07	0.647146	Australia_2	Aus_275	Aus_275	sativa	NA	NA	NA	Australia	Australia	NA	NA	NA	6	3	1	2	NA
chr3C_492802912	3C	492802912																	Aus_276	P07	0.958535	Australia_2	Aus_276	Aus_276	sativa	NA	NA	NA	Australia	Australia	NA	NA	NA	6	1	1	2	NA
chr3C_493156405	3C	493156405																	Aus_277	P07	0.949911	Australia_2	Aus_277	Aus_277	sativa	NA	NA	NA	Australia	Australia	NA	NA	NA	6	1	1	2	NA
chr3C_493641129	3C	493641129																	Aus_278	P07	0.96912	Australia_2	Aus_278	Aus_278	sativa	NA	NA	NA	Australia	Australia	NA	NA	NA	6	1	1	3	NA
chr3C_496625455	3C	496625455																	Aus_279	P07	0.83331	Australia_2	Aus_279	Aus_279	sativa	NA	NA	NA	Australia	Australia	NA	NA	NA	6	1	1	2	NA
chr3C_498436856	3C	498436856																	Aus_280	P07	0.905111	Australia_2	Aus_280	Aus_280	sativa	NA	NA	NA	Australia	Australia	NA	NA	NA	6	1	1	2	NA
chr3C_499921396	3C	499921396																	Aus_281	P07	0.916879	Australia_2	Aus_281	Aus_281	sativa	NA	NA	NA	Australia	Australia	NA	NA	NA	6	1	1	2	NA
chr3C_504318056	3C	504318056																	Aus_282	P07	0.92571	Australia_2	Aus_282	Aus_282	sativa	NA	NA	NA	Australia	Australia	NA	NA	NA	6	1	1	2	NA
chr3C_504318083	3C	504318083																	Aus_283	P07	0.720477	Australia_2	Aus_283	Aus_283	sativa	NA	NA	NA	Australia	Australia	NA	NA	NA	6	1	1	2	NA
chr3C_504318175	3C	504318175																	Aus_284	P07	0.905575	Australia_2	Aus_284	Aus_284	sativa	NA	NA	NA	Australia	Australia	NA	NA	NA	6	1	1	2	NA
chr3C_505581522	3C	505581522																	Aus_285	P07	0.939627	Australia_2	Aus_285	Aus_285	sativa	NA	NA	NA	Australia	Australia	NA	NA	NA	6	1	1	2	NA
chr3C_505834155	3C	505834155																	Aus_286	P07	0.93712	Australia_2	Aus_286	Aus_286	sativa	NA	NA	NA	Australia	Australia	NA	NA	NA	6	1	1	2	NA
chr3C_510072007	3C	510072007																	Aus_287	P07	0.936604	Australia_2	Aus_287	Aus_287	sativa	NA	NA	NA	Australia	Australia	NA	NA	NA	6	1	1	2	NA
chr3C_515525623	3C	515525623																	Aus_288	P07	0.895635	Australia_2	Aus_288	Aus_288	sativa	NA	NA	NA	Australia	Australia	NA	NA	NA	6	1	1	2	NA
chr3C_515745461	3C	515745461																	Aus_289	P07	0.864424	Australia_2	Aus_289	Aus_289	sativa	NA	NA	NA	Australia	Australia	NA	NA	NA	6	1	1	2	NA
chr3C_516090786	3C	516090786																	Aus_290	P07	0.901052	Australia_2	Aus_290	Aus_290	sativa	NA	NA	NA	Australia	Australia	NA	NA	NA	6	1	1	2	NA
chr3C_517395098	3C	517395098																	Aus_291	P07	0.881318	Australia_2	Aus_291	Aus_291	sativa	NA	NA	NA	Australia	Australia	NA	NA	NA	6	1	1	2	NA
chr3C_517487292	3C	517487292																	Aus_292	P07	0.868335	Australia_2	Aus_292	Aus_292	sativa	NA	NA	NA	Australia	Australia	NA	NA	NA	6	1	1	2	NA
chr3C_518313846	3C	518313846																	Aus_293	P07	0.900586	Australia_2	Aus_293	Aus_293	sativa	NA	NA	NA	Australia	Australia	NA	NA	NA	6	1	1	2	NA
chr3C_521532579	3C	521532579																	Aus_294	P07	0.892821	Australia_2	Aus_294	Aus_294	sativa	NA	NA	NA	Australia	Australia	NA	NA	NA	6	1	1	2	NA
chr3C_524981643	3C	524981643																	Aus_295	P07	0.893122	Australia_2	Aus_295	Aus_295	sativa	NA	NA	NA	Australia	Australia	NA	NA	NA	6	1	1	2	NA
chr3C_525072181	3C	525072181																	Aus_296	P07	0.891549	Australia_2	Aus_296	Aus_296	sativa	NA	NA	NA	Australia	Australia	NA	NA	NA	6	1	1	2	NA
chr3C_525492929	3C	525492929																	Aus_297	P07	0.894838	Australia_2	Aus_297	Aus_297	sativa	NA	NA	NA	Australia	Australia	NA	NA	NA	6	1	1	2	NA
chr3C_525492942	3C	525492942																	Aus_298	P07	0.84218	Australia_2	Aus_298	Aus_298	sativa	NA	NA	NA	Australia	Australia	NA	NA	NA	6	1	1	2	NA
chr3C_527399042	3C	527399042																	Aus_299	P07	0.841752	Australia_2	Aus_299	Aus_299	sativa	NA	NA	NA	Australia	Australia	NA	NA	NA	6	1	1	3	NA
chr3C_539123006	3C	539123006																	Aus_300	P07	0.807128	Australia_2	Aus_300	Aus_300	sativa	NA	NA	NA	Australia	Australia	NA	NA	NA	6	1	1	2	NA
chr3C_542729258	3C	542729258																	Aus_301	P07	0.804214	Australia_2	Aus_301	Aus_301	sativa	NA	NA	NA	Australia	Australia	NA	NA	NA	6	1	1	3	NA
chr3C_551087356	3C	551087356																	Aus_302	P07	0.811049	Australia_2	Aus_302	Aus_302	sativa	NA	NA	NA	Australia	Australia	NA	NA	NA	6	1	1	2	NA
chr3D_30572932	3D	30572932																	Aus_303	P07	0.702649	Australia_2	Aus_303	Aus_303	sativa	NA	NA	NA	Australia	Australia	NA	NA	NA	6	2	1	2	NA
chr3D_60332385	3D	60332385																	Aus_304	P07	0.696402	Australia_2	Aus_304	Aus_304	sativa	NA	NA	NA	Australia	Australia	NA	NA	NA	6	1	1	2	NA
chr3D_78160867	3D	78160867																	Aus_305	P07	0.823484	Australia_2	Aus_305	Aus_305	sativa	NA	NA	NA	Australia	Australia	NA	NA	NA	6	1	1	2	NA
chr3D_78160904	3D	78160904																	Aus_306	P07	0.908043	Australia_2	Aus_306	Aus_306	sativa	NA	NA	NA	Australia	Australia	NA	NA	NA	6	1	1	3	NA
chr3D_110548367	3D	110548367																	Aus_307	P07	0.744472	Australia_2	Aus_307	Aus_307	sativa	NA	NA	NA	Australia	Australia	NA	NA	NA	6	1	1	2	NA
chr3D_137918854	3D	137918854																	Aus_308	P07	0.906654	Australia_2	Aus_308	Aus_308	sativa	NA	NA	NA	Australia	Australia	NA	NA	NA	6	1	1	2	NA
chr3D_156090205	3D	156090205																	Aus_309	P07	0.330951	Australia_2	Aus_309	Aus_309	sativa	NA	NA	NA	Australia	Australia	NA	NA	NA	6	2	1	3	NA
chr3D_180508027	3D	180508027																	Aus_310	P07	0.41	Australia_2	Aus_310	Aus_310	sativa	NA	NA	NA	Australia	Australia	NA	NA	NA	6	1	1	3	NA
chr3D_195668268	3D	195668268																	Aus_311	P07	0.556033	Australia_2	Aus_311	Aus_311	sativa	NA	NA	NA	Australia	Australia	NA	NA	NA	6	1	1	2	NA
chr3D_203752951	3D	203752951																	Aus_312	P07	0.510641	Australia_2	Aus_312	Aus_312	sativa	NA	NA	NA	Australia	Australia	NA	NA	NA	6	1	1	2	NA
chr3D_203752988	3D	203752988																	Aus_313	P07	0.636955	Australia_2	Aus_313	Aus_313	sativa	NA	NA	NA	Australia	Australia	NA	NA	NA	6	1	1	2	NA
chr3D_238959731	3D	238959731																	Aus_314	P07	0.805574	Australia_2	Aus_314	Aus_314	sativa	NA	NA	NA	Australia	Australia	NA	NA	NA	6	1	1	2	NA
chr3D_269725051	3D	269725051																	Aus_315	P07	0.814221	Australia_2	Aus_315	Aus_315	sativa	NA	NA	NA	Australia	Australia	NA	NA	NA	6	1	1	2	NA
chr3D_281321355	3D	281321355																	Aus_316	P07	0.767844	Australia_2	Aus_316	Aus_316	sativa	NA	NA	NA	Australia	Australia	NA	NA	NA	6	1	1	2	NA
chr3D_284389381	3D	284389381																	Aus_317	P07	0.885773	Australia_2	Aus_317	Aus_317	sativa	NA	NA	NA	Australia	Australia	NA	NA	NA	6	2	1	2	NA
chr3D_284390923	3D	284390923																	Aus_318	P07	0.880354	Australia_2	Aus_318	Aus_318	sativa	NA	NA	NA	Australia	Australia	NA	NA	NA	6	2	1	2	NA
chr3D_298115267	3D	298115267																	Aus_319	P07	0.826959	Australia_2	Aus_319	Aus_319	sativa	NA	NA	NA	Australia	Australia	NA	NA	NA	6	2	1	2	NA
chr3D_304572011	3D	304572011																	Aus_320	P07	0.873823	Australia_2	Aus_320	Aus_320	sativa	NA	NA	NA	Australia	Australia	NA	NA	NA	6	2	1	2	NA
chr3D_307046546	3D	307046546																	Aus_321	P07	0.878324	Australia_2	Aus_321	Aus_321	sativa	NA	NA	NA	Australia	Australia	NA	NA	NA	6	2	1	2	NA
chr3D_308047018	3D	308047018																	Aus_322	P07	0.754813	Australia_2	Echidna	Aus_322	sativa	NA	NA	NA	Australia	Australia	NA	NA	NA	6	1	1	2	NA
chr3D_308445197	3D	308445197																	Aus_323	P07	0.702464	Australia_2	Kojonup	Aus_323	sativa	NA	NA	NA	Australia	Australia	NA	NA	NA	6	1	1	3	NA
chr3D_345141526	3D	345141526																	Aus_324	P07	0.799733	Australia_2	Aus_324	Aus_324	sativa	NA	NA	NA	Australia	Australia	NA	NA	NA	6	1	1	2	NA
chr3D_345141553	3D	345141553																	Aus_325	P07	0.707371	Australia_2	Aus_325	Aus_325	sativa	NA	NA	NA	Australia	Australia	NA	NA	NA	6	1	1	3	NA
chr3D_345141588	3D	345141588																	Aus_326	P07	0.691558	Australia_2	Aus_326	Aus_326	sativa	NA	NA	NA	Australia	Australia	NA	NA	NA	6	1	1	4	NA
chr3D_351746367	3D	351746367																	Aus_327	P07	0.757141	Australia_2	Aus_327	Aus_327	sativa	NA	NA	NA	Australia	Australia	NA	NA	NA	6	1	1	4	NA
chr3D_351746405	3D	351746405																	Aus_328	P07	0.611843	Australia_2	Aus_328	Aus_328	sativa	NA	NA	NA	Australia	Australia	NA	NA	NA	6	1	1	4	NA
chr3D_352054662	3D	352054662																	Aus_329	P07	0.73331	Australia_2	Aus_329	Aus_329	sativa	NA	NA	NA	Australia	Australia	NA	NA	NA	6	1	1	2	NA
chr3D_352054708	3D	352054708																	Aus_330	P07	0.708521	Australia_2	Aus_330	Aus_330	sativa	NA	NA	NA	Australia	Australia	NA	NA	NA	6	1	1	4	NA
chr3D_353636324	3D	353636324																	Aus_331	P07	0.624463	Australia_2	Aus_331	Aus_331	sativa	NA	NA	NA	Australia	Australia	NA	NA	NA	6	1	1	2	NA
chr3D_354264916	3D	354264916																	Aus_332	P07	0.614112	Australia_2	Aus_332	Aus_332	sativa	NA	NA	NA	Australia	Australia	NA	NA	NA	6	1	1	3	NA
chr3D_354519844	3D	354519844																	Aus_333	P07	0.56951	Australia_2	Aus_333	Aus_333	sativa	NA	NA	NA	Australia	Australia	NA	NA	NA	6	1	1	3	NA
chr3D_357156258	3D	357156258																	Aus_334	P07	0.587438	Australia_2	Aus_334	Aus_334	sativa	NA	NA	NA	Australia	Australia	NA	NA	NA	6	1	1	3	NA
chr3D_357156260	3D	357156260																	Aus_335	P07	0.716015	Australia_2	Aus_335	Aus_335	sativa	NA	NA	NA	Australia	Australia	NA	NA	NA	6	1	1	2	NA
chr3D_362815152	3D	362815152																	Aus_336	P07	0.698644	Australia_2	Aus_336	Aus_336	sativa	NA	NA	NA	Australia	Australia	NA	NA	NA	6	1	1	3	NA
chr3D_366933295	3D	366933295																	Aus_337	P07	0.779006	Australia_2	Aus_337	Aus_337	sativa	NA	NA	NA	Australia	Australia	NA	NA	NA	6	1	1	3	NA
chr3D_427551919	3D	427551919																	Aus_338	P07	0.723987	Australia_2	Aus_338	Aus_338	sativa	NA	NA	NA	Australia	Australia	NA	NA	NA	6	1	1	3	NA
chr3D_433131944	3D	433131944																	Aus_339	P07	0.55227	Australia_2	Aus_339	Aus_339	sativa	NA	NA	NA	Australia	Australia	NA	NA	NA	6	1	1	3	NA
chr3D_442475187	3D	442475187																	Aus_340	P07	0.719412	Australia_2	Aus_340	Aus_340	sativa	NA	NA	NA	Australia	Australia	NA	NA	NA	6	1	1	2	NA
chr3D_454239021	3D	454239021																	Aus_341	P07	0.719362	Australia_2	Aus_341	Aus_341	sativa	NA	NA	NA	Australia	Australia	NA	NA	NA	6	1	1	2	NA
chr4A_287403683	4A	287403683																	Aus_342	P07	0.710553	Australia_2	Aus_342	Aus_342	sativa	NA	NA	NA	Australia	Australia	NA	NA	NA	6	1	1	2	NA
chr4A_296168645	4A	296168645																	Aus_343	P07	0.712769	Australia_2	Aus_343	Aus_343	sativa	NA	NA	NA	Australia	Australia	NA	NA	NA	6	1	1	2	NA
chr4A_296168709	4A	296168709																	Aus_344	P07	0.722974	Australia_2	Aus_344	Aus_344	sativa	NA	NA	NA	Australia	Australia	NA	NA	NA	6	1	1	2	NA
chr4A_296168711	4A	296168711																	Aus_345	P07	0.723132	Australia_2	Aus_345	Aus_345	sativa	NA	NA	NA	Australia	Australia	NA	NA	NA	6	1	1	2	NA
chr4A_299016406	4A	299016406																	Aus_346	P07	0.712464	Australia_2	Aus_346	Aus_346	sativa	NA	NA	NA	Australia	Australia	NA	NA	NA	6	1	1	2	NA
chr4A_299016421	4A	299016421																	Aus_347	P07	0.715409	Australia_2	Aus_347	Aus_347	sativa	NA	NA	NA	Australia	Australia	NA	NA	NA	6	1	1	2	NA
chr4A_299016425	4A	299016425																	Aus_348	P07	0.72709	Australia_2	Aus_348	Aus_348	sativa	NA	NA	NA	Australia	Australia	NA	NA	NA	6	1	1	2	NA
chr4A_299016426	4A	299016426																	Aus_349	P07	0.704194	Australia_2	Aus_349	Aus_349	sativa	NA	NA	NA	Australia	Australia	NA	NA	NA	6	1	1	2	NA
chr4A_338026338	4A	338026338																	Aus_350	P07	0.70929	Australia_2	Aus_350	Aus_350	sativa	NA	NA	NA	Australia	Australia	NA	NA	NA	6	1	1	2	NA
chr4A_341010364	4A	341010364																	Aus_351	P07	0.722293	Australia_2	Aus_351	Aus_351	sativa	NA	NA	NA	Australia	Australia	NA	NA	NA	6	1	1	2	NA
chr4A_341010381	4A	341010381																	Aus_352	P07	0.713158	Australia_2	Aus_352	Aus_352	sativa	NA	NA	NA	Australia	Australia	NA	NA	NA	6	1	1	2	NA
chr4A_341050929	4A	341050929																	Aus_353	P07	0.678817	Australia_2	Aus_353	Aus_353	sativa	NA	NA	NA	Australia	Australia	NA	NA	NA	6	1	1	2	NA
chr4A_341050950	4A	341050950																	Aus_354	P07	0.696874	Australia_2	Aus_354	Aus_354	sativa	NA	NA	NA	Australia	Australia	NA	NA	NA	6	1	1	2	NA
chr4A_341050988	4A	341050988																	Aus_355	P08	0.544629	Australia_2	Aus_355	Aus_355	sativa	NA	NA	NA	Australia	Australia	NA	NA	NA	6	1	1	2	NA
chr4A_341713576	4A	341713576																	Aus_356	P07	0.767942	Australia_2	Aus_356	Aus_356	sativa	NA	NA	NA	Australia	Australia	NA	NA	NA	6	1	1	2	NA
chr4A_354743054	4A	354743054																	Aus_357	P07	0.672213	Australia_2	Aus_357	Aus_357	sativa	NA	NA	NA	Australia	Australia	NA	NA	NA	6	1	1	2	NA
chr4A_354743091	4A	354743091																	Aus_358	P07	0.621858	Australia_2	Aus_358	Aus_358	sativa	NA	NA	NA	Australia	Australia	NA	NA	NA	6	1	1	2	NA
chr4A_416700931	4A	416700931																	Aus_359	P07	0.585656	Australia_2	Aus_359	Aus_359	sativa	NA	NA	NA	Australia	Australia	NA	NA	NA	6	1	1	3	NA
chr4A_417599742	4A	417599742																	Aus_360	P07	0.793591	Australia_2	Dunnart	Aus_360	sativa	NA	NA	NA	Australia	Australia	NA	NA	NA	6	1	1	3	NA
chr4A_418036528	4A	418036528																	Aus_361	P07	0.852198	Australia_2	Potoroo	Aus_361	sativa	NA	NA	NA	Australia	Australia	NA	NA	NA	6	1	1	2	NA
chr4A_418036537	4A	418036537																	Aus_362	P07	0.650695	Australia_2	Aus_362	Aus_362	sativa	NA	NA	NA	Australia	Australia	NA	NA	NA	6	2	1	3	NA
chr4A_418036547	4A	418036547																	Aus_363	P07	0.655317	Australia_2	Bilby	Aus_363	sativa	NA	NA	NA	Australia	Australia	NA	NA	NA	6	1	1	4	NA
chr4A_419718665	4A	419718665																	Aus_364	P07	0.880044	Australia_2	Aus_364	Aus_364	sativa	NA	NA	NA	Australia	Australia	NA	NA	NA	6	1	1	2	NA
chr4A_419718692	4A	419718692																	Aus_365	P07	0.820187	Australia_2	Aus_365	Aus_365	sativa	NA	NA	NA	Australia	Australia	NA	NA	NA	6	1	1	2	NA
chr4A_420029026	4A	420029026																	Aus_366	P07	0.818792	Australia_2	Aus_366	Aus_366	sativa	NA	NA	NA	Australia	Australia	NA	NA	NA	6	1	1	2	NA
chr4A_421059778	4A	421059778																	Aus_367	P07	0.702618	Australia_2	Aus_367	Aus_367	sativa	NA	NA	NA	Australia	Australia	NA	NA	NA	6	1	1	4	NA
chr4A_421059789	4A	421059789																	Aus_368	P07	0.693782	Australia_2	Aus_368	Aus_368	sativa	NA	NA	NA	Australia	Australia	NA	NA	NA	6	1	1	4	NA
chr4A_421097950	4A	421097950																	Aus_369	P07	0.830537	Australia_2	Aus_369	Aus_369	sativa	NA	NA	NA	Australia	Australia	NA	NA	NA	6	1	1	2	NA
chr4A_421149192	4A	421149192																	Aus_370	P07	0.843032	Australia_2	Aus_370	Aus_370	sativa	NA	NA	NA	Australia	Australia	NA	NA	NA	6	2	1	3	NA
chr4A_421331152	4A	421331152																	Aus_371	P07	0.864333	Australia_2	Aus_371	Aus_371	sativa	NA	NA	NA	Australia	Australia	NA	NA	NA	6	1	1	2	NA
chr4A_421982388	4A	421982388																	Aus_372	P07	0.840353	Australia_2	Aus_372	Aus_372	sativa	NA	NA	NA	Australia	Australia	NA	NA	NA	6	2	1	2	NA
chr4A_423892679	4A	423892679																	Aus_373	P07	0.933221	Australia_2	Aus_373	Aus_373	sativa	NA	NA	NA	Australia	Australia	NA	NA	NA	6	1	1	3	NA
chr4A_423892720	4A	423892720																	Aus_374	P07	0.940758	Australia_2	Aus_374	Aus_374	sativa	NA	NA	NA	Australia	Australia	NA	NA	NA	6	1	1	2	NA
chr4A_423892730	4A	423892730																	Aus_375	P07	0.819796	Australia_2	Aus_375	Aus_375	sativa	NA	NA	NA	Australia	Australia	NA	NA	NA	6	1	1	2	NA
chr4A_423892732	4A	423892732																	Aus_376	P07	0.681176	Australia_2	Aus_376	Aus_376	sativa	NA	NA	NA	Australia	Australia	NA	NA	NA	6	1	1	2	NA
chr4A_423892733	4A	423892733																	Aus_377	P07	0.661096	Australia_2	Aus_377	Aus_377	sativa	NA	NA	NA	Australia	Australia	NA	NA	NA	6	1	1	3	NA
chr4C_17524966	4C	17524966																	Aus_378	P07	0.827915	Australia_2	Aus_378	Aus_378	sativa	NA	NA	NA	Australia	Australia	NA	NA	NA	6	1	1	3	NA
chr4C_27579714	4C	27579714																	Aus_379	P07	0.679848	Australia_2	Aus_379	Aus_379	sativa	NA	NA	NA	Australia	Australia	NA	NA	NA	6	1	1	2	NA
chr4C_76744630	4C	76744630																	Aus_380	P07	0.593199	Australia_2	Aus_380	Aus_380	sativa	NA	NA	NA	Australia	Australia	NA	NA	NA	6	1	1	3	NA
chr4C_76744695	4C	76744695																	Aus_381	P07	0.464	Australia_2	Aus_381	Aus_381	sativa	NA	NA	NA	Australia	Australia	NA	NA	NA	6	1	2	2	NA
chr4C_134386189	4C	134386189																	Aus_382	P07	0.538418	Australia_2	Aus_382	Aus_382	sativa	NA	NA	NA	Australia	Australia	NA	NA	NA	6	1	1	2	NA
chr4C_201249393	4C	201249393																	Aus_383	P07	0.519782	Australia_2	Aus_383	Aus_383	sativa	NA	NA	NA	Australia	Australia	NA	NA	NA	6	1	1	2	NA
chr4C_201276204	4C	201276204																	Aus_385	P07	0.718647	Australia_2	Aus_385	Aus_385	sativa	NA	NA	NA	Australia	Australia	NA	NA	NA	6	1	1	2	NA
chr4C_201552566	4C	201552566																	Aus_386	P07	0.737001	Australia_2	Aus_386	Aus_386	sativa	NA	NA	NA	Australia	Australia	NA	NA	NA	6	1	1	2	NA
chr4C_201663621	4C	201663621																	Aus_387	P07	0.890211	Australia_2	Aus_387	Aus_387	sativa	NA	NA	NA	Australia	Australia	NA	NA	NA	6	1	1	2	NA
chr4C_201968874	4C	201968874																	Aus_388	P07	0.631496	Australia_2	Aus_388	Aus_388	sativa	NA	NA	NA	Australia	Australia	NA	NA	NA	6	1	1	2	NA
chr4C_202058719	4C	202058719																	Aus_389	P07	0.794512	Australia_2	Aus_389	Aus_389	sativa	NA	NA	NA	Australia	Australia	NA	NA	NA	6	1	1	3	NA
chr4C_204488898	4C	204488898																	Aus_390	P07	0.800396	Australia_2	Aus_390	Aus_390	sativa	NA	NA	NA	Australia	Australia	NA	NA	NA	6	1	1	3	NA
chr4C_207219001	4C	207219001																	Aus_391	P07	0.79476	Australia_2	Aus_391	Aus_391	sativa	NA	NA	NA	Australia	Australia	NA	NA	NA	6	1	1	2	NA
chr4C_222150706	4C	222150706																	Aus_392	P07	0.845081	Australia_2	Aus_392	Aus_392	sativa	NA	NA	NA	Australia	Australia	NA	NA	NA	6	1	1	2	NA
chr4C_228467799	4C	228467799																	Aus_393	P07	0.830419	Australia_2	Aus_393	Aus_393	sativa	NA	NA	NA	Australia	Australia	NA	NA	NA	6	1	1	2	NA
chr4C_232671700	4C	232671700																	Aus_394	P07	0.715062	Australia_2	Aus_394	Aus_394	sativa	NA	NA	NA	Australia	Australia	NA	NA	NA	6	1	1	2	NA
chr4C_234091315	4C	234091315																	Aus_395	P07	0.814237	Australia_2	Aus_395	Aus_395	sativa	NA	NA	NA	Australia	Australia	NA	NA	NA	6	1	1	2	NA
chr4C_235049135	4C	235049135																	Aus_396	P07	0.816005	Australia_2	Aus_396	Aus_396	sativa	NA	NA	NA	Australia	Australia	NA	NA	NA	6	1	1	2	NA
chr4C_235657975	4C	235657975																	Aus_397	P07	0.62357	Australia_2	Eurabbie	Aus_397	sativa	NA	NA	NA	Australia	Australia	NA	NA	NA	6	1	1	2	NA
chr4C_242748166	4C	242748166																	Aus_398	P16	0.63696	Australia_2	Forester	Aus_398	sativa	NA	NA	NA	Australia	Australia	NA	NA	NA	6	3	2	2	NA
chr4C_244648183	4C	244648183																	Aus_399	P08	0.722068	Australia_2	Glider	Aus_399	sativa	NA	NA	NA	Australia	Australia	NA	NA	NA	6	3	1	3	NA
chr4C_244670417	4C	244670417																	Aus_400	P08	0.714714	Australia_2	Kangaroo	Aus_400	sativa	NA	NA	NA	Australia	Australia	NA	NA	NA	6	3	1	3	NA
chr4C_245927575	4C	245927575																	Aus_401	P08	0.472153	Australia_2	Tammar	Aus_401	sativa	NA	NA	NA	Australia	Australia	NA	NA	NA	6	3	1	4	NA
chr4C_245927580	4C	245927580																	Aus_402	P07	0.368585	Australia_2	Tungoo	Aus_402	sativa	NA	NA	NA	Australia	Australia	NA	NA	NA	6	1	1	2	NA
chr4C_253463105	4C	253463105																	Aus_403	P07	0.564553	Australia_2	Aus_403	Aus_403	sativa	NA	NA	NA	Australia	Australia	NA	NA	NA	6	1	1	2	NA
chr4C_260099659	4C	260099659																	Aus_404	P07	0.571351	Australia_2	Aus_404	Aus_404	sativa	NA	NA	NA	Australia	Australia	NA	NA	NA	6	1	1	2	NA
chr4C_260103234	4C	260103234																	Aus_405	P07	0.890339	Australia_2	Aus_405	Aus_405	sativa	NA	NA	NA	Australia	Australia	NA	NA	NA	6	1	1	2	NA
chr4C_262629507	4C	262629507																	Aus_406	P08	0.597806	Australia_2	Aus_406	Aus_406	sativa	NA	NA	NA	Australia	Australia	NA	NA	NA	6	1	1	4	NA
chr4C_278967569	4C	278967569																	Aus_407	P08	0.583481	Australia_2	Aus_407	Aus_407	sativa	NA	NA	NA	Australia	Australia	NA	NA	NA	6	2	1	4	NA
chr4C_281443621	4C	281443621																	Aus_408	P08	0.538985	Australia_2	Aus_408	Aus_408	sativa	NA	NA	NA	Australia	Australia	NA	NA	NA	6	2	1	3	NA
chr4C_288147987	4C	288147987																	Aus_409	P07	0.554542	Australia_2	Aus_409	Aus_409	sativa	NA	NA	NA	Australia	Australia	NA	NA	NA	6	1	1	2	NA
chr4C_288148015	4C	288148015																	Aus_410	P08	0.536002	Australia_2	Aus_410	Aus_410	sativa	NA	NA	NA	Australia	Australia	NA	NA	NA	6	1	1	3	NA
chr4C_293165441	4C	293165441																	Aus_411	P07	0.421395	Australia_2	Aus_411	Aus_411	sativa	NA	NA	NA	Australia	Australia	NA	NA	NA	6	1	1	3	NA
chr4C_296049635	4C	296049635																	Aus_412	P07	0.309287	Australia_2	Aus_412	Aus_412	sativa	NA	NA	NA	Australia	Australia	NA	NA	NA	6	3	1	2	NA
chr4C_296498470	4C	296498470																	Aus_413	P07	0.454149	Australia_2	Aus_413	Aus_413	sativa	NA	NA	NA	Australia	Australia	NA	NA	NA	6	1	1	3	NA
chr4C_296865491	4C	296865491																	Aus_414	P07	0.68626	Australia_2	Aus_414	Aus_414	sativa	NA	NA	NA	Australia	Australia	NA	NA	NA	6	1	1	3	NA
chr4C_296865525	4C	296865525																	Aus_415	P16	0.335371	Australia_2	Aus_415	Aus_415	sativa	NA	NA	NA	Australia	Australia	NA	NA	NA	6	1	1	2	NA
chr4C_302681490	4C	302681490																	Aus_416	P07	0.526687	Australia_2	Aus_416	Aus_416	sativa	NA	NA	NA	Australia	Australia	NA	NA	NA	6	1	1	3	NA
chr4C_303833709	4C	303833709																	Aus_417	P07	0.576459	Australia_2	Brusher	Aus_417	sativa	NA	NA	NA	Australia	Australia	NA	NA	NA	6	1	1	2	NA
chr4C_306951355	4C	306951355																	Aus_418	P07	0.642331	Australia_2	Aus_418	Aus_418	sativa	NA	NA	NA	Australia	Australia	NA	NA	NA	6	1	1	3	NA
chr4C_307987866	4C	307987866																	Aus_419	P07	0.49684	Australia_2	Aus_419	Aus_419	sativa	NA	NA	NA	Australia	Australia	NA	NA	NA	6	1	1	2	NA
chr4C_313512152	4C	313512152																	Aus_420	P07	0.722928	Australia_2	Aus_420	Aus_420	sativa	NA	NA	NA	Australia	Australia	NA	NA	NA	6	1	1	3	NA
chr4C_314297118	4C	314297118																	Aus_421	P14	0.271616	Australia_2	Aus_421	Aus_421	sativa	NA	NA	NA	Australia	Australia	NA	NA	NA	6	1	2	2	NA
chr4C_318880750	4C	318880750																	Aus_422	P07	0.677109	Australia_2	Aus_422	Aus_422	sativa	NA	NA	NA	Australia	Australia	NA	NA	NA	6	1	1	2	NA
chr4C_321730413	4C	321730413																	Aus_423	P07	0.583776	Australia_2	Aus_423	Aus_423	sativa	NA	NA	NA	Australia	Australia	NA	NA	NA	6	1	1	2	NA
chr4C_324539674	4C	324539674																	Aus_424	P07	0.644183	Australia_2	Aus_424	Aus_424	sativa	NA	NA	NA	Australia	Australia	NA	NA	NA	6	1	1	2	NA
chr4C_324539707	4C	324539707																	Aus_425	P07	0.878273	Australia_2	Aus_425	Aus_425	sativa	NA	NA	NA	Australia	Australia	NA	NA	NA	6	1	1	2	NA
chr4C_332815080	4C	332815080																	Aus_426	P07	0.478384	Australia_2	Aus_426	Aus_426	sativa	NA	NA	NA	Australia	Australia	NA	NA	NA	6	1	1	3	NA
chr4C_338715897	4C	338715897																	Aus_427	P07	0.569626	Australia_2	Aus_427	Aus_427	sativa	NA	NA	NA	Australia	Australia	NA	NA	NA	6	1	1	2	NA
chr4C_346165679	4C	346165679																	Aus_428	P08	0.351313	Australia_2	Aus_428	Aus_428	sativa	NA	NA	NA	Australia	Australia	NA	NA	NA	6	1	1	3	NA
chr4C_351183369	4C	351183369																	Aus_429	P07	0.426185	Australia_2	Aus_429	Aus_429	sativa	NA	NA	NA	Australia	Australia	NA	NA	NA	6	2	1	3	NA
chr4C_360111446	4C	360111446																	Aus_430	P14	0.284134	Australia_2	Aus_430	Aus_430	sativa	NA	NA	NA	Australia	Australia	NA	NA	NA	6	1	1	3	NA
chr4C_368373720	4C	368373720																	Aus_431	P07	0.485745	Australia_2	Aus_431	Aus_431	sativa	NA	NA	NA	Australia	Australia	NA	NA	NA	6	2	1	2	NA
chr4C_373005187	4C	373005187																	Aus_432	P07	0.634935	Australia_2	Aus_432	Aus_432	sativa	NA	NA	NA	Australia	Australia	NA	NA	NA	6	1	1	2	NA
chr4C_374104458	4C	374104458																	Aus_433	P07	0.427217	Australia_2	Aus_433	Aus_433	sativa	NA	NA	NA	Australia	Australia	NA	NA	NA	6	1	1	2	NA
chr4C_381403076	4C	381403076																	Aus_434	P07	0.447694	Australia_2	Aus_434	Aus_434	sativa	NA	NA	NA	Australia	Australia	NA	NA	NA	6	1	1	2	NA
chr4C_381403089	4C	381403089																	Aus_435	P07	0.488215	Australia_2	Aus_435	Aus_435	sativa	NA	NA	NA	Australia	Australia	NA	NA	NA	6	1	1	2	NA
chr4C_384721185	4C	384721185																	Aus_436	P07	0.517125	Australia_2	Aus_436	Aus_436	sativa	NA	NA	NA	Australia	Australia	NA	NA	NA	6	1	2	3	NA
chr4C_386910069	4C	386910069																	Aus_437	P07	0.599925	Australia_2	Aus_437	Aus_437	sativa	NA	NA	NA	Australia	Australia	NA	NA	NA	6	1	2	2	NA
chr4C_387244955	4C	387244955																	Aus_438	P07	0.583325	Australia_2	Aus_438	Aus_438	sativa	NA	NA	NA	Australia	Australia	NA	NA	NA	6	1	1	2	NA
chr4C_387629891	4C	387629891																	Aus_439	P07	0.513754	Australia_2	Aus_439	Aus_439	sativa	NA	NA	NA	Australia	Australia	NA	NA	NA	6	1	2	2	NA
chr4C_400108242	4C	400108242																	Aus_440	P07	0.603699	Australia_2	Aus_440	Aus_440	sativa	NA	NA	NA	Australia	Australia	NA	NA	NA	6	1	2	2	NA
chr4C_403743062	4C	403743062																	Aus_441	P07	0.661624	Australia_2	Aus_441	Aus_441	sativa	NA	NA	NA	Australia	Australia	NA	NA	NA	6	1	2	3	NA
chr4C_406407428	4C	406407428																	Aus_442	P07	0.548058	Australia_2	Aus_442	Aus_442	sativa	NA	NA	NA	Australia	Australia	NA	NA	NA	6	2	1	2	NA
chr4C_408601681	4C	408601681																	Aus_443	P07	0.899124	Australia_2	Aus_443	Aus_443	sativa	NA	NA	NA	Australia	Australia	NA	NA	NA	6	1	1	2	NA
chr4C_408601682	4C	408601682																	Aus_444	P07	0.569172	Australia_2	Aus_444	Aus_444	sativa	NA	NA	NA	Australia	Australia	NA	NA	NA	6	1	1	2	NA
chr4C_409919879	4C	409919879																	Aus_445	P07	0.600169	Australia_2	Aus_445	Aus_445	sativa	NA	NA	NA	Australia	Australia	NA	NA	NA	6	1	1	2	NA
chr4C_412777498	4C	412777498																	Aus_446	P07	0.432578	Australia_2	Aus_446	Aus_446	sativa	NA	NA	NA	Australia	Australia	NA	NA	NA	6	2	1	2	NA
chr4C_414848076	4C	414848076																	Aus_447	P07	0.433609	Australia_2	Aus_447	Aus_447	sativa	NA	NA	NA	Australia	Australia	NA	NA	NA	6	1	1	2	NA
chr4C_430624450	4C	430624450																	Aus_448	P07	0.631362	Australia_2	Aus_448	Aus_448	sativa	NA	NA	NA	Australia	Australia	NA	NA	NA	6	1	1	2	NA
chr4C_444640880	4C	444640880																	Aus_449	P07	0.769166	Australia_2	Aus_449	Aus_449	sativa	NA	NA	NA	Australia	Australia	NA	NA	NA	6	1	1	2	NA
chr4C_444640889	4C	444640889																	Aus_450	P07	0.700417	Australia_2	Aus_450	Aus_450	sativa	NA	NA	NA	Australia	Australia	NA	NA	NA	6	1	1	2	NA
chr4C_445942401	4C	445942401																	Aus_451	P07	0.666733	Australia_2	Aus_451	Aus_451	sativa	NA	NA	NA	Australia	Australia	NA	NA	NA	6	1	1	2	NA
chr4C_446274947	4C	446274947																	Aus_452	P07	0.727679	Australia_2	Aus_452	Aus_452	sativa	NA	NA	NA	Australia	Australia	NA	NA	NA	6	1	1	2	NA
chr4C_448955600	4C	448955600																	Aus_453	P07	0.716276	Australia_2	Aus_453	Aus_453	sativa	NA	NA	NA	Australia	Australia	NA	NA	NA	6	1	1	2	NA
chr4C_448955651	4C	448955651																	Aus_454	P07	0.777575	Australia_2	Aus_454	Aus_454	sativa	NA	NA	NA	Australia	Australia	NA	NA	NA	6	1	1	3	NA
chr4C_451980843	4C	451980843																	Aus_455	P07	0.627506	Australia_2	Aus_455	Aus_455	sativa	NA	NA	NA	Australia	Australia	NA	NA	NA	6	1	1	2	NA
chr4C_454806332	4C	454806332																	Aus_456	P07	0.658942	Australia_2	Aus_456	Aus_456	sativa	NA	NA	NA	Australia	Australia	NA	NA	NA	6	1	1	2	NA
chr4C_455354474	4C	455354474																	Aus_457	P07	0.679513	Australia_2	Aus_457	Aus_457	sativa	NA	NA	NA	Australia	Australia	NA	NA	NA	6	1	1	4	NA
chr4C_455354507	4C	455354507																	Aus_459	P07	0.61591	Australia_2	Aus_459	Aus_459	sativa	NA	NA	NA	Australia	Australia	NA	NA	NA	6	1	1	2	NA
chr4C_458124403	4C	458124403																	Aus_460	P07	0.553852	Australia_2	Aus_460	Aus_460	sativa	NA	NA	NA	Australia	Australia	NA	NA	NA	6	3	1	2	NA
chr4C_461956944	4C	461956944																	Aus_461	P07	0.561761	Australia_2	Aus_461	Aus_461	sativa	NA	NA	NA	Australia	Australia	NA	NA	NA	6	1	2	2	NA
chr4C_464597691	4C	464597691																	Aus_462	P07	0.590695	Australia_2	Aus_462	Aus_462	sativa	NA	NA	NA	Australia	Australia	NA	NA	NA	6	1	2	2	NA
chr4C_483214038	4C	483214038																	Aus_463	P07	0.604194	Australia_2	Aus_463	Aus_463	sativa	NA	NA	NA	Australia	Australia	NA	NA	NA	6	1	2	2	NA
chr4C_494204204	4C	494204204																	Aus_464	P07	0.561648	Australia_2	Aus_464	Aus_464	sativa	NA	NA	NA	Australia	Australia	NA	NA	NA	6	1	1	2	NA
chr4C_496258929	4C	496258929																	Aus_465	P07	0.650932	Australia_2	Aus_465	Aus_465	sativa	NA	NA	NA	Australia	Australia	NA	NA	NA	6	2	1	2	NA
chr4C_497668155	4C	497668155																	Aus_466	P07	0.704177	Australia_2	Aus_466	Aus_466	sativa	NA	NA	NA	Australia	Australia	NA	NA	NA	6	1	1	2	NA
chr4C_497962607	4C	497962607																	Aus_467	P07	0.667997	Australia_2	Aus_467	Aus_467	sativa	NA	NA	NA	Australia	Australia	NA	NA	NA	6	3	1	2	NA
chr4C_497962627	4C	497962627																	Aus_468	P07	0.517576	Australia_2	Aus_468	Aus_468	sativa	NA	NA	NA	Australia	Australia	NA	NA	NA	6	3	1	2	NA
chr4C_498139571	4C	498139571																	Aus_470	P07	0.605978	Australia_2	Aus_470	Aus_470	sativa	NA	NA	NA	Australia	Australia	NA	NA	NA	6	1	1	2	NA
chr4C_501865264	4C	501865264																	Aus_471	P07	0.606505	Australia_2	Aus_471	Aus_471	sativa	NA	NA	NA	Australia	Australia	NA	NA	NA	6	3	1	2	NA
chr4C_505300774	4C	505300774																	Aus_472	P07	0.685313	Australia_2	Aus_472	Aus_472	sativa	NA	NA	NA	Australia	Australia	NA	NA	NA	6	1	1	2	NA
chr4C_505300786	4C	505300786																	Aus_473	P07	0.528398	Australia_2	Aus_473	Aus_473	sativa	NA	NA	NA	Australia	Australia	NA	NA	NA	6	1	1	4	NA
chr4C_509763098	4C	509763098																	Aus_474	P07	0.703769	Australia_2	Aus_474	Aus_474	sativa	NA	NA	NA	Australia	Australia	NA	NA	NA	6	1	1	2	NA
chr4C_510366748	4C	510366748																	Aus_475	P07	0.666488	Australia_2	Aus_475	Aus_475	sativa	NA	NA	NA	Australia	Australia	NA	NA	NA	6	1	1	3	NA
chr4C_510366788	4C	510366788																	Aus_476	P07	0.547674	Australia_2	Aus_476	Aus_476	sativa	NA	NA	NA	Australia	Australia	NA	NA	NA	6	2	1	2	NA
chr4C_510611807	4C	510611807																	Aus_477	P07	0.590787	Australia_2	Aus_477	Aus_477	sativa	NA	NA	NA	Australia	Australia	NA	NA	NA	6	2	1	2	NA
chr4C_512930730	4C	512930730																	Aus_478	P07	0.63899	Australia_2	Aus_478	Aus_478	sativa	NA	NA	NA	Australia	Australia	NA	NA	NA	6	1	1	3	NA
chr4C_513356979	4C	513356979																	Aus_479	P07	0.84124	Australia_2	Aus_479	Aus_479	sativa	NA	NA	NA	Australia	Australia	NA	NA	NA	6	1	1	2	NA
chr4C_515006576	4C	515006576																	Aus_480	P07	0.488167	Australia_2	Aus_480	Aus_480	sativa	NA	NA	NA	Australia	Australia	NA	NA	NA	6	1	1	2	NA
chr4C_530689129	4C	530689129																	Aus_481	P07	0.683011	Australia_2	Aus_481	Aus_481	sativa	NA	NA	NA	Australia	Australia	NA	NA	NA	6	1	1	2	NA
chr4C_531177031	4C	531177031																	Aus_482	P07	0.714954	Australia_2	Aus_482	Aus_482	sativa	NA	NA	NA	Australia	Australia	NA	NA	NA	6	1	1	2	NA
chr4C_539340064	4C	539340064																	Aus_483	P07	0.599149	Australia_2	Aus_483	Aus_483	sativa	NA	NA	NA	Australia	Australia	NA	NA	NA	6	1	1	2	NA
chr4C_540380981	4C	540380981																	Aus_484	P07	0.657973	Australia_2	Aus_484	Aus_484	sativa	NA	NA	NA	Australia	Australia	NA	NA	NA	6	1	1	2	NA
chr4C_547661976	4C	547661976																	Aus_485	P07	0.617171	Australia_2	Aus_485	Aus_485	sativa	NA	NA	NA	Australia	Australia	NA	NA	NA	6	1	1	2	NA
chr4C_547662000	4C	547662000																	Aus_486	P07	0.597492	Australia_2	Aus_486	Aus_486	sativa	NA	NA	NA	Australia	Australia	NA	NA	NA	6	1	1	2	NA
chr4C_548904207	4C	548904207																	Aus_487	P07	0.678167	Australia_2	Aus_487	Aus_487	sativa	NA	NA	NA	Australia	Australia	NA	NA	NA	6	1	1	2	NA
chr4C_548904248	4C	548904248																	Aus_488	P08	0.259836	Australia_2	Aus_488	Aus_488	sativa	NA	NA	NA	Australia	Australia	NA	NA	NA	6	1	1	2	NA
chr4C_548904273	4C	548904273																	Aus_489	P08	0.339443	Australia_2	Aus_489	Aus_489	sativa	NA	NA	NA	Australia	Australia	NA	NA	NA	6	1	1	2	NA
chr4C_549560498	4C	549560498																	Aus_490	P07	0.407891	Australia_2	Aus_490	Aus_490	sativa	NA	NA	NA	Australia	Australia	NA	NA	NA	6	3	1	3	NA
chr4C_550792721	4C	550792721																	Aus_491	P07	0.465344	Australia_2	Aus_491	Aus_491	sativa	NA	NA	NA	Australia	Australia	NA	NA	NA	6	3	1	4	NA
chr4C_551263287	4C	551263287																	Aus_492	P07	0.444959	Australia_2	Aus_492	Aus_492	sativa	NA	NA	NA	Australia	Australia	NA	NA	NA	6	1	1	2	NA
chr4C_551634395	4C	551634395																	Aus_493	P07	0.60082	Australia_2	Aus_493	Aus_493	sativa	NA	NA	NA	Australia	Australia	NA	NA	NA	6	1	1	2	NA
chr4C_553599101	4C	553599101																	Aus_494	P07	0.706537	Australia_2	Aus_494	Aus_494	sativa	NA	NA	NA	Australia	Australia	NA	NA	NA	6	1	1	3	NA
chr4C_556238073	4C	556238073																	Aus_495	P07	0.726705	Australia_2	Aus_495	Aus_495	sativa	NA	NA	NA	Australia	Australia	NA	NA	NA	6	1	1	2	NA
chr4C_557045261	4C	557045261																	Aus_496	P07	0.730434	Australia_2	Aus_496	Aus_496	sativa	NA	NA	NA	Australia	Australia	NA	NA	NA	6	1	1	2	NA
chr4C_562692365	4C	562692365																	Aus_497	P07	0.738863	Australia_2	Bettong	Aus_497	sativa	NA	NA	NA	Australia	Australia	NA	NA	NA	6	1	1	2	NA
chr4C_563842072	4C	563842072																	Aus_498	P07	0.737918	Australia_2	Aus_498	Aus_498	sativa	NA	NA	NA	Australia	Australia	NA	NA	NA	6	1	1	2	NA
chr4C_567504377	4C	567504377																	Aus_499	P07	0.534984	Australia_2	Aus_499	Aus_499	sativa	NA	NA	NA	Australia	Australia	NA	NA	NA	6	1	1	4	NA
chr4C_567660246	4C	567660246																	Aus_500	P07	0.563342	Australia_2	Aus_500	Aus_500	sativa	NA	NA	NA	Australia	Australia	NA	NA	NA	6	3	1	2	NA
chr4C_567900136	4C	567900136																	Aus_501	P16	0.299245	Australia_2	Aus_501	Aus_501	sativa	NA	NA	NA	Australia	Australia	NA	NA	NA	6	3	1	2	NA
chr4C_571194647	4C	571194647																	Aus_502	P07	0.422232	Australia_2	Aus_502	Aus_502	sativa	NA	NA	NA	Australia	Australia	NA	NA	NA	6	3	2	3	NA
chr4C_572272873	4C	572272873																	Aus_503	P07	0.557901	Australia_2	Aus_503	Aus_503	sativa	NA	NA	NA	Australia	Australia	NA	NA	NA	6	1	1	2	NA
chr4C_572272903	4C	572272903																	Aus_504	P07	0.750802	Australia_2	Aus_504	Aus_504	sativa	NA	NA	NA	Australia	Australia	NA	NA	NA	6	1	1	2	NA
chr4C_575708842	4C	575708842																	Aus_505	P08	0.458211	Australia_2	Aus_505	Aus_505	sativa	NA	NA	NA	Australia	Australia	NA	NA	NA	6	3	1	4	NA
chr4C_576198172	4C	576198172																	Aus_506	P08	0.485196	Australia_2	Aus_506	Aus_506	sativa	NA	NA	NA	Australia	Australia	NA	NA	NA	6	2	1	4	NA
chr4C_576198201	4C	576198201																	Aus_507	P07	0.714888	Australia_2	Aus_507	Aus_507	sativa	NA	NA	NA	Australia	Australia	NA	NA	NA	6	1	1	2	NA
chr4C_576632312	4C	576632312																	Aus_508	P07	0.706789	Australia_2	Aus_508	Aus_508	sativa	NA	NA	NA	Australia	Australia	NA	NA	NA	6	1	1	2	NA
chr4C_576633783	4C	576633783																	Aus_509	P07	0.63591	Australia_2	Aus_509	Aus_509	sativa	NA	NA	NA	Australia	Australia	NA	NA	NA	6	1	1	3	NA
chr4C_579207711	4C	579207711																	Aus_510	P07	0.646465	Australia_2	Aus_510	Aus_510	sativa	NA	NA	NA	Australia	Australia	NA	NA	NA	6	1	1	3	NA
chr4C_581637085	4C	581637085																	Aus_511	P07	0.634592	Australia_2	Aus_511	Aus_511	sativa	NA	NA	NA	Australia	Australia	NA	NA	NA	6	1	1	3	NA
chr4C_582720848	4C	582720848																	Aus_512	P07	0.514569	Australia_2	Aus_512	Aus_512	sativa	NA	NA	NA	Australia	Australia	NA	NA	NA	6	1	1	2	NA
chr4C_583687524	4C	583687524																	Aus_513	P07	0.583499	Australia_2	Aus_513	Aus_513	sativa	NA	NA	NA	Australia	Australia	NA	NA	NA	6	1	1	2	NA
chr4C_586301285	4C	586301285																	Aus_514	P07	0.597086	Australia_2	Aus_514	Aus_514	sativa	NA	NA	NA	Australia	Australia	NA	NA	NA	6	1	1	2	NA
chr4C_586357998	4C	586357998																	Aus_515	P07	0.487584	Australia_2	Aus_515	Aus_515	sativa	NA	NA	NA	Australia	Australia	NA	NA	NA	6	1	1	2	NA
chr4C_588103974	4C	588103974																	Aus_516	P07	0.446144	Australia_2	Aus_516	Aus_516	sativa	NA	NA	NA	Australia	Australia	NA	NA	NA	6	3	1	2	NA
chr4C_589123799	4C	589123799																	Aus_517	P07	0.729347	Australia_2	Aus_517	Aus_517	sativa	NA	NA	NA	Australia	Australia	NA	NA	NA	6	2	1	2	NA
chr4C_589681095	4C	589681095																	Aus_534	P07	0.490211	Australia_3	Bannister	NA	sativa	NA	NA	NA	Australia	Australia	NA	NA	NA	6	1	1	3	1A-1C tln
chr4C_594722218	4C	594722218																	Aus_535	P08	0.821409	Australia_3	Bettong	NA	sativa	NA	NA	NA	Australia	Australia	NA	NA	NA	6	2	1	2	NA
chr4C_594734657	4C	594734657																	Aus_536	P07	0.631497	Australia_3	Bilby	NA	sativa	NA	NA	NA	Australia	Australia	NA	NA	NA	6	1	1	4	1A-1C tln
chr4C_595183329	4C	595183329																	Aus_537	P07	0.529388	Australia_3	Brusher	NA	sativa	NA	NA	NA	Australia	Australia	NA	NA	NA	6	1	1	2	NA
chr4C_595675771	4C	595675771																	Aus_538	P07	0.736888	Australia_3	Carrolup	NA	sativa	NA	NA	NA	Australia	Australia	NA	NA	NA	6	1	1	3	NA
chr4C_595675827	4C	595675827																	Aus_539	P07	0.621012	Australia_3	Dunnart	NA	sativa	NA	NA	NA	Australia	Australia	NA	NA	NA	6	1	1	2	NA
chr4C_597523862	4C	597523862																	Aus_540	P07	0.697045	Australia_3	Durack	NA	sativa	NA	NA	NA	Australia	Australia	NA	NA	NA	6	1	1	3	NA
chr4C_598515011	4C	598515011																	Aus_541	P07	0.657802	Australia_3	Echidna	NA	sativa	NA	NA	NA	Australia	Australia	NA	NA	NA	6	1	1	2	NA
chr4C_598682595	4C	598682595																	Aus_542	P07	0.60509	Australia_3	Eurabbie	NA	sativa	NA	NA	NA	Australia	Australia	NA	NA	NA	6	1	1	2	NA
chr4C_601059874	4C	601059874																	Aus_543	P16	0.569681	Australia_3	Forester	NA	sativa	NA	NA	NA	Australia	Australia	NA	NA	NA	6	3	2	2	NA
chr4C_602643177	4C	602643177																	Aus_544	P07	0.769162	Australia_3	Glider	NA	sativa	NA	NA	NA	Australia	Australia	NA	NA	NA	6	1	1	2	NA
chr4C_603300022	4C	603300022																	Aus_545	P17	0.51811	Australia_3	Hurdal	NA	sativa	NA	NA	NA	Norway	Norway	NA	NA	NA	6	3	1	2	1A-1C tln
chr4C_604721365	4C	604721365																	Aus_546	P07	0.680646	Australia_3	Kangaroo	NA	sativa	NA	NA	NA	Australia	Australia	NA	NA	NA	6	3	1	2	1A-1C tln
chr4C_605283891	4C	605283891																	Aus_547	P07	0.660245	Australia_3	Kojonup	NA	sativa	NA	NA	NA	Australia	Australia	NA	NA	NA	6	1	1	3	NA
chr4C_605847194	4C	605847194																	Aus_548	P20	0.3947	Australia_3	Marion (Canada)	NA	sativa	NA	NA	NA	Canada	Ontario	NA	NA	NA	6	3	2	2	1A-1C tln
chr4C_606620416	4C	606620416																	Aus_549	P07	0.767032	Australia_3	Mitika	NA	sativa	NA	NA	NA	Australia	Australia	NA	NA	NA	6	1	1	2	NA
chr4C_606696397	4C	606696397																	Aus_550	P07	0.858375	Australia_3	Mortlock	NA	sativa	NA	NA	NA	Australia	Australia	NA	NA	NA	6	1	1	2	1A-1C tln
chr4C_607318084	4C	607318084																	Aus_551	P08	0.380623	Australia_3	Mulgara	NA	sativa	NA	NA	NA	Australia	Australia	NA	NA	NA	6	2	1	2	NA
chr4C_607318085	4C	607318085																	Aus_552	P01	0.952089	Australia_3	NZ Cape	NA	byzantina	NA	NA	NA	Australia	Australia	NA	NA	NA	6	2	1	5	NA
chr4C_607318086	4C	607318086																	Aus_553	P07	0.804154	Australia_3	Potoroo	NA	sativa	NA	NA	NA	Australia	Australia	NA	NA	NA	6	1	1	2	NA
chr4C_607321589	4C	607321589																	Aus_554	P08	0.251405	Australia_3	Q-83-265	NA	sativa	NA	NA	NA	Australia	Australia	NA	NA	NA	6	1	1	2	NA
chr4C_607770390	4C	607770390																	Aus_555	P07	0.479158	Australia_3	Quoll	NA	sativa	NA	NA	NA	Australia	Australia	NA	NA	NA	6	1	1	3	NA
chr4C_608514571	4C	608514571																	Aus_556	P07	0.452594	Australia_3	Riel	NA	sativa	NA	NA	NA	Canada	Manitoba	NA	NA	NA	6	1	1	2	NA
chr4C_610092375	4C	610092375																	Aus_557	P08	0.448204	Australia_3	Tammar	NA	sativa	NA	NA	NA	Australia	Australia	NA	NA	NA	6	3	1	4	NA
chr4C_610723332	4C	610723332																	Aus_558	P08	0.499548	Australia_3	Tungoo	NA	sativa	NA	NA	NA	Australia	Australia	NA	NA	NA	6	3	1	4	NA
chr4C_610795250	4C	610795250																	Aus_559	P07	0.708855	Australia_3	Wallaroo	NA	sativa	NA	NA	NA	Australia	Australia	NA	NA	NA	6	1	1	3	NA
chr4C_610807373	4C	610807373																	Aus_560	P07	0.694697	Australia_3	Wandering	NA	sativa	NA	NA	NA	Australia	Australia	NA	NA	NA	6	1	1	2	NA
chr4C_613533762	4C	613533762																	Aus_561	P07	0.48127	Australia_3	Williams	NA	sativa	NA	NA	NA	Australia	Australia	NA	NA	NA	6	1	1	2	NA
chr4C_613768753	4C	613768753																	Aus_562	P07	0.637702	Australia_3	Wintaroo	NA	sativa	NA	NA	NA	Australia	Australia	NA	NA	NA	6	2	1	2	NA
chr4C_614857374	4C	614857374																	Aus_563	P07	0.876485	Australia_3	Wombat	NA	sativa	NA	NA	NA	Australia	Australia	NA	NA	NA	6	1	1	2	NA
chr4C_614857376	4C	614857376																	Aus_564	P07	0.681182	Australia_3	Yallara	NA	sativa	NA	NA	NA	Australia	Australia	NA	NA	NA	6	1	1	2	NA
chr4C_615441183	4C	615441183																	CN_19954	P02	0.575465	BioMob	CN 19954	CAV 754	sterilis	NA	CN 19954	NA	Iran	Iran	35.5536, 52.2079	35.5536	52.2079	6	2	3	4	NA
chr4C_616930356	4C	616930356																	CN_19955	P02	0.610184	BioMob	CN 19955	CAV 755	sterilis	NA	CN 19955	NA	Iran	Iran	35.5536, 52.2079	35.5536	52.2079	6	2	3	4	NA
chr4C_618916385	4C	618916385																	CN_19956	P02	0.595677	BioMob	CN 19956	CAV 756	sterilis	NA	CN 19956	NA	Iran	Iran	35.5536, 52.2079	35.5536	52.2079	6	2	3	4	NA
chr4C_620495389	4C	620495389																	CN_19957	P02	0.749822	BioMob	CN 19957	CAV 757	sterilis	NA	CN 19957	NA	Iran	Iran	35.5896, 52.2079	35.5896	52.2079	6	2	3	5	NA
chr4C_624498902	4C	624498902																	CN_19958	P02	0.742978	BioMob	CN 19958	CAV 758	sterilis	NA	CN 19958	NA	Iran	Iran	35.5896, 52.2079	35.5896	52.2079	6	2	3	5	NA
chr4C_626092668	4C	626092668																	CN_19959	P02	0.587454	BioMob	CN 19959	CAV 759	sterilis	NA	CN 19959	NA	Iran	Iran	35.5896, 52.2079	35.5896	52.2079	6	2	3	4	NA
chr4C_626105992	4C	626105992																	CN_19961	P02	0.740525	BioMob	CN 19961	CAV 761	sterilis	NA	CN 19961	NA	Iran	Iran	35.5896, 52.2079	35.5896	52.2079	6	2	3	5	NA
chr4C_629177857	4C	629177857																	CN_19962	P02	0.599969	BioMob	CN 19962	CAV 762	sterilis	NA	CN 19962	NA	Iran	Iran	35.5896, 52.2079	35.5896	52.2079	6	1	3	4	NA
chr4C_630657040	4C	630657040																	CN_19963	P02	0.740401	BioMob	CN 19963	CAV 763	sterilis	NA	CN 19963	NA	Iran	Iran	37.2676, 55.1597	37.2676	55.1597	6	2	3	5	NA
chr4C_631701365	4C	631701365																	CN_19964	P02	0.713355	BioMob	CN 19964	CAV 764	sterilis	NA	CN 19964	NA	Iran	Iran	37.2676, 55.1597	37.2676	55.1597	6	2	3	5	NA
chr4C_642285870	4C	642285870																	CN_19965	P02	0.746157	BioMob	CN 19965	CAV 765	sterilis	NA	CN 19965	NA	Iran	Iran	37.2676, 55.1597	37.2676	55.1597	6	2	3	5	NA
chr4C_642285893	4C	642285893																	CN_19967	P02	0.74447	BioMob	CN 19967	CAV 767	sterilis	NA	CN 19967	NA	Iran	Iran	37.2676, 55.1597	37.2676	55.1597	6	2	3	5	NA
chr4C_646456493	4C	646456493																	CN_19969	P02	0.591916	BioMob	CN 19969	CAV 769	sterilis	NA	CN 19969	NA	Iran	Iran	36.8906, 54.4393	36.8906	54.4393	6	2	3	4	NA
chr4D_216402852	4D	216402852																	CN_19972	P02	0.569988	BioMob	CN 19972	CAV 772	sterilis	NA	CN 19972	NA	Iran	Iran	36.8906, 54.4393	36.8906	54.4393	6	1	3	4	NA
chr4D_216402895	4D	216402895																	CN_19973	P02	0.57851	BioMob	CN 19973	CAV 773	sterilis	NA	CN 19973	NA	Iran	Iran	36.8906, 54.4393	36.8906	54.4393	6	2	3	4	NA
chr4D_222677560	4D	222677560																	CN_19975	P02	0.734969	BioMob	CN 19975	CAV 775	sterilis	NA	CN 19975	NA	Iran	Iran	36.8906, 54.4393	36.8906	54.4393	6	2	3	5	NA
chr4D_243591867	4D	243591867																	CN_19977	P05	0.749842	BioMob	CN 19977	CAV 777	sterilis	NA	CN 19977	NA	Iran	4 Km S of Bandar-Shah	32.3920, 53.6880	32.392	53.688	6	3	1	3	NA
chr4D_266051404	4D	266051404																	CN_19978	P02	0.746595	BioMob	CN 19978	CAV 778	sterilis	NA	CN 19978	NA	Iran	Iran	32.392, 53.688	32.392	53.688	6	2	3	5	NA
chr4D_266409708	4D	266409708																	CN_19981	P02	0.735709	BioMob	CN 19981	CAV 781	sterilis	NA	CN 19981	NA	Iran	Iran	36.9804, 54.4393	36.9804	54.4393	6	2	3	5	NA
chr4D_277835223	4D	277835223																	CN_19983	P02	0.743275	BioMob	CN 19983	CAV 783	sterilis	NA	CN 19983	NA	Iran	Iran	36.9804, 54.4393	36.9804	54.4393	6	2	3	5	NA
chr4D_279843876	4D	279843876																	CN_19984	P02	0.601519	BioMob	CN 19984	CAV 784	sterilis	NA	CN 19984	NA	Iran	Iran	36.9804, 54.4393	36.9804	54.4393	6	2	3	4	NA
chr4D_283076498	4D	283076498																	CN_19985	P02	0.686764	BioMob	CN 19985	CAV 785	sterilis	NA	CN 19985	NA	Iran	Iran	32.4279, 53.688	32.4279	53.688	6	2	3	5	NA
chr4D_283109330	4D	283109330																	CN_19986	P02	0.673111	BioMob	CN 19986	CAV 786	sterilis	NA	CN 19986	NA	Iran	Iran	32.4279, 53.688	32.4279	53.688	6	2	3	5	NA
chr4D_283109369	4D	283109369																	CN_19989	P02	0.646925	BioMob	CN 19989	CAV 789	sterilis	NA	CN 19989	NA	Iran	Iran	32.392, 53.688	32.392	53.688	6	1	3	5	NA
chr4D_283737528	4D	283737528																	CN_19993	P02	0.712164	BioMob	CN 19993	CAV 793	sterilis	NA	CN 19993	NA	Iran	Mazandaran	36.6285, 52.6765	36.6285	52.6765	6	1	3	5	NA
chr4D_285094278	4D	285094278																	CN_19994	P02	0.694452	BioMob	CN 19994	CAV 794	sterilis	NA	CN 19994	NA	Iran	Iran	36.6329, 52.289	36.6329	52.289	6	2	3	5	NA
chr4D_285907493	4D	285907493																	CN_19995	P02	0.569575	BioMob	CN 19995	CAV 795	sterilis	NA	CN 19995	NA	Iran	Iran	35.9564, 51.2006	35.9564	51.2006	6	2	3	4	NA
chr4D_339972253	4D	339972253																	CN_19997	P02	0.557596	BioMob	CN 19997	CAV 797	sterilis	NA	CN 19997	NA	Iran	Iran	36.0013, 51.0896	36.0013	51.0896	6	2	3	4	NA
chr4D_348437373	4D	348437373																	CN_19998	P02	0.323584	BioMob	CN 19998	CAV 798	sterilis	NA	CN 19998	NA	Iran	Iran	36.0013, 51.0896	36.0013	51.0896	6	2	2	4	NA
chr4D_348942095	4D	348942095																	CN_20001	P05	0.753788	BioMob	CN 20001	CAV 801	sterilis	NA	CN 20001	NA	Iran	Iran	36.3046, 51.407	36.3046	51.407	6	2	1	3	NA
chr4D_350298284	4D	350298284																	CN_20004	P05	0.719651	BioMob	CN 20004	CAV 804	sterilis	NA	CN 20004	NA	Iran	Iran	37.3457, 49.8547	37.3457	49.8547	6	2	1	3	NA
chr4D_374661312	4D	374661312																	CN_20005	P02	0.600709	BioMob	CN 20005	CAV 805	sterilis	NA	CN 20005	NA	Iran	Iran	37.3457, 49.8547	37.3457	49.8547	6	2	3	4	NA
chr4D_381756494	4D	381756494																	CN_20006	P02	0.526424	BioMob	CN 20006	CAV 806	sterilis	NA	CN 20006	NA	Iran	Iran	37.3457, 49.8547	37.3457	49.8547	6	2	3	4	NA
chr4D_383164922	4D	383164922																	CN_20007	P02	0.554756	BioMob	CN 20007	CAV 807	sterilis	NA	CN 20007	NA	Iran	Iran	37.2559, 49.8547	37.2559	49.8547	6	2	3	4	NA
chr4D_388245518	4D	388245518																	CN_20008	P02	0.616638	BioMob	CN 20008	CAV 808	sterilis	NA	CN 20008	NA	Iran	Iran	37.2559, 49.8547	37.2559	49.8547	6	2	3	4	NA
chr4D_388245521	4D	388245521																	CN_20009	P02	0.615087	BioMob	CN 20009	CAV 809	sterilis	NA	CN 20009	NA	Iran	Iran	37.2559, 49.8547	37.2559	49.8547	6	1	3	4	NA
chr4D_388533001	4D	388533001																	CN_20012	P02	0.571525	BioMob	CN 20012	CAV 812	sterilis	NA	CN 20012	NA	Iran	Iran	37.0762, 49.8547	37.0762	49.8547	6	2	3	4	NA
chr4D_389057826	4D	389057826																	CN_20014	P02	0.636093	BioMob	CN 20014	CAV 814	sterilis	NA	CN 20014	NA	Iran	Iran	37.0583, 49.8547	37.0583	49.8547	6	2	3	4	NA
chr4D_389057833	4D	389057833																	CN_20015	P02	0.573733	BioMob	CN 20015	CAV 815	sterilis	NA	CN 20015	NA	Iran	Iran	37.0583, 49.8547	37.0583	49.8547	6	1	3	4	NA
chr4D_389079035	4D	389079035																	CN_20017	P05	0.53195	BioMob	CN 20017	CAV 817	sterilis	NA	CN 20017	NA	Iran	80 Km N of Ghazvin, El busz region	36.8067, 49.8547	36.8067	49.8547	6	3	1	4	NA
chr4D_389079036	4D	389079036																	CN_20018	P05	0.553723	BioMob	CN 20018	CAV 818	sterilis	NA	CN 20018	NA	Iran	80 Km N of Ghazvin	36.8067, 49.8547	36.8067	49.8547	6	3	1	4	NA
chr4D_390088531	4D	390088531																	CN_20019	P05	0.560535	BioMob	CN 20019	CAV 819	sterilis	NA	CN 20019	NA	Iran	70 Km N of Ghazvin	36.7169, 49.8547	36.7169	49.8547	6	3	1	4	NA
chr4D_392493359	4D	392493359																	CN_20020	P02	0.553031	BioMob	CN 20020	CAV 820	sterilis	NA	CN 20020	NA	Iran	Iran	36.0881, 49.8547	36.0881	49.8547	6	2	3	4	NA
chr4D_392617755	4D	392617755																	CN_20022	P05	0.44746	BioMob	CN 20022	CAV 822	sterilis	NA	CN 20022	NA	Iran	Hamadan	34.7671, 48.5537	34.7671	48.5537	6	3	1	3	NA
chr4D_392628212	4D	392628212																	CN_20026	P05	0.975135	BioMob	CN 20026	CAV 826	sterilis	NA	CN 20026	NA	Iran	Cangavar	34.5071, 47.9565	34.5071	47.9565	6	3	1	4	NA
chr4D_398739848	4D	398739848																	CN_20028	P05	0.710261	BioMob	CN 20028	CAV 828	sterilis	NA	CN 20028	NA	Iran	70 Km E of Kermanshah	34.3277, 47.8392	34.3277	47.8392	6	2	1	4	NA
chr5A_729868	5A	729868																	CN_20029	P05	0.940833	BioMob	CN 20029	CAV 829	sterilis	NA	CN 20029	NA	Iran	70 Km E of Kermanshah	34.3277, 47.8392	34.3277	47.8392	6	3	1	4	NA
chr5A_729890	5A	729890																	CN_20030	P05	0.998004	BioMob	CN 20030	CAV 830	sterilis	NA	CN 20030	NA	Iran	70 Km E of Kermanshah	34.3277, 47.8392	34.3277	47.8392	6	3	1	4	NA
chr5A_32531800	5A	32531800																	CN_20031	P05	0.998004	BioMob	CN 20031	CAV 831	sterilis	NA	CN 20031	NA	Iran	70 Km E of Kermanshah	34.3277, 47.8392	34.3277	47.8392	6	3	1	4	NA
chr5A_91975562	5A	91975562																	CN_20033	P05	0.998004	BioMob	CN 20033	CAV 833	sterilis	NA	CN 20033	NA	Iran	Sahneh	34.4740, 47.6948	34.474	47.6948	6	3	1	3	NA
chr5A_140758085	5A	140758085																	CN_20034	P05	0.998004	BioMob	CN 20034	CAV 834	sterilis	NA	CN 20034	NA	Iran	Sahneh	34.4740, 47.6948	34.474	47.6948	6	3	1	4	NA
chr5A_144124985	5A	144124985																	CN_20035	P05	0.998004	BioMob	CN 20035	CAV 835	sterilis	NA	CN 20035	NA	Iran	Sahneh	34.4740, 47.6948	34.474	47.6948	6	3	1	3	NA
chr5A_145801056	5A	145801056																	CN_20037	P05	0.998004	BioMob	CN 20037	CAV 837	sterilis	NA	CN 20037	NA	Iran	62 Km E of Kernamshah	34.3277, 47.7522	34.3277	47.7522	6	3	1	4	NA
chr5A_147783152	5A	147783152																	CN_20038	P05	0.998004	BioMob	CN 20038	CAV 838	sterilis	NA	CN 20038	NA	Iran	55 Km E of Kermanshah	34.3277, 47.6760	34.3277	47.676	6	3	1	3	NA
chr5A_149747960	5A	149747960																	CN_20039	P05	0.983858	BioMob	CN 20039	CAV 839	sterilis	NA	CN 20039	NA	Iran	55 Km E of Kermanshah	34.3277, 47.6760	34.3277	47.676	6	3	1	4	NA
chr5A_160067480	5A	160067480																	CN_20040	P05	0.866008	BioMob	CN 20040	CAV 840	sterilis	NA	CN 20040	NA	Iran	55 Km E of Kermanshah	34.3277, 47.6760	34.3277	47.676	6	2	1	4	NA
chr5A_164378794	5A	164378794																	CN_20041	P05	0.895437	BioMob	CN 20041	CAV 841	sterilis	NA	CN 20041	NA	Iran	55 Km E of Kermanshah	34.3277, 47.6760	34.3277	47.676	6	3	1	3	NA
chr5A_184268954	5A	184268954																	CN_20042	P05	0.976126	BioMob	CN 20042	CAV 842	sterilis	NA	CN 20042	NA	Iran	55 Km E of Kermanshah	34.3277, 47.6760	34.3277	47.676	6	3	1	3	NA
chr5A_232090752	5A	232090752																	CN_20043	P05	0.997606	BioMob	CN 20043	CAV 843	sterilis	NA	CN 20043	NA	Iran	48 Km E of Kermanshah	34.3277, 47.5999	34.3277	47.5999	6	3	1	4	NA
chr5A_239803868	5A	239803868																	CN_20044	P05	0.834717	BioMob	CN 20044	CAV 844	sterilis	NA	CN 20044	NA	Iran	48 Km E of Kermanshah	34.3277, 47.5999	34.3277	47.5999	6	3	1	4	NA
chr5A_260516647	5A	260516647																	CN_20045	P05	0.998004	BioMob	CN 20045	CAV 845	sterilis	NA	CN 20045	NA	Iran	48 Km E of Kermanshah	34.3277, 47.5999	34.3277	47.5999	6	3	1	4	NA
chr5A_294730105	5A	294730105																	CN_20046	P05	0.998004	BioMob	CN 20046	CAV 846	sterilis	NA	CN 20046	NA	Iran	48 Km E of Kermanshah	34.3277, 47.5999	34.3277	47.5999	6	3	1	4	NA
chr5A_294730188	5A	294730188																	CN_20047	P05	0.998004	BioMob	CN 20047	CAV 847	sterilis	NA	CN 20047	NA	Iran	48 Km E of Kermanshah	34.3277, 47.5999	34.3277	47.5999	6	3	1	4	NA
chr5A_313811343	5A	313811343																	CN_20048	P05	0.998004	BioMob	CN 20048	CAV 848	sterilis	NA	CN 20048	NA	Iran	48 Km E of Kermanshah	34.3277, 47.5999	34.3277	47.5999	6	3	1	3	NA
chr5A_318547441	5A	318547441																	CN_20049	P05	0.998004	BioMob	CN 20049	CAV 849	sterilis	NA	CN 20049	NA	Iran	Bistoon	34.3962, 47.4454	34.3962	47.4454	6	3	1	4	NA
chr5A_318573945	5A	318573945																	CN_20050	P05	0.85561	BioMob	CN 20050	CAV 850	sterilis	NA	CN 20050	NA	Iran	Bistoon	34.3962, 47.4454	34.3962	47.4454	6	2	1	4	NA
chr5A_320347504	5A	320347504																	CN_20051	P05	0.998004	BioMob	CN 20051	CAV 851	sterilis	NA	CN 20051	NA	Iran	Bakhtaran	34.37359146209633, 46.990485374239725	34.3736	46.9905	6	3	1	3	NA
chr5A_325808108	5A	325808108																	CN_20052	P05	0.992665	BioMob	CN 20052	CAV 852	sterilis	NA	CN 20052	NA	Iran	Bakhtaran	34.198282908315285, 46.936591354848254	34.1983	46.9366	6	3	1	4	NA
chr5A_326445443	5A	326445443																	CN_20053	P05	0.998004	BioMob	CN 20053	CAV 853	sterilis	NA	CN 20053	NA	Iran	4 Km N of Bistoon on Singhan Road	34.4321, 47.4454	34.4321	47.4454	6	3	1	3	NA
chr5A_327540239	5A	327540239																	CN_20054	P02	0.981503	BioMob	CN 20054	CAV 854	sterilis	NA	CN 20054	NA	Iran	Iran	34.4501, 47.4454	34.4501	47.4454	6	2	3	5	NA
chr5A_327575847	5A	327575847																	CN_20055	P02	0.941144	BioMob	CN 20055	CAV 855	sterilis	NA	CN 20055	NA	Iran	Iran	34.4501, 47.4454	34.4501	47.4454	6	2	3	5	NA
chr5A_329815539	5A	329815539																	CN_20056	P05	0.398467	BioMob	CN 20056	CAV 856	sterilis	NA	CN 20056	NA	Iran	Iran	34.486, 47.4454	34.486	47.4454	6	3	1	3	NA
chr5A_329817618	5A	329817618																	CN_20057	P05	0.998004	BioMob	CN 20057	CAV 857	sterilis	NA	CN 20057	NA	Iran	10 Km N of Bistoon on Sanghar road,	34.4860, 47.4454	34.486	47.4454	6	3	1	3	NA
chr5A_333243747	5A	333243747																	CN_20058	P05	0.973663	BioMob	CN 20058	CAV 858	sterilis	NA	CN 20058	NA	Iran	15 Km N of Bistoon	34.5309, 47.4454	34.5309	47.4454	6	3	1	4	NA
chr5A_333243763	5A	333243763																	CN_20060	P02	0.897775	BioMob	CN 20060	CAV 860	sterilis	NA	CN 20060	NA	Iran	Iran	34.5309, 47.4454	34.5309	47.4454	6	2	3	5	NA
chr5A_334679118	5A	334679118																	CN_20061	P05	0.998004	BioMob	CN 20061	CAV 861	sterilis	NA	CN 20061	NA	Iran	15 Km N of Bistoon	34.5309, 47.4454	34.5309	47.4454	6	3	1	4	NA
chr5A_334819854	5A	334819854																	CN_20062	P05	0.934136	BioMob	CN 20062	CAV 862	sterilis	NA	CN 20062	NA	Iran	15 Km N of Bistoon	34.5309, 47.4454	34.5309	47.4454	6	3	1	4	NA
chr5A_337625818	5A	337625818																	CN_20064	P05	0.998004	BioMob	CN 20064	CAV 864	sterilis	NA	CN 20064	NA	Iran	15 Km N of Bistoon	34.5309, 47.4454	34.5309	47.4454	6	3	1	3	NA
chr5A_340244824	5A	340244824																	CN_20065	P05	0.998004	BioMob	CN 20065	CAV 865	sterilis	NA	CN 20065	NA	Iran	20 Km N of Bistoon	34.5758, 47.4454	34.5758	47.4454	6	3	1	3	NA
chr5A_341721323	5A	341721323																	CN_20066	P05	0.702026	BioMob	CN 20066	CAV 866	sterilis	NA	CN 20066	NA	Iran	Bakhtaran	34.24686032559802, 47.089048310604305	34.2469	47.089	6	3	1	4	NA
chr5A_346718107	5A	346718107																	CN_20067	P05	0.998004	BioMob	CN 20067	CAV 867	sterilis	NA	CN 20067	NA	Iran	20 Km N of Bistoon	34.5758, 47.4454	34.5758	47.4454	6	3	1	4	NA
chr5A_348885231	5A	348885231																	CN_20068	P05	0.98638	BioMob	CN 20068	CAV 868	sterilis	NA	CN 20068	NA	Iran	20 Km N of Bistoon	34.5758, 47.4454	34.5758	47.4454	6	3	1	4	NA
chr5A_348885234	5A	348885234																	CN_20069	P05	0.914368	BioMob	CN 20069	CAV 869	sterilis	NA	CN 20069	NA	Iran	20 Km N of Bistoon	34.5758, 47.4454	34.5758	47.4454	6	3	1	4	NA
chr5A_349667627	5A	349667627																	CN_20070	P02	0.474682	BioMob	CN 20070	CAV 870	sterilis	NA	CN 20070	NA	Iran	Iran	34.5758, 47.4454	34.5758	47.4454	6	2	2	4	NA
chr5A_350861090	5A	350861090																	CN_20071	P05	0.537936	BioMob	CN 20071	CAV 871	sterilis	NA	CN 20071	NA	Iran	30 Km N of Bistoon	34.6657, 47.4454	34.6657	47.4454	6	3	1	3	NA
chr5A_358734483	5A	358734483																	CN_20072	P05	0.998004	BioMob	CN 20072	CAV 872	sterilis	NA	CN 20072	NA	Iran	33 Km N of Bistoon	34.6926, 47.4454	34.6926	47.4454	6	3	1	4	NA
chr5A_365272282	5A	365272282																	CN_20073	P05	0.998004	BioMob	CN 20073	CAV 873	sterilis	NA	CN 20073	NA	Iran	33 Km N of Bistoon	34.6926, 47.4454	34.6926	47.4454	6	3	1	4	NA
chr5A_373096079	5A	373096079																	CN_20074	P05	0.980812	BioMob	CN 20074	CAV 874	sterilis	NA	CN 20074	NA	Iran	33 Km N of Bistoon	34.6926, 47.4454	34.6926	47.4454	6	3	1	4	NA
chr5A_384209721	5A	384209721																	CN_20075	P05	0.998004	BioMob	CN 20075	CAV 875	sterilis	NA	CN 20075	NA	Iran	33 Km N of Bistoon	34.6926, 47.4454	34.6926	47.4454	6	3	1	3	NA
chr5A_384482314	5A	384482314																	CN_20076	P05	0.998004	BioMob	CN 20076	CAV 876	sterilis	NA	CN 20076	NA	Iran	33 Km N of Bistoon	34.6926, 47.4454	34.6926	47.4454	6	3	1	4	NA
chr5A_396532806	5A	396532806																	CN_20077	P02	0.919739	BioMob	CN 20077	CAV 877	sterilis	NA	CN 20077	NA	Iran	Iran	33.7449, 46.5279	33.7449	46.5279	6	2	1	5	NA
chr5A_399354027	5A	399354027																	CN_20078	P02	0.808488	BioMob	CN 20078	CAV 878	sterilis	NA	CN 20078	NA	Iran	Iran	33.7449, 46.5279	33.7449	46.5279	6	1	3	5	NA
chr5A_399354103	5A	399354103																	CN_20079	P02	0.960766	BioMob	CN 20079	CAV 879	sterilis	NA	CN 20079	NA	Iran	Iran	33.7449, 46.5279	33.7449	46.5279	6	2	3	4	NA
chr5A_399861201	5A	399861201																	CN_20080	P02	0.566271	BioMob	CN 20080	CAV 880	sterilis	NA	CN 20080	NA	Iran	Iran	33.7449, 46.5279	33.7449	46.5279	6	2	3	4	NA
chr5A_401230280	5A	401230280																	CN_20083	P05	0.84011	BioMob	CN 20083	CAV 883	sterilis	NA	CN 20083	NA	Iran	Iran	33.7449, 46.5279	33.7449	46.5279	6	3	1	4	NA
chr5A_401230297	5A	401230297																	CN_20085	P05	0.786795	BioMob	CN 20085	CAV 885	sterilis	NA	CN 20085	NA	Iran	41 Km S of Shah-Abad-Gharb	33.7449, 46.5279	33.7449	46.5279	6	2	1	3	NA
chr5A_401760595	5A	401760595																	CN_20089	P02	0.735384	BioMob	CN 20089	CAV 889	sterilis	NA	CN 20089	NA	Iran	Iran	33.6191, 46.5279	33.6191	46.5279	6	2	3	5	NA
chr5A_401760649	5A	401760649																	CN_20093	P05	0.672486	BioMob	CN 20093	CAV 893	sterilis	NA	CN 20093	NA	Iran	Iran	34.5159, 45.7521	34.5159	45.7521	6	3	1	3	NA
chr5A_401857342	5A	401857342																	CN_20098	P05	0.344658	BioMob	CN 20098	CAV 898	sterilis	NA	CN 20098	NA	Iran	Iran	34.5159, 45.7521	34.5159	45.7521	6	2	2	4	NA
chr5A_401857351	5A	401857351																	CN_20105	P05	0.430513	BioMob	CN 20105	CAV 905	sterilis	NA	CN 20105	NA	Iran	Iran	34.5159, 45.8502	34.5159	45.8502	6	3	2	4	NA
chr5A_402653650	5A	402653650																	CN_20124	P05	0.225562	BioMob	CN 20124	CAV 924	sterilis	NA	CN 20124	NA	Iran	Iran	34.5159, 45.9592	34.5159	45.9592	6	2	2	4	NA
chr5A_402653666	5A	402653666																	CN_20133	P02	0.992676	BioMob	CN 20133	CAV 933	sterilis	NA	CN 20133	NA	Iran	Iran	34.5159, 46.0138	34.5159	46.0138	6	2	3	5	NA
chr5A_403269210	5A	403269210																	CN_20136	P02	0.497501	BioMob	CN 20136	CAV 936	sterilis	NA	CN 20136	NA	Iran	Iran	34.5159, 46.0356	34.5159	46.0356	6	3	3	4	NA
chr5A_403269250	5A	403269250																	CN_20154	P05	0.923491	BioMob	CN 20154	CAV 954	sterilis	NA	CN 20154	NA	Iran	65 Km E of Ghasr-Shirin	34.5159, 46.2863	34.5159	46.2863	6	3	1	4	NA
chr5A_407801810	5A	407801810																	CN_20155	P05	0.998004	BioMob	CN 20155	CAV 955	sterilis	NA	CN 20155	NA	Iran	22 Km N of Kermanshah	34.5253, 47.0778	34.5253	47.0778	6	3	1	4	NA
chr5A_408784721	5A	408784721																	CN_20156	P05	0.988774	BioMob	CN 20156	CAV 956	sterilis	NA	CN 20156	NA	Iran	Bakhtaran	34.35916339477121, 47.25704228095971	34.3592	47.257	6	3	1	4	NA
chr5A_408784723	5A	408784723																	CN_20157	P05	0.834156	BioMob	CN 20157	CAV 957	sterilis	NA	CN 20157	NA	Iran	22 Km N of Kermanshah	34.5253, 47.0778	34.5253	47.0778	6	3	1	4	NA
chr5A_408784725	5A	408784725																	CN_20159	P05	0.488344	BioMob	CN 20159	CAV 959	sterilis	NA	CN 20159	NA	Iran	35 Km N of Kermanshah	34.6421, 47.0778	34.6421	47.0778	6	3	1	3	NA
chr5A_408784751	5A	408784751																	CN_20161	P12	0.304961	BioMob	CN 20161	CAV 961	sterilis	NA	CN 20161	NA	Iran	35 Km N of Kermanshah	34.6421, 47.0778	34.6421	47.0778	6	4	1	3	NA
chr5A_410609085	5A	410609085																	CN_20162	P05	0.810696	BioMob	CN 20162	CAV 962	sterilis	NA	CN 20162	NA	Iran	55 Km N of Kermanshah	34.8217, 47.0778	34.8217	47.0778	6	3	1	3	NA
chr5A_411822749	5A	411822749																	CN_20163	P05	0.952894	BioMob	CN 20163	CAV 963	sterilis	NA	CN 20163	NA	Iran	55 Km N of Kermanshah	34.8217, 47.0778	34.8217	47.0778	6	3	1	3	NA
chr5A_411822780	5A	411822780																	CN_20164	P05	0.953794	BioMob	CN 20164	CAV 964	sterilis	NA	CN 20164	NA	Iran	55 Km N of Kermanshah	34.8217, 47.0778	34.8217	47.0778	6	3	1	4	NA
chr5A_411825484	5A	411825484																	CN_20165	P12	0.413698	BioMob	CN 20165	CAV 965	sterilis	NA	CN 20165	NA	Iran	Iran	34.9565, 47.0778	34.9565	47.0778	6	4	1	3	NA
chr5A_412575991	5A	412575991																	CN_20166	P05	0.872008	BioMob	CN 20166	CAV 966	sterilis	NA	CN 20166	NA	Iran	70 Km N of Kermanshah	34.9565, 47.0778	34.9565	47.0778	6	3	1	4	NA
chr5A_416252145	5A	416252145																	CN_20168	P05	0.893863	BioMob	CN 20168	CAV 968	sterilis	NA	CN 20168	NA	Iran	60 Km S of Sanandaj	34.7829, 46.9862	34.7829	46.9862	6	3	1	4	NA
chr5A_416252152	5A	416252152																	CN_20170	P05	0.902632	BioMob	CN 20170	CAV 970	sterilis	NA	CN 20170	NA	Iran	60 Km S of Sanandaj	34.7829, 46.9862	34.7829	46.9862	6	3	1	4	NA
chr5A_416252202	5A	416252202																	CN_20171	P05	0.868047	BioMob	CN 20171	CAV 971	sterilis	NA	CN 20171	NA	Iran	Kordestan	36.31094796046084, 48.063165915996585	36.3109	48.0632	6	2	1	4	NA
chr5A_417755163	5A	417755163																	CN_20173	P05	0.802272	BioMob	CN 20173	CAV 973	sterilis	NA	CN 20173	NA	Iran	50 Km S of Sanandaj	34.8727, 46.9862	34.8727	46.9862	6	3	1	4	NA
chr5A_417755238	5A	417755238																	CN_20174	P05	0.860805	BioMob	CN 20174	CAV 974	sterilis	NA	CN 20174	NA	Iran	50 Km S of Sanandaj	34.8727, 46.9862	34.8727	46.9862	6	3	1	3	NA
chr5A_418316016	5A	418316016																	CN_20177	P05	0.883149	BioMob	CN 20177	CAV 977	sterilis	NA	CN 20177	NA	Iran	45 Km S of Sanandaj	34.9177, 46.9862	34.9177	46.9862	6	3	1	4	NA
chr5A_418337175	5A	418337175																	CN_20178	P05	0.493518	BioMob	CN 20178	CAV 978	sterilis	NA	CN 20178	NA	Iran	33 Km S of Sanandaj	35.0254, 46.9862	35.0254	46.9862	6	2	1	4	NA
chr5A_418512917	5A	418512917																	CN_20181	P05	0.86298	BioMob	CN 20181	CAV 981	sterilis	NA	CN 20181	NA	Iran	17 Km S of Sanandaj	35.1692, 46.9862	35.1692	46.9862	6	3	1	4	NA
chr5A_418578679	5A	418578679																	CN_20182	P05	0.680486	BioMob	CN 20182	CAV 982	sterilis	NA	CN 20182	NA	Iran	17 Km S of Sanandaj	35.1692, 46.9862	35.1692	46.9862	6	2	1	4	NA
chr5A_419267977	5A	419267977																	CN_20183	P02	0.837545	BioMob	CN 20183	CAV 983	sterilis	NA	CN 20183	NA	Iran	Iran	35.5464, 46.9862	35.5464	46.9862	6	1	1	5	NA
chr5A_419268074	5A	419268074																	CN_20184	P05	0.800679	BioMob	CN 20184	CAV 984	sterilis	NA	CN 20184	NA	Iran	Iran	38.796, 45.6289	38.796	45.6289	6	3	1	3	NA
chr5A_419268075	5A	419268075																	CN_20185	P05	0.888159	BioMob	CN 20185	CAV 985	sterilis	NA	CN 20185	NA	Iran	15 Km S of Jolfa	38.7960, 45.6289	38.796	45.6289	6	3	1	3	NA
chr5A_419268076	5A	419268076																	CN_20186	P05	0.844521	BioMob	CN 20186	CAV 986	sterilis	NA	CN 20186	NA	Iran	15 Km S of Jolfa	38.7960, 45.6289	38.796	45.6289	6	3	1	3	NA
chr5A_419268077	5A	419268077																	CN_20187	P05	0.890351	BioMob	CN 20187	CAV 987	sterilis	NA	CN 20187	NA	Iran	15 Km S of Jolfa	38.7960, 45.6289	38.796	45.6289	6	3	1	3	NA
chr5A_419268107	5A	419268107																	CN_20188	P05	0.893344	BioMob	CN 20188	CAV 988	sterilis	NA	CN 20188	NA	Iran	15 Km S of Jolfa	38.7960, 45.6289	38.796	45.6289	6	3	1	3	NA
chr5A_419268108	5A	419268108																	CN_20190	P05	0.878599	BioMob	CN 20190	CAV 990	sterilis	NA	CN 20190	NA	Iran	15 Km S of Jolfa	38.7960, 45.6289	38.796	45.6289	6	3	1	3	NA
chr5A_419268134	5A	419268134																	CN_20191	P03	0.837173	BioMob	CN 20191	CAV 991	sterilis	NA	CN 20191	NA	Iran	Iran	38.796, 45.6289	38.796	45.6289	6	2	2	4	NA
chr5A_419535963	5A	419535963																	CN_20193	P05	0.840452	BioMob	CN 20193	CAV 993	sterilis	NA	CN 20193	NA	Iran	10 Km S of Jolfa	8.8409, 45.6289	8.8409	45.6289	6	3	1	3	NA
chr5A_419536021	5A	419536021																	CN_20194	P05	0.897669	BioMob	CN 20194	CAV 994	sterilis	NA	CN 20194	NA	Iran	10 Km S of Jolfa	38.8409, 45.6289	38.8409	45.6289	6	3	1	3	NA
chr5A_419536026	5A	419536026																	CN_20196	P05	0.742593	BioMob	CN 20196	CAV 996	sterilis	NA	CN 20196	NA	Iran	10 Km S of Jolfa	8.8409, 45.6289	8.8409	45.6289	6	3	1	3	NA
chr5A_419536039	5A	419536039																	CN_20202	P02	0.44252	BioMob	CN 20202	CAV 1002	sterilis	NA	CN 20202	PI 411974	Iraq	50km SE of Baghdad	33.11666667, 44.73333333	33.1167	44.7333	6	2	1	4	NA
chr5A_419742397	5A	419742397																	CN_20209	P02	0.894274	BioMob	CN 20209	CAV 1009	sterilis	NA	CN 20209	PI 411977	Iraq	23 km north of Baghdad	33.53333333, 44.48333333	33.5333	44.4833	6	2	3	5	NA
chr5A_419742407	5A	419742407																	CN_20210	P02	0.884548	BioMob	CN 20210	CAV 1010	sterilis	NA	CN 20210	NA	Iraq	Iraq	33.51941, 44.36149	33.5194	44.3615	6	2	3	4	NA
chr5A_420632007	5A	420632007																	CN_20212	P05	0.545211	BioMob	CN 20212	CAV 1012	sterilis	NA	CN 20212	PI 411979	Iraq	60km N of Baghdad	33.83333333, 44.56666667	33.8333	44.5667	6	3	1	4	NA
chr5A_420632030	5A	420632030																	CN_20213	P03	0.651857	BioMob	CN 20213	CAV 1013	sterilis	NA	CN 20213	PI 412029	Iraq	30km N of Samarra	34.45000000, 43.81666667	34.45	43.8167	6	2	2	4	NA
chr5A_420957682	5A	420957682																	CN_20216	P02	0.873716	BioMob	CN 20216	CAV 1016	sterilis	NA	CN 20216	NA	Iraq	?al?? ad D?n	34.43549, 43.90551	34.4355	43.9055	6	2	3	5	NA
chr5A_421011949	5A	421011949																	CN_20221	P02	0.661505	BioMob	CN 20221	CAV 1021	sterilis	NA	CN 20221	PI 411983	Iraq	120km N of Baghdad	34.08333333, 44.11666667	34.0833	44.1167	6	2	2	5	NA
chr5A_421011958	5A	421011958																	CN_20223	P05	0.596738	BioMob	CN 20223	CAV 1023	sterilis	NA	CN 20223	PI 411985	Iraq	140km N of Baghdad	34.16666667, 43.93333333	34.1667	43.9333	6	3	1	4	NA
chr5A_421011971	5A	421011971																	CN_20224	P05	0.587879	BioMob	CN 20224	CAV 1024	sterilis	NA	CN 20224	PI 411986	Iraq	140km N of Baghdad	34.16666667, 43.93333333	34.1667	43.9333	6	3	1	4	NA
chr5A_421011978	5A	421011978																	CN_20226	P02	0.971487	BioMob	CN 20226	CAV 1026	sterilis	NA	CN 20226	PI 411999	Iraq	5km S of Hatra	35.56666667, 42.66666667	35.5667	42.6667	6	1	3	5	NA
chr5A_423427025	5A	423427025																	CN_20227	P02	0.972782	BioMob	CN 20227	CAV 1027	sterilis	NA	CN 20227	NA	Iraq	Iraq	35.39783, 42.39384	35.3978	42.3938	6	1	3	5	NA
chr5A_424069456	5A	424069456																	CN_20228	P02	0.998004	BioMob	CN 20228	CAV 1028	sterilis	NA	CN 20228	PI 412021	Iraq	Nargal Gate, Mosul-Niniveh	36.33333333, 43.13333333	36.3333	43.1333	6	2	3	5	non-tln
chr5A_425019530	5A	425019530																	CN_20229	P05	0.524677	BioMob	CN 20229	CAV 1029	sterilis	NA	CN 20229	NA	Iraq	Ninawa	36.35665, 43.10823	36.3567	43.1082	6	3	2	4	NA
chr5A_425019562	5A	425019562																	CN_20230	P02	0.914746	BioMob	CN 20230	CAV 1030	sterilis	NA	CN 20230	PI 412003	Iraq	20km W of Mosul	36.40000000, 42.93333333	36.4	42.9333	6	1	3	5	NA
chr5A_425019585	5A	425019585																	CN_20231	P02	0.993651	BioMob	CN 20231	CAV 1031	sterilis	NA	CN 20231	PI 412004	Iraq	20km W of Mosul	36.40000000, 42.93333333	36.4	42.9333	6	1	3	5	NA
chr5A_425822525	5A	425822525																	CN_20234	P02	0.985633	BioMob	CN 20234	CAV 1034	sterilis	NA	CN 20234	PI 412006	Iraq	20km W of Mosul	36.40000000, 42.93333333	36.4	42.9333	6	2	3	5	NA
chr5A_425921612	5A	425921612																	CN_20238	P02	0.995683	BioMob	CN 20238	CAV 1038	sterilis	NA	CN 20238	PI 412010	Iraq	30km W of Mosul	36.41666667, 42.83333333	36.4167	42.8333	6	2	3	5	non-tln
chr5A_425921619	5A	425921619																	CN_20239	P02	0.998004	BioMob	CN 20239	CAV 1039	sterilis	NA	CN 20239	NA	Iraq	Ninawa	36.31422, 41.86244	36.3142	41.8624	6	1	3	5	NA
chr5A_426300184	5A	426300184																	CN_20241	P02	0.970661	BioMob	CN 20241	CAV 1041	sterilis	NA	CN 20241	PI 412012	Iraq	50km W of Mosul	36.45000000, 42.66666667	36.45	42.6667	6	1	3	5	NA
chr5A_426748471	5A	426748471																	CN_20242	P02	0.974122	BioMob	CN 20242	CAV 1042	sterilis	NA	CN 20242	NA	Iraq	Ninawa	36.35665, 42.6063	36.3567	42.6063	6	2	3	5	NA
chr5A_431020422	5A	431020422																	CN_20243	P02	0.985052	BioMob	CN 20243	CAV 1043	sterilis	NA	CN 20243	PI 412013	Iraq	60km W of Mosul	36.41666667, 42.56666667	36.4167	42.5667	6	2	3	5	NA
chr5A_431020451	5A	431020451																	CN_20244	P02	0.900598	BioMob	CN 20244	CAV 1044	sterilis	NA	CN 20244	PI 412014	Iraq	60km W of Mosul	36.41666667, 42.56666667	36.4167	42.5667	6	2	3	5	NA
chr5A_431020452	5A	431020452																	CN_20245	P02	0.988693	BioMob	CN 20245	CAV 1045	sterilis	NA	CN 20245	PI 412033	Iraq	20km W of Tallafar	36.36666667, 42.26666667	36.3667	42.2667	6	2	3	5	non-tln
chr5A_431436395	5A	431436395																	CN_20246	P02	0.97412	BioMob	CN 20246	CAV 1046	sterilis	NA	CN 20246	PI 412034	Iraq	20km W of Tallafar	36.36666667, 42.26666667	36.3667	42.2667	6	2	3	5	NA
chr5A_434239387	5A	434239387																	CN_20247	P02	0.54017	BioMob	CN 20247	CAV 1047	sterilis	NA	CN 20247	PI 412035	Iraq	20km W of Tallafar	36.36666667, 42.26666667	36.3667	42.2667	6	2	3	4	NA
chr5A_434239422	5A	434239422																	CN_20248	P02	0.964324	BioMob	CN 20248	CAV 1048	sterilis	NA	CN 20248	NA	Iraq	Ninawa	36.36236, 42.3479	36.3624	42.3479	6	2	3	5	NA
chr5A_434319725	5A	434319725																	CN_20249	P02	0.998004	BioMob	CN 20249	CAV 1049	sterilis	NA	CN 20249	PI 412036	Iraq	5km W of Tallafar	36.36666667, 42.40000000	36.3667	42.4	6	2	3	5	NA
chr5A_436140138	5A	436140138																	CN_20251	P02	0.973261	BioMob	CN 20251	CAV 1051	sterilis	NA	CN 20251	PI 412038	Iraq	40km W of Tallafar	36.33333333, 42.06666667	36.3333	42.0667	6	1	3	5	NA
chr5A_436140175	5A	436140175																	CN_20254	P02	0.984021	BioMob	CN 20254	CAV 1054	sterilis	NA	CN 20254	PI 412032	Iraq	5km E of Sinjar	36.31666667, 41.91666667	36.3167	41.9167	6	1	3	5	NA
chr5A_436140178	5A	436140178																	CN_20257	P03	0.359261	BioMob	CN 20257	CAV 1057	sterilis	NA	CN 20257	PI 412016	Iraq	26km N of Mosul	36.53333333, 43.03333333	36.5333	43.0333	6	2	2	4	NA
chr5A_436140182	5A	436140182																	CN_20258	P03	0.582043	BioMob	CN 20258	CAV 1058	sterilis	NA	CN 20258	NA	Iraq	Ninawa	36.5902, 43.164	36.5902	43.164	6	2	2	4	NA
chr5A_436767788	5A	436767788																	CN_20259	P02	0.749561	BioMob	CN 20259	CAV 1059	sterilis	NA	CN 20259	NA	Iraq	Ninawa	36.71596, 43.164	36.716	43.164	6	2	3	5	NA
chr5A_436767803	5A	436767803																	CN_20260	P02	0.315319	BioMob	CN 20260	CAV 1060	sterilis	NA	CN 20260	NA	Iraq	Ninawa	36.71596, 43.164	36.716	43.164	6	2	2	4	NA
chr5A_440492006	5A	440492006																	CN_20261	P02	0.305802	BioMob	CN 20261	CAV 1061	sterilis	NA	CN 20261	PI 412017	Iraq	40km N of Mosul	36.63333333, 42.98333333	36.6333	42.9833	6	2	1	4	NA
chr5A_440907296	5A	440907296																	CN_20263	P03	0.816139	BioMob	CN 20263	CAV 1064	sterilis	NA	CN 20263	NA	Iraq	Ninawa	36.71596, 43.164	36.716	43.164	6	2	2	4	NA
chr5A_440907298	5A	440907298																	CN_20264	P02	0.628846	BioMob	CN 20264	CAV 1065	sterilis	NA	CN 20264	NA	Iraq	Ninawa	36.80578, 43.164	36.8058	43.164	6	2	3	5	NA
chr5A_440907326	5A	440907326																	CN_20265	P02	0.559334	BioMob	CN 20265	CAV 1067	sterilis	NA	CN 20265	PI 412019	Iraq	65km N of Mosul	36.83333333, 42.91666667	36.8333	42.9167	6	2	2	4	NA
chr5A_440907349	5A	440907349																	CN_20266	P02	0.624848	BioMob	CN 20266	CAV 1068	sterilis	NA	CN 20266	NA	Iraq	Ninawa	36.94053, 43.164	36.9405	43.164	6	2	2	4	NA
chr5A_440923742	5A	440923742																	CN_20267	P02	0.665533	BioMob	CN 20267	CAV 1069	sterilis	NA	CN 20267	PI 412020	Iraq	70km N of Mosul	36.86666667, 42.88333333	36.8667	42.8833	6	2	3	4	NA
chr5A_440923768	5A	440923768																	CN_20268	P02	0.60009	BioMob	CN 20268	CAV 1070	sterilis	NA	CN 20268	PI 411988	Iraq	2km N of Dohuk	36.88333333, 43.01666667	36.8833	43.0167	6	2	3	5	NA
chr5A_441019866	5A	441019866																	CN_20272	P02	0.456489	BioMob	CN 20272	CAV 1074	sterilis	NA	CN 20272	NA	Iraq	Dahuk	36.95773, 42.94886	36.9577	42.9489	6	2	2	4	NA
chr5A_441019906	5A	441019906																	CN_20274	P02	0.301266	BioMob	CN 20274	CAV 1076	sterilis	NA	CN 20274	PI 411993	Iraq	10km N of Dohuk	36.91666667, 43.06666667	36.9167	43.0667	6	2	2	3	NA
chr5A_441035685	5A	441035685																	CN_20275	P02	0.498962	BioMob	CN 20275	CAV 1077	sterilis	NA	CN 20275	PI 411994	Iraq	10km N of Dohuk	36.91666667, 43.06666667	36.9167	43.0667	6	1	3	4	NA
chr5A_441837078	5A	441837078																	CN_20276	P02	0.759761	BioMob	CN 20276	CAV 1078	sterilis	NA	CN 20276	PI 411995	Iraq	10km N of Dohuk	36.91666667, 43.06666667	36.9167	43.0667	6	2	2	4	NA
chr5A_441837083	5A	441837083																	CN_20277	P03	0.494741	BioMob	CN 20277	CAV 1079	sterilis	NA	CN 20277	PI 411996	Iraq	10km N of Dohuk	36.91666667, 43.06666667	36.9167	43.0667	6	2	2	4	NA
chr5A_441935961	5A	441935961																	CN_20278	P02	0.694097	BioMob	CN 20278	CAV 1080	sterilis	NA	CN 20278	NA	Iraq	Dahuk	36.95773, 42.94886	36.9577	42.9489	6	2	3	5	NA
chr5A_442273363	5A	442273363																	CN_20279	P03	0.508701	BioMob	CN 20279	CAV 1081	sterilis	NA	CN 20279	NA	Iraq	Ninawa	36.2742, 43.43313	36.2742	43.4331	6	2	2	4	NA
chr5A_442363423	5A	442363423																	CN_20280	P02	0.751243	BioMob	CN 20280	CAV 1082	sterilis	NA	CN 20280	PI 411997	Iraq	5km E of Hamdaniya	36.34000000, 43.41000000	36.34	43.41	6	2	3	5	non-tln
chr5A_443032490	5A	443032490																	CN_20281	P02	0.338585	BioMob	CN 20281	CAV 1083	sterilis	NA	CN 20281	PI 411998	Iraq	30km E of Hamdaniya	36.27000000, 43.65000000	36.27	43.65	6	2	1	4	non-tln
chr5A_443032538	5A	443032538																	CN_20282	P03	0.678242	BioMob	CN 20282	CAV 1084	sterilis	NA	CN 20282	NA	Iraq	Ninawa	36.2742, 43.71169	36.2742	43.7117	6	2	2	4	NA
chr5A_445117136	5A	445117136																	CN_20283	P05	0.618716	BioMob	CN 20283	CAV 1085	sterilis	NA	CN 20283	NA	Iraq	?al?? ad D?n	34.406467631018, 44.5757327208364	34.4065	44.5757	6	3	1	3	NA
chr5A_445117175	5A	445117175																	CN_20286	P02	0.603141	BioMob	CN 20286	CAV 1088	sterilis	NA	CN 20286	PI 412023	Iraq	5km S of Salahuddin	36.33333333, 44.18333333	36.3333	44.1833	6	2	3	5	NA
chr5A_445403804	5A	445403804																	CN_20288	P03	0.527905	BioMob	CN 20288	CAV 1090	sterilis	NA	CN 20288	PI 412024	Iraq	5km S of Salahuddin	36.33333333, 44.18333333	36.3333	44.1833	6	2	2	4	NA
chr5A_451220080	5A	451220080																	CN_20290	P02	0.768748	BioMob	CN 20290	CAV 1092	sterilis	NA	CN 20290	PI 412026	Iraq	5km S of Salahuddin	36.33333333, 44.18333333	36.3333	44.1833	6	2	3	5	1A-1C tln
chr5C_61700533	5C	61700533																	CN_20291	P02	0.668827	BioMob	CN 20291	CAV 1093	sterilis	NA	CN 20291	PI 412027	Iraq	5km S of Salahuddin	36.33333333, 44.18333333	36.3333	44.1833	6	2	3	5	NA
chr5C_61881030	5C	61881030																	CN_20292	P02	0.553508	BioMob	CN 20292	CAV 1094	sterilis	NA	CN 20292	PI 412028	Iraq	5km S of Salahuddin	36.33333333, 44.18333333	36.3333	44.1833	6	2	3	4	NA
chr5C_70025267	5C	70025267																	CN_20294	P02	0.489296	BioMob	CN 20294	CAV 1096	sterilis	NA	CN 20294	NA	Iraq	Iraq	35.8919, 44.00887	35.8919	44.0089	6	2	3	4	NA
chr5C_251952128	5C	251952128																	CN_20296	P03	0.850487	BioMob	CN 20296	CAV 1098	sterilis	NA	CN 20296	PI 412322	Syria	El Keswe (Al Kiswah)	33.35000000, 36.23333000	33.35	36.2333	6	2	2	4	NA
chr5C_253351313	5C	253351313																	CN_20298	P03	0.351106	BioMob	CN 20298	CAV 1100	sterilis	NA	CN 20298	NA	Syria	Syria	NA	NA	NA	6	2	2	4	NA
chr5C_275013557	5C	275013557																	CN_20300	P02	0.555439	BioMob	CN 20300	CAV 1102	sterilis	NA	CN 20300	NA	Syria	Syria	NA	NA	NA	6	2	1	4	NA
chr5C_280832167	5C	280832167																	CN_20302	P03	0.692	BioMob	CN 20302	CAV 1104	sterilis	NA	CN 20302	PI 412313	Syria	10km S of Damascus	33.43333333, 36.26666667	33.4333	36.2667	6	2	2	4	NA
chr5C_287190149	5C	287190149																	CN_20303	P03	0.889086	BioMob	CN 20303	CAV 1105	sterilis	NA	CN 20303	NA	Syria	Syria	NA	NA	NA	6	2	2	4	NA
chr5C_494276587	5C	494276587																	CN_20308	P03	0.759965	BioMob	CN 20308	CAV 1110	sterilis	NA	CN 20308	PI 412316	Syria	Agriculture Station, Damascus	33.50000000, 36.30000000	33.5	36.3	6	2	2	4	NA
chr5C_498323423	5C	498323423																	CN_20310	P03	0.354695	BioMob	CN 20310	CAV 1112	sterilis	NA	CN 20310	PI 412318	Syria	Agriculture Station, Damascus	33.50000000, 36.30000000	33.5	36.3	6	2	2	4	NA
chr5C_505431243	5C	505431243																	CN_20313	P03	0.601584	BioMob	CN 20313	CAV 1115	sterilis	NA	CN 20313	PI 412336	Syria	Meharda	35.25000000, 36.58333333	35.25	36.5833	6	2	3	4	NA
chr5C_505439737	5C	505439737																	CN_20314	P03	0.882649	BioMob	CN 20314	CAV 1116	sterilis	NA	CN 20314	PI 412335	Syria	2km E of Maarret	35.63333333, 36.70000000	35.6333	36.7	6	2	3	4	NA
chr5C_505818178	5C	505818178																	CN_20315	P03	0.883768	BioMob	CN 20315	CAV 1117	sterilis	NA	CN 20315	PI 412324	Syria	Hassie	34.40000000, 36.75000000	34.4	36.75	6	2	2	4	1A-1C tln
chr5C_506305480	5C	506305480																	CN_20316	P03	0.655935	BioMob	CN 20316	CAV 1118	sterilis	NA	CN 20316	PI 412325	Syria	Hassie	34.40000000, 36.75000000	34.4	36.75	6	2	2	4	1A-1C tln
chr5C_506305594	5C	506305594																	CN_20317	P03	0.919818	BioMob	CN 20317	CAV 1119	sterilis	NA	CN 20317	PI 412328	Syria	10km S of Homs	34.65000000, 36.71666667	34.65	36.7167	6	2	2	4	NA
chr5C_512269557	5C	512269557																	CN_20318	P03	0.9201	BioMob	CN 20318	CAV 1120	sterilis	NA	CN 20318	PI 412329	Syria	10km S of Homs	34.65000000, 36.71666667	34.65	36.7167	6	2	2	4	NA
chr5C_513036432	5C	513036432																	CN_20320	P03	0.816603	BioMob	CN 20320	CAV 1122	sterilis	NA	CN 20320	PI 412330	Syria	10km S of Homs	34.65000000, 36.71666667	34.65	36.7167	6	2	2	4	NA
chr5C_513039312	5C	513039312																	CN_20322	P03	0.760324	BioMob	CN 20322	CAV 1124	sterilis	NA	CN 20322	NA	Syria	Syria	NA	NA	NA	6	2	3	4	NA
chr5C_513111614	5C	513111614																	CN_20323	P03	0.840009	BioMob	CN 20323	CAV 1125	sterilis	NA	CN 20323	PI 412331	Syria	10km N of Homs	34.81666667, 36.73333333	34.8167	36.7333	6	2	2	4	NA
chr5C_513111688	5C	513111688																	CN_20324	P03	0.608392	BioMob	CN 20324	CAV 1126	sterilis	NA	CN 20324	PI 412312	Syria	Ruins, Aphamate	NA	NA	NA	6	2	2	4	NA
chr5C_514253719	5C	514253719																	CN_20325	P03	0.522521	BioMob	CN 20325	CAV 1127	sterilis	NA	CN 20325	PI 412326	Syria	Hialin (Hayyalin)	35.10000000, 36.31666667	35.1	36.3167	6	2	2	4	NA
chr5C_514253742	5C	514253742																	CN_20326	P03	0.802287	BioMob	CN 20326	CAV 1128	sterilis	NA	CN 20326	PI 412327	Syria	Hialin (Hayyalin)	35.10000000, 36.31666667	35.1	36.3167	6	2	2	4	1A-1C tln
chr5C_514549200	5C	514549200																	CN_20327	P03	0.675787	BioMob	CN 20327	CAV 1129	sterilis	NA	CN 20327	NA	Syria	Syria	NA	NA	NA	6	2	2	4	NA
chr5C_514549234	5C	514549234																	CN_20328	P03	0.621359	BioMob	CN 20328	CAV 1130	sterilis	NA	CN 20328	PI 412332	Syria	Kalet-El-Madeik	NA	NA	NA	6	2	2	4	NA
chr5C_514549269	5C	514549269																	CN_20329	P03	0.738743	BioMob	CN 20329	CAV 1131	sterilis	NA	CN 20329	PI 412333	Syria	Kalet-El-Madeik	NA	NA	NA	6	2	2	4	1A-1C tln
chr5C_515482069	5C	515482069																	CN_20330	P03	0.698548	BioMob	CN 20330	CAV 1132	sterilis	NA	CN 20330	PI 412334	Syria	Kalet-El-Madeik	NA	NA	NA	6	2	2	4	NA
chr5C_516076885	5C	516076885																	CN_20332	P03	0.857638	BioMob	CN 20332	CAV 1134	sterilis	NA	CN 20332	PI 412241	Lebanon	10km N of Saida/Sidon	33.63333333, 35.41666667	33.6333	35.4167	6	2	2	4	NA
chr5C_516076905	5C	516076905																	CN_20333	P03	0.945043	BioMob	CN 20333	CAV 1135	sterilis	NA	CN 20333	PI 412242	Lebanon	10km N of Saida/Sidon	33.63333333, 35.41666667	33.6333	35.4167	6	2	2	4	NA
chr5C_516076924	5C	516076924																	CN_20334	P03	0.864636	BioMob	CN 20334	CAV 1136	sterilis	NA	CN 20334	NA	Lebanon	Lebanon	33.6475, 35.3729	33.6475	35.3729	6	2	2	4	NA
chr5C_516223898	5C	516223898																	CN_20335	P03	0.711392	BioMob	CN 20335	CAV 1137	sterilis	NA	CN 20335	NA	Lebanon	Loubnane ej Jnoubi	33.6475, 35.3729	33.6475	35.3729	6	2	2	4	NA
chr5C_527070505	5C	527070505																	CN_20336	P03	0.823561	BioMob	CN 20336	CAV 1138	sterilis	NA	CN 20336	NA	Lebanon	Lebanon	33.6475, 35.3729	33.6475	35.3729	6	2	2	4	NA
chr5C_531523262	5C	531523262																	CN_20337	P03	0.827976	BioMob	CN 20337	CAV 1139	sterilis	NA	CN 20337	NA	Lebanon	Lebanon	33.6475, 35.3729	33.6475	35.3729	6	2	2	4	NA
chr5C_548133388	5C	548133388																	CN_20338	P03	0.773251	BioMob	CN 20338	CAV 1140	sterilis	NA	CN 20338	PI 412211	Lebanon	10km S of Beirut	33.80000000, 35.51666667	33.8	35.5167	6	2	2	4	1A-1C tln
chr5C_548133415	5C	548133415																	CN_20339	P03	0.880149	BioMob	CN 20339	CAV 1141	sterilis	NA	CN 20339	NA	Lebanon	Lebanon	33.8034, 35.5018	33.8034	35.5018	6	2	2	4	NA
chr5C_548133416	5C	548133416																	CN_20340	P03	0.877385	BioMob	CN 20340	CAV 1142	sterilis	NA	CN 20340	PI 412212	Lebanon	10km S of Beirut	33.80000000, 35.51666667	33.8	35.5167	6	2	2	4	NA
chr5C_548133420	5C	548133420																	CN_20341	P03	0.841855	BioMob	CN 20341	CAV 1143	sterilis	NA	CN 20341	PI 412213	Lebanon	10km S of Beirut	33.80000000, 35.51666667	33.8	35.5167	6	2	2	4	NA
chr5C_549098082	5C	549098082																	CN_20342	P03	0.90537	BioMob	CN 20342	CAV 1144	sterilis	NA	CN 20342	NA	Lebanon	Lebanon	33.8806, 35.4797	33.8806	35.4797	6	2	2	4	NA
chr5C_549368946	5C	549368946																	CN_20343	P03	0.899936	BioMob	CN 20343	CAV 1145	sterilis	NA	CN 20343	PI 412214	Lebanon	Beau Rivage, Beirut	33.87194444, 35.50972222	33.8719	35.5097	6	3	2	4	NA
chr5C_550061229	5C	550061229																	CN_20344	P03	0.87458	BioMob	CN 20344	CAV 1146	sterilis	NA	CN 20344	PI 412215	Lebanon	Beau Rivage, Beirut	33.87194444, 35.50972222	33.8719	35.5097	6	2	2	4	NA
chr5C_550061245	5C	550061245																	CN_20345	P03	0.921898	BioMob	CN 20345	CAV 1147	sterilis	NA	CN 20345	PI 412216	Lebanon	Pigein Cove, Beirut	33.87194444, 35.50972222	33.8719	35.5097	6	2	2	4	NA
chr5C_550061249	5C	550061249																	CN_20346	P03	0.870322	BioMob	CN 20346	CAV 1148	sterilis	NA	CN 20346	PI 412217	Lebanon	seashore, Beirut	33.87194444, 35.50972222	33.8719	35.5097	6	2	2	4	NA
chr5C_550061250	5C	550061250																	CN_20347	P03	0.599818	BioMob	CN 20347	CAV 1149	sterilis	NA	CN 20347	NA	Lebanon	Lebanon	33.8938, 35.5018	33.8938	35.5018	6	2	2	4	NA
chr5C_550061261	5C	550061261																	CN_20348	P03	0.865843	BioMob	CN 20348	CAV 1150	sterilis	NA	CN 20348	PI 412218	Lebanon	Statco Building, Beirut	33.87194444, 35.50972222	33.8719	35.5097	6	2	3	4	NA
chr5C_550061272	5C	550061272																	CN_20349	P03	0.957322	BioMob	CN 20349	CAV 1151	sterilis	NA	CN 20349	NA	Lebanon	Lebanon	33.9843, 35.6344	33.9843	35.6344	6	2	2	4	NA
chr5C_550061682	5C	550061682																	CN_20350	P03	0.831026	BioMob	CN 20350	CAV 1152	sterilis	NA	CN 20350	PI 412239	Lebanon	Safra	34.15000000, 36.16666667	34.15	36.1667	6	2	2	4	NA
chr5C_550061683	5C	550061683																	CN_20351	P03	0.935971	BioMob	CN 20351	CAV 1153	sterilis	NA	CN 20351	PI 412222	Lebanon	Fidar	34.10000000, 35.65000000	34.1	35.65	6	2	2	4	1A-1C tln
chr5C_550580058	5C	550580058																	CN_20352	P03	0.926799	BioMob	CN 20352	CAV 1154	sterilis	NA	CN 20352	NA	Lebanon	Lebanon	34.0985, 35.6517	34.0985	35.6517	6	2	2	4	NA
chr5C_551465414	5C	551465414																	CN_20353	P03	0.564867	BioMob	CN 20353	CAV 1155	sterilis	NA	CN 20353	PI 412223	Lebanon	Fidar	34.10000000, 35.65000000	34.1	35.65	6	2	2	4	NA
chr5C_553740356	5C	553740356																	CN_20354	P03	0.832479	BioMob	CN 20354	CAV 1156	sterilis	NA	CN 20354	PI 412224	Lebanon	Fidar	34.10000000, 35.65000000	34.1	35.65	6	2	2	4	NA
chr5C_553740383	5C	553740383																	CN_20355	P03	0.940897	BioMob	CN 20355	CAV 1157	sterilis	NA	CN 20355	PI 412227	Lebanon	Lower level, Jebail/Byblos	34.11666667, 35.65000000	34.1167	35.65	6	2	2	4	NA
chr5C_553917946	5C	553917946																	CN_20356	P03	0.946949	BioMob	CN 20356	CAV 1158	sterilis	NA	CN 20356	PI 412228	Lebanon	seashore, Jebail/Byblos	34.11666667, 35.65000000	34.1167	35.65	6	2	2	4	NA
chr5C_561982121	5C	561982121																	CN_20357	P03	0.962552	BioMob	CN 20357	CAV 1159	sterilis	NA	CN 20357	PI 412229	Lebanon	10km N of Jebail/Byblos	34.20000000, 35.65000000	34.2	35.65	6	2	2	4	NA
chr5C_569241062	5C	569241062																	CN_20358	P03	0.84901	BioMob	CN 20358	CAV 1160	sterilis	NA	CN 20358	PI 412230	Lebanon	10km N of Jebail/Byblos	34.20000000, 35.65000000	34.2	35.65	6	2	2	4	NA
chr5D_10367214	5D	10367214																	CN_20359	P03	0.917839	BioMob	CN 20359	CAV 1161	sterilis	NA	CN 20359	NA	Lebanon	Lebanon	34.3045, 35.6511	34.3045	35.6511	6	2	2	4	NA
chr5D_10367277	5D	10367277																	CN_20360	P03	0.885212	BioMob	CN 20360	CAV 1162	sterilis	NA	CN 20360	PI 412231	Lebanon	20km N of Jebail/Byblos	34.28333333, 35.68333333	34.2833	35.6833	6	2	2	4	NA
chr5D_68707744	5D	68707744																	CN_20361	P03	0.885288	BioMob	CN 20361	CAV 1163	sterilis	NA	CN 20361	PI 412232	Lebanon	20km N of Jebail/Byblos	34.28333333, 35.68333333	34.2833	35.6833	6	2	2	4	NA
chr5D_77291931	5D	77291931																	CN_20416	P03	0.862091	BioMob	CN 20416	CAV 1218	sterilis	NA	CN 20416	NA	Israel	Israel	32.5708, 34.9567	32.5708	34.9567	6	2	2	4	NA
chr5D_280022314	5D	280022314																	CN_20417	P03	0.886846	BioMob	CN 20417	CAV 1219	sterilis	NA	CN 20417	NA	Israel	Israel	32.5708, 34.9567	32.5708	34.9567	6	2	2	4	NA
chr5D_371425348	5D	371425348																	CN_20418	P03	0.808607	BioMob	CN 20418	CAV 1220	sterilis	NA	CN 20418	NA	Israel	Israel	32.5708, 34.9567	32.5708	34.9567	6	2	2	4	NA
chr5D_376805066	5D	376805066																	CN_20419	P03	0.893664	BioMob	CN 20419	CAV 1221	sterilis	NA	CN 20419	NA	Israel	Israel	32.5369, 34.917	32.5369	34.917	6	2	2	4	NA
chr5D_406751531	5D	406751531																	CN_20420	P03	0.883497	BioMob	CN 20420	CAV 1222	sterilis	NA	CN 20420	NA	Israel	Israel	32.5369, 34.917	32.5369	34.917	6	2	2	4	NA
chr5D_463478710	5D	463478710																	CN_20421	P03	0.868564	BioMob	CN 20421	CAV 1223	sterilis	NA	CN 20421	NA	Israel	Israel	32.5369, 34.917	32.5369	34.917	6	2	2	4	NA
chr5D_464707710	5D	464707710																	CN_20422	P03	0.913622	BioMob	CN 20422	CAV 1224	sterilis	NA	CN 20422	NA	Israel	Israel	32.5369, 34.917	32.5369	34.917	6	2	2	4	NA
chr5D_465714865	5D	465714865																	CN_20423	P03	0.958826	BioMob	CN 20423	CAV 1225	sterilis	NA	CN 20423	NA	Israel	Israel	32.5369, 34.917	32.5369	34.917	6	2	2	4	NA
chr5D_465988607	5D	465988607																	CN_20424	P03	0.857028	BioMob	CN 20424	CAV 1226	sterilis	NA	CN 20424	NA	Israel	Israel	32.5708, 34.9567	32.5708	34.9567	6	2	2	4	NA
chr5D_470132120	5D	470132120																	CN_20425	P03	0.425991	BioMob	CN 20425	CAV 1227	sterilis	NA	CN 20425	NA	Israel	Israel	32.5708, 34.9567	32.5708	34.9567	6	2	2	4	NA
chr5D_472543104	5D	472543104																	CN_20426	P03	0.922858	BioMob	CN 20426	CAV 1228	sterilis	NA	CN 20426	NA	Israel	Israel	32.5708, 34.9567	32.5708	34.9567	6	2	2	4	NA
chr5D_472543120	5D	472543120																	CN_20427	P03	0.934886	BioMob	CN 20427	CAV 1229	sterilis	NA	CN 20427	NA	Israel	Israel	32.5222, 34.945	32.5222	34.945	6	2	2	4	NA
chr5D_474965608	5D	474965608																	CN_20428	P03	0.935421	BioMob	CN 20428	CAV 1230	sterilis	NA	CN 20428	NA	Israel	Israel	32.5222, 34.945	32.5222	34.945	6	2	2	4	NA
chr5D_474965670	5D	474965670																	CN_20429	P03	0.915828	BioMob	CN 20429	CAV 1231	sterilis	NA	CN 20429	NA	Israel	Israel	32.5222, 34.945	32.5222	34.945	6	2	2	4	NA
chr6A_43445461	6A	43445461																	CN_20430	P03	0.747916	BioMob	CN 20430	CAV 1232	sterilis	NA	CN 20430	NA	Israel	Israel	32.5222, 34.945	32.5222	34.945	6	2	2	4	NA
chr6A_49593487	6A	49593487																	CN_20431	P03	0.856325	BioMob	CN 20431	CAV 1233	sterilis	NA	CN 20431	NA	Israel	Israel	NA	NA	NA	6	2	2	4	NA
chr6A_52407968	6A	52407968																	CN_20432	P03	0.931059	BioMob	CN 20432	CAV 1234	sterilis	NA	CN 20432	NA	Israel	Israel	NA	NA	NA	6	2	2	4	NA
chr6A_55800719	6A	55800719																	CN_20433	P03	0.858817	BioMob	CN 20433	CAV 1235	sterilis	NA	CN 20433	NA	Israel	Israel	NA	NA	NA	6	2	2	4	NA
chr6A_55800723	6A	55800723																	CN_20434	P03	0.919664	BioMob	CN 20434	CAV 1236	sterilis	NA	CN 20434	NA	Israel	Israel	NA	NA	NA	6	2	2	4	NA
chr6A_55800755	6A	55800755																	CN_20435	P03	0.91907	BioMob	CN 20435	CAV 1237	sterilis	NA	CN 20435	NA	Israel	Israel	NA	NA	NA	6	2	2	4	NA
chr6A_56359519	6A	56359519																	CN_20436	P03	0.784053	BioMob	CN 20436	CAV 1238	sterilis	NA	CN 20436	NA	Israel	Israel	NA	NA	NA	6	2	2	4	NA
chr6A_59554539	6A	59554539																	CN_20437	P03	0.952081	BioMob	CN 20437	CAV 1239	sterilis	NA	CN 20437	NA	Israel	Israel	NA	NA	NA	6	2	2	4	NA
chr6A_60313001	6A	60313001																	CN_20438	P03	0.97227	BioMob	CN 20438	CAV 1240	sterilis	NA	CN 20438	NA	Israel	Israel	32.442, 34.904	32.442	34.904	6	2	2	4	NA
chr6A_63681226	6A	63681226																	CN_20439	P03	0.903899	BioMob	CN 20439	CAV 1241	sterilis	NA	CN 20439	NA	Israel	Israel	32.442, 34.904	32.442	34.904	6	2	2	4	NA
chr6A_69692864	6A	69692864																	CN_20440	P03	0.909471	BioMob	CN 20440	CAV 1242	sterilis	NA	CN 20440	NA	Israel	Israel	32.442, 34.904	32.442	34.904	6	2	2	4	NA
chr6A_75028993	6A	75028993																	CN_20441	P03	0.647279	BioMob	CN 20441	CAV 1243	sterilis	NA	CN 20441	NA	Israel	Israel	32.1226, 34.8369	32.1226	34.8369	6	2	2	4	NA
chr6A_75775841	6A	75775841																	CN_20442	P03	0.933924	BioMob	CN 20442	CAV 1244	sterilis	NA	CN 20442	NA	Israel	Israel	32.15, 34.8333	32.15	34.8333	6	2	2	4	NA
chr6A_79746361	6A	79746361																	CN_20443	P03	0.755326	BioMob	CN 20443	CAV 1245	sterilis	NA	CN 20443	NA	Israel	Israel	32.15, 34.8333	32.15	34.8333	6	2	2	4	NA
chr6A_101770660	6A	101770660																	CN_20445	P03	0.742525	BioMob	CN 20445	CAV 1247	sterilis	NA	CN 20445	NA	Israel	Israel	32.1335, 34.8292	32.1335	34.8292	6	2	2	4	NA
chr6A_148515024	6A	148515024																	CN_20446	P03	0.679815	BioMob	CN 20446	CAV 1248	sterilis	NA	CN 20446	NA	Israel	Israel	32.1335, 34.8292	32.1335	34.8292	6	2	2	4	NA
chr6A_153493293	6A	153493293																	CN_20447	P03	0.847194	BioMob	CN 20447	CAV 1249	sterilis	NA	CN 20447	NA	Israel	Israel	32.1335, 34.8292	32.1335	34.8292	6	2	2	4	NA
chr6A_174677215	6A	174677215																	CN_20448	P03	0.90228	BioMob	CN 20448	CAV 1250	sterilis	NA	CN 20448	NA	Israel	Israel	32.1335, 34.8292	32.1335	34.8292	6	2	2	4	NA
chr6A_188789202	6A	188789202																	CN_20449	P03	0.38654	BioMob	CN 20449	CAV 1251	sterilis	NA	CN 20449	NA	Israel	Israel	32.1335, 34.8292	32.1335	34.8292	6	2	2	3	NA
chr6A_189695184	6A	189695184																	CN_20450	P03	0.546153	BioMob	CN 20450	CAV 1252	sterilis	NA	CN 20450	NA	Israel	Israel	31.9887, 34.852	31.9887	34.852	6	2	2	4	NA
chr6A_191121726	6A	191121726																	CN_20451	P03	0.685113	BioMob	CN 20451	CAV 1253	sterilis	NA	CN 20451	NA	Israel	Israel	31.9887, 34.852	31.9887	34.852	6	2	2	4	NA
chr6A_199692730	6A	199692730																	CN_20452	P03	0.91809	BioMob	CN 20452	CAV 1254	sterilis	NA	CN 20452	NA	Israel	Israel	31.9519, 34.8881	31.9519	34.8881	6	2	2	4	NA
chr6A_199692789	6A	199692789																	CN_20453	P03	0.856602	BioMob	CN 20453	CAV 1255	sterilis	NA	CN 20453	NA	Israel	Israel	31.9519, 34.8881	31.9519	34.8881	6	2	2	4	NA
chr6A_213709783	6A	213709783																	CN_20454	P03	0.776639	BioMob	CN 20454	CAV 1256	sterilis	NA	CN 20454	NA	Israel	Israel	31.6071, 34.8972	31.6071	34.8972	6	2	2	4	NA
chr6A_220004954	6A	220004954																	CN_20455	P03	0.824925	BioMob	CN 20455	CAV 1257	sterilis	NA	CN 20455	NA	Israel	Israel	31.6071, 34.8972	31.6071	34.8972	6	2	2	4	NA
chr6A_221315774	6A	221315774																	CN_20456	P03	0.811377	BioMob	CN 20456	CAV 1258	sterilis	NA	CN 20456	NA	Israel	Israel	31.6071, 34.8972	31.6071	34.8972	6	2	2	4	NA
chr6A_241199515	6A	241199515																	CN_20457	P03	0.720101	BioMob	CN 20457	CAV 1259	sterilis	NA	CN 20457	NA	Israel	Israel	31.6071, 34.8972	31.6071	34.8972	6	2	2	4	NA
chr6A_244460780	6A	244460780																	CN_20458	P03	0.725281	BioMob	CN 20458	CAV 1260	sterilis	NA	CN 20458	NA	Israel	Israel	31.6071, 34.8972	31.6071	34.8972	6	2	2	4	NA
chr6A_249722774	6A	249722774																	CN_20460	P03	0.935408	BioMob	CN 20460	CAV 1262	sterilis	NA	CN 20460	NA	Israel	Israel	31.8403, 35.0225	31.8403	35.0225	6	2	2	4	NA
chr6A_249723263	6A	249723263																	CN_20461	P03	0.914378	BioMob	CN 20461	CAV 1263	sterilis	NA	CN 20461	NA	Israel	Israel	31.8403, 35.0225	31.8403	35.0225	6	2	2	4	NA
chr6A_259187708	6A	259187708																	CN_20462	P03	0.876005	BioMob	CN 20462	CAV 1264	sterilis	NA	CN 20462	NA	Israel	Israel	31.8356, 34.9803	31.8356	34.9803	6	3	2	4	NA
chr6A_259187716	6A	259187716																	CN_20463	P03	0.868517	BioMob	CN 20463	CAV 1265	sterilis	NA	CN 20463	NA	Israel	Israel	31.8356, 34.9803	31.8356	34.9803	6	2	2	4	NA
chr6A_266620108	6A	266620108																	CN_20464	P03	0.8273	BioMob	CN 20464	CAV 1266	sterilis	NA	CN 20464	NA	Israel	Israel	31.8356, 34.9803	31.8356	34.9803	6	2	2	4	NA
chr6A_266885508	6A	266885508																	CN_20465	P03	0.799566	BioMob	CN 20465	CAV 1267	sterilis	NA	CN 20465	NA	Israel	Israel	31.7485, 35.007	31.7485	35.007	6	2	2	4	NA
chr6A_268800428	6A	268800428																	CN_20466	P03	0.727811	BioMob	CN 20466	CAV 1268	sterilis	NA	CN 20466	NA	Israel	Israel	31.7485, 35.007	31.7485	35.007	6	2	2	4	NA
chr6A_274325509	6A	274325509																	CN_20467	P03	0.909604	BioMob	CN 20467	CAV 1269	sterilis	NA	CN 20467	NA	Israel	Israel	31.7485, 35.007	31.7485	35.007	6	2	2	4	NA
chr6A_278337355	6A	278337355																	CN_20468	P03	0.750845	BioMob	CN 20468	CAV 1270	sterilis	NA	CN 20468	NA	Israel	Israel	31.7485, 35.007	31.7485	35.007	6	2	2	4	NA
chr6A_278337367	6A	278337367																	CN_20469	P03	0.890696	BioMob	CN 20469	CAV 1271	sterilis	NA	CN 20469	NA	Israel	Israel	31.7485, 35.007	31.7485	35.007	6	2	2	4	NA
chr6A_278337369	6A	278337369																	CN_20470	P03	0.921279	BioMob	CN 20470	CAV 1272	sterilis	NA	CN 20470	NA	Israel	Israel	31.7485, 35.007	31.7485	35.007	6	2	2	4	NA
chr6A_278337373	6A	278337373																	CN_20471	P03	0.456136	BioMob	CN 20471	CAV 1273	sterilis	NA	CN 20471	NA	Israel	Israel	31.7485, 35.007	31.7485	35.007	6	2	2	4	NA
chr6A_280937805	6A	280937805																	CN_20472	P03	0.776989	BioMob	CN 20472	CAV 1274	sterilis	NA	CN 20472	NA	Israel	Israel	31.7485, 35.007	31.7485	35.007	6	2	2	4	NA
chr6A_280937806	6A	280937806																	CN_20473	P03	0.76412	BioMob	CN 20473	CAV 1275	sterilis	NA	CN 20473	NA	Israel	Israel	31.7485, 35.007	31.7485	35.007	6	2	2	4	NA
chr6A_280937807	6A	280937807																	CN_20474	P03	0.659353	BioMob	CN 20474	CAV 1276	sterilis	NA	CN 20474	NA	Israel	Israel	31.7485, 35.007	31.7485	35.007	6	2	2	4	NA
chr6A_282656185	6A	282656185																	CN_20475	P03	0.820004	BioMob	CN 20475	CAV 1277	sterilis	NA	CN 20475	NA	Israel	Israel	31.7485, 35.007	31.7485	35.007	6	2	2	4	NA
chr6A_284495615	6A	284495615																	CN_20477	P03	0.806629	BioMob	CN 20477	CAV 1279	sterilis	NA	CN 20477	NA	Israel	Israel	31.7485, 35.007	31.7485	35.007	6	2	2	4	NA
chr6A_286942626	6A	286942626																	CN_20478	P03	0.820691	BioMob	CN 20478	CAV 1280	sterilis	NA	CN 20478	NA	Israel	Israel	31.7485, 35.007	31.7485	35.007	6	2	2	4	NA
chr6A_335814557	6A	335814557																	CN_20479	P03	0.93653	BioMob	CN 20479	CAV 1281	sterilis	NA	CN 20479	NA	Israel	Israel	31.7485, 35.007	31.7485	35.007	6	2	2	4	NA
chr6A_338217215	6A	338217215																	CN_20480	P03	0.927535	BioMob	CN 20480	CAV 1282	sterilis	NA	CN 20480	NA	Israel	Israel	31.7485, 35.007	31.7485	35.007	6	2	2	4	NA
chr6A_348426583	6A	348426583																	CN_20483	P03	0.755326	BioMob	CN 20483	CAV 1285	sterilis	NA	CN 20483	NA	Israel	Israel	32.2634, 35.2789	32.2634	35.2789	6	2	2	4	NA
chr6A_348742698	6A	348742698																	CN_20484	P03	0.867999	BioMob	CN 20484	CAV 1286	sterilis	NA	CN 20484	NA	Israel	Israel	32.2634, 35.2789	32.2634	35.2789	6	2	2	4	NA
chr6A_349532298	6A	349532298																	CN_20485	P03	0.941095	BioMob	CN 20485	CAV 1287	sterilis	NA	CN 20485	NA	Israel	Israel	32.2761, 35.1953	32.2761	35.1953	6	2	2	4	NA
chr6A_351830618	6A	351830618																	CN_20486	P03	0.834007	BioMob	CN 20486	CAV 1288	sterilis	NA	CN 20486	NA	Israel	Israel	32.2761, 35.1953	32.2761	35.1953	6	2	2	4	NA
chr6A_361162672	6A	361162672																	CN_20487	P03	0.848775	BioMob	CN 20487	CAV 1289	sterilis	NA	CN 20487	NA	Israel	Israel	32.4611, 35.3	32.4611	35.3	6	2	2	4	NA
chr6A_375448793	6A	375448793																	CN_20488	P03	0.884772	BioMob	CN 20488	CAV 1290	sterilis	NA	CN 20488	NA	Israel	Israel	32.4611, 35.3	32.4611	35.3	6	2	2	4	NA
chr6A_377501322	6A	377501322																	CN_20489	P03	0.844682	BioMob	CN 20489	CAV 1291	sterilis	NA	CN 20489	NA	Israel	Israel	32.4611, 35.3	32.4611	35.3	6	2	2	4	NA
chr6A_382512938	6A	382512938																	CN_20490	P03	0.711036	BioMob	CN 20490	CAV 1292	sterilis	NA	CN 20490	NA	Israel	Israel	32.4611, 35.3	32.4611	35.3	6	2	2	4	NA
chr6A_388735904	6A	388735904																	CN_20491	P03	0.762012	BioMob	CN 20491	CAV 1293	sterilis	NA	CN 20491	NA	Israel	Israel	32.4611, 35.3	32.4611	35.3	6	2	2	4	NA
chr6A_388979358	6A	388979358																	CN_20492	P03	0.845966	BioMob	CN 20492	CAV 1294	sterilis	NA	CN 20492	NA	Israel	Israel	32.4611, 35.3	32.4611	35.3	6	2	2	4	NA
chr6A_388979365	6A	388979365																	CN_20493	P03	0.899188	BioMob	CN 20493	CAV 1295	sterilis	NA	CN 20493	NA	Israel	Israel	32.3222, 35.3686	32.3222	35.3686	6	2	2	4	NA
chr6A_389945177	6A	389945177																	CN_20496	P03	0.668245	BioMob	CN 20496	CAV 1298	sterilis	NA	CN 20496	NA	Israel	Israel	31.8333, 35.3	31.8333	35.3	6	2	2	4	NA
chr6A_389945181	6A	389945181																	CN_20497	P03	0.704256	BioMob	CN 20497	CAV 1299	sterilis	NA	CN 20497	NA	Israel	Israel	31.8333, 35.3	31.8333	35.3	6	2	2	4	NA
chr6A_397175280	6A	397175280																	CN_20498	P03	0.898157	BioMob	CN 20498	CAV 1300	sterilis	NA	CN 20498	NA	Israel	Israel	31.8711, 35.4442	31.8711	35.4442	6	2	2	5	NA
chr6A_397513890	6A	397513890																	CN_20499	P03	0.876132	BioMob	CN 20499	CAV 1301	sterilis	NA	CN 20499	NA	Israel	Israel	31.8711, 35.4442	31.8711	35.4442	6	2	2	4	NA
chr6A_404791511	6A	404791511																	CN_20501	P03	0.805717	BioMob	CN 20501	CAV 1303	sterilis	NA	CN 20501	NA	Israel	Israel	31.8711, 35.4442	31.8711	35.4442	6	2	2	5	NA
chr6A_412223038	6A	412223038																	CN_20504	P03	0.868817	BioMob	CN 20504	CAV 1306	sterilis	NA	CN 20504	PI 412085	Israel	Jerusalem, Judean Mountains	31.76666667, 35.23333333	31.7667	35.2333	6	2	2	4	NA
chr6A_412223063	6A	412223063																	CN_20506	P03	0.903929	BioMob	CN 20506	CAV 1308	sterilis	NA	CN 20506	NA	Israel	Israel	31.815, 35.023	31.815	35.023	6	2	2	4	NA
chr6A_413729435	6A	413729435																	CN_20507	P03	0.849942	BioMob	CN 20507	CAV 1309	sterilis	NA	CN 20507	PI 412044	Israel	Baab El Wad	31.81666667, 35.03333333	31.8167	35.0333	6	2	2	5	NA
chr6A_413729442	6A	413729442																	CN_20508	P03	0.934907	BioMob	CN 20508	CAV 1310	sterilis	NA	CN 20508	PI 412045	Israel	Baab El Wad	31.81666667, 35.03333333	31.8167	35.0333	6	2	2	4	NA
chr6A_414539969	6A	414539969																	CN_20509	P03	0.942661	BioMob	CN 20509	CAV 1311	sterilis	NA	CN 20509	PI 412046	Israel	Baab El Wad	31.81666667, 35.03333333	31.8167	35.0333	6	2	2	4	NA
chr6A_421221186	6A	421221186																	CN_20510	P03	0.484799	BioMob	CN 20510	CAV 1312	sterilis	NA	CN 20510	PI 412103	Israel	Latrun	31.83333333, 34.98333333	31.8333	34.9833	6	2	2	4	NA
chr6A_421221187	6A	421221187																	CN_20511	P03	0.832153	BioMob	CN 20511	CAV 1313	sterilis	NA	CN 20511	PI 412104	Israel	Latrun	31.83333333, 34.98333333	31.8333	34.9833	6	2	2	4	NA
chr6C_51509855	6C	51509855																	CN_20513	P03	0.799163	BioMob	CN 20513	CAV 1315	sterilis	NA	CN 20513	PI 412114	Israel	Mesillat Ziyyon, Judean Mountains	31.80000000, 35.01666667	31.8	35.0167	6	2	2	4	NA
chr6C_51588177	6C	51588177																	CN_20514	P03	0.791712	BioMob	CN 20514	CAV 1316	sterilis	NA	CN 20514	PI 412115	Israel	Mesillat Ziyyon, Judean Mountains	31.80000000, 35.01666667	31.8	35.0167	6	2	2	4	NA
chr6C_51588197	6C	51588197																	CN_20515	P03	0.822511	BioMob	CN 20515	CAV 1317	sterilis	NA	CN 20515	NA	Israel	Israel	31.8018, 35.0115	31.8018	35.0115	6	2	2	4	NA
chr6C_51757164	6C	51757164																	CN_20516	P03	0.807844	BioMob	CN 20516	CAV 1318	sterilis	NA	CN 20516	PI 412117	Israel	Mesillat Ziyyon, Judean Mountains	31.80000000, 35.01666667	31.8	35.0167	6	2	2	4	NA
chr6C_54957301	6C	54957301																	CN_20517	P03	0.804708	BioMob	CN 20517	CAV 1319	sterilis	NA	CN 20517	PI 412162	Israel	Tarum, Judean Foothills	31.78333333, 34.98333333	31.7833	34.9833	6	2	2	4	NA
chr6C_55234961	6C	55234961																	CN_20518	P03	0.740706	BioMob	CN 20518	CAV 1320	sterilis	NA	CN 20518	PI 412163	Israel	Tarum, Judean Foothills	31.78333333, 34.98333333	31.7833	34.9833	6	2	2	4	NA
chr6C_55235008	6C	55235008																	CN_20519	P03	0.766179	BioMob	CN 20519	CAV 1321	sterilis	NA	CN 20519	PI 412164	Israel	Tarum, Judean Foothills	31.78333333, 34.98333333	31.7833	34.9833	6	2	2	4	NA
chr6C_55665590	6C	55665590																	CN_20520	P03	0.722625	BioMob	CN 20520	CAV 1322	sterilis	NA	CN 20520	PI 412165	Israel	Tarum, Judean Foothills	31.78333333, 34.98333333	31.7833	34.9833	6	2	2	4	NA
chr6C_58474966	6C	58474966																	CN_20522	P03	0.854194	BioMob	CN 20522	CAV 1324	sterilis	NA	CN 20522	PI 412122	Israel	Mishmar Dawid	31.81666667, 34.90000000	31.8167	34.9	6	2	2	4	NA
chr6C_60488822	6C	60488822																	CN_20523	P03	0.854201	BioMob	CN 20523	CAV 1325	sterilis	NA	CN 20523	PI 412123	Israel	Mishmar Dawid	31.81666667, 34.90000000	31.8167	34.9	6	2	2	4	NA
chr6C_82178768	6C	82178768																	CN_20524	P03	0.816238	BioMob	CN 20524	CAV 1326	sterilis	NA	CN 20524	PI 412124	Israel	Mishmar Dawid	31.81666667, 34.90000000	31.8167	34.9	6	2	2	4	NA
chr6C_82178788	6C	82178788																	CN_20525	P03	0.822969	BioMob	CN 20525	CAV 1327	sterilis	NA	CN 20525	PI 412125	Israel	Mishmar Dawid	31.81666667, 34.90000000	31.8167	34.9	6	2	2	4	NA
chr6C_85531441	6C	85531441																	CN_20526	P03	0.975541	BioMob	CN 20526	CAV 1328	sterilis	NA	CN 20526	PI 412126	Israel	Mishmar Dawid	31.81666667, 34.90000000	31.8167	34.9	6	2	2	4	NA
chr6C_85531447	6C	85531447																	CN_20527	P03	0.789586	BioMob	CN 20527	CAV 1329	sterilis	NA	CN 20527	NA	Israel	Israel	32.8122, 35.4825	32.8122	35.4825	6	2	2	4	NA
chr6C_88889981	6C	88889981																	CN_20529	P03	0.773586	BioMob	CN 20529	CAV 1331	sterilis	NA	CN 20529	PI 412100	Israel	Kefar Uziel (Horbat 'Ammudim)	32.81666700, 35.40833300	32.8167	35.4083	6	2	2	4	NA
chr6C_89009184	6C	89009184																	CN_20530	P03	0.804272	BioMob	CN 20530	CAV 1332	sterilis	NA	CN 20530	PI 412101	Israel	Kefar Uziel (Horbat 'Ammudim)	32.81666700, 35.40833300	32.8167	35.4083	6	2	2	4	NA
chr6C_89123766	6C	89123766																	CN_20531	P03	0.90687	BioMob	CN 20531	CAV 1333	sterilis	NA	CN 20531	PI 412106	Israel	Lod/Lydda, Central Coastal Plain	31.95138889, 34.89527778	31.9514	34.8953	6	2	2	4	NA
chr6C_89196267	6C	89196267																	CN_20532	P03	0.844028	BioMob	CN 20532	CAV 1334	sterilis	NA	CN 20532	PI 412107	Israel	Lod/Lydda, Central Coastal Plain	31.95138889, 34.89527778	31.9514	34.8953	6	2	2	4	NA
chr6C_89927354	6C	89927354																	CN_20533	P03	0.961093	BioMob	CN 20533	CAV 1335	sterilis	NA	CN 20533	PI 412108	Israel	Lod/Lydda, Central Coastal Plain	31.95138889, 34.89527778	31.9514	34.8953	6	2	2	4	NA
chr6C_90481428	6C	90481428																	CN_20534	P03	0.843164	BioMob	CN 20534	CAV 1336	sterilis	NA	CN 20534	PI 412039	Israel	Antipatris (Tel Afeq)	32.11666667, 34.90000000	32.1167	34.9	6	2	2	4	NA
chr6C_90884403	6C	90884403																	CN_20535	P03	0.735699	BioMob	CN 20535	CAV 1337	sterilis	NA	CN 20535	PI 412040	Israel	Antipatris (Tel Afeq)	32.11666667, 34.90000000	32.1167	34.9	6	2	2	4	NA
chr6C_91088587	6C	91088587																	CN_20536	P03	0.733781	BioMob	CN 20536	CAV 1338	sterilis	NA	CN 20536	PI 412041	Israel	Antipatris (Tel Afeq)	32.11666667, 34.90000000	32.1167	34.9	6	2	2	4	NA
chr6C_95313987	6C	95313987																	CN_20537	P03	0.703141	BioMob	CN 20537	CAV 1339	sterilis	NA	CN 20537	PI 412042	Israel	Antipatris (Tel Afeq)	32.11666667, 34.90000000	32.1167	34.9	6	2	2	4	NA
chr6C_95852522	6C	95852522																	CN_20541	P03	0.790465	BioMob	CN 20541	CAV 1343	sterilis	NA	CN 20541	PI 412097	Israel	Kefar Sava	32.18166667, 34.93583333	32.1817	34.9358	6	2	2	5	NA
chr6C_98500501	6C	98500501																	CN_20542	P03	0.892721	BioMob	CN 20542	CAV 1344	sterilis	NA	CN 20542	NA	Israel	Israel	32.3117, 35.0272	32.3117	35.0272	6	2	2	4	NA
chr6C_98777817	6C	98777817																	CN_20543	P03	0.693372	BioMob	CN 20543	CAV 1345	sterilis	NA	CN 20543	PI 412184	Israel	Tulkarm	32.30000000, 35.01666667	32.3	35.0167	6	2	2	4	NA
chr6C_99606983	6C	99606983																	CN_20544	P03	0.885952	BioMob	CN 20544	CAV 1346	sterilis	NA	CN 20544	PI 412188	Israel	Yad Hanna	32.31666667, 35.00000000	32.3167	35	6	2	2	4	NA
chr6C_100313770	6C	100313770																	CN_20545	P03	0.80161	BioMob	CN 20545	CAV 1347	sterilis	NA	CN 20545	NA	Israel	Israel	32.3264, 35.0064	32.3264	35.0064	6	2	2	4	NA
chr6C_100313776	6C	100313776																	CN_20546	P03	0.849706	BioMob	CN 20546	CAV 1348	sterilis	NA	CN 20546	PI 412071	Israel	Hanni'el	32.33333333, 34.95000000	32.3333	34.95	6	2	2	4	NA
chr6C_100748031	6C	100748031																	CN_20547	P03	0.786431	BioMob	CN 20547	CAV 1349	sterilis	NA	CN 20547	PI 412072	Israel	Hanni'el	32.33333333, 34.95000000	32.3333	34.95	6	2	2	4	NA
chr6C_100828021	6C	100828021																	CN_20548	P03	0.823893	BioMob	CN 20548	CAV 1350	sterilis	NA	CN 20548	PI 412073	Israel	Hanni'el	32.33333333, 34.95000000	32.3333	34.95	6	2	2	4	NA
chr6C_103384655	6C	103384655																	CN_20549	P03	0.795716	BioMob	CN 20549	CAV 1351	sterilis	NA	CN 20549	PI 412145	Israel	Nahariyya, Coast of Galilee	33.00583333, 35.09472222	33.0058	35.0947	6	2	2	4	NA
chr6C_105674192	6C	105674192																	CN_20550	P03	0.897077	BioMob	CN 20550	CAV 1352	sterilis	NA	CN 20550	PI 412146	Israel	Nahariyya, Coast of Galilee	33.00583333, 35.09472222	33.0058	35.0947	6	2	2	4	NA
chr6C_105935506	6C	105935506																	CN_20551	P03	0.886893	BioMob	CN 20551	CAV 1353	sterilis	NA	CN 20551	PI 412147	Israel	Nahariyya, Coast of Galilee	33.00583333, 35.09472222	33.0058	35.0947	6	2	2	4	NA
chr6C_106651940	6C	106651940																	CN_20552	P03	0.911659	BioMob	CN 20552	CAV 1354	sterilis	NA	CN 20552	PI 412148	Israel	Nahariyya, Coast of Galilee	33.00583333, 35.09472222	33.0058	35.0947	6	2	2	5	NA
chr6C_106651996	6C	106651996																	CN_20553	P03	0.933639	BioMob	CN 20553	CAV 1355	sterilis	NA	CN 20553	PI 412149	Israel	Nahariyya, Coast of Galilee	33.00583333, 35.09472222	33.0058	35.0947	6	2	2	4	NA
chr6C_106710156	6C	106710156																	CN_20554	P03	0.885562	BioMob	CN 20554	CAV 1356	sterilis	NA	CN 20554	PI 412150	Israel	Nahariyya, Coast of Galilee	33.00583333, 35.09472222	33.0058	35.0947	6	2	2	4	NA
chr6C_106710177	6C	106710177																	CN_20555	P03	0.863498	BioMob	CN 20555	CAV 1357	sterilis	NA	CN 20555	PI 412151	Israel	Nahariyya, Coast of Galilee	33.00583333, 35.09472222	33.0058	35.0947	6	2	2	4	NA
chr6C_106773080	6C	106773080																	CN_20556	P03	0.805065	BioMob	CN 20556	CAV 1358	sterilis	NA	CN 20556	NA	Israel	Israel	33.0058, 35.0989	33.0058	35.0989	6	2	2	4	NA
chr6C_106823119	6C	106823119																	CN_20557	P03	0.858695	BioMob	CN 20557	CAV 1359	sterilis	NA	CN 20557	PI 412152	Israel	Nahariyya, Coast of Galilee	33.00583333, 35.09472222	33.0058	35.0947	6	2	2	4	NA
chr6C_109028228	6C	109028228																	CN_20558	P03	0.701437	BioMob	CN 20558	CAV 1360	sterilis	NA	CN 20558	PI 412127	Israel	Montfort	33.05000000, 35.23333333	33.05	35.2333	6	2	2	4	NA
chr6C_109028235	6C	109028235																	CN_20559	P03	0.867157	BioMob	CN 20559	CAV 1361	sterilis	NA	CN 20559	NA	Israel	Israel	33.0447, 35.2259	33.0447	35.2259	6	2	2	4	NA
chr6C_109028271	6C	109028271																	CN_20560	P03	0.748215	BioMob	CN 20560	CAV 1362	sterilis	NA	CN 20560	PI 412129	Israel	Montfort	33.05000000, 35.23333333	33.05	35.2333	6	2	2	4	NA
chr6C_118948953	6C	118948953																	CN_20561	P02	0.74337	BioMob	CN 20561	CAV 1363	sterilis	NA	CN 20561	PI 412130	Israel	Montfort	33.05000000, 35.23333333	33.05	35.2333	6	2	3	4	NA
chr6C_146249199	6C	146249199																	CN_20562	P11	0.457433	BioMob	CN 20562	CAV 1364	sterilis	NA	CN 20562	NA	Israel	Israel	32.9658, 35.9983	32.9658	35.9983	6	2	2	3	NA
chr6C_151098635	6C	151098635																	CN_20563	P03	0.64798	BioMob	CN 20563	CAV 1365	sterilis	NA	CN 20563	PI 412178	Israel	Tiberias, Eastern Lower Galilee	32.79555556, 35.52861111	32.7956	35.5286	6	2	2	4	NA
chr6C_153676077	6C	153676077																	CN_20564	P03	0.670538	BioMob	CN 20564	CAV 1366	sterilis	NA	CN 20564	PI 412179	Israel	Tiberias, Eastern Lower Galilee	32.79555556, 35.52861111	32.7956	35.5286	6	2	2	4	NA
chr6C_166369414	6C	166369414																	CN_20565	P02	0.795876	BioMob	CN 20565	CAV 1367	sterilis	NA	CN 20565	PI 412180	Israel	Tiberias, Eastern Lower Galilee	32.79555556, 35.52861111	32.7956	35.5286	6	1	3	4	NA
chr6C_176517921	6C	176517921																	CN_20566	P03	0.68004	BioMob	CN 20566	CAV 1368	sterilis	NA	CN 20566	NA	Israel	Israel	32.7827, 35.529	32.7827	35.529	6	2	2	4	NA
chr6C_176727175	6C	176727175																	CN_20568	P03	0.777889	BioMob	CN 20568	CAV 1370	sterilis	NA	CN 20568	PI 412186	Israel	Vered Farm	32.26666667, 34.93333333	32.2667	34.9333	6	2	2	4	NA
chr6C_192853025	6C	192853025																	CN_20569	P03	0.848447	BioMob	CN 20569	CAV 1371	sterilis	NA	CN 20569	PI 412187	Israel	Vered Farm	32.26666667, 34.93333333	32.2667	34.9333	6	2	2	4	NA
chr6C_196203741	6C	196203741																	CN_20570	P03	0.880504	BioMob	CN 20570	CAV 1372	sterilis	NA	CN 20570	PI 412183	Israel	Tiberias, Eastern Lower Galilee	32.79555556, 35.52861111	32.7956	35.5286	6	2	2	4	NA
chr6C_202799584	6C	202799584																	CN_20571	P03	0.84349	BioMob	CN 20571	CAV 1373	sterilis	NA	CN 20571	PI 412063	Israel	Haifa, Haifa Bay	32.81555556, 34.98916667	32.8156	34.9892	6	2	2	4	NA
chr6C_202912222	6C	202912222																	CN_20572	P03	0.848831	BioMob	CN 20572	CAV 1374	sterilis	NA	CN 20572	PI 412064	Israel	Haifa, Haifa Bay	32.81555556, 34.98916667	32.8156	34.9892	6	2	2	4	NA
chr6C_205576593	6C	205576593																	CN_20574	P03	0.775899	BioMob	CN 20574	CAV 1376	sterilis	NA	CN 20574	NA	Israel	Israel	32.7623, 35.0177	32.7623	35.0177	6	2	2	4	NA
chr6C_227028446	6C	227028446																	CN_20575	P03	0.926112	BioMob	CN 20575	CAV 1377	sterilis	NA	CN 20575	PI 412066	Israel	Haifa University of Israel	32.81555556, 34.98916667	32.8156	34.9892	6	2	2	4	NA
chr6C_232875759	6C	232875759																	CN_20576	P03	0.733592	BioMob	CN 20576	CAV 1378	sterilis	NA	CN 20576	PI 412067	Israel	Haifa University of Israel	32.81555556, 34.98916667	32.8156	34.9892	6	2	2	4	NA
chr6C_246015527	6C	246015527																	CN_20577	P03	0.81143	BioMob	CN 20577	CAV 1379	sterilis	NA	CN 20577	PI 412068	Israel	Haifa University of Israel	32.81555556, 34.98916667	32.8156	34.9892	6	2	2	4	NA
chr6C_248098048	6C	248098048																	CN_20578	P03	0.925272	BioMob	CN 20578	CAV 1380	sterilis	NA	CN 20578	PI 412074	Israel	Isfiya, Mount Carmel	32.71722222, 35.06277778	32.7172	35.0628	6	2	2	4	NA
chr6C_260580210	6C	260580210																	CN_20579	P03	0.920489	BioMob	CN 20579	CAV 1381	sterilis	NA	CN 20579	PI 412075	Israel	Isfiya, Mount Carmel	32.71722222, 35.06277778	32.7172	35.0628	6	2	2	4	NA
chr6C_261191658	6C	261191658																	CN_20580	P03	0.907419	BioMob	CN 20580	CAV 1382	sterilis	NA	CN 20580	PI 412076	Israel	Isfiya, Mount Carmel	32.71722222, 35.06277778	32.7172	35.0628	6	2	2	4	NA
chr6C_261268493	6C	261268493																	CN_20581	P03	0.66968	BioMob	CN 20581	CAV 1383	sterilis	NA	CN 20581	PI 412077	Israel	Isfiya, Mount Carmel	32.71722222, 35.06277778	32.7172	35.0628	6	2	2	4	NA
chr6C_270813491	6C	270813491																	CN_20582	P03	0.776781	BioMob	CN 20582	CAV 1384	sterilis	NA	CN 20582	NA	Israel	Israel	32.6931, 35.0494	32.6931	35.0494	6	2	2	4	NA
chr6C_279060621	6C	279060621																	CN_20583	P03	0.781942	BioMob	CN 20583	CAV 1385	sterilis	NA	CN 20583	PI 412049	Israel	Daliyat el Karmil	32.69361111, 35.04083333	32.6936	35.0408	6	2	2	4	NA
chr6C_291414599	6C	291414599																	CN_20584	P03	0.799239	BioMob	CN 20584	CAV 1386	sterilis	NA	CN 20584	PI 412050	Israel	Daliyat el Karmil	32.69361111, 35.04083333	32.6936	35.0408	6	2	2	4	NA
chr6C_292065395	6C	292065395																	CN_20585	P03	0.978714	BioMob	CN 20585	CAV 1387	sterilis	NA	CN 20585	NA	Israel	Israel	32.6324, 35.0665	32.6324	35.0665	6	2	2	4	NA
chr6C_292072183	6C	292072183																	CN_20586	P03	0.782031	BioMob	CN 20586	CAV 1388	sterilis	NA	CN 20586	PI 412060	Israel	Elyaqim	32.62972222, 35.06472222	32.6297	35.0647	6	2	2	4	1A-1C tln
chr6C_300580174	6C	300580174																	CN_20587	P03	0.78299	BioMob	CN 20587	CAV 1389	sterilis	NA	CN 20587	PI 412061	Israel	Elyaqim	32.62972222, 35.06472222	32.6297	35.0647	6	2	2	4	NA
chr6C_302310233	6C	302310233																	CN_20588	P03	0.789019	BioMob	CN 20588	CAV 1390	sterilis	NA	CN 20588	PI 412189	Israel	Yoqne'am, Mount Carmel	32.65416667, 35.11388889	32.6542	35.1139	6	2	2	4	NA
chr6C_302904536	6C	302904536																	CN_20589	P03	0.794479	BioMob	CN 20589	CAV 1391	sterilis	NA	CN 20589	NA	Israel	Israel	30.9885, 34.928	30.9885	34.928	6	2	2	4	NA
chr6C_303105821	6C	303105821																	CN_20590	P03	0.878599	BioMob	CN 20590	CAV 1392	sterilis	NA	CN 20590	PI 412142	Israel	Nahala'ot	32.63333333, 35.12694444	32.6333	35.1269	6	2	2	4	NA
chr6C_303105833	6C	303105833																	CN_20592	P03	0.806679	BioMob	CN 20592	CAV 1394	sterilis	NA	CN 20592	PI 412144	Israel	Nahala'ot	32.63333333, 35.12694444	32.6333	35.1269	6	2	2	4	1A-1C tln
chr6C_307847290	6C	307847290																	CN_20593	P03	0.825845	BioMob	CN 20593	CAV 1395	sterilis	NA	CN 20593	PI 412112	Israel	Megiddo, Valley of Esdraelon	32.57472222, 35.17555556	32.5747	35.1756	6	2	2	4	NA
chr6C_307847291	6C	307847291																	CN_20594	P03	0.812605	BioMob	CN 20594	CAV 1396	sterilis	NA	CN 20594	NA	Israel	Israel	32.5789, 35.1806	32.5789	35.1806	6	2	2	4	NA
chr6C_309498668	6C	309498668																	CN_20595	P03	0.775045	BioMob	CN 20595	CAV 1397	sterilis	NA	CN 20595	PI 412113	Israel	Megiddo, Valley of Esdraelon	32.57472222, 35.17555556	32.5747	35.1756	6	2	2	4	NA
chr6C_309498704	6C	309498704																	CN_20596	P03	0.934686	BioMob	CN 20596	CAV 1398	sterilis	NA	CN 20596	PI 412158	Israel	Sir Tel Halti	NA	NA	NA	6	2	2	5	NA
chr6C_313081098	6C	313081098																	CN_20597	P03	0.806447	BioMob	CN 20597	CAV 1399	sterilis	NA	CN 20597	NA	Israel	Israel	NA	NA	NA	6	2	2	5	NA
chr6C_321184633	6C	321184633																	CN_20598	P03	0.802321	BioMob	CN 20598	CAV 1400	sterilis	NA	CN 20598	PI 412159	Israel	Sir Tel Halti	NA	NA	NA	6	2	2	5	NA
chr6C_332423000	6C	332423000																	CN_20599	P03	0.800681	BioMob	CN 20599	CAV 1401	sterilis	NA	CN 20599	PI 412160	Israel	Sir Tel Halti	NA	NA	NA	6	2	2	5	NA
chr6C_375480554	6C	375480554																	CN_20600	P03	0.82213	BioMob	CN 20600	CAV 1402	sterilis	NA	CN 20600	NA	Israel	Israel	33.2403, 35.653	33.2403	35.653	6	2	2	4	NA
chr6C_421519992	6C	421519992																	CN_20601	P03	0.7398	BioMob	CN 20601	CAV 1403	sterilis	NA	CN 20601	NA	Israel	Israel	32.4611, 35.3	32.4611	35.3	6	2	2	4	NA
chr6C_428198677	6C	428198677																	CN_20602	P03	0.70714	BioMob	CN 20602	CAV 1404	sterilis	NA	CN 20602	PI 412082	Israel	Jenin	32.43333333, 35.30000000	32.4333	35.3	6	2	2	4	NA
chr6C_443977591	6C	443977591																	CN_20603	P03	0.804098	BioMob	CN 20603	CAV 1405	sterilis	NA	CN 20603	PI 412092	Israel	Ghabbatiya	33.01666667, 35.36666667	33.0167	35.3667	6	2	2	4	NA
chr6C_453788893	6C	453788893																	CN_20604	P03	0.704903	BioMob	CN 20604	CAV 1406	sterilis	NA	CN 20604	NA	Israel	Israel	NA	NA	NA	6	2	2	4	NA
chr6C_456469373	6C	456469373																	CN_20605	P03	0.705969	BioMob	CN 20605	CAV 1407	sterilis	NA	CN 20605	PI 412048	Israel	Camp Bazar	NA	NA	NA	6	2	2	4	NA
chr6C_464867370	6C	464867370																	CN_20606	P03	0.79152	BioMob	CN 20606	CAV 1408	sterilis	NA	CN 20606	NA	Israel	Israel	NA	NA	NA	6	2	2	5	NA
chr6C_476810626	6C	476810626																	CN_20607	P03	0.650607	BioMob	CN 20607	CAV 1409	sterilis	NA	CN 20607	PI 412051	Israel	'Ein Faria	32.29027780, 35.33472220	32.2903	35.3347	6	2	2	4	NA
chr6C_487241652	6C	487241652																	CN_20608	P03	0.767721	BioMob	CN 20608	CAV 1410	sterilis	NA	CN 20608	NA	Israel	Israel	31.73, 35.1356	31.73	35.1356	6	2	2	4	NA
chr6D_216275998	6D	216275998																	CN_20609	P03	0.861672	BioMob	CN 20609	CAV 1411	sterilis	NA	CN 20609	NA	Israel	Israel	NA	NA	NA	6	2	2	4	NA
chr6D_242132418	6D	242132418																	CN_20610	P03	0.770388	BioMob	CN 20610	CAV 1412	sterilis	NA	CN 20610	PI 412069	Israel	Hamasrek	31.80000000, 35.03333333	31.8	35.0333	6	2	2	4	NA
chr6D_246795695	6D	246795695																	CN_20611	P03	0.688579	BioMob	CN 20611	CAV 1413	sterilis	NA	CN 20611	PI 412070	Israel	Hamasrek	31.80000000, 35.03333333	31.8	35.0333	6	2	2	4	NA
chr6D_246795701	6D	246795701																	CN_20612	P03	0.749261	BioMob	CN 20612	CAV 1414	sterilis	NA	CN 20612	PI 412161	Israel	Solomon's Pools	31.68333333, 35.16666667	31.6833	35.1667	6	2	2	4	NA
chr6D_246795702	6D	246795702																	CN_20613	P03	0.967938	BioMob	CN 20613	CAV 1415	sterilis	NA	CN 20613	NA	Israel	Israel	31.7772, 35.2389	31.7772	35.2389	6	2	2	4	NA
chr6D_246936891	6D	246936891																	CN_20614	P03	0.683174	BioMob	CN 20614	CAV 1416	sterilis	NA	CN 20614	PI 412087	Israel	Jerusalem, Judean Mountains	31.76666667, 35.23333333	31.7667	35.2333	6	2	2	4	NA
chr6D_247266234	6D	247266234																	CN_20615	P03	0.76778	BioMob	CN 20615	CAV 1417	sterilis	NA	CN 20615	PI 412088	Israel	Jerusalem, Judean Mountains	31.76666667, 35.23333333	31.7667	35.2333	6	2	2	4	1A-1C tln
chr6D_247359234	6D	247359234																	CN_20616	P03	0.421099	BioMob	CN 20616	CAV 1418	sterilis	NA	CN 20616	PI 412089	Israel	Jerusalem, Judean Mountains	31.76666667, 35.23333333	31.7667	35.2333	6	3	1	4	NA
chr6D_249890840	6D	249890840																	CN_20617	P03	0.749146	BioMob	CN 20617	CAV 1419	sterilis	NA	CN 20617	PI 412090	Israel	Jerusalem, Judean Mountains	31.76666667, 35.23333333	31.7667	35.2333	6	2	2	4	NA
chr6D_249909231	6D	249909231																	CN_20618	P03	0.92876	BioMob	CN 20618	CAV 1420	sterilis	NA	CN 20618	NA	Israel	Israel	32.0879, 34.7972	32.0879	34.7972	6	2	2	4	NA
chr6D_250621904	6D	250621904																	CN_20619	P03	0.826118	BioMob	CN 20619	CAV 1421	sterilis	NA	CN 20619	PI 412166	Israel	Tel Aviv, Central Coastal Plain	32.11666667, 34.78333333	32.1167	34.7833	6	2	2	4	NA
chr6D_250621956	6D	250621956																	CN_20620	P03	0.918253	BioMob	CN 20620	CAV 1422	sterilis	NA	CN 20620	PI 412167	Israel	Tel Aviv, Central Coastal Plain	32.11666667, 34.78333333	32.1167	34.7833	6	2	2	4	NA
chr6D_250621958	6D	250621958																	CN_20621	P03	0.921001	BioMob	CN 20621	CAV 1423	sterilis	NA	CN 20621	PI 412168	Israel	Tel Aviv, Central Coastal Plain	32.11666667, 34.78333333	32.1167	34.7833	6	2	2	4	NA
chr6D_251845478	6D	251845478																	CN_20622	P03	0.842425	BioMob	CN 20622	CAV 1424	sterilis	NA	CN 20622	PI 412169	Israel	Tel Aviv, Central Coastal Plain	32.11666667, 34.78333333	32.1167	34.7833	6	2	2	4	NA
chr6D_251845480	6D	251845480																	CN_20623	P03	0.85493	BioMob	CN 20623	CAV 1425	sterilis	NA	CN 20623	PI 412170	Israel	Tel Aviv, Central Coastal Plain	32.11666667, 34.78333333	32.1167	34.7833	6	2	2	4	NA
chr6D_251845484	6D	251845484																	CN_20626	P03	0.807914	BioMob	CN 20626	CAV 1428	sterilis	NA	CN 20626	PI 412173	Israel	Tel Aviv, Central Coastal Plain	32.11666667, 34.78333333	32.1167	34.7833	6	2	2	4	NA
chr6D_251845494	6D	251845494																	CN_20627	P03	0.862117	BioMob	CN 20627	CAV 1429	sterilis	NA	CN 20627	PI 412174	Israel	Tel Aviv, Central Coastal Plain	32.11666667, 34.78333333	32.1167	34.7833	6	2	2	4	NA
[truncated: 7,100 more rows]

## Sheet: Fig. 5
The 7D inversion karyotype information of the accessions are provided in thew source data for Fig. 4.
[truncated: 88 more rows]

[truncated: 13 more sheets: Supplementary Fig. 1, Supplementary Fig. 2, Supplementary Fig. 3, Supplementary Fig. 4, Supplementary Fig. 5, Supplementary Fig. 6, Supplementary Fig. 7, Supplementary Fig. 8, Supplementary Fig. 9, Supplementary Fig. 10, Supplementary Fig. 11, Supplementary Fig. 12, Supplementary Fig. 13]
